# Supplementary material for: The impact of wide step width on lower limb coordination and its variability in individuals with flat feet
Source: PLoS One. 2025 Apr 24;20(4):e0321901. doi: 10.1371/journal.pone.0321901 (PMC12021241; doi:10.1371/journal.pone.0321901)
Supplement: S4 file — (ZIP) [file pone.0321901.s004.zip › Run20.csv]

Model Outputs
120
		sdk:LAbsAnkleAngle			sdk:LAnkleAngles			sdk:LAnkleForce			sdk:LAnkleMoment			sdk:LAnklePower			sdk:LFE									sdk:LFO									sdk:LFootProgressAngles			sdk:LHipAngles			sdk:LHipForce			sdk:LHipMoment			sdk:LHipPower
Frame	Sub Frame	X	Y	Z	X	Y	Z	X	Y	Z	X	Y	Z	X	Y	Z	RX	RY	RZ	TX	TY	TZ	SX	SY	SZ	RX	RY	RZ	TX	TY	TZ	SX	SY	SZ	X	Y	Z	X	Y	Z	X	Y	Z	X	Y	Z	X	Y	Z
		deg	deg	deg	deg	deg	deg	N/kg	N/kg	N/kg	N.mm/kg	N.mm/kg	N.mm/kg	W/kg	W/kg	W/kg	deg	deg	deg	mm	mm	mm	mm	mm	mm	deg	deg	deg	mm	mm	mm	mm	mm	mm	deg	deg	deg	deg	deg	deg	N/kg	N/kg	N/kg	N.mm/kg	N.mm/kg	N.mm/kg	W/kg	W/kg	W/kg
904	0	18.087	0	0	18.8895	7.54057	-16.4696	-0.157653	-0.0117316	0.0264287	-21.1184	-4.54E-15	6.04715	0	0	0.0327337	1.61237	-19.2982	1.20595	226.893	361.628	578.953	404.558	404.558	404.558	11.0371	-54.3759	-1.38089	9.82739	404.33	255.49	194.289	194.289	194.289	-55.0105	-6.0987	-8.81935	39.6846	-2.98367	-0.637552	0.0425041	0.00824376	2.63178	137.059	-5.42099	46.4345	0	0	-0.399065
905	0	18.809	0	0	19.621	7.46629	-16.2297	-0.171813	-0.001689	0.0261283	-20.9809	0	7.71079	0	0	0.0237008	1.46148	-21.052	2.41463	236.771	362.112	587.305	404.273	404.273	404.273	11.2724	-57.7777	-0.726292	34.8391	404.064	254.435	194.289	194.289	194.289	-58.425	-5.89018	-9.09405	41.4056	-2.53921	-1.63659	-0.0918177	0.0061864	2.41005	206.969	-6.07855	42.8796	0	0	-0.599865
906	0	19.3654	0	0	20.1773	7.39019	-15.9832	-0.188119	0.00111548	0.0284741	-20.586	-9.32E-16	7.27247	0	0	0.0153944	1.33008	-22.5847	3.29838	245.215	362.556	596.037	403.815	403.815	403.815	11.6099	-61.268	-0.0240218	60.3206	403.806	253.495	194.289	194.289	194.289	-61.9419	-5.72553	-9.48146	42.9163	-2.04625	-2.39389	-0.172202	-0.000247846	2.19239	251.517	-13.9293	39.0156	0	0	-0.65105
907	0	19.7505	0	0	20.5528	7.31183	-15.7288	-0.202982	-0.00420237	0.0331389	-19.3823	-3.90E-15	4.60471	0	0	0.00784773	1.23726	-23.8765	3.83699	252.145	362.94	604.888	403.2	403.2	403.199	12.0414	-64.8216	0.728501	86.2489	403.561	252.75	194.289	194.289	194.289	-65.5368	-5.60776	-9.97311	44.2036	-1.514	-2.88687	-0.202775	-0.0117694	1.98638	271.66	-27.0614	35.0381	0	0	-0.586412
908	0	19.941	0	0	20.722	7.22525	-15.4469	-0.213948	-0.0169547	0.0391762	-17.1099	1.86E-15	-0.0649352	0	0	0.00238503	1.19288	-24.9154	4.04379	257.546	363.248	613.621	402.46	402.46	402.46	12.5313	-68.397	1.5235	112.605	403.28	252.248	194.289	194.289	194.289	-69.166	-5.53082	-10.5349	45.2588	-0.950648	-3.12189	-0.190213	-0.0305045	1.79705	270.285	-43.4786	30.9348	0	0	-0.449492
909	0	19.8942	0	0	20.6378	7.11982	-15.1025	-0.221157	-0.0351133	0.0443339	-14.0137	2.33E-15	-6.19955	0	0	0.00187038	1.19735	-25.6984	3.95926	261.461	363.471	622.033	401.642	401.642	401.642	13.0201	-71.9345	2.33981	139.372	402.867	251.994	194.289	194.289	194.289	-72.7644	-5.47868	-11.1104	46.0797	-0.364322	-3.12853	-0.141901	-0.0571634	1.62861	251.945	-61.1523	26.5985	0	0	-0.284214
910	0	19.5542	0	0	20.2395	6.9818	-14.65	-0.226454	-0.055329	0.0444997	-10.7347	5.13E-15	-12.985	0	0	0.00930906	1.2428	-26.2316	3.64426	263.987	363.606	629.963	400.801	400.801	400.801	13.4308	-75.3607	3.14314	166.538	402.19	251.963	194.289	194.289	194.289	-76.2488	-5.42515	-11.628	46.6719	0.236331	-2.95331	-0.068017	-0.0913173	1.48599	223.948	-78.2061	21.8406	0	0	-0.128192
911	0	18.8647	0	0	19.4687	6.79684	-14.0404	-0.233049	-0.0741396	0.0338063	-8.16877	4.19E-15	-19.4818	0	0	0.0252092	1.31512	-26.5307	3.1731	265.268	363.654	637.292	399.998	399.998	399.998	13.6779	-78.5996	3.88944	194.083	401.1	252.12	194.289	194.289	194.289	-79.5302	-5.33526	-12.0091	47.0499	0.841581	-2.65369	0.0176075	-0.131401	1.37381	196.306	-93.7558	16.8239	0	0	-0.00407802
912	0	17.7875	0	0	18.2894	6.55243	-13.2297	-0.243725	-0.0881551	0.0056819	-7.12081	2.33E-15	-24.686	0	0	0.0450984	1.39691	-26.6211	2.62642	265.492	363.618	643.941	399.297	399.297	399.297	13.6765	-81.5866	4.53027	221.955	399.443	252.453	194.289	194.289	194.289	-82.5287	-5.16917	-12.1773	47.2377	1.44017	-2.2923	0.0956035	-0.175075	1.29358	181.65	-107.738	11.8853	0	0	0.0836879
913	0	16.3198	0	0	16.7069	6.24026	-12.1861	-0.258227	-0.093771	-0.0454371	-7.85283	7.45E-15	-27.5682	0	0	0.0599198	1.47052	-26.5362	2.08376	264.884	363.499	649.871	398.757	398.757	398.757	13.3517	-84.2816	5.01833	250.031	397.077	252.993	194.289	194.289	194.289	-85.191	-4.8891	-12.0657	47.2669	2.01908	-1.93099	0.144084	-0.216354	1.24251	193.139	-119.781	7.28051	0	0	0.146039
914	0	14.5046	0	0	14.7771	5.85918	-10.9005	-0.273711	-0.0878816	-0.121857	-9.98826	7.45E-15	-27.2682	0	0	0.0599488	1.52067	-26.3158	1.61643	263.689	363.3	655.071	398.426	398.426	398.426	12.6529	-86.6733	5.31412	278.075	393.887	253.821	194.289	194.289	194.289	-87.4997	-4.46892	-11.6273	47.1754	2.5645	-1.62561	0.142153	-0.249893	1.21134	241.687	-129.175	3.03827	0	0	0.200107
915	0	12.4334	0	0	12.6053	5.41762	-9.39634	-0.285126	-0.069453	-0.221341	-12.5032	3.84E-15	-23.4033	0	0	0.0411106	1.53627	-26.0031	1.28163	262.162	363.02	659.555	398.337	398.337	398.337	11.5694	-88.777	5.39327	305.705	389.817	255.041	194.289	194.289	194.289	-89.4745	-3.90338	-10.8471	47.004	3.06224	-1.42114	0.0781171	-0.267687	1.18704	332.48	-133.953	-0.972314	0	0	0.255183
916	0	10.2378	0	0	10.3328	4.93431	-7.73425	-0.285716	-0.0401408	-0.336856	-13.8757	-1.22E-15	-16.247	0	0	0.00926149	1.51099	-25.6413	1.11877	260.547	362.661	663.35	398.499	398.499	398.499	10.1409	-90.6242	5.25401	332.394	384.898	256.742	194.289	194.289	194.289	-91.1639	-3.21217	-9.75276	46.7933	3.49931	-1.3493	-0.052924	-0.266056	1.15214	464.704	-132.19	-4.96549	0	0	0.306334
917	0	8.0681	0	0	8.11297	4.43671	-6.00871	-0.268675	-0.00495341	-0.458004	-12.5176	-2.97E-15	-6.81867	0	0	-0.0217323	1.44301	-25.27	1.14745	259.066	362.224	666.492	398.9	398.9	398.9	8.45904	-92.2485	4.9223	357.51	379.256	258.941	194.289	194.289	194.289	-92.6252	-2.43651	-8.41789	46.5796	3.86488	-1.42639	-0.244721	-0.243789	1.09132	631.018	-122.559	-9.1486	0	0	0.336698
918	0	6.06241	0	0	6.07987	3.95692	-4.33405	-0.229396	0.0290878	-0.573338	-7.36057	-2.24E-15	3.35429	0	0	-0.0382408	1.33401	-24.9224	1.36713	257.897	361.713	669.015	399.502	399.502	399.502	6.65325	-93.6666	4.452	380.38	373.111	261.528	194.289	194.289	194.289	-93.899	-1.62811	-6.95466	46.3917	4.15146	-1.65264	-0.482483	-0.205388	0.993497	818.985	-105.951	-13.7131	0	0	0.329242
919	0	4.31382	0	0	4.31907	3.52593	-2.82302	-0.168357	0.055677	-0.673344	1.51752	3.73E-15	12.7068	0	0	-0.0351418	1.18801	-24.6223	1.75819	257.167	361.13	670.944	400.251	400.251	400.251	4.86515	-94.8633	3.91941	400.374	366.73	264.236	194.289	194.289	194.289	-94.9853	-0.83524	-5.49435	46.2475	4.35576	-2.01247	-0.748948	-0.157586	0.85956	1014.55	-84.5565	-18.9981	0	0	0.279658
920	0	2.85028	0	0	2.85135	3.16825	-1.5658	-0.0934385	0.0718272	-0.751697	12.5077	0	20.1037	0	0	-0.0172131	1.01033	-24.3827	2.2837	256.937	360.476	672.287	401.081	401.081	401.081	3.22083	-95.7841	3.41224	416.972	360.378	266.641	194.289	194.289	194.289	-95.834	-0.0919093	-4.16329	46.1514	4.47953	-2.47557	-1.02689	-0.107134	0.701832	1203.01	-60.6636	-25.3314	0	0	0.204496
921	0	1.63952	0	0	1.63961	2.89873	-0.617333	-0.0191949	0.0786873	-0.805937	22.6983	9.32E-16	25.0518	0	0	0.0059978	0.807073	-24.2051	2.89233	257.205	359.745	673.033	401.924	401.924	401.924	1.81229	-96.3461	3.01619	429.798	354.268	268.23	194.289	194.289	194.289	-96.3568	0.58565	-3.06305	46.0943	4.52975	-2.99869	-1.30023	-0.0573582	0.54394	1370.33	-35.2903	-32.7694	0	0	0.141528
922	0	0.620247	0	0	0.620239	2.72228	0.00381238	0.0362856	0.0801566	-0.836184	28.6574	-1.40E-15	27.5962	0	0	0.0248361	0.584858	-24.0811	3.52248	257.908	358.929	673.148	402.717	402.717	402.717	0.692939	-96.4672	2.80087	438.617	348.543	268.516	194.289	194.289	194.289	-96.4613	1.19528	-2.25983	46.0549	4.51854	-3.52861	-1.55375	-0.00757216	0.414721	1503.29	-8.40005	-40.8889	0	0	0.14003
923	0	-0.251851	0	0	-0.251866	2.63613	0.307114	0.0567641	0.0809523	-0.84336	27.605	-9.32E-16	28.1071	0	0	0.0318843	0.350925	-23.9938	4.10708	258.929	358.015	672.576	403.41	403.41	403.41	-0.115957	-96.1065	2.80819	443.313	343.279	267.171	194.289	194.289	194.289	-96.0961	1.7414	-1.78344	46.0032	4.46241	-4.00606	-1.7667	0.0457976	0.341757	1588.52	20.2466	-48.8432	0	0	0.241368
924	0	-0.961799	0	0	-0.961812	2.63328	0.317146	0.0337027	0.0848028	-0.827121	18.5482	9.32E-16	27.0743	0	0	0.0266187	0.112824	-23.9218	4.57992	260.117	356.986	671.252	403.968	403.968	403.968	-0.614209	-95.3007	3.0461	443.865	338.51	264.138	194.289	194.289	194.289	-95.2893	2.22714	-1.63278	45.9051	4.38133	-4.37172	-1.91598	0.106517	0.341701	1613.55	50.6469	-55.6555	0	0	0.456027
925	0	-1.41668	0	0	-1.41667	2.70606	0.0609134	-0.0289445	0.093262	-0.785427	2.97142	-1.40E-15	24.9479	0	0	0.0215741	-0.122285	-23.8425	4.88242	261.304	355.827	669.112	404.369	404.369	404.369	-0.813505	-94.1791	3.48893	440.349	334.256	259.68	194.289	194.289	194.289	-94.1647	2.64823	-1.78355	45.7285	4.29747	-4.57321	-1.97533	0.175097	0.417152	1568.26	81.938	-60.5371	0	0	0.746118
926	0	-1.46366	0	0	-1.46369	2.84837	-0.440056	-0.114428	0.104821	-0.716085	-15.4091	1.86E-15	21.9715	0	0	0.0384854	-0.348762	-23.7363	4.97054	262.329	354.531	666.111	404.602	404.602	404.602	-0.733759	-92.9431	4.08379	432.968	330.54	254.329	194.289	194.289	194.289	-92.9215	2.99034	-2.19483	45.4492	4.23377	-4.57248	-1.92834	0.248342	0.554546	1449.83	112.518	-63.2129	0	0	1.02784
927	0	-0.942658	0	0	-0.942866	3.05563	-1.16956	-0.199152	0.114792	-0.61908	-31.9414	3.15E-15	18.1198	0	0	0.0892286	-0.563758	-23.5895	4.82027	263.049	353.097	662.239	404.666	404.666	404.666	-0.406669	-91.8141	4.76141	422.077	327.388	248.741	194.289	194.289	194.289	-91.7815	3.23285	-2.81136	45.0564	4.21283	-4.35204	-1.76873	0.320249	0.732902	1263.93	140.193	-63.9024	0	0	1.19859
928	0	0.247049	0	0	0.247214	3.32251	-2.10827	-0.262265	0.11741	-0.498738	-42.8043	-1.72E-15	13.325	0	0	0.158876	-0.768106	-23.3967	4.43198	263.357	351.542	657.533	404.558	404.558	404.558	0.114568	-90.9675	5.44919	408.184	324.808	243.52	194.289	194.289	194.289	-90.9235	3.36045	-3.56168	44.5559	4.25545	-3.91986	-1.50714	0.384879	0.935273	1025.73	162.722	-62.9286	0	0	1.18099
929	0	2.09922	0	0	2.10256	3.64036	-3.22471	-0.295542	0.109988	-0.364431	-46.5388	-7.98E-15	7.91213	0	0	0.214235	-0.966857	-23.1609	3.83314	263.19	349.895	652.088	404.276	404.276	404.276	0.748438	-90.4859	6.08344	391.909	322.765	239.073	194.289	194.289	194.289	-90.4336	3.3772	-4.35784	43.9719	4.37984	-3.31256	-1.16824	0.438891	1.15442	757.256	180.042	-60.5205	0	0	0.960408
930	0	4.50008	0	0	4.51387	3.99735	-4.47549	-0.304476	0.0971261	-0.230497	-44.2405	-9.55E-15	2.9703	0	0	0.232163	-1.16864	-22.8927	3.07834	262.524	348.202	646.05	403.813	403.813	403.814	1.39255	-90.3526	6.61987	373.92	321.178	235.568	194.289	194.289	194.289	-90.2976	3.31351	-5.10592	43.3446	4.59965	-2.59524	-0.790841	0.486367	1.39696	486.946	196.431	-57.1389	0	0	0.597626
931	0	7.27292	0	0	7.3108	4.38234	-5.81942	-0.296884	0.0842189	-0.111558	-38.0369	6.69E-15	-0.468276	0	0	0.211972	-1.38436	-22.6067	2.24571	261.367	346.523	639.61	403.166	403.166	403.166	1.94902	-90.4852	7.04308	354.857	319.96	232.991	194.289	194.289	194.289	-90.4324	3.21979	-5.73069	42.7255	4.92292	-1.85751	-0.419322	0.527437	1.66331	244.462	214.027	-53.2667	0	0	0.202504
932	0	10.2276	0	0	10.3104	4.78743	-7.22632	-0.276419	0.0709818	-0.017203	-29.8553	-7.56E-15	-2.26764	0	0	0.166541	-1.62481	-22.3178	1.42844	259.748	344.928	632.979	402.332	402.332	402.332	2.34689	-90.7735	7.36767	335.27	319.048	231.223	194.289	194.289	194.289	-90.7244	3.15382	-6.19353	42.1699	5.35	-1.20377	-0.0988121	0.551327	1.94297	54.2258	228.484	-48.8243	0	0	-0.115563
933	0	13.1876	0	0	13.3428	5.20562	-8.66914	-0.248868	0.0579329	0.0503352	-21.5804	4.42E-15	-2.58453	0	0	0.115279	-1.89713	-22.0358	0.719196	257.69	343.488	626.37	401.321	401.321	401.321	2.54667	-91.1019	7.62628	315.585	318.403	230.081	194.289	194.289	194.289	-91.0541	3.16845	-6.48898	41.7265	5.87134	-0.73478	0.141469	0.548209	2.21786	-72.0471	236.227	-43.6835	0	0	-0.300131
934	0	16.0068	0	0	16.2665	5.62819	-10.1155	-0.220147	0.0465413	0.0933858	-14.6168	2.58E-16	-1.76572	0	0	0.0733944	-2.20102	-21.7606	0.190092	255.192	342.274	619.968	400.156	400.156	400.156	2.54136	-91.3693	7.85677	296.099	317.997	229.367	194.289	194.289	194.289	-91.3174	3.29971	-6.63669	41.4269	6.46584	-0.524471	0.285396	0.51149	2.46608	-132.325	235.482	-37.9525	0	0	-0.357691
935	0	18.5792	0	0	18.976	6.04369	-11.5245	-0.193541	0.0353024	0.115767	-9.59951	-1.14E-15	-0.555306	0	0	0.0455941	-2.52583	-21.4791	-0.125903	252.205	341.345	613.914	398.879	398.879	398.879	2.35616	-91.504	8.09271	276.999	317.819	228.899	194.289	194.289	194.289	-91.4419	3.55839	-6.67389	41.2746	7.09982	-0.598109	0.335479	0.436514	2.6696	-133.262	223.368	-31.3738	0	0	-0.332159
936	0	20.8385	0	0	21.3993	6.43693	-12.8447	-0.171152	0.0241554	0.121366	-6.64273	-3.08E-15	0.533228	0	0	0.030383	-2.85024	-21.1648	-0.243985	248.627	340.748	608.296	397.541	397.541	397.541	2.0397	-91.4684	8.354	258.379	317.855	228.537	194.289	194.289	194.289	-91.3917	3.92878	-6.64278	41.2384	7.72838	-0.921362	0.306783	0.32628	2.81518	-87.5227	199.375	-23.8652	0	0	-0.268941
937	0	22.7538	0	0	23.4935	6.7902	-14.0185	-0.154025	0.0129654	0.113916	-5.46441	-2.79E-15	1.15157	0	0	0.0230791	-3.14537	-20.7817	-0.222696	244.321	340.506	603.145	396.201	396.201	396.201	1.65335	-91.2567	8.64288	240.262	318.091	228.182	194.289	194.289	194.289	-91.1633	4.37348	-6.58137	41.2535	8.30037	-1.40611	0.22748	0.190242	2.90382	-12.7193	164.145	-15.4153	0	0	-0.186544
938	0	24.3227	0	0	25.2386	7.08605	-14.992	-0.142174	0.00249457	0.0972101	-5.53546	1.65E-15	1.22569	0	0	0.0192306	-3.38083	-20.2903	-0.14696	239.135	340.617	598.456	394.919	394.919	394.919	1.25955	-90.8854	8.94576	222.619	318.498	227.775	194.289	194.289	194.289	-90.7757	4.84287	-6.51831	41.2307	8.76698	-1.93267	0.12511	0.0435786	2.94424	73.1425	120.656	-6.56796	0	0	-0.0787603
939	0	25.5615	0	0	26.6321	7.31122	-15.7268	-0.136064	-0.00665251	0.0747846	-6.37884	2.48E-15	0.822068	0	0	0.0163085	-3.53186	-19.6542	-0.106417	232.934	341.049	594.2	393.756	393.756	393.756	0.911922	-90.3825	9.23955	205.379	319.044	227.289	194.289	194.289	194.289	-90.2583	5.28639	-6.47158	41.0749	9.0913	-2.37985	0.0281791	-0.0988012	2.95386	153.219	72.962	1.72195	0	0	0.06444
940	0	26.4979	0	0	27.6865	7.4597	-16.2084	-0.13503	-0.0143116	0.0502542	-7.51017	-1.40E-15	0.0537769	0	0	0.0131364	-3.58512	-18.846	-0.174678	225.627	341.746	590.351	392.771	392.771	392.771	0.64768	-89.7772	9.49954	188.451	319.691	226.725	194.289	194.289	194.289	-89.641	5.66296	-6.44919	40.7034	9.2544	-2.65338	-0.0374452	-0.227019	2.94779	213.392	24.8839	8.50271	0	0	0.234436
941	0	27.1632	0	0	28.4248	7.53379	-16.4477	-0.1381	-0.0208904	0.0268704	-8.57288	-3.57E-15	-0.987281	0	0	0.00964412	-3.5418	-17.8512	-0.39324	217.185	342.634	586.896	392.021	392.021	392.021	0.484249	-89.0928	9.70526	171.732	320.4	226.097	194.289	194.289	194.289	-88.947	5.94707	-6.45051	40.0615	9.25614	-2.70549	-0.0523201	-0.334656	2.93521	243.958	-20.2651	13.2086	0	0	0.394908
942	0	27.5869	0	0	28.8765	7.5426	-16.4762	-0.143945	-0.0268604	0.007022	-9.34177	-4.00E-15	-2.21078	0	0	0.00623897	-3.41724	-16.6695	-0.762498	207.65	343.631	583.849	391.551	391.551	391.551	0.420416	-88.3424	9.84269	155.129	321.128	225.435	194.289	194.289	194.289	-88.1893	6.12964	-6.46773	39.1285	9.11161	-2.54242	-0.0107564	-0.419349	2.91956	241.784	-60.4044	15.8549	0	0	0.494711
943	0	27.7944	0	0	29.0726	7.49927	-16.3363	-0.1506	-0.0319774	-0.00757528	-9.66231	-8.15E-16	-3.46319	0	0	0.00330204	-3.23719	-15.3149	-1.24131	197.135	344.653	581.251	391.388	391.388	391.388	0.441049	-87.5285	9.9037	138.561	321.832	224.77	194.289	194.289	194.289	-87.3707	6.2145	-6.48784	37.9174	8.8455	-2.21945	0.0832995	-0.476403	2.89907	208.779	-93.3066	16.7479	0	0	0.489889
944	0	27.8043	0	0	29.0404	7.41755	-16.0719	-0.156529	-0.0360381	-0.0161003	-9.51324	1.40E-15	-4.61048	0	0	0.00104599	-3.03208	-13.8132	-1.75454	185.807	345.625	579.161	391.538	391.538	391.538	0.524735	-86.6443	9.88373	121.977	322.471	224.133	194.289	194.289	194.289	-86.4841	6.21206	-6.49564	36.4674	8.48676	-1.82716	0.212592	-0.500834	2.87012	152.424	-117.489	16.4158	0	0	0.368503
945	0	27.6284	0	0	28.8	7.30894	-15.7194	-0.161223	-0.0385613	-0.0188311	-9.00385	-2.80E-15	-5.50777	0	0	-0.000537881	-2.83054	-12.1977	-2.20891	173.873	346.482	577.646	391.98	391.98	391.979	0.64979	-85.676	9.77961	105.349	323.012	223.544	194.289	194.289	194.289	-85.5158	6.13371	-6.47628	34.8346	8.06485	-1.47093	0.350459	-0.486575	2.83272	84.4789	-131.328	15.2172	0	0	0.16202
946	0	27.2726	0	0	28.3636	7.18086	-15.302	-0.164371	-0.0391091	-0.0168546	-8.23252	1.63E-15	-6.02981	0	0	-0.00159679	-2.65408	-10.5042	-2.51417	161.543	347.18	576.763	392.672	392.672	392.672	0.797597	-84.6067	9.5887	88.6768	323.432	223.016	194.289	194.289	194.289	-84.4494	5.98899	-6.41697	33.081	7.60813	-1.24778	0.467845	-0.430807	2.78626	18.0594	-133.689	13.3599	0	0	-0.0672421
947	0	26.7369	0	0	27.7359	7.03647	-14.8295	-0.166093	-0.0371498	-0.0118649	-7.28155	5.82E-16	-6.05883	0	0	-0.00234516	-2.5142	-8.76536	-2.6038	149.011	347.697	576.556	393.559	393.559	393.559	0.952978	-83.4198	9.30942	71.9793	323.72	222.552	194.289	194.289	194.289	-83.2679	5.7853	-6.30786	31.2662	7.14338	-1.22586	0.542903	-0.33631	2.73411	-35.7533	-124.121	10.9372	0	0	-0.254304
948	0	26.0165	0	0	26.9142	6.87575	-14.3009	-0.165988	-0.0321965	-0.00534142	-6.12343	-4.31E-15	-5.49884	0	0	-0.00291879	-2.4125	-7.00688	-2.44883	136.424	348.045	577.044	394.578	394.578	394.578	1.10384	-82.0998	8.9429	55.2889	323.881	222.146	194.289	194.289	194.289	-81.9558	5.52927	-6.14288	29.4402	6.69536	-1.43186	0.5691	-0.213626	2.67565	-71.6359	-103.528	8.11897	0	0	-0.36293
949	0	25.0996	0	0	25.8893	6.69716	-13.7105	-0.163025	-0.0240019	0.00145863	-4.64041	3.15E-15	-4.30317	0	0	-0.00319094	-2.34304	-5.24568	-2.06084	123.882	348.258	578.228	395.668	395.668	395.668	1.24154	-80.6313	8.49476	38.6416	323.935	221.779	194.289	194.289	194.289	-80.4976	5.2278	-5.9211	27.6406	6.28581	-1.84942	0.553995	-0.0777047	2.61072	-89.9644	-74.0309	5.1716	0	0	-0.392391
950	0	23.9668	0	0	24.6442	6.49943	-13.0532	-0.157103	-0.0135254	0.00760637	-2.82594	3.84E-15	-2.58396	0	0	-0.00282451	-2.29563	-3.49034	-1.48564	111.435	348.393	580.092	396.777	396.777	396.777	1.36169	-78.9968	7.97582	22.0682	323.92	221.417	194.289	194.289	194.289	-78.8751	4.88855	-5.64756	25.8911	5.93202	-2.42681	0.513034	0.0522065	2.5376	-95.2999	-39.8295	2.54746	0	0	-0.368374
951	0	22.592	0	0	23.1559	6.28251	-12.3279	-0.14875	-0.00180725	0.0123604	-0.782459	1.27E-15	-0.508747	0	0	-0.00146181	-2.25884	-1.7429	-0.791875	99.1011	348.516	582.61	397.866	397.866	397.866	1.46328	-77.1753	7.4019	5.58941	323.887	221.007	194.289	194.289	194.289	-77.0667	4.52071	-5.33255	24.2023	5.64529	-3.08959	0.463649	0.15991	2.45586	-94.0744	-5.1841	0.539362	0	0	-0.324518
952	0	20.9458	0	0	21.399	6.04818	-11.5397	-0.139042	0.00987708	0.0152148	1.27649	9.32E-16	1.68223	0	0	0.00113247	-2.22227	-0.00152712	-0.0585612	86.8798	348.691	585.744	398.915	398.915	398.915	1.5475	-75.1445	6.79335	-10.7872	323.89	220.487	194.289	194.289	194.289	-75.0492	4.13555	-4.99048	22.5742	5.42964	-3.75421	0.421681	0.231934	2.36485	-93.2275	25.3103	-0.635887	0	0	-0.291733
953	0	19.0003	0	0	19.3499	5.80048	-10.7014	-0.129295	0.0204213	0.0155109	3.07069	8.15E-16	3.72135	0	0	0.00479732	-2.17793	1.73668	0.63634	74.7683	348.972	589.45	399.917	399.917	399.917	1.61718	-72.8828	6.17405	-27.068	323.988	219.793	194.289	194.289	194.289	-72.8005	3.74659	-4.63869	20.9993	5.28138	-4.3404	0.399148	0.262703	2.26613	-98.4493	48.7909	-1.10209	0	0	-0.289658
954	0	16.7336	0	0	16.9907	5.54539	-9.83307	-0.121028	0.028466	0.0126836	4.29006	2.33E-15	5.29651	0	0	0.00874396	-2.12101	3.47296	1.22579	62.7781	349.395	593.674	400.883	400.883	400.883	1.67523	-70.3722	5.56905	-43.2729	324.23	218.87	194.289	194.289	194.289	-70.3019	3.36898	-4.29473	19.4669	5.18975	-4.78174	0.405924	0.252348	2.15867	-114.593	63.1112	-1.0172	0	0	-0.330465
955	0	14.1352	0	0	14.3135	5.2898	-8.95827	-0.115976	0.0328843	0.00656458	4.61533	1.40E-15	6.12396	0	0	0.0111087	-2.04984	5.20453	1.66221	50.9486	349.975	598.354	401.831	401.831	401.831	1.72291	-67.6014	5.00133	-59.4325	324.652	217.68	194.289	194.289	194.289	-67.5415	3.01841	-3.97291	17.968	5.13897	-5.03434	0.45013	0.20676	2.046	-145.368	67.3775	-0.631312	0	0	-0.419964
956	0	11.2107	0	0	11.3251	5.03991	-8.09867	-0.115042	0.0329036	-0.00256985	3.83508	4.66E-16	5.99009	0	0	0.00942225	-1.96542	6.92285	1.92408	39.3573	350.71	603.413	402.786	402.786	402.786	1.75794	-64.5695	4.48884	-75.58	325.272	216.219	194.289	194.289	194.289	-64.5181	2.70966	-3.68084	16.4987	5.1113	-5.08299	0.537099	0.134705	1.92505	-193.115	61.4194	-0.203773	0	0	-0.55803
957	0	7.9851	0	0	8.05019	4.79948	-7.26801	-0.117855	0.0284723	-0.0144087	1.89096	-6.99E-16	4.81852	0	0	0.00134476	-1.87011	8.61282	2.01897	28.1241	351.575	608.761	403.77	403.77	403.77	1.77301	-61.2886	4.04251	-91.7429	326.079	214.518	194.289	194.289	194.289	-61.244	2.45525	-3.41684	15.0635	5.08946	-4.94355	0.665239	0.0473503	1.79587	-257.006	45.8735	0.0101975	0	0	-0.732457
958	0	4.50297	0	0	4.53188	4.5689	-6.46837	-0.124854	0.0195505	-0.029307	-1.33802	3.26E-15	2.62453	0	0	-0.015733	-1.76624	10.2529	1.9815	17.4085	352.534	614.286	404.797	404.797	404.797	1.75505	-57.7837	3.66588	-107.935	327.036	212.641	194.289	194.289	194.289	-57.7441	2.26445	-3.16896	13.6754	5.05939	-4.65995	0.824884	-0.0460346	1.6582	-332.491	21.152	-0.124558	0	0	-0.917199
959	0	0.828559	0	0	0.832665	4.34498	-5.68928	-0.136878	0.00665821	-0.0473312	-5.98781	-1.28E-15	-0.412448	0	0	-0.0437867	-1.65517	11.8164	1.86613	7.39922	353.538	619.854	405.873	405.873	405.873	1.68421	-54.0931	3.35604	-124.152	328.08	210.684	194.289	194.289	194.289	-54.0571	2.14287	-2.91454	12.3556	5.0119	-4.29606	1.00079	-0.137084	1.51366	-412.991	-11.6201	-0.626861	0	0	-1.07858
960	0	-2.95297	0	0	-2.96384	4.12171	-4.91026	-0.154282	-0.00833319	-0.0682939	-12.0922	-3.49E-15	-3.87139	0	0	-0.0825891	-1.53713	13.2734	1.73577	-1.70276	354.53	625.312	406.991	406.991	406.991	1.53454	-50.2708	3.10511	-140.359	329.125	208.775	194.289	194.289	194.289	-50.2377	2.09177	-2.62178	11.1308	4.94342	-3.92347	1.17339	-0.219133	1.36429	-490.517	-49.9397	-1.40891	0	0	-1.18103
961	0	-6.73569	0	0	-6.75314	3.89255	-4.1087	-0.176493	-0.0220283	-0.0912097	-19.491	5.13E-15	-7.10525	0	0	-0.128422	-1.41208	14.5935	1.64886	-9.70383	355.452	630.491	408.132	408.132	408.132	1.27911	-46.3879	2.9014	-156.482	330.076	207.072	194.289	194.289	194.289	-46.3579	2.10537	-2.25531	10.0298	4.85591	-3.6077	1.32544	-0.286626	1.21209	-557.959	-89.1814	-2.29307	0	0	-1.19859
962	0	-10.3951	0	0	-10.4122	3.65368	-3.27142	-0.202117	-0.0311583	-0.114351	-27.793	-2.80E-15	-9.4618	0	0	-0.173646	-1.28107	15.7489	1.64793	-16.437	356.246	635.214	409.268	409.268	409.268	0.899216	-42.5309	2.72861	-172.405	330.854	205.749	194.289	194.289	194.289	-42.5058	2.1667	-1.78568	9.0793	4.75555	-3.39627	1.44367	-0.336475	1.06012	-609.971	-124.09	-2.94919	0	0	-1.12194
963	0	-13.7932	0	0	-13.8056	3.40683	-2.40463	-0.229207	-0.0345584	-0.135313	-36.3876	-7.45E-15	-10.5449	0	0	-0.207692	-1.14751	16.7171	1.75176	-21.7777	356.863	639.307	410.369	410.369	410.369	0.3926	-38.7993	2.56321	-187.966	331.416	204.982	194.289	194.289	194.289	-38.7823	2.24408	-1.19829	8.29904	4.6506	-3.3105	1.52064	-0.368021	0.911571	-643.998	-150.564	-2.95032	0	0	-0.962314
964	0	-16.7889	0	0	-16.7952	3.15989	-1.5364	-0.254758	-0.0328947	-0.151934	-44.4297	-2.80E-15	-10.2323	0	0	-0.219486	-1.01799	17.4829	1.95247	-25.6534	357.264	642.609	411.408	411.408	411.408	-0.225239	-35.2978	2.37141	-202.965	331.769	204.922	194.289	194.289	194.289	-35.2929	2.29147	-0.496361	7.69888	4.54934	-3.34277	1.55508	-0.382321	0.769307	-659.706	-165.956	-2.03376	0	0	-0.746841
965	0	-19.2524	0	0	-19.254	2.92559	-0.711883	-0.276877	-0.0268596	-0.162897	-51.1332	6.99E-15	-8.51285	0	0	-0.202567	-0.901817	18.04	2.21811	-28.0471	357.427	644.984	412.364	412.364	412.364	-0.926481	-32.1258	2.10954	-217.183	331.958	205.679	194.289	194.289	194.289	-32.1361	2.25376	0.302449	7.27685	4.45824	-3.45955	1.54935	-0.378509	0.637735	-658.671	-167.898	-0.296439	0	0	-0.510885
966	0	-21.0796	0	0	-21.0796	2.7195	0.0136042	-0.294206	-0.0162702	-0.167479	-55.8212	-5.94E-15	-5.4021	0	0	-0.157237	-0.809658	18.3902	2.49914	-28.9937	357.342	646.321	413.226	413.226	413.226	-1.67781	-29.3669	1.7295	-230.403	332.055	207.305	194.289	194.289	194.289	-29.3924	2.07575	1.17135	7.01956	4.38108	-3.60846	1.51046	-0.354585	0.52149	-644.695	-154.293	1.75108	0	0	-0.288971
967	0	-22.2046	0	0	-22.2058	2.5585	0.580367	-0.306333	-0.000294326	-0.165093	-58.0761	-2.56E-15	-0.966132	0	0	-0.0908047	-0.751413	18.5431	2.73767	-28.5722	357.02	646.548	413.991	413.991	413.991	-2.44441	-27.0789	1.18864	-242.44	332.156	209.798	194.289	194.289	194.289	-27.115	1.71268	2.07834	6.90421	4.31852	-3.72824	1.44643	-0.305891	0.424571	-623.329	-123.337	3.24372	0	0	-0.105107
968	0	-22.6096	0	0	-22.6127	2.45935	0.929363	-0.313485	0.0214323	-0.155135	-57.8056	0	4.57308	0	0	-0.0148387	-0.734151	18.5133	2.87664	-26.8947	356.485	645.626	414.66	414.66	414.66	-3.19049	-25.2861	0.461529	-253.15	332.371	213.105	194.289	194.289	194.289	-25.3224	1.14057	2.98746	6.90294	4.26849	-3.75866	1.36739	-0.230527	0.352081	-601.585	-75.8687	3.27113	0	0	0.0325526
969	0	-22.3289	0	0	-22.3326	2.43706	1.00779	-0.31667	0.0481749	-0.136472	-55.3005	6.52E-15	10.8045	0	0	0.0587977	-0.760667	18.3181	2.86819	-24.0925	355.778	643.555	415.229	415.229	415.229	-3.87746	-23.9738	-0.449681	-262.444	332.828	217.133	194.289	194.289	194.289	-23.9953	0.363624	3.85794	6.98799	4.22742	-3.64927	1.28642	-0.135181	0.307727	-587.674	-16.3687	1.16851	0	0	0.132417
970	0	-21.447	0	0	-21.4491	2.50225	0.778368	-0.317047	0.077482	-0.108738	-51.161	7.45E-15	17.1261	0	0	0.121382	-0.828195	17.9755	2.6799	-20.3023	354.95	640.368	415.69	415.69	415.69	-4.46311	-23.0898	-1.51002	-270.278	333.663	221.748	194.289	194.289	194.289	-23.0791	-0.583036	4.64342	7.13619	4.1906	-3.36593	1.21279	-0.0317794	0.294702	-587.006	47.6965	-3.11465	0	0	0.213817
971	0	-20.0871	0	0	-20.0873	2.65816	0.229543	-0.316069	0.105029	-0.0732799	-46.2357	1.86E-15	22.7965	0	0	0.168566	-0.928091	17.5017	2.29782	-15.6533	354.063	636.135	416.023	416.023	416.023	-4.90351	-22.5508	-2.65539	-276.638	335.009	226.788	194.289	194.289	194.289	-22.4928	-1.63862	5.29323	7.33261	4.15207	-2.89388	1.14732	0.0668016	0.320547	-599.842	107.382	-8.70886	0	0	0.297623
972	0	-18.3933	0	0	-18.3944	2.89873	-0.617336	-0.315644	0.126161	-0.0333252	-41.513	3.73E-15	27.1348	0	0	0.199919	-1.04685	16.9096	1.72516	-10.2587	353.182	630.952	416.2	416.199	416.2	-5.15794	-22.2568	-3.80566	-281.526	336.98	232.063	194.289	194.289	194.289	-22.1426	-2.72942	5.75744	7.57302	4.1055	-2.23624	1.08641	0.148248	0.39078	-622.54	154.443	-13.9493	0	0	0.400015
973	0	-16.5081	0	0	-16.5157	3.2089	-1.70879	-0.318454	0.13753	0.00648269	-37.9997	-1.86E-15	29.6948	0	0	0.217932	-1.16786	16.2085	0.97877	-4.21004	352.374	624.947	416.187	416.187	416.187	-5.19446	-22.1092	-4.88221	-284.934	339.645	237.379	194.289	194.289	194.289	-21.9394	-3.78441	5.99338	7.86539	4.04436	-1.41028	1.02599	0.205958	0.513825	-649.545	184.165	-17.0034	0	0	0.531394
974	0	-14.5512	0	0	-14.5712	3.56766	-2.96952	-0.326127	0.138355	0.0414034	-36.3902	-7.45E-15	30.3755	0	0	0.226305	-1.27325	15.4033	0.0847943	2.42575	351.698	618.269	415.953	415.953	415.953	-4.99365	-22.0306	-5.82295	-286.828	343.022	242.557	194.289	194.289	194.289	-21.8155	-4.74771	5.97173	8.22945	3.96246	-0.442878	0.963678	0.23859	0.694776	-675.148	195.786	-16.579	0	0	0.697841
975	0	-12.6036	0	0	-12.6401	3.95282	-4.3197	-0.338374	0.129884	0.0678382	-36.872	9.32E-15	29.341	0	0	0.22854	-1.34581	14.4949	-0.924958	9.60695	351.206	611.091	415.473	415.473	415.473	-4.54912	-21.9781	-6.59023	-287.142	347.074	247.461	194.289	194.289	194.289	-21.7365	-5.58444	5.67961	8.69516	3.85474	0.633482	0.900243	0.250532	0.933998	-694.883	192.036	-12.4219	0	0	0.902442
976	0	-10.704	0	0	-10.7577	4.34569	-5.69175	-0.352834	0.114373	0.0845631	-39.0816	5.59E-15	26.8904	0	0	0.227215	-1.37061	13.4801	-2.01526	17.3159	350.937	603.599	414.737	414.737	414.737	-3.86648	-21.9475	-7.17041	-285.781	351.714	252.006	194.289	194.289	194.289	-21.7031	-6.27985	5.12094	9.29965	3.71774	1.78313	0.839471	0.249288	1.22472	-706.655	177.059	-5.22197	0	0	1.14531
977	0	-8.85483	0	0	-8.92265	4.73376	-7.04037	-0.365873	0.0941166	0.0925516	-42.2547	1.12E-14	23.3392	0	0	0.223847	-1.33635	12.3531	-3.14827	25.5556	350.914	595.992	413.758	413.758	413.758	-2.96198	-21.9664	-7.56848	-282.639	356.827	256.158	194.289	194.289	194.289	-21.7452	-6.83505	4.31498	10.0831	3.55059	2.96819	0.786459	0.242319	1.55541	-710.272	154.754	3.77794	0	0	1.42163
978	0	-7.03664	0	0	-7.11232	5.11121	-8.34437	-0.374067	0.0712519	0.0944205	-45.5247	1.12E-14	18.9848	0	0	0.219083	-1.23651	11.1058	-4.28327	34.3452	351.14	588.474	412.571	412.571	412.571	-1.8613	-22.0815	-7.80127	-277.624	362.272	259.921	194.289	194.289	194.289	-21.9082	-7.26222	3.29373	11.0836	3.35558	4.14845	0.751773	0.231067	1.90595	-708.378	127.467	13.1908	0	0	1.72374
979	0	-5.22335	0	0	-5.29777	5.47749	-9.60112	-0.375285	0.046953	0.0929404	-48.196	6.52E-15	14.0309	0	0	0.212555	-1.0694	9.72985	-5.37514	43.714	351.603	581.253	411.239	411.239	411.239	-0.598202	-22.3443	-7.89138	-270.674	367.905	263.314	194.289	194.289	194.289	-22.2406	-7.58035	2.09868	12.3315	3.13757	5.27982	0.743576	0.215116	2.25826	-703.378	96.2851	22.0594	0	0	2.03803
980	0	-3.39428	0	0	-3.45576	5.83484	-10.818	-0.368994	0.0221289	0.0909251	-49.8814	6.06E-15	8.67856	0	0	0.203448	-0.838134	8.21819	-6.37317	53.6959	352.272	574.528	409.84	409.84	409.84	0.786732	-22.8012	-7.8625	-261.77	373.575	266.361	194.289	194.289	194.289	-22.784	-7.81123	0.777814	13.8438	2.90357	6.31324	0.76805	0.192458	2.58872	-697.942	62.0334	29.8111	0	0	2.34968
981	0	-1.54053	0	0	-1.57497	6.18539	-12.0018	-0.356313	-0.00292622	0.0902319	-50.5306	1.00E-14	3.11088	0	0	0.191223	-0.550487	6.56662	-7.22127	64.3217	353.102	568.495	408.465	408.465	408.465	2.24719	-23.4874	-7.73546	-250.936	379.137	269.071	194.289	194.289	194.289	-23.5689	-7.97521	-0.616665	15.6198	2.66131	7.19482	0.825085	0.162711	2.87982	-693.019	25.7784	36.4143	0	0	2.64013
982	0	0.33482	0	0	0.343829	6.52842	-13.1498	-0.339239	-0.027659	0.0919214	-50.3001	-7.45E-15	-2.41025	0	0	0.176426	-0.218909	4.77532	-7.86005	75.6121	354.038	563.334	407.203	407.203	407.203	3.73184	-24.4289	-7.52552	-238.227	384.447	271.434	194.289	194.289	194.289	-24.6159	-8.0872	-2.0298	17.6392	2.41856	7.86779	0.907664	0.125102	3.11544	-687.938	-10.932	42.0773	0	0	2.88895
983	0	2.22073	0	0	2.29121	6.85863	-14.2444	-0.318659	-0.0500631	0.0954593	-49.2756	9.32E-15	-7.44285	0	0	0.160494	0.139512	2.84958	-8.23057	87.5697	355.019	559.212	406.127	406.127	406.127	5.18668	-25.6457	-7.24125	-223.721	389.372	273.419	194.289	194.289	194.289	-25.9398	-8.1544	-3.40627	19.8638	2.18214	8.27592	0.99998	0.0809951	3.2872	-678.775	-45.09	46.6626	0	0	3.06836
984	0	4.10161	0	0	4.25169	7.16659	-15.2554	-0.29524	-0.0686452	0.0990764	-47.5088	0	-11.6097	0	0	0.144981	0.503628	0.800116	-8.27968	100.171	355.987	556.278	405.283	405.283	405.283	6.56084	-27.1541	-6.88614	-207.504	393.795	274.983	194.289	194.289	194.289	-27.5518	-8.17774	-4.69605	22.2426	1.95742	8.36869	1.0791	0.032978	3.39546	-659.077	-73.6476	50.0934	0	0	3.14111
985	0	5.9594	0	0	6.20508	7.44068	-16.1468	-0.269405	-0.0823538	0.100913	-45.0005	-9.32E-15	-14.6387	0	0	0.13078	0.849344	-1.35688	-7.96849	113.357	356.892	554.66	404.687	404.687	404.687	7.81175	-28.9667	-6.46172	-189.672	397.63	276.083	194.289	194.289	194.289	-29.4596	-8.15501	-5.85902	24.718	1.74806	8.10923	1.12249	-0.0177953	3.44236	-622.624	-94.464	52.3964	0	0	3.07305
986	0	7.77358	0	0	8.12606	7.66923	-16.8837	-0.241907	-0.0909735	0.0994418	-41.7793	0	-16.4337	0	0	0.11788	1.15204	-3.59929	-7.28245	127.026	357.697	554.459	404.315	404.315	404.315	8.90886	-31.0892	-5.97079	-170.335	400.825	276.686	194.289	194.289	194.289	-31.6648	-8.08429	-6.8682	27.2323	1.55564	7.48407	1.11246	-0.0695754	3.4336	-564.7	-106.467	53.7337	0	0	2.84295
987	0	9.52088	0	0	9.98414	7.84252	-17.4386	-0.214453	-0.0950901	0.0940455	-38.0021	0	-17.0615	0	0	0.105855	1.3899	-5.89854	-6.24047	141.021	358.385	555.74	404.121	404.121	404.121	9.83464	-33.5169	-5.4197	-149.617	403.362	276.777	194.289	194.289	194.289	-34.1604	-7.96626	-7.71023	29.7311	1.38005	6.51222	1.03716	-0.120011	3.37201	-483.179	-109.873	54.3075	0	0	2.45067
988	0	11.1765	0	0	11.7457	7.95366	-17.7925	-0.18909	-0.0953103	0.0849131	-33.9234	1.86E-15	-16.6249	0	0	0.0942742	1.54802	-8.21959	-4.90079	155.134	358.952	558.519	404.034	404.034	404.034	10.5827	-36.2341	-4.81905	-127.657	405.247	276.365	194.289	194.289	194.289	-36.9294	-7.80479	-8.38295	32.166	1.22019	5.25066	0.897681	-0.166268	3.26248	-379.821	-106.501	54.3558	0	0	1.92491
989	0	12.7153	0	0	13.3767	7.9993	-17.9375	-0.168007	-0.0921353	0.0727488	-29.8807	3.73E-15	-15.233	0	0	0.0828819	1.62184	-10.5217	-3.35952	169.11	359.407	562.75	403.983	403.983	403.983	11.1563	-39.2139	-4.18345	-104.601	406.505	275.478	194.289	194.289	194.289	-39.9449	-7.60694	-8.89305	34.4947	1.07538	3.79303	0.703502	-0.204929	3.11256	-259.444	-99.151	53.9613	0	0	1.31733
990	0	14.1134	0	0	14.8455	7.98042	-17.8775	-0.15315	-0.0850031	0.0590709	-26.2319	0	-12.9143	0	0	0.0714703	1.6189	-12.7606	-1.74159	182.664	359.759	568.32	403.899	403.899	403.899	11.5672	-42.4199	-3.53041	-80.5977	407.175	274.166	194.289	194.289	194.289	-43.1721	-7.38271	-9.25448	36.6812	0.946717	2.26031	0.478538	-0.231341	2.93158	-131.363	-90.2331	52.7412	0	0	0.702702
991	0	15.3502	0	0	16.1271	7.90355	-17.6331	-0.14731	-0.0720417	0.0449722	-23.411	0	-9.63192	0	0	0.0599767	1.55777	-14.8915	-0.183137	195.507	360.013	575.054	403.731	403.731	403.731	11.8376	-45.8102	-2.87751	-55.784	407.314	272.499	194.289	194.289	194.289	-46.5719	-7.1448	-9.4898	38.6947	0.838611	0.783267	0.252735	-0.239582	2.73139	-6.76166	-80.4095	49.6781	0	0	0.15629
992	0	16.4129	0	0	17.209	7.78198	-17.2451	-0.151307	-0.0548395	0.0317009	-21.5947	4.66E-15	-5.80173	0	0	0.0481592	1.46442	-16.8727	1.1893	207.374	360.162	582.721	403.445	403.445	403.445	12.0032	-49.3448	-2.23752	-30.2786	407.004	270.576	194.289	194.289	194.289	-50.1082	-6.90769	-9.63272	40.5098	0.758393	-0.518017	0.0527487	-0.228437	2.52529	103.489	-70.9899	44.8666	0	0	-0.259726
993	0	17.2973	0	0	18.0916	7.63406	-16.7707	-0.163407	-0.0367425	0.0206299	-20.6176	1.40E-15	-2.11614	0	0	0.0362984	1.36702	-18.6683	2.27637	218.046	360.195	591.06	403.032	403.032	403.032	12.1071	-52.9889	-1.61509	-4.1774	406.345	268.52	194.289	194.289	194.289	-53.7512	-6.68497	-9.7238	42.1069	0.715842	-1.55159	-0.105387	-0.201765	2.31967	191.471	-63.3617	39.167	0	0	-0.513587
994	0	18.0027	0	0	18.7815	7.47938	-16.272	-0.180493	-0.0214526	0.0133493	-20.1027	-1.16E-15	0.655472	0	0	0.0252292	1.29086	-20.2503	3.01615	227.368	360.101	599.798	402.499	402.499	402.499	12.191	-56.7117	-1.0066	22.442	405.435	266.469	194.289	194.289	194.289	-57.4745	-6.48672	-9.80271	43.473	0.721089	-2.26295	-0.21178	-0.16509	2.1219	251.78	-58.3497	33.6873	0	0	-0.605692
995	0	18.5261	0	0	19.2819	7.33436	-15.802	-0.199347	-0.0122995	0.011063	-19.6412	-5.01E-15	1.8298	0	0	0.0156783	1.25429	-21.5995	3.38669	235.249	359.875	608.669	401.871	401.871	401.871	12.2855	-60.4821	-0.403559	49.5166	404.355	264.553	194.289	194.289	194.289	-61.2501	-6.31772	-9.89973	44.6024	0.783235	-2.63683	-0.268382	-0.128883	1.93341	283.135	-57.379	29.5148	0	0	-0.568737
996	0	18.8563	0	0	19.5857	7.20796	-15.3905	-0.217539	-0.0117209	0.0134757	-18.9574	5.82E-15	0.957085	0	0	0.00786279	1.2668	-22.706	3.4018	241.661	359.521	617.435	401.184	401.184	401.185	12.4023	-64.265	0.201733	76.9982	403.146	262.878	194.289	194.289	194.289	-65.0441	-6.17671	-10.028	45.4979	0.908377	-2.69154	-0.278466	-0.101366	1.7585	287.118	-61.2635	27.2499	0	0	-0.451852
997	0	18.9722	0	0	19.6718	7.09903	-15.0345	-0.23337	-0.0197745	0.0185553	-17.9616	5.13E-15	-1.9683	0	0	0.00184137	1.3287	-23.5695	3.10411	246.636	359.052	625.892	400.482	400.482	400.482	12.5284	-68.0198	0.809374	104.855	401.797	261.517	194.289	194.289	194.289	-68.8143	-6.05602	-10.1778	46.1705	1.09876	-2.47101	-0.247297	-0.0890938	1.59948	268.137	-70.1771	26.6579	0	0	-0.305442
998	0	18.8444	0	0	19.5072	6.99621	-14.6973	-0.24692	-0.0344537	0.0221513	-16.8607	4.66E-16	-6.5168	0	0	-0.00158677	1.4321	-24.199	2.5577	250.257	358.483	633.879	399.811	399.811	399.811	12.6275	-71.6997	1.40692	133.067	400.247	260.511	194.289	194.289	194.289	-72.5094	-5.9421	-10.3161	46.6401	1.352	-2.03632	-0.179438	-0.0928634	1.46017	233.085	-82.8771	26.798	0	0	-0.167915
999	0	18.4425	0	0	19.056	6.88047	-14.3165	-0.260144	-0.0524945	0.0182209	-16.1166	-3.73E-15	-11.9134	0	0	-0.00109061	1.5627	-24.6125	1.84127	252.657	357.831	641.277	399.214	399.214	399.214	12.6453	-75.2561	1.96836	161.615	398.388	259.881	194.289	194.289	194.289	-76.0736	-5.8162	-10.3919	46.9334	1.66068	-1.45841	-0.0865291	-0.110789	1.34695	192.668	-98.0739	26.7335	0	0	-0.0602636
1000	0	17.7478	0	0	18.295	6.72915	-13.8165	-0.275178	-0.0699118	-0.000413129	-16.1724	8.39E-15	-17.1313	0	0	0.00371744	1.70225	-24.8363	1.04088	254.01	357.109	648.011	398.73	398.73	398.73	12.5166	-78.6468	2.4571	190.458	396.085	259.659	194.289	194.289	194.289	-79.4558	-5.65495	-10.3429	47.0834	2.013	-0.812098	0.0137237	-0.137679	1.26405	160.671	-114.359	25.7918	0	0	0.0145758
1001	0	16.7676	0	0	17.2313	6.52101	-13.1251	-0.291864	-0.0820185	-0.0404121	-17.0794	9.32E-16	-20.9844	0	0	0.0109083	1.83126	-24.9035	0.242757	254.529	356.326	654.044	398.39	398.39	398.39	12.175	-81.8447	2.83205	219.496	393.19	259.903	194.289	194.289	194.289	-82.6196	-5.43198	-10.1056	47.1265	2.39355	-0.170951	0.0954183	-0.166451	1.21196	153.051	-130.223	23.6237	0	0	0.0653095
1002	0	15.5434	0	0	15.9114	6.24169	-12.1909	-0.307599	-0.0848002	-0.105671	-18.3779	9.09E-15	-22.4047	0	0	0.0163893	1.93149	-24.8521	-0.473787	254.447	355.487	659.366	398.214	398.214	398.214	11.564	-84.8407	3.05508	248.524	389.571	260.702	194.289	194.289	194.289	-85.5493	-5.12216	-9.62691	47.1017	2.78512	0.39757	0.132498	-0.190937	1.18533	183.872	-144.635	20.3722	0	0	0.102092
1003	0	14.1506	0	0	14.4212	5.88851	-10.9999	-0.317621	-0.0761769	-0.195595	-19.0876	-4.78E-15	-20.7422	0	0	0.0161488	1.98805	-24.7226	-1.04235	254.013	354.591	663.992	398.213	398.213	398.213	10.6527	-87.6388	3.09933	277.198	385.141	262.15	194.289	194.289	194.289	-88.2488	-4.70809	-8.87834	47.0481	3.17082	0.836509	0.105036	-0.206095	1.1703	261.879	-156.56	16.4335	0	0	0.125268
1004	0	12.6904	0	0	12.8731	5.47259	-9.58439	-0.315745	-0.0569389	-0.30457	-17.8637	-6.70E-15	-16.0047	0	0	0.00932363	1.99047	-24.5554	-1.4133	253.469	353.636	667.95	398.383	398.383	398.383	9.44922	-90.2466	2.9572	305.025	379.887	264.305	194.289	194.289	194.289	-90.7334	-4.18632	-7.86814	47.0021	3.53541	1.10256	0.00533487	-0.207423	1.14927	388.012	-164.461	12.1691	0	0	0.120728
1005	0	11.27	0	0	11.3828	5.01757	-8.02165	-0.29554	-0.0310054	-0.423119	-13.3495	7.98E-15	-8.93916	0	0	-0.00056615	1.93258	-24.3877	-1.5557	253.038	352.622	671.276	398.707	398.707	398.707	8.00648	-92.6609	2.64575	331.396	373.889	267.133	194.289	194.289	194.289	-93.0152	-3.57013	-6.64698	46.9945	3.86702	1.16725	-0.164224	-0.193328	1.1028	556.147	-166.78	7.71421	0	0	0.0665183
1006	0	9.97667	0	0	10.0403	4.55503	-6.42019	-0.252056	-0.00445527	-0.539747	-4.69695	2.94E-15	-0.858485	0	0	-0.00746341	1.81213	-24.2503	-1.4589	252.908	351.55	674.003	399.158	399.158	399.158	6.41594	-94.8522	2.20836	355.645	367.316	270.448	194.289	194.289	194.289	-95.0826	-2.8865	-5.30302	47.0462	4.15776	1.01871	-0.393939	-0.165868	1.0172	754.544	-162.71	2.9452	0	0	-0.0522896
1007	0	8.84904	0	0	8.88172	4.11835	-4.89851	-0.185209	0.0169417	-0.643923	7.75847	2.21E-15	6.79401	0	0	-0.00604998	1.63037	-24.1647	-1.13452	253.21	350.423	676.154	399.697	399.697	399.697	4.78948	-96.7515	1.71075	377.139	360.396	273.884	194.289	194.289	194.289	-96.8813	-2.16883	-3.94652	47.166	4.40406	0.664349	-0.66767	-0.130029	0.889553	967.825	-152.355	-2.48499	0	0	-0.228079
1008	0	7.86138	0	0	7.87669	3.73656	-3.56212	-0.103201	0.0295132	-0.728241	22.0215	-1.63E-15	12.8518	0	0	0.00671076	1.39181	-24.1407	-0.617548	254.008	349.241	677.734	400.28	400.28	400.28	3.23618	-98.2483	1.23152	395.353	353.365	276.905	194.289	194.289	194.289	-98.3081	-1.44885	-2.68822	47.3472	4.60681	0.132886	-0.967228	-0.0917713	0.731563	1179.39	-136.519	-8.93636	0	0	-0.421868
1009	0	6.93538	0	0	6.94194	3.42969	-2.48497	-0.0223971	0.0331638	-0.79	34.658	0	16.7415	0	0	0.0300372	1.10407	-24.1758	0.0347075	255.292	348.005	678.724	400.86	400.859	400.859	1.84183	-99.2098	0.847939	409.911	346.424	278.882	194.289	194.289	194.289	-99.2293	-0.750877	-1.61793	47.5675	4.7709	-0.525551	-1.27495	-0.0537761	0.568366	1374.16	-115.639	-16.586	0	0	-0.567146
1010	0	5.97914	0	0	5.98179	3.20665	-1.70087	0.0379505	0.0311402	-0.82978	41.8563	1.40E-15	18.5224	0	0	0.0560855	0.777642	-24.2559	0.746899	256.982	346.709	679.074	401.395	401.395	401.395	0.658608	-99.5204	0.620232	420.578	339.703	279.236	194.289	194.289	194.289	-99.5228	-0.0897383	-0.790085	47.7909	4.90475	-1.24264	-1.57206	-0.0154734	0.430272	1538.41	-89.6801	-25.2291	0	0	-0.585422
1011	0	4.93814	0	0	4.93925	3.06636	-1.20733	0.0624367	0.0295751	-0.848527	40.7752	2.80E-15	18.8306	0	0	0.069506	0.425529	-24.3577	1.43321	258.937	345.344	678.711	401.852	401.852	401.852	-0.293648	-99.1282	0.580605	427.218	333.265	277.586	194.289	194.289	194.289	-99.1281	0.527992	-0.221253	47.9711	5.01922	-1.93856	-1.83511	0.0277558	0.343149	1658.36	-57.5021	-34.2878	0	0	-0.412042
1012	0	3.83568	0	0	3.83625	3.00212	-0.981256	0.043143	0.0346919	-0.845226	30.4524	9.32E-16	18.552	0	0	0.0574919	0.0622322	-24.4525	2.00734	260.978	343.895	677.546	402.206	402.206	402.206	-1.01579	-98.0794	0.731629	429.757	327.135	273.856	194.289	194.289	194.289	-98.0838	1.09996	0.100006	48.058	5.1266	-2.53146	-2.03422	0.0803331	0.324839	1718.96	-18.468	-42.8767	0	0	-0.0266198
1013	0	2.78897	0	0	2.78938	3.00708	-0.998713	-0.0184005	0.0502721	-0.816553	12.2055	6.99E-16	18.4591	0	0	0.0260569	-0.297898	-24.5111	2.3934	262.913	342.349	675.482	402.445	402.445	402.445	-1.51542	-96.529	1.05285	428.187	321.348	268.327	194.289	194.289	194.289	-96.539	1.62265	0.197535	48.0045	5.2398	-2.94829	-2.13742	0.142864	0.379205	1705.96	26.6768	-50.1514	0	0	0.51912
1014	0	1.99474	0	0	1.99519	3.07828	-1.24926	-0.109532	0.0765376	-0.759276	-10.4259	-2.33E-15	18.9133	0	0	0.00559277	-0.642823	-24.5083	2.536	264.561	340.696	672.445	402.565	402.565	402.565	-1.79716	-94.7212	1.51002	422.611	315.976	261.59	194.289	194.289	194.289	-94.7345	2.08681	0.0945845	47.7741	5.37132	-3.13511	-2.11955	0.212212	0.4979	1611.08	76.2415	-55.7775	0	0	1.0964
1015	0	1.68351	0	0	1.68429	3.21756	-1.73923	-0.208279	0.108572	-0.672374	-32.4989	1.63E-15	19.5547	0	0	0.0317102	-0.964992	-24.427	2.40839	265.772	338.935	668.392	402.569	402.569	402.569	-1.86141	-92.9415	2.06346	413.301	311.145	254.425	194.289	194.289	194.289	-92.9533	2.47671	-0.191632	47.3482	5.5324	-3.06594	-1.96957	0.283346	0.663402	1436.07	127.06	-60.0021	0	0	1.53439
1016	0	2.05207	0	0	2.05401	3.42846	-2.48064	-0.290109	0.13674	-0.55983	-49.1718	7.22E-15	19.3844	0	0	0.111924	-1.26321	-24.2605	2.01775	266.447	337.073	663.339	402.462	402.463	402.463	-1.7147	-91.4482	2.67466	400.714	307.002	247.61	194.289	194.289	194.289	-91.4532	2.77663	-0.644379	46.7307	5.73319	-2.74955	-1.70183	0.34745	0.856276	1196.8	173.409	-63.2195	0	0	1.69107
1017	0	3.19702	0	0	3.2029	3.71078	-3.47172	-0.337623	0.15082	-0.429499	-57.3709	7.28E-16	17.3919	0	0	0.21147	-1.54304	-24.0139	1.4058	266.541	335.134	657.365	402.249	402.249	402.249	-1.38754	-90.4076	3.30917	385.452	303.662	241.734	194.289	194.289	194.289	-90.4016	2.98281	-1.23285	45.9511	5.98214	-2.23121	-1.34518	0.396901	1.06637	916.91	209.243	-65.3057	0	0	1.51468
1018	0	5.08082	0	0	5.09787	4.05584	-4.68006	-0.349948	0.147138	-0.293387	-57.0396	5.03E-15	13.4663	0	0	0.279613	-1.81562	-23.7024	0.644789	266.056	333.15	650.618	401.927	401.927	401.927	-0.947271	-89.8608	3.93753	368.186	301.146	237.093	194.289	194.289	194.289	-89.8423	3.11355	-1.90038	45.0622	6.28577	-1.5893	-0.943923	0.429997	1.29787	625.743	232.384	-65.7697	0	0	1.07089
1019	0	7.55264	0	0	7.59511	4.4471	-6.04488	-0.337306	0.131409	-0.16584	-50.4182	-2.96E-15	8.70018	0	0	0.289264	-2.09486	-23.3478	-0.172116	265.033	331.17	643.3	401.49	401.49	401.49	-0.4892	-89.7416	4.53715	349.582	299.383	233.712	194.289	194.289	194.289	-89.7115	3.20867	-2.57103	44.1354	6.64806	-0.926373	-0.547219	0.451563	1.56064	354.625	246.182	-64.4884	0	0	0.51621
1020	0	10.404	0	0	10.4947	4.86601	-7.4982	-0.308998	0.109964	-0.0594797	-40.2716	4.43E-15	4.29573	0	0	0.246369	-2.39394	-22.9741	-0.944681	263.526	329.249	635.651	400.928	400.928	400.928	-0.107822	-89.9232	5.09696	330.235	298.248	231.434	194.289	194.289	194.289	-89.8837	3.31789	-3.17405	43.2515	7.06925	-0.355115	-0.204545	0.461144	1.85323	133.028	252.358	-61.4755	0	0	0.0309355
1021	0	13.4179	0	0	13.5877	5.29658	-8.98152	-0.272287	0.0852211	0.0197899	-29.1364	5.47E-15	0.849647	0	0	0.175933	-2.72119	-22.6008	-1.58352	261.581	327.449	627.924	400.229	400.229	400.229	0.126282	-90.2598	5.61717	310.623	297.61	230.015	194.289	194.289	194.289	-90.2122	3.48753	-3.66138	42.4874	7.54377	0.0214547	0.0499591	0.451013	2.16042	-21.1941	249.146	-56.4666	0	0	-0.26794
1022	0	16.3985	0	0	16.6829	5.72555	-10.4469	-0.235519	0.0619985	0.072299	-19.1842	-4.71E-15	-1.15082	0	0	0.107046	-3.07616	-22.2379	-2.02929	259.208	325.834	620.352	399.391	399.391	399.391	0.173903	-90.613	6.10361	291.098	297.345	229.185	194.289	194.289	194.289	-90.5574	3.75109	-4.0098	41.9024	8.05825	0.133219	0.201334	0.413478	2.45781	-103.074	237.19	-49.8505	0	0	-0.366907
1023	0	19.1905	0	0	19.6258	6.14197	-11.8557	-0.20333	0.0421601	0.101689	-11.5811	-4.31E-15	-1.83053	0	0	0.05626	-3.44695	-21.8817	-2.26765	256.365	324.468	613.126	398.42	398.42	398.42	0.0316795	-90.8733	6.56517	271.888	297.353	228.697	194.289	194.289	194.289	-90.809	4.12229	-4.22137	41.524	8.58927	-0.0362791	0.256711	0.34476	2.71993	-119.082	216.603	-41.9237	0	0	-0.330313
1024	0	21.6865	0	0	22.3037	6.53573	-13.1742	-0.177668	0.0256678	0.112397	-6.66562	-2.29E-15	-1.6591	0	0	0.0268887	-3.81058	-21.5138	-2.3337	252.952	323.403	606.38	397.342	397.342	397.342	-0.27091	-90.9699	7.00988	253.117	297.564	228.36	194.289	194.289	194.289	-90.8969	4.59217	-4.31793	41.3388	9.10385	-0.441184	0.238307	0.24625	2.92585	-83.3806	187.098	-32.7465	0	0	-0.24052
1025	0	23.8243	0	0	24.6439	6.89641	-14.369	-0.159245	0.0114094	0.109227	-4.24927	1.71E-15	-1.20684	0	0	0.0141527	-4.13682	-21.1033	-2.30341	248.828	322.676	600.186	396.197	396.197	396.197	-0.680427	-90.8706	7.44033	234.828	297.932	228.042	194.289	194.289	194.289	-90.7901	5.13091	-4.33215	41.2899	9.56315	-0.980918	0.178746	0.126343	3.0674	-15.9259	149.088	-22.31	0	0	-0.148611
1026	0	25.5809	0	0	26.6078	7.2129	-15.4066	-0.147033	-0.00195571	0.0965091	-3.71845	6.19E-16	-0.967415	0	0	0.0102842	-4.39486	-20.6124	-2.27379	243.836	322.302	594.564	395.037	395.037	395.036	-1.13209	-90.5757	7.85108	217.005	298.422	227.669	194.289	194.289	194.289	-90.4897	5.69428	-4.29865	41.2849	9.92967	-1.52393	0.106106	-0.00224687	3.1489	63.8125	104.08	-10.9001	0	0	-0.0602991
1027	0	26.9626	0	0	28.1832	7.47471	-16.2569	-0.140406	-0.0141155	0.0778949	-4.41804	4.08E-15	-1.11685	0	0	0.00955997	-4.56058	-20.0019	-2.33903	237.832	322.268	589.505	393.923	393.923	393.923	-1.56341	-90.1069	8.22902	199.589	298.999	227.209	194.289	194.289	194.289	-90.0175	6.23338	-4.24663	41.214	10.1755	-1.9393	0.0438986	-0.124938	3.1851	138.848	56.2279	0.302372	0	0	0.040799
1028	0	27.9938	0	0	29.3775	7.67425	-16.8999	-0.138598	-0.0248568	0.0567819	-5.73196	-3.29E-15	-1.69225	0	0	0.00874887	-4.62251	-19.2383	-2.56848	230.714	322.539	584.987	392.924	392.924	392.924	-1.92525	-89.4949	8.55721	182.503	299.627	226.662	194.289	194.289	194.289	-89.4039	6.70475	-4.19614	40.9712	10.2874	-2.12723	0.0124991	-0.231996	3.19214	195.192	9.59413	9.93457	0	0	0.165287
1029	0	28.7084	0	0	30.2115	7.80842	-17.3296	-0.140115	-0.0331987	0.0360777	-7.10738	3.36E-15	-2.54239	0	0	0.00686747	-4.58495	-18.2982	-2.99028	222.439	323.062	580.997	392.106	392.106	392.106	-2.18871	-88.7708	8.81893	165.658	300.266	226.05	194.289	194.289	194.289	-88.6789	7.07786	-4.15623	40.4732	10.2672	-2.04091	0.0278155	-0.317788	3.18223	223.014	-31.7501	16.6833	0	0	0.29704
1030	0	29.1413	0	0	30.7139	7.87906	-17.5551	-0.143533	-0.0384541	0.018108	-8.17566	4.19E-15	-3.47761	0	0	0.00422293	-4.46758	-17.1717	-3.58287	213.039	323.771	577.546	391.528	391.528	391.528	-2.34513	-87.9577	9.00025	148.972	300.878	225.402	194.289	194.289	194.289	-87.865	7.33695	-4.12589	39.6708	10.1276	-1.69626	0.0958113	-0.380719	3.16015	218.126	-65.4703	20.0371	0	0	0.393211
1031	0	29.3237	0	0	30.9161	7.89202	-17.5964	-0.147556	-0.0407529	0.00418199	-8.74722	2.74E-15	-4.36297	0	0	0.00147448	-4.30143	-15.8644	-4.27655	202.619	324.592	574.667	391.232	391.232	391.232	-2.40102	-87.0678	9.09061	132.374	301.433	224.747	194.289	194.289	194.289	-86.9743	7.47821	-4.09692	38.5526	9.88811	-1.16798	0.208002	-0.419362	3.12764	183.409	-90.5399	20.2888	0	0	0.405818
1032	0	29.2803	0	0	30.8477	7.8552	-17.479	-0.151369	-0.0407948	-0.00510522	-8.80649	3.38E-15	-5.11493	0	0	-0.000804478	-4.12194	-14.3957	-4.96628	191.349	325.448	572.417	391.24	391.24	391.24	-2.37212	-86.1027	9.08141	115.814	301.909	224.11	194.289	194.289	194.289	-86.0089	7.50499	-4.0562	37.1416	9.56998	-0.57269	0.342468	-0.43273	3.08321	127.739	-107.378	18.4142	0	0	0.311199
1033	0	29.0286	0	0	30.5332	7.77645	-17.2274	-0.155057	-0.0390725	-0.0101219	-8.49474	3.44E-15	-5.63797	0	0	-0.00239832	-3.9608	-12.7956	-5.53448	179.436	326.264	570.854	391.548	391.548	391.548	-2.27804	-85.0551	8.96534	99.2602	302.293	223.504	194.289	194.289	194.289	-84.9621	7.42369	-3.98856	35.4859	9.19383	-0.0422758	0.468863	-0.417247	3.02753	64.3289	-115.664	15.2981	0	0	0.131984
1034	0	28.5794	0	0	29.9913	7.66251	-16.8622	-0.15852	-0.035943	-0.0117446	-7.93767	-1.05E-15	-5.83864	0	0	-0.00345722	-3.83918	-11.0987	-5.87828	167.092	326.981	570.028	392.131	392.131	392.131	-2.139	-83.9127	8.73735	82.7008	302.581	222.939	194.289	194.289	194.289	-83.8222	7.24219	-3.8796	33.6482	8.77819	0.306035	0.559843	-0.371432	2.96265	6.41287	-115.119	11.7135	0	0	-0.0733065
1035	0	27.9374	0	0	29.2338	7.51862	-16.3988	-0.161709	-0.0316851	-0.0110108	-7.22467	0	-5.64002	0	0	-0.00430926	-3.76451	-9.33839	-5.93245	154.508	327.567	569.97	392.945	392.945	392.945	-1.97427	-82.6607	8.39649	66.1387	302.776	222.42	194.289	194.289	194.289	-82.5752	6.96985	-3.71796	31.6939	8.33891	0.394119	0.600006	-0.298175	2.89019	-36.5276	-105.607	8.2237	0	0	-0.241235
1036	0	27.1012	0	0	28.2659	7.34864	-15.8484	-0.164059	-0.0261481	-0.00851429	-6.3378	-4.54E-15	-4.96055	0	0	-0.00522313	-3.73136	-7.54251	-5.68089	141.831	328.02	570.685	393.937	393.937	393.937	-1.80149	-81.2841	7.94753	49.5874	302.888	221.947	194.289	194.289	194.289	-81.2059	6.61817	-3.4968	29.6823	7.8882	0.195407	0.590598	-0.20516	2.8113	-61.4033	-87.6676	5.26479	0	0	-0.335337
1037	0	26.0628	0	0	27.0859	7.15568	-15.2198	-0.164053	-0.0189948	-0.00472451	-5.13004	-3.38E-15	-3.76235	0	0	-0.00603311	-3.72515	-5.73057	-5.15545	129.155	328.375	572.16	395.049	395.049	395.049	-1.63449	-79.7672	7.40208	33.0667	302.939	221.514	194.289	194.289	194.289	-79.6987	6.20044	-3.21594	27.6599	7.43384	-0.265791	0.544476	-0.103214	2.72661	-70.4448	-62.6837	3.06037	0	0	-0.353001
1038	0	24.8063	0	0	25.6834	6.94277	-14.5216	-0.160499	-0.0106512	-0.000165886	-3.49316	-4.43E-15	-2.15309	0	0	-0.00603855	-3.72702	-3.91402	-4.42565	116.529	328.688	574.364	396.231	396.231	396.231	-1.48091	-78.0924	6.77804	16.5977	302.958	221.1	194.289	194.289	194.289	-78.0351	5.73036	-2.88297	25.6578	6.97879	-0.924704	0.480149	-0.00583127	2.63445	-69.4376	-33.6876	1.74956	0	0	-0.317898
1039	0	23.3072	0	0	24.0389	6.71319	-13.7636	-0.153199	-0.00181063	0.00458202	-1.45836	-3.69E-15	-0.323325	0	0	-0.00433117	-3.71821	-2.09773	-3.58416	103.967	329.031	577.258	397.438	397.438	397.438	-1.34229	-76.2381	6.09755	0.198467	302.984	220.664	194.289	194.289	194.289	-76.1926	5.22119	-2.51204	23.6923	6.52128	-1.69128	0.414331	0.0763147	2.53628	-65.2007	-3.98032	1.24301	0	0	-0.262835
1040	0	21.5346	0	0	22.1264	6.47033	-12.9561	-0.14369	0.00627655	0.00865471	0.714384	4.08E-16	1.44882	0	0	-0.000416187	-3.68345	-0.282422	-2.73165	91.4634	329.476	580.797	398.644	398.644	398.644	-1.21657	-74.1793	5.38475	-16.1201	303.06	220.148	194.289	194.289	194.289	-74.1453	4.68598	-2.12084	21.7672	6.05649	-2.46638	0.361885	0.13506	2.43244	-64.4872	22.8446	1.36346	0	0	-0.220911
1041	0	19.4571	0	0	19.9183	6.21716	-12.1085	-0.13353	0.0130088	0.0115191	2.72092	3.61E-15	2.95558	0	0	0.00550334	-3.61319	1.53256	-1.96207	79.0145	330.081	584.933	399.834	399.834	399.834	-1.10246	-71.8915	4.66385	-32.3551	303.222	219.486	194.289	194.289	194.289	-71.8679	4.1389	-1.72638	19.8792	5.57829	-3.15757	0.33459	0.168625	2.32421	-73.4194	44.5461	1.81438	0	0	-0.219881
1042	0	17.0483	0	0	17.3915	5.9559	-11.228	-0.124147	0.0184371	0.0124954	4.25677	-3.03E-15	4.08496	0	0	0.0122159	-3.50458	3.34658	-1.34949	66.6305	330.89	589.616	401.006	401.006	401.006	-1.00173	-69.3545	3.95806	-48.5116	303.499	218.615	194.289	194.289	194.289	-69.3396	3.59588	-1.34248	18.0235	5.08232	-3.69284	0.342556	0.178597	2.21059	-96.6427	59.8625	2.29303	0	0	-0.278824
1043	0	14.2918	0	0	14.5319	5.68792	-10.3189	-0.117118	0.0218625	0.0109555	5.00155	-3.03E-15	4.68774	0	0	0.0174926	-3.36098	5.15546	-0.937493	54.3532	331.918	594.79	402.167	402.167	402.167	-0.919304	-66.5541	3.28934	-64.6024	303.909	217.488	194.289	194.289	194.289	-66.5462	3.07457	-0.978978	16.1988	4.568	-4.03114	0.392323	0.169504	2.09124	-136.636	67.8946	2.67211	0	0	-0.40567
1044	0	11.1856	0	0	11.3392	5.41305	-9.3807	-0.113965	0.0224378	0.00594696	4.63837	-1.16E-15	4.63957	0	0	0.0180277	-3.1902	6.9499	-0.733272	42.2645	333.16	600.388	403.328	403.328	403.328	-0.864437	-63.4855	2.67823	-80.6455	304.46	216.077	194.289	194.289	194.289	-63.483	2.59477	-0.639998	14.4112	4.03982	-4.16752	0.484152	0.146466	1.96663	-192.451	67.9585	2.89586	0	0	-0.591784
1045	0	7.74576	0	0	7.8304	5.12933	-8.40674	-0.115629	0.0197335	-0.00379871	2.89552	-4.66E-16	3.89499	0	0	0.00989044	-3.00172	8.71502	-0.708272	30.4883	334.59	606.328	404.496	404.496	404.496	-0.85177	-60.155	2.14433	-96.6601	305.142	214.392	194.289	194.289	194.289	-60.1566	2.17906	-0.322369	12.6746	3.50735	-4.13158	0.608492	0.115349	1.83584	-259.139	60.0155	2.8673	0	0	-0.808671
1046	0	4.00894	0	0	4.04254	4.83351	-7.38579	-0.123347	0.0139168	-0.0193116	-0.536711	2.80E-15	2.50814	0	0	-0.0114477	-2.80404	10.4306	-0.805988	19.1826	336.166	612.506	405.675	405.675	405.675	-0.900613	-56.5819	1.70672	-112.663	305.924	212.481	194.289	194.289	194.289	-56.5868	1.85223	-0.0153047	11.011	2.98433	-3.97889	0.753278	0.0785927	1.70082	-330.488	43.8115	2.53281	0	0	-1.01995
1047	0	0.0361332	0	0	0.03634	4.52232	-6.30651	-0.138295	0.00596455	-0.0409355	-5.92215	2.21E-15	0.655441	0	0	-0.04967	-2.60315	12.0724	-0.954374	8.52611	337.835	618.799	406.861	406.861	406.861	-1.03192	-52.8019	1.38392	-128.661	306.76	210.444	194.289	194.289	194.289	-52.81	1.63897	0.298017	9.44775	2.48746	-3.77827	0.902699	0.0384789	1.56386	-399.649	20.1662	1.82504	0	0	-1.1855
1048	0	-4.08275	0	0	-4.09941	4.19438	-5.16405	-0.160471	-0.00270678	-0.0674849	-13.2878	-1.81E-15	-1.40315	0	0	-0.104615	-2.40232	13.6142	-1.08005	-1.29789	339.535	625.061	408.04	408.04	408.04	-1.26295	-48.8724	1.19147	-144.632	307.596	208.434	194.289	194.289	194.289	-48.8847	1.559	0.637064	8.01429	2.03476	-3.59758	1.04458	-0.00331952	1.42689	-461.825	-9.05891	0.799389	0	0	-1.27557
1049	0	-8.22646	0	0	-8.24637	3.85213	-3.96716	-0.1884	-0.0100848	-0.0961267	-22.3207	1.40E-15	-3.30583	0	0	-0.170169	-2.20292	15.0297	-1.12098	-10.1175	341.206	631.131	409.192	409.192	409.192	-1.60065	-44.8759	1.13713	-160.507	308.381	206.651	194.289	194.289	194.289	-44.8946	1.62003	1.01873	6.73868	1.64361	-3.49148	1.16836	-0.0435504	1.29124	-514.026	-40.2883	-0.337494	0	0	-1.27336
1050	0	-12.2457	0	0	-12.26	3.50316	-2.74304	-0.21882	-0.0152849	-0.122738	-32.2987	3.96E-15	-4.76257	0	0	-0.233177	-2.00612	16.295	-1.03621	-17.7863	342.787	636.841	410.292	410.292	410.292	-2.03585	-40.9196	1.21385	-176.154	309.086	205.32	194.289	194.289	194.289	-40.9482	1.81032	1.45147	5.64433	1.32927	-3.49229	1.26871	-0.0810237	1.15498	-555.525	-70.1614	-1.15317	0	0	-1.17998
1051	0	-15.9734	0	0	-15.9793	3.15956	-1.53522	-0.247311	-0.018751	-0.143368	-42.1737	2.10E-15	-5.58651	0	0	-0.27645	-1.81448	17.3907	-0.811175	-24.1933	344.228	642.024	411.315	411.315	411.315	-2.54382	-37.1281	1.39353	-191.377	309.71	204.647	194.289	194.289	194.289	-37.1712	2.09472	1.93298	4.74696	1.10338	-3.60576	1.34139	-0.115382	1.01793	-585.864	-96.1674	-1.15164	0	0	-1.00866
1052	0	-19.2429	0	0	-19.2434	2.83577	-0.395722	-0.27034	-0.0196761	-0.155635	-50.8622	7.15E-15	-5.47543	0	0	-0.285945	-1.63321	18.3032	-0.458283	-29.2694	345.49	646.524	412.239	412.239	412.239	-3.09099	-33.6303	1.62545	-205.935	310.276	204.784	194.289	194.289	194.289	-33.6923	2.41678	2.45208	4.05296	0.973458	-3.81159	1.38565	-0.144616	0.878542	-604.992	-114.75	-0.134574	0	0	-0.782559
1053	0	-21.9071	0	0	-21.9084	2.54684	0.621408	-0.286038	-0.016944	-0.158932	-57.4366	3.96E-15	-4.17825	0	0	-0.255689	-1.47015	19.0254	-0.0130091	-32.989	346.548	650.204	413.047	413.047	413.047	-3.6408	-30.544	1.84199	-219.573	310.827	205.804	194.289	194.289	194.289	-30.6274	2.70643	2.98989	3.55837	0.94246	-4.0687	1.40173	-0.166141	0.739679	-613.091	-122.65	1.7692	0	0	-0.532831
1054	0	-23.8547	0	0	-23.863	2.3074	1.46406	-0.29377	-0.00962954	-0.153853	-61.2113	4.66E-16	-1.61607	0	0	-0.18989	-1.33469	19.5573	0.473372	-35.3682	347.392	652.95	413.735	413.735	413.735	-4.1577	-27.9626	1.97017	-232.065	311.431	207.694	194.289	194.289	194.289	-28.0663	2.89155	3.52142	3.24924	1.00859	-4.32354	1.39399	-0.175995	0.602439	-611.922	-117.059	4.06908	0	0	-0.294767
1055	0	-25.0236	0	0	-25.0413	2.13087	2.08488	-0.293863	0.00286611	-0.141209	-61.8383	0	2.0726	0	0	-0.101952	-1.2358	19.9047	0.942881	-36.4594	348.024	654.672	414.306	414.306	414.306	-4.6092	-25.9435	1.94616	-243.24	312.169	210.375	194.289	194.289	194.289	-26.062	2.91148	4.01799	3.10273	1.16507	-4.51999	1.36871	-0.170593	0.47199	-604.828	-96.5728	6.0517	0	0	-0.0991772
1056	0	-25.4089	0	0	-25.4336	2.02895	2.44309	-0.287184	0.0205235	-0.121764	-59.3543	-1.86E-15	6.54049	0	0	-0.0100795	-1.17957	20.0785	1.34017	-36.3445	348.462	655.311	414.772	414.772	414.772	-4.96535	-24.5003	1.72952	-252.999	313.134	213.717	194.289	194.289	194.289	-24.6234	2.72897	4.44911	3.08936	1.39988	-4.60894	1.33499	-0.147644	0.350734	-596.671	-61.5273	6.9383	0	0	0.0356966
1057	0	-25.0644	0	0	-25.0901	2.01048	2.50799	-0.275266	0.0418463	-0.0959837	-54.2315	5.59E-15	11.2494	0	0	0.0687515	-1.16711	20.0931	1.62096	-35.1245	348.737	654.831	415.15	415.15	415.15	-5.19763	-23.5988	1.3133	-261.321	314.426	217.556	194.289	194.289	194.289	-23.7135	2.33796	4.78356	3.17566	1.69534	-4.55651	1.30098	-0.108711	0.244322	-592.313	-15.2755	6.21128	0	0	0.109438
1058	0	-24.0964	0	0	-24.1165	2.07951	2.26541	-0.260105	0.0638456	-0.0650764	-47.3181	-3.73E-15	15.5799	0	0	0.123954	-1.19325	19.965	1.75794	-32.9101	348.892	653.22	415.457	415.457	415.457	-5.27954	-23.1613	0.726723	-268.25	316.141	221.711	194.289	194.289	194.289	-23.2548	1.76492	4.99095	3.32704	2.02798	-4.34929	1.27006	-0.0589008	0.158562	-594.154	36.419	3.79353	0	0	0.136898
1059	0	-22.6469	0	0	-22.6578	2.23314	1.72527	-0.244409	0.0834857	-0.0309875	-39.741	0	19.0407	0	0	0.153566	-1.24656	19.7105	1.74344	-29.8113	348.981	650.492	415.706	415.706	415.706	-5.18972	-23.0788	0.0282089	-273.874	318.365	225.987	194.289	194.289	194.289	-23.1413	1.06205	5.04445	3.5115	2.36896	-3.99591	1.24301	-0.00748405	0.100872	-602.685	86.5606	0.139202	0	0	0.140694
1060	0	-20.8719	0	0	-20.8748	2.46069	0.924661	-0.231848	0.0978276	0.00298652	-32.7614	-1.86E-15	21.2801	0	0	0.162985	-1.31059	19.345	1.58839	-25.9284	349.059	646.679	415.901	415.901	415.902	-4.91458	-23.2293	-0.709184	-278.293	321.16	230.191	194.289	194.289	194.289	-23.2564	0.294105	4.92277	3.70251	2.68478	-3.52493	1.21453	0.0351598	0.0827842	-615.133	128.257	-3.85157	0	0	0.142461
1061	0	-18.917	0	0	-18.917	2.74505	-0.0763551	-0.22618	0.104998	0.0329788	-27.5056	-5.59E-15	22.1381	0	0	0.160977	-1.36624	18.8813	1.31758	-21.3463	349.184	641.838	416.038	416.038	416.038	-4.44975	-23.4997	-1.41539	-281.589	324.559	234.146	194.289	194.289	194.289	-23.4934	-0.476748	4.61223	3.88186	2.93902	-2.97853	1.17902	0.0605451	0.113839	-627.823	156.627	-7.15893	0	0	0.157278
1062	0	-16.8972	0	0	-16.9011	3.06577	-1.20524	-0.229334	0.104472	0.0551019	-24.6363	0	21.6306	0	0	0.155194	-1.39433	18.3289	0.962516	-16.1312	349.404	636.049	416.1	416.1	416.1	-3.80017	-23.8043	-2.03684	-283.799	328.564	237.714	194.289	194.289	194.289	-23.7723	-1.20229	4.10865	4.04168	3.0943	-2.40364	1.12877	0.0634655	0.204445	-635.582	169.042	-8.90631	0	0	0.192188
1063	0	-14.8878	0	0	-14.901	3.40321	-2.3919	-0.241052	0.0970502	0.0668308	-24.2569	3.73E-15	19.9186	0	0	0.1502	-1.37828	17.6936	0.553101	-10.3302	349.754	629.414	416.064	416.064	416.064	-2.9785	-24.0936	-2.54342	-284.908	333.141	240.815	194.289	194.289	194.289	-24.0476	-1.85396	3.41797	4.18569	3.11494	-1.84191	1.05876	0.045419	0.359875	-634.545	165.997	-8.65538	0	0	0.248416
1064	0	-12.9239	0	0	-12.9497	3.74231	-3.58228	-0.259227	0.0841354	0.0674761	-25.9781	5.59E-15	17.2295	0	0	0.147714	-1.30607	16.9764	0.110621	-3.97269	350.255	622.06	415.9	415.9	415.9	-2.00316	-24.3538	-2.92824	-284.855	338.226	243.434	194.289	194.289	194.289	-24.3074	-2.42293	2.55579	4.32965	2.9703	-1.32102	0.968124	0.0105902	0.580804	-623.157	149.274	-6.34335	0	0	0.323598
1065	0	-11.0099	0	0	-11.0482	4.07474	-4.74611	-0.28069	0.0674423	0.0587402	-29.1045	4.66E-15	13.8281	0	0	0.147809	-1.17126	16.174	-0.35595	2.92774	350.911	614.134	415.581	415.581	415.581	-0.897232	-24.5978	-3.20303	-283.555	343.732	245.619	194.289	194.289	194.289	-24.5652	-2.9165	1.54648	4.50129	2.63814	-0.8498	0.862843	-0.0315626	0.861242	-603.683	122.155	-2.26335	0	0	0.413825
1066	0	-9.13006	0	0	-9.17873	4.39913	-5.87788	-0.302244	0.0488772	0.0438154	-32.8737	-5.13E-15	9.9997	0	0	0.149876	-0.973084	15.2786	-0.84888	10.3728	351.712	605.806	415.087	415.087	415.087	0.312493	-24.8544	-3.39115	-280.913	349.549	247.466	194.289	194.289	194.289	-24.8493	-3.35254	0.421246	4.73949	2.10836	-0.418675	0.753615	-0.0703834	1.18895	-580.831	88.4491	3.00953	0	0	0.516428
1067	0	-7.26127	0	0	-7.31596	4.71966	-6.99152	-0.321369	0.0301387	0.0267885	-36.6413	7.34E-15	6.00574	0	0	0.152917	-0.715671	14.2782	-1.37641	18.3787	352.635	597.258	414.408	414.408	414.408	1.5963	-25.1579	-3.52033	-276.842	355.558	249.093	194.289	194.289	194.289	-25.1931	-3.75345	-0.784096	5.09268	1.38627	-0.00485996	0.653827	-0.0921092	1.54791	-560.373	52.8279	8.70143	0	0	0.635967
1068	0	-5.38097	0	0	-5.43551	5.04355	-8.11123	-0.336503	0.0124289	0.0118633	-39.9696	-6.99E-16	2.05217	0	0	0.155693	-0.407133	13.1575	-1.94514	26.9752	353.649	588.683	413.552	413.552	413.552	2.92222	-25.5413	-3.61612	-271.273	361.631	250.62	194.289	194.289	194.289	-25.6286	-4.14011	-2.03137	5.61575	0.495349	0.419573	0.576194	-0.0871526	1.91689	-547.222	19.0407	14.1183	0	0	0.786529
1069	0	-3.47264	0	0	-3.51855	5.37789	-9.2603	-0.346348	-0.00352635	0.00247469	-42.5746	-4.19E-15	-1.71065	0	0	0.156803	-0.0587187	11.8999	-2.55304	36.2016	354.718	580.279	412.544	412.544	412.544	4.25639	-26.0335	-3.69668	-264.157	367.645	252.144	194.289	194.289	194.289	-26.184	-4.52677	-3.28169	6.36541	-0.5215	0.879467	0.528418	-0.0513603	2.27522	-543.258	-9.97274	18.6729	0	0	0.988812
1070	0	-1.52883	0	0	-1.55462	5.72691	-10.4515	-0.350122	-0.0179509	0.000565456	-44.3329	-3.73E-15	-5.23056	0	0	0.15509	0.315826	10.4891	-3.18525	46.0989	355.804	572.244	411.426	411.426	411.426	5.56374	-26.6591	-3.77019	-255.46	373.481	253.727	194.289	194.289	194.289	-26.8826	-4.91805	-4.49688	7.39391	-1.60323	1.39047	0.515478	0.00927368	2.60391	-547.885	-33.6713	22.2976	0	0	1.25818
1071	0	0.447406	0	0	0.456863	6.09003	-11.6808	-0.347578	-0.0314135	0.00618702	-45.2439	3.73E-15	-8.4803	0	0	0.150162	0.701024	8.91207	-3.81307	56.7014	356.868	564.77	410.254	410.254	410.255	6.80902	-27.4386	-3.83465	-245.167	379.031	255.385	194.289	194.289	194.289	-27.7425	-5.30838	-5.64084	8.74094	-2.67576	1.95449	0.537285	0.0817198	2.89024	-557.845	-52.7038	25.2611	0	0	1.59364
1072	0	2.4435	0	0	2.50705	6.46106	-12.9252	-0.338856	-0.0447699	0.0180666	-45.3667	1.86E-15	-11.4409	0	0	0.142462	1.08073	7.16182	-4.39573	68.027	357.876	558.045	409.094	409.094	409.094	7.95807	-28.39	-3.87982	-233.279	384.202	257.09	194.289	194.289	194.289	-28.7779	-5.68354	-6.68084	10.4258	-3.66137	2.55688	0.591696	0.145904	3.12684	-569.131	-69.1423	28.2096	0	0	1.9718
1073	0	4.44051	0	0	4.57961	6.82808	-14.1436	-0.32481	-0.0585593	0.0336211	-44.805	7.45E-15	-14.035	0	0	0.133318	1.4397	5.2389	-4.88308	80.0708	358.795	552.247	408.01	408.01	408.01	8.9788	-29.5304	-3.89083	-219.813	388.908	258.776	194.289	194.289	194.289	-30.0013	-6.02376	-7.58796	12.4415	-4.49136	3.16491	0.672168	0.185093	3.31312	-577.129	-84.3482	31.8475	0	0	2.35118
1074	0	6.41717	0	0	6.65342	7.17453	-15.2814	-0.30521	-0.0715833	0.0498017	-43.4979	5.59E-15	-15.9949	0	0	0.124035	1.76472	3.15257	-5.21945	92.8011	359.602	547.543	407.064	407.064	407.064	9.84258	-30.8781	-3.8521	-204.796	393.077	260.356	194.289	194.289	194.289	-31.425	-6.30767	-8.33805	14.7535	-5.1166	3.72897	0.76447	0.191131	3.44804	-576.218	-97.7145	36.3971	0	0	2.67601
1075	0	8.35127	0	0	8.70279	7.48203	-16.2806	-0.280256	-0.0822593	0.0632641	-41.3751	3.73E-15	-17.0242	0	0	0.115312	2.04481	0.920347	-5.34917	106.156	360.28	544.084	406.3	406.3	406.3	10.5287	-32.4499	-3.75169	-188.276	396.652	261.736	194.289	194.289	194.289	-33.0602	-6.51736	-8.91522	17.3046	-5.51304	4.18754	0.84923	0.166306	3.53526	-560.482	-107.139	41.6948	0	0	2.88284
1076	0	10.2193	0	0	10.6969	7.73397	-17.0914	-0.250807	-0.0890166	0.0720105	-38.4241	1.86E-15	-16.8707	0	0	0.106797	2.27065	-1.43304	-5.22431	120.042	360.823	542.002	405.742	405.742	405.742	11.0286	-34.2572	-3.58482	-170.328	399.603	262.829	194.289	194.289	194.289	-34.9143	-6.64269	-9.31505	20.0242	-5.68098	4.47621	0.905187	0.118951	3.57297	-525.638	-110.347	47.3174	0	0	2.9181
1077	0	11.9957	0	0	12.6	7.91866	-17.6812	-0.218917	-0.0909239	0.0749197	-34.806	-1.86E-15	-15.4229	0	0	0.0974904	2.43418	-3.87699	-4.81444	134.327	361.238	541.402	405.382	405.382	405.382	11.3482	-36.3023	-3.35483	-151.057	401.928	263.571	194.289	194.289	194.289	-36.988	-6.68345	-9.54675	22.8384	-5.64021	4.53995	0.912136	0.0625626	3.564	-468.638	-105.399	52.67	0	0	2.74646
1078	0	13.6523	0	0	14.373	8.03169	-18.0402	-0.187439	-0.0873126	0.0726747	-30.8673	-3.73E-15	-12.7007	0	0	0.0865767	2.52901	-6.37609	-4.11712	148.838	361.543	542.352	405.187	405.187	405.187	11.5092	-38.5757	-3.0719	-130.597	403.657	263.922	194.289	194.289	194.289	-39.273	-6.64912	-9.63341	25.6789	-5.42258	4.34622	0.858605	0.00837561	3.50833	-389.844	-92.1025	57.0701	0	0	2.3693
1079	0	15.1606	0	0	15.9781	8.0766	-18.1824	-0.160057	-0.0779584	0.0666151	-27.1303	-3.73E-15	-8.88283	0	0	0.0741488	2.55226	-8.89102	-3.16524	163.36	361.764	544.868	405.104	405.104	405.104	11.5484	-41.0579	-2.74912	-109.099	404.851	263.868	194.289	194.289	194.289	-41.7535	-6.55674	-9.61167	28.4876	-5.06512	3.89538	0.745952	-0.0354047	3.41073	-292.797	-72.0169	59.8247	0	0	1.825
1080	0	16.496	0	0	17.3857	8.06415	-18.143	-0.140645	-0.0636705	0.0587102	-24.1641	-1.86E-15	-4.35405	0	0	0.0611902	2.50704	-11.3795	-2.02775	177.642	361.932	548.911	405.07	405.07	405.07	11.5156	-43.7246	-2.3977	-86.7153	405.6	263.423	194.289	194.289	194.289	-44.4107	-6.42783	-9.52951	31.2181	-4.60488	3.22458	0.590637	-0.0656905	3.2751	-185.031	-48.6053	60.5449	0	0	1.189
1081	0	17.6448	0	0	18.582	8.00986	-17.971	-0.132258	-0.0465815	0.0503083	-22.3906	2.80E-15	0.298292	0	0	0.049018	2.40448	-13.7975	-0.801348	191.409	362.075	554.375	405.025	405.025	405.025	11.4681	-46.5541	-2.02243	-63.577	406.017	262.629	194.289	194.289	194.289	-47.2293	-6.28468	-9.44153	33.8325	-4.07615	2.40299	0.417465	-0.0845454	3.10926	-75.6805	-26.6061	59.3413	0	0	0.551716
1082	0	18.6084	0	0	19.572	7.93078	-17.7197	-0.134366	-0.0295477	0.0426481	-21.7406	1.22E-15	4.39861	0	0	0.0383013	2.26372	-16.1017	0.405034	204.391	362.208	561.091	404.915	404.915	404.915	11.462	-49.5338	-1.61983	-39.7831	406.219	261.561	194.289	194.289	194.289	-50.2027	-6.14706	-9.40122	36.2984	-3.50918	1.51928	0.252114	-0.0936209	2.91927	26.0044	-9.68571	56.5189	0	0	-0.00268701
1083	0	19.3995	0	0	20.3743	7.84214	-17.4373	-0.144187	-0.0152663	0.0368244	-21.7846	-3.73E-15	7.33231	0	0	0.0291973	2.10938	-18.251	1.48855	216.341	362.337	568.843	404.703	404.703	404.703	11.5432	-52.6574	-1.18007	-15.4001	406.311	260.317	194.289	194.289	194.289	-53.3296	-6.03056	-9.45264	38.5862	-2.9291	0.664871	0.111374	-0.0956904	2.71119	113.107	-0.19568	52.5384	0	0	-0.417971
1084	0	20.0344	0	0	21.0107	7.755	-17.1588	-0.158547	-0.00594802	0.0337002	-21.9771	-2.33E-16	8.62414	0	0	0.0214491	1.96737	-20.2098	2.3675	227.055	362.456	577.376	404.366	404.366	404.366	11.7406	-55.9193	-0.69104	9.52712	406.371	259.009	194.289	194.289	194.289	-56.6082	-5.94611	-9.62385	40.6689	-2.35534	-0.081287	0.00559815	-0.0926842	2.49294	180.775	1.36713	47.8628	0	0	-0.668796
1085	0	20.5239	0	0	21.4953	7.67474	-16.9014	-0.174516	-0.00265553	0.0338058	-21.8102	-6.52E-15	8.0335	0	0	0.0144636	1.86027	-21.9484	2.99016	236.386	362.553	586.426	403.893	403.893	403.893	12.0619	-59.3074	-0.143062	34.9662	406.443	257.741	194.289	194.289	194.289	-60.0284	-5.89981	-9.9228	42.5225	-1.80152	-0.663293	-0.0639953	-0.0854014	2.27154	227.092	-3.80585	42.7493	0	0	-0.763145
1086	0	20.8668	0	0	21.8274	7.6007	-16.6634	-0.189956	-0.00603947	0.0370335	-20.9528	5.82E-15	5.49097	0	0	0.0079009	1.80374	-23.4446	3.33639	244.245	362.614	595.726	403.288	403.288	403.288	12.4923	-62.7978	0.467009	60.8916	406.525	256.599	194.289	194.289	194.289	-63.5668	-5.89264	-10.3361	44.1277	-1.27585	-1.05219	-0.0984246	-0.077414	2.05597	252.103	-14.4985	37.5166	0	0	-0.729299
1087	0	21.0458	0	0	21.9867	7.52628	-16.4235	-0.20374	-0.0160374	0.0425074	-19.3117	3.03E-15	1.12985	0	0	0.00240404	1.80456	-24.6839	3.41472	250.598	362.626	605.028	402.568	402.568	402.568	12.9955	-66.352	1.13226	87.2838	406.574	255.643	194.289	194.289	194.289	-67.1828	-5.91956	-10.8291	45.4711	-0.782494	-1.24518	-0.1018	-0.0710457	1.85291	257.879	-28.8917	32.2823	0	0	-0.609146
1088	0	21.028	0	0	21.935	7.43955	-16.1431	-0.215693	-0.0314209	0.0481034	-17.0297	-3.26E-15	-4.66218	0	0	-4.59E-06	1.86032	-25.6598	3.2571	255.463	362.583	614.111	401.76	401.76	401.76	13.5145	-69.9176	1.83306	114.131	406.505	254.9	194.289	194.289	194.289	-70.8189	-5.96813	-11.3478	46.5473	-0.322667	-1.26197	-0.0774656	-0.0696224	1.6697	248.004	-45.385	27.0472	0	0	-0.446601
1089	0	20.7696	0	0	21.6219	7.32454	-15.7701	-0.226566	-0.0496426	0.0502922	-14.4716	3.73E-15	-11.2306	0	0	0.00350265	1.96026	-26.3741	2.91329	258.906	362.477	622.788	400.906	400.906	400.906	13.9757	-73.4315	2.53621	141.429	406.198	254.376	194.289	194.289	194.289	-74.4033	-6.01775	-11.8222	47.3592	0.104251	-1.14019	-0.0301264	-0.0746367	1.51336	227.983	-62.0543	21.6294	0	0	-0.281092
1090	0	20.2233	0	0	20.9951	7.16367	-15.2459	-0.237129	-0.0673395	0.044215	-12.1017	-3.73E-15	-17.7148	0	0	0.0148279	2.08724	-26.8379	2.44555	261.04	362.306	630.911	400.055	400.055	400.055	14.296	-76.8269	3.19672	169.167	405.511	254.071	194.289	194.289	194.289	-77.8561	-6.04008	-12.1739	47.9194	0.499453	-0.930385	0.0319137	-0.0865475	1.38777	205.681	-77.3991	15.9989	0	0	-0.140334
1091	0	19.3487	0	0	20.0134	6.94068	-14.5148	-0.248376	-0.080628	0.024468	-10.4514	9.32E-16	-23.1077	0	0	0.0325088	2.22044	-27.0711	1.92322	262.019	362.066	638.373	399.263	399.263	399.263	14.3915	-80.0392	3.76229	197.312	404.296	253.991	194.289	194.289	194.289	-81.0976	-6.00158	-12.3243	48.2495	0.863978	-0.69083	0.0977573	-0.103273	1.29583	190.334	-90.0753	10.2442	0	0	-0.0353094
1092	0	18.1234	0	0	18.6598	6.64392	-13.5339	-0.261802	-0.0863466	-0.0141222	-10.0635	1.86E-15	-26.4551	0	0	0.050091	2.33837	-27.1017	1.41731	262.037	361.754	645.107	398.589	398.589	398.589	14.1883	-83.0139	4.18031	225.766	402.42	254.165	194.289	194.289	194.289	-84.0591	-5.86833	-12.2054	48.3788	1.19806	-0.482125	0.152114	-0.121683	1.23654	192.087	-99.6132	4.77809	0	0	0.0393652
1093	0	16.5566	0	0	16.956	6.26902	-12.2826	-0.277588	-0.0817394	-0.0753038	-11.1858	-5.13E-15	-26.9367	0	0	0.0573515	2.42185	-26.9652	0.994495	261.315	361.368	651.083	398.086	398.086	398.086	13.6332	-85.7151	4.40619	254.342	399.774	254.653	194.289	194.289	194.289	-86.6952	-5.61254	-11.7683	48.343	1.50092	-0.361523	0.176059	-0.137452	1.20671	221.156	-105.332	-0.156824	0	0	0.09982
1094	0	14.7001	0	0	14.9699	5.82118	-10.7716	-0.29411	-0.0656977	-0.159244	-13.5879	-6.70E-15	-24.1229	0	0	0.0454875	2.45655	-26.7016	0.711123	260.096	360.908	656.299	397.797	397.797	397.797	12.7047	-88.1302	4.4115	282.721	396.301	255.547	194.289	194.289	194.289	-88.9938	-5.22002	-10.9928	48.182	1.7705	-0.37699	0.152255	-0.146279	1.19594	284.394	-106.544	-4.35733	0	0	0.163556
1095	0	12.6522	0	0	12.8144	5.3162	-9.04884	-0.307933	-0.0399641	-0.262212	-16.4724	-6.93E-15	-18.2177	0	0	0.0139897	2.43457	-26.3539	0.607735	258.626	360.376	660.778	397.75	397.75	397.75	11.4243	-90.2715	4.19101	310.452	392.01	256.95	194.289	194.289	194.289	-90.979	-4.6962	-9.89609	47.9384	2.00366	-0.561688	0.0695548	-0.145416	1.19145	384.226	-102.689	-7.70995	0	0	0.238136
1096	0	10.5508	0	0	10.6356	4.7793	-7.19814	-0.312795	-0.00894798	-0.376235	-18.3967	-1.05E-14	-10.0731	0	0	-0.0259258	2.35473	-25.9645	0.705235	257.139	359.779	664.559	397.953	397.953	397.953	9.85857	-92.1712	3.76568	336.966	386.994	258.944	194.289	194.289	194.289	-92.7043	-4.06721	-8.53528	47.654	2.1966	-0.930107	-0.0726337	-0.132914	1.17651	516.968	-93.2229	-10.2773	0	0	0.314586
1097	0	8.55168	0	0	8.58909	4.24161	-5.32885	-0.301	0.0212702	-0.491139	-17.6035	-3.58E-15	-1.013	0	0	-0.0566584	2.22145	-25.5725	1.00338	255.843	359.125	667.687	398.391	398.391	398.391	8.11282	-93.8689	3.1807	361.624	381.423	261.547	194.289	194.289	194.289	-94.2339	-3.37474	-7.00267	47.3677	2.34574	-1.47675	-0.267934	-0.109923	1.13486	675.078	-78.67	-12.292	0	0	0.371541
1098	0	6.79397	0	0	6.80715	3.73533	-3.55782	-0.265916	0.0444591	-0.596631	-12.6255	-3.61E-15	7.48658	0	0	-0.0654779	2.04299	-25.2107	1.48092	254.905	358.423	670.205	399.029	399.029	399.029	6.3135	-95.3922	2.49973	383.791	375.525	264.653	194.289	194.289	194.289	-95.6155	-2.6658	-5.4128	47.1113	2.44925	-2.17664	-0.50313	-0.0801674	1.05372	848.078	-60.7487	-14.2244	0	0	0.38557
1099	0	5.36338	0	0	5.36663	3.28853	-1.98882	-0.204941	0.0568974	-0.684285	-2.99119	2.10E-15	14.2681	0	0	-0.052527	1.82969	-24.903	2.09729	254.437	357.676	672.149	399.817	399.817	399.817	4.58376	-96.7341	1.79683	402.906	369.539	267.989	194.289	194.289	194.289	-96.8529	-1.98102	-3.88332	46.9068	2.50775	-2.98714	-0.760671	-0.0479856	0.93032	1023.92	-41.5062	-16.707	0	0	0.34399
1100	0	4.26744	0	0	4.26774	2.92111	-0.696114	-0.122855	0.0588129	-0.748853	10.1528	-2.33E-15	18.7899	0	0	-0.0277717	1.59233	-24.6627	2.79612	254.492	356.886	673.536	400.697	400.697	400.697	3.02214	-97.8381	1.14758	418.535	363.676	271.108	194.289	194.289	194.289	-97.8901	-1.34673	-2.51639	46.7638	2.52549	-3.85175	-1.02452	-0.016009	0.773199	1190.58	-21.8445	-20.2909	0	0	0.255623
1101	0	3.4358	0	0	3.43584	2.64319	0.282257	-0.034179	0.0533885	-0.789111	23.8275	-4.66E-16	21.0851	0	0	-0.00117942	1.34147	-24.4925	3.50948	255.059	356.046	674.363	401.605	401.605	401.605	1.69148	-98.5999	0.620586	430.403	358.091	273.431	194.289	194.289	194.289	-98.6162	-0.773546	-1.3863	46.6788	2.51021	-4.7041	-1.27895	0.0158387	0.606181	1336.41	-2.03869	-25.014	0	0	0.153542
1102	0	2.75317	0	0	2.75354	2.45597	0.941265	0.039247	0.0444721	-0.80706	33.8801	-1.40E-15	21.4956	0	0	0.0217859	1.08714	-24.3845	4.16357	256.071	355.143	674.606	402.487	402.487	402.487	0.620027	-98.8961	0.26871	438.376	352.87	274.364	194.289	194.289	194.289	-98.8983	-0.260959	-0.534643	46.636	2.47304	-5.47334	-1.5105	0.0481694	0.462897	1450.91	17.0332	-30.3495	0	0	0.0866094
1103	0	2.11514	0	0	2.11568	2.35432	1.29896	0.0759657	0.036118	-0.805677	36.4531	1.40E-15	20.5541	0	0	0.0358075	0.838868	-24.323	4.68502	257.41	354.163	674.216	403.295	403.295	403.295	-0.190022	-98.6352	0.120468	442.427	348.038	273.453	194.289	194.289	194.289	-98.6354	0.196136	0.0286463	46.6098	2.4275	-6.08983	-1.70387	0.0834263	0.376068	1524.1	34.7655	-35.4879	0	0	0.101646
1104	0	1.48412	0	0	1.48456	2.3305	1.38278	0.0634154	0.03278	-0.786191	29.5535	0	18.9601	0	0	0.0347797	0.605476	-24.2868	5.00805	258.926	353.09	673.135	403.992	403.992	403.992	-0.750673	-97.8079	0.175641	442.586	343.585	270.532	194.289	194.289	194.289	-97.8109	0.601427	0.318783	46.5683	2.38848	-6.49199	-1.84028	0.124822	0.36693	1545.88	51.7804	-39.6295	0	0	0.222695
1105	0	0.920386	0	0	0.920589	2.37804	1.21552	0.00254757	0.0377377	-0.746893	13.934	-2.33E-16	17.3728	0	0	0.0219377	0.394316	-24.2528	5.08102	260.451	351.915	671.299	404.554	404.554	404.554	-1.07686	-96.5149	0.408503	438.933	339.494	265.801	194.289	194.289	194.289	-96.5208	0.952765	0.365087	46.479	2.37122	-6.63269	-1.89979	0.173516	0.438353	1507.12	69.3257	-42.2601	0	0	0.434455
1106	0	0.5744	0	0	0.574454	2.49427	0.806445	-0.0915398	0.0516073	-0.684895	-6.93929	-9.32E-16	16.1556	0	0	0.0179034	0.210302	-24.1996	4.87167	261.82	350.634	668.655	404.965	404.965	404.965	-1.1803	-94.9569	0.776146	431.624	335.774	259.801	194.289	194.289	194.289	-94.9633	1.24029	0.200671	46.3131	2.39052	-6.48442	-1.86728	0.227348	0.575326	1403.7	88.5869	-43.4696	0	0	0.679385
1107	0	0.641096	0	0	0.641107	2.6802	0.151955	-0.19354	0.0715338	-0.599112	-27.913	-1.51E-15	15.191	0	0	0.0484442	0.0547019	-24.11	4.37044	262.879	349.251	665.177	405.212	405.212	405.212	-1.0717	-93.3875	1.22884	420.946	332.469	253.283	194.289	194.289	194.289	-93.3912	1.44896	-0.142162	46.0514	2.46023	-6.04285	-1.73616	0.283298	0.751116	1239.68	110.483	-44.0294	0	0	0.874751
1108	0	1.29049	0	0	1.29059	2.93742	-0.753524	-0.277152	0.0907057	-0.492409	-43.9827	4.54E-15	13.8599	0	0	0.117548	-0.0760375	-23.9733	3.59316	263.506	347.777	660.873	405.289	405.289	405.289	-0.771134	-92.043	1.71999	407.337	329.645	247.01	194.289	194.289	194.289	-92.0417	1.56713	-0.629134	45.6872	2.59291	-5.3301	-1.51402	0.336794	0.938214	1028.41	133.887	-44.8377	0	0	0.945524
1109	0	2.60234	0	0	2.60376	3.2634	-1.90044	-0.325101	0.101402	-0.372253	-52.0641	9.03E-16	11.5093	0	0	0.196267	-0.190788	-23.786	2.58256	263.617	346.236	655.799	405.188	405.188	405.188	-0.322708	-91.0774	2.21255	391.358	327.35	241.567	194.289	194.289	194.289	-91.0707	1.59858	-1.21505	45.2283	2.79933	-4.39674	-1.22178	0.383299	1.12272	789.864	156.184	-46.1932	0	0	0.856312
1110	0	4.53595	0	0	4.54329	3.64815	-3.25204	-0.337075	0.101276	-0.249358	-52.1092	-5.20E-15	8.21705	0	0	0.245759	-0.303297	-23.5523	1.40853	263.168	344.657	650.059	404.904	404.904	404.904	0.198614	-90.5304	2.68092	373.625	325.581	237.253	194.289	194.289	194.289	-90.5199	1.57006	-1.83806	44.6978	3.08755	-3.32189	-0.88765	0.419811	1.30595	545.346	176.281	-47.7056	0	0	0.624025
1111	0	6.95245	0	0	6.97651	4.07537	-4.74833	-0.324186	0.0944635	-0.136059	-46.354	6.87E-15	4.87608	0	0	0.24849	-0.430607	-23.2826	0.166169	262.158	343.079	643.798	404.436	404.436	404.435	0.699889	-90.3445	3.11169	354.744	324.279	234.098	194.289	194.289	194.289	-90.3327	1.52728	-2.42904	44.1321	3.46108	-2.21022	-0.54709	0.445382	1.4979	317.397	194.846	-48.7841	0	0	0.313707
1112	0	9.66895	0	0	9.72872	4.5272	-6.32347	-0.295971	0.0845252	-0.0426335	-37.4331	6.18E-15	2.28395	0	0	0.212076	-0.590519	-22.9908	-1.03128	260.617	341.548	637.193	403.786	403.786	403.786	1.09782	-90.41	3.5056	335.247	323.372	231.962	194.289	194.289	194.289	-90.3984	1.52142	-2.93312	43.577	3.91724	-1.18338	-0.237546	0.453595	1.70291	127.106	209.332	-48.6306	0	0	0.0148744
1113	0	12.503	0	0	12.6253	4.98763	-7.91834	-0.259312	0.0711488	0.0265598	-27.6465	2.37E-15	0.599943	0	0	0.156281	-0.797958	-22.6905	-2.06669	258.589	340.109	630.433	402.967	402.967	402.967	1.33851	-90.6036	3.87456	315.56	322.795	230.619	194.289	194.289	194.289	-90.5914	1.59541	-3.32227	43.0799	4.44551	-0.363981	0.00986762	0.436269	1.9137	-11.6755	214.709	-46.2555	0	0	-0.197849
1114	0	15.2955	0	0	15.5127	5.4423	-9.4808	-0.222622	0.0561373	0.0722758	-18.9725	3.67E-15	-0.126394	0	0	0.102711	-1.06041	-22.3895	-2.8403	256.109	338.806	623.696	402.004	402.004	402.004	1.40073	-90.8104	4.23397	295.989	322.491	229.812	194.289	194.289	194.289	-90.7951	1.77578	-3.59268	42.6806	5.02581	0.147697	0.176704	0.390055	2.12164	-93.8083	209.261	-41.3673	0	0	-0.295161
1115	0	17.9255	0	0	18.2706	5.87857	-10.9662	-0.191203	0.0412335	0.0975495	-12.4805	2.80E-15	-0.100373	0	0	0.0633569	-1.37387	-22.0859	-3.29217	253.176	337.683	617.132	400.93	400.93	400.93	1.29505	-90.9427	4.5987	276.733	322.413	229.309	194.289	194.289	194.289	-90.9212	2.06886	-3.76051	42.4005	5.6278	0.298054	0.257184	0.317906	2.31436	-120.283	193.894	-34.3691	0	0	-0.293973
1116	0	20.3133	0	0	20.8155	6.28535	-12.3374	-0.167125	0.0267087	0.106079	-8.41459	-1.46E-15	0.24118	0	0	0.0397803	-1.72122	-21.7653	-3.41768	249.74	336.783	610.853	399.788	399.788	399.788	1.05738	-90.9481	4.98049	257.9	322.521	228.932	194.289	194.289	194.289	-90.918	2.46179	-3.85523	42.2349	6.2121	0.09674	0.259088	0.223892	2.48182	-98.2995	169.404	-25.7982	0	0	-0.234981
1117	0	22.4154	0	0	23.0951	6.65268	-13.5629	-0.15107	0.0135805	0.101941	-6.53964	4.07E-15	0.594708	0	0	0.0284394	-2.07377	-21.4028	-3.26989	245.705	336.14	604.922	398.624	398.624	398.624	0.737563	-90.8072	5.38427	239.525	322.78	228.562	194.289	194.289	194.289	-90.7673	2.92723	-3.90994	42.1493	6.73404	-0.381386	0.204792	0.117077	2.61985	-41.3799	137.97	-16.4306	0	0	-0.155281
1118	0	24.2172	0	0	25.0822	6.97194	-14.6176	-0.141939	0.00184109	0.0892368	-6.25216	-1.63E-15	0.677468	0	0	0.0236104	-2.39676	-20.9667	-2.94719	240.94	335.775	599.37	397.483	397.483	397.483	0.389132	-90.5254	5.80655	221.587	323.158	228.133	194.289	194.289	194.289	-90.4757	3.42914	-3.95439	42.084	7.15096	-1.01217	0.122549	0.00808115	2.72996	33.7102	101.666	-6.98242	0	0	-0.0688591
1119	0	25.7228	0	0	26.7669	7.2364	-15.4832	-0.13834	-0.00838449	0.071766	-6.88525	-8.96E-16	0.366873	0	0	0.0209145	-2.65653	-20.4245	-2.57093	235.31	335.689	594.205	396.411	396.411	396.411	0.060425	-90.1225	6.23555	204.032	323.622	227.625	194.289	194.289	194.289	-90.0636	3.92899	-4.01026	41.9651	7.4305	-1.65056	0.039633	-0.0927428	2.81679	110.391	63.1558	1.71606	0	0	0.0276094
1120	0	26.9468	0	0	28.1502	7.44207	-16.1513	-0.139148	-0.0168594	0.0523106	-7.8843	-1.88E-15	-0.316529	0	0	0.0181443	-2.82769	-19.7478	-2.26007	228.699	335.86	589.428	395.451	395.451	395.451	-0.211316	-89.6217	6.6533	186.784	324.141	227.044	194.289	194.289	194.289	-89.5541	4.39132	-4.0892	41.7185	7.55666	-2.16205	-0.0209622	-0.177731	2.88812	175.173	25.7221	8.71266	0	0	0.138525
1121	0	27.9079	0	0	29.2399	7.58851	-16.6241	-0.14269	-0.02332	0.0331653	-8.78699	1.83E-15	-1.26107	0	0	0.0145803	-2.89802	-18.9158	-2.10846	221.033	336.248	585.049	394.645	394.645	394.644	-0.403394	-89.0424	7.03897	169.763	324.681	226.412	194.289	194.289	194.289	-88.9667	4.78816	-4.19279	41.2834	7.53105	-2.44873	-0.0420104	-0.242626	2.9478	218.198	-7.32584	13.2267	0	0	0.25688
1122	0	28.6233	0	0	30.047	7.679	-16.9151	-0.147618	-0.0274525	0.0160973	-9.33513	-1.25E-15	-2.30735	0	0	0.0105124	-2.87045	-17.9178	-2.1677	212.294	336.801	581.094	394.031	394.031	394.031	-0.507827	-88.3953	7.37199	152.889	325.212	225.761	194.289	194.289	194.289	-88.3119	5.10119	-4.31398	40.6202	7.36945	-2.4655	-0.0143836	-0.286852	2.99566	234.052	-33.5586	14.9092	0	0	0.361277
1123	0	29.1062	0	0	30.5827	7.71985	-17.0462	-0.152645	-0.0294832	0.00273724	-9.42967	-1.06E-15	-3.34233	0	0	0.00646689	-2.76184	-16.7541	-2.43826	202.528	337.465	577.611	393.64	393.64	393.64	-0.528765	-87.68	7.63413	136.093	325.706	225.117	194.289	194.289	194.289	-87.5897	5.32136	-4.43972	39.7135	7.09588	-2.225	0.064175	-0.310453	3.02861	221.025	-51.8696	14.0464	0	0	0.419662
1124	0	29.3655	0	0	30.8574	7.71877	-17.0427	-0.156702	-0.029776	-0.00591593	-9.09738	-1.78E-15	-4.28086	0	0	0.00295114	-2.59899	-15.4351	-2.86984	191.841	338.184	574.667	393.488	393.488	393.488	-0.478155	-86.8876	7.81025	119.322	326.143	224.501	194.289	194.289	194.289	-86.7914	5.44662	-4.55388	38.5701	6.73685	-1.79214	0.181717	-0.315495	3.04164	182.946	-63.0012	11.4208	0	0	0.404108
1125	0	29.4057	0	0	30.879	7.68287	-16.9275	-0.159634	-0.0288941	-0.00977193	-8.49709	1.51E-15	-5.07539	0	0	0.000313064	-2.41275	-13.9805	-3.37271	180.389	338.909	572.333	393.578	393.578	393.578	-0.371409	-86.0029	7.88775	102.546	326.512	223.925	194.289	194.289	194.289	-85.9026	5.47841	-4.63971	37.215	6.3175	-1.26885	0.318206	-0.300042	3.03216	127.634	-67.7203	7.8849	0	0	0.306272
1126	0	29.2294	0	0	30.6539	7.6168	-16.7152	-0.161649	-0.0270531	-0.00973936	-7.7925	-3.49E-16	-5.65107	0	0	-0.00139958	-2.23182	-12.4161	-3.83775	168.356	339.593	570.68	393.894	393.894	393.894	-0.224822	-85.0097	7.8558	85.755	326.803	223.393	194.289	194.289	194.289	-84.9075	5.41932	-4.68111	35.6855	5.86072	-0.772643	0.446156	-0.26281	3.00195	66.4633	-67.0778	4.16366	0	0	0.148705
1127	0	28.8388	0	0	30.1875	7.52236	-16.4108	-0.163062	-0.0245285	-0.0071059	-7.08023	-2.33E-15	-5.94002	0	0	-0.00238146	-2.07751	-10.7698	-4.16138	155.927	340.204	569.761	394.411	394.411	394.411	-0.0544295	-83.8936	7.70595	68.9593	327.015	222.905	194.289	194.289	194.289	-83.7925	5.27242	-4.66397	34.0257	5.38791	-0.412049	0.542704	-0.202579	2.95313	10.095	-61.4839	0.728404	0	0	-0.0259513
1128	0	28.235	0	0	29.4842	7.39902	-16.0119	-0.16397	-0.021079	-0.00327889	-6.34894	-3.84E-15	-5.82685	0	0	-0.0029694	-1.96097	-9.0676	-4.26813	143.269	340.721	569.608	395.092	395.092	395.092	0.123954	-82.6438	7.43394	52.1817	327.151	222.458	194.289	194.289	194.289	-82.5468	5.04235	-4.57725	32.2802	4.9197	-0.264933	0.594964	-0.122271	2.8917	-33.6866	-51.1819	-2.16255	0	0	-0.173387
1129	0	27.4176	0	0	28.5471	7.24552	-15.5129	-0.163244	-0.016067	0.000907961	-5.40475	1.16E-15	-5.17893	0	0	-0.00331793	-1.88322	-7.33093	-4.12443	130.511	341.147	570.23	395.9	395.9	395.9	0.295696	-81.252	7.04206	35.4508	327.22	222.044	194.289	194.289	194.289	-81.162	4.73646	-4.41491	30.4891	4.47578	-0.365329	0.604438	-0.0294577	2.81773	-62.6358	-36.3855	-4.39507	0	0	-0.269859
1130	0	26.3805	0	0	27.3751	7.06151	-14.9116	-0.160199	-0.00914241	0.00461755	-4.09051	-2.45E-15	-3.94194	0	0	-0.00334908	-1.83761	-5.57493	-3.74086	117.745	341.503	571.614	396.796	396.796	396.796	0.44963	-79.7084	6.54024	18.7932	327.242	221.648	194.289	194.289	194.289	-79.6281	4.36457	-4.17787	28.6847	4.07351	-0.701408	0.582624	0.0663058	2.73542	-78.59	-17.5801	-5.9331	0	0	-0.314259
1131	0	25.11	0	0	25.9607	6.84885	-14.2122	-0.154527	-0.000611643	0.00765425	-2.33436	-1.05E-15	-2.19306	0	0	-0.00262577	-1.81314	-3.80914	-3.16484	105.027	341.826	573.735	397.744	397.744	397.744	0.579566	-77.9987	5.94567	2.22764	327.246	221.237	194.289	194.289	194.289	-77.9299	3.93836	-3.87465	26.8904	3.72644	-1.22301	0.546262	0.152096	2.64488	-86.9655	3.32458	-6.65916	0	0	-0.326558
1132	0	23.5851	0	0	24.29	6.61191	-13.4275	-0.146474	0.00858639	0.01016	-0.201601	1.31E-15	-0.14952	0	0	-0.000380695	-1.79781	-2.03908	-2.46791	92.394	342.163	576.557	398.718	398.718	398.718	0.684888	-76.1031	5.28127	-14.2379	327.274	220.763	194.289	194.289	194.289	-76.0466	3.47056	-3.52084	25.1211	3.44272	-1.85468	0.512438	0.215829	2.54591	-94.7256	23.6356	-6.49385	0	0	-0.335393
1133	0	21.7797	0	0	22.3437	6.35712	-12.5778	-0.13685	0.0171738	0.0124585	2.08849	2.39E-15	1.86875	0	0	0.00414719	-1.78106	-0.268463	-1.73151	79.8735	342.559	580.034	399.697	399.697	399.697	0.769501	-73.9968	4.57357	-30.6059	327.372	220.169	194.289	194.289	194.289	-73.9526	2.97434	-3.13716	23.3856	3.22375	-2.51045	0.49663	0.248658	2.43869	-109.014	40.6096	-5.50431	0	0	-0.368761
1134	0	19.6657	0	0	20.0997	6.09183	-11.6869	-0.126953	0.0239574	0.01419	4.18933	5.82E-16	3.51422	0	0	0.0110499	-1.75526	1.49853	-1.03382	67.5011	343.051	584.116	400.669	400.669	400.669	0.839419	-71.6529	3.84977	-46.8862	327.586	219.388	194.289	194.289	194.289	-71.62	2.46315	-2.74613	21.6885	3.06414	-3.10811	0.509548	0.247643	2.3224	-134.935	52.3819	-3.98206	0	0	-0.443857
1135	0	17.2188	0	0	17.5379	5.8228	-10.7772	-0.118781	0.0273786	0.0145962	5.64574	1.63E-15	4.41531	0	0	0.0190065	-1.71599	3.25535	-0.438459	55.3312	343.661	588.744	401.631	401.631	401.631	0.899067	-69.0463	3.13549	-63.0942	327.95	218.362	194.289	194.289	194.289	-69.0233	1.95128	-2.36793	20.0336	2.95205	-3.58171	0.558474	0.214028	2.19777	-175.601	57.4119	-2.24941	0	0	-0.567358
1136	0	14.4252	0	0	14.6464	5.55419	-9.86313	-0.114699	0.0260289	0.0125714	5.96802	1.63E-15	4.28877	0	0	0.0247277	-1.66154	4.99164	0.0142102	43.4462	344.399	593.845	402.582	402.582	402.582	0.946066	-66.1597	2.45264	-79.2471	328.478	217.048	194.289	194.289	194.289	-66.1449	1.45504	-2.01483	18.4257	2.87073	-3.89136	0.646108	0.154101	2.06583	-231.556	54.8335	-0.614254	0	0	-0.733515
1137	0	11.2886	0	0	11.4295	5.28592	-8.94494	-0.116104	0.0197404	0.00692088	4.79308	-3.03E-15	3.09389	0	0	0.0235975	-1.59165	6.69234	0.312368	31.9614	345.258	599.333	403.528	403.528	403.528	0.966452	-62.9891	1.81877	-95.3587	329.153	215.438	194.289	194.289	194.289	-62.9808	0.994265	-1.68619	16.8731	2.801	-4.02901	0.770125	0.0756146	1.92508	-300.747	44.2944	0.639876	0	0	-0.924969
1138	0	7.83559	0	0	7.91322	5.01333	-8.00703	-0.123244	0.00997832	-0.00406474	1.90921	-9.32E-16	1.08138	0	0	0.0107726	-1.5061	8.33765	0.47323	21.0242	346.219	605.097	404.477	404.477	404.477	0.933968	-59.5479	1.24822	-111.435	329.923	213.563	194.289	194.289	194.289	-59.5443	0.592211	-1.36698	15.3882	2.7238	-4.01879	0.918651	-0.0110945	1.77851	-376.885	26.671	1.2362	0	0	-1.10927
1139	0	4.11678	0	0	4.14797	4.72923	-7.0247	-0.136574	-0.000671861	-0.0214096	-2.87851	-2.45E-15	-1.28165	0	0	-0.0182909	-1.40394	9.9038	0.53743	10.8053	347.251	611.007	405.435	405.435	405.435	0.814944	-55.8672	0.753933	-127.476	330.716	211.501	194.289	194.289	194.289	-55.8664	0.273218	-1.03116	13.9878	2.6231	-3.91036	1.07615	-0.0958789	1.62639	-452.711	3.56012	1.08482	0	0	-1.25289
1140	0	0.209351	0	0	0.210493	4.42703	-5.97502	-0.157079	-0.0100622	-0.0455384	-9.74911	2.10E-15	-3.52194	0	0	-0.0661973	-1.28347	11.3644	0.558621	1.48543	348.314	616.909	406.408	406.408	406.408	0.577528	-51.9971	0.348632	-143.462	331.451	209.38	194.289	194.289	194.289	-51.9974	0.0581487	-0.649089	12.6921	2.48818	-3.76661	1.2237	-0.169656	1.47398	-520.368	-23.2637	0.368093	0	0	-1.32619
1141	0	-3.7797	0	0	-3.79329	4.10399	-4.84833	-0.185382	-0.0164147	-0.0749686	-18.7076	5.59E-15	-5.20759	0	0	-0.130946	-1.14369	12.6926	0.590866	-6.76206	349.36	622.635	407.394	407.394	407.394	0.200989	-48.01	0.042638	-159.349	332.06	207.38	194.289	194.289	194.289	-48.0101	-0.0415737	-0.195124	11.5232	2.31568	-3.64899	1.34855	-0.228495	1.32504	-575.395	-51.9198	-0.55233	0	0	-1.31662
1142	0	-7.71105	0	0	-7.72688	3.76347	-3.65646	-0.220533	-0.0181485	-0.10627	-29.3869	-9.32E-16	-5.96294	0	0	-0.20315	-0.985808	13.8628	0.6773	-13.7862	350.338	628.003	408.391	408.391	408.391	-0.316731	-44.0041	-0.161839	-175.037	332.503	205.731	194.289	194.289	194.289	-44.0041	-0.0306245	0.345649	10.5028	2.10969	-3.60473	1.44419	-0.269658	1.18264	-616.86	-79.4324	-1.24689	0	0	-1.22641
1143	0	-11.4166	0	0	-11.4271	3.41597	-2.43675	-0.2589	-0.0147991	-0.135087	-40.8901	1.86E-15	-5.58823	0	0	-0.265062	-0.814589	14.8532	0.842449	-19.4699	351.197	632.836	409.391	409.391	409.391	-0.954345	-40.1029	-0.277954	-190.353	332.784	204.685	194.289	194.289	194.289	-40.1045	0.0647785	0.971677	9.64914	1.8806	-3.65862	1.50887	-0.29064	1.04755	-645.758	-102.264	-1.32648	0	0	-1.0663
1144	0	-14.7133	0	0	-14.7168	3.07825	-1.24914	-0.295118	-0.00819655	-0.157175	-51.8907	3.38E-15	-4.17415	0	0	-0.295088	-0.639126	15.6477	1.08903	-23.7366	351.889	636.968	410.382	410.382	410.382	-1.66955	-36.4461	-0.339982	-205.056	332.951	204.471	194.289	194.289	194.289	-36.4516	0.195919	1.66374	8.97507	1.64392	-3.80973	1.54478	-0.292668	0.917884	-663.904	-118.659	-0.427404	0	0	-0.852954
1145	0	-17.4252	0	0	-17.4253	2.77029	-0.165202	-0.324819	-0.000139938	-0.170394	-60.9984	3.26E-15	-1.8704	0	0	-0.277722	-0.472441	16.2362	1.39937	-26.5519	352.377	640.254	411.353	411.353	411.353	-2.40965	-33.172	-0.402695	-218.858	333.086	205.257	194.289	194.289	194.289	-33.1831	0.297983	2.3906	8.48627	1.41844	-4.03367	1.55285	-0.277791	0.792253	-671.523	-126.984	1.44391	0	0	-0.605238
1146	0	-19.4074	0	0	-19.4091	2.51221	0.743298	-0.345752	0.00722188	-0.174006	-67.0403	-7.45E-15	1.06291	0	0	-0.211026	-0.329822	16.6161	1.73985	-27.9234	352.636	642.579	412.288	412.288	412.288	-3.12426	-30.4003	-0.532778	-231.474	333.282	207.12	194.289	194.289	194.289	-30.4162	0.301956	3.11773	8.18054	1.22349	-4.28821	1.5369	-0.248841	0.672048	-669.6	-126.595	4.03926	0	0	-0.347785
1147	0	-20.565	0	0	-20.5716	2.32161	1.41405	-0.354435	0.0163676	-0.168179	-68.9478	1.86E-15	4.73245	0	0	-0.109153	-0.226289	16.792	2.06751	-27.8969	352.658	643.857	413.175	413.175	413.175	-3.77511	-28.2154	-0.793709	-242.662	333.62	210.051	194.289	194.289	194.289	-28.2309	0.149455	3.81585	8.04737	1.07647	-4.52137	1.50015	-0.204698	0.556741	-658.884	-113.618	6.42104	0	0	-0.10574
1148	0	-20.8734	0	0	-20.8841	2.21376	1.79343	-0.349022	0.03059	-0.153495	-66.2766	7.45E-15	9.21646	0	0	0.00151425	-0.173626	16.7747	2.3372	-26.5519	352.452	644.04	414	414	414	-4.33236	-26.6476	-1.22858	-252.267	334.177	213.961	194.289	194.289	194.289	-26.6536	-0.195195	4.45842	8.06874	0.989946	-4.68026	1.44757	-0.145276	0.449273	-641.665	-85.1333	7.44378	0	0	0.0968783
1149	0	-20.3889	0	0	-20.3998	2.20249	1.83304	-0.330963	0.0508198	-0.129847	-59.5213	-3.73E-15	14.27	0	0	0.0942055	-0.177877	16.5803	2.50799	-23.9947	352.047	643.113	414.75	414.75	414.75	-4.76479	-25.6608	-1.84724	-260.253	335.037	218.703	194.289	194.289	194.289	-25.6454	-0.73796	5.01382	8.22027	0.969356	-4.71912	1.38536	-0.0745355	0.351635	-622.848	-41.8748	6.21892	0	0	0.245408
1150	0	-19.2437	0	0	-19.2505	2.2985	1.49534	-0.304781	0.0746139	-0.0972793	-50.0706	1.86E-15	19.2905	0	0	0.153932	-0.237637	16.2281	2.54793	-20.3501	351.489	641.091	415.409	415.409	415.409	-5.03563	-25.1553	-2.62142	-266.69	336.303	224.082	194.289	194.289	194.289	-25.1066	-1.45362	5.44131	8.47355	1.01117	-4.6051	1.32028	-0.00134777	0.26839	-608.383	10.6591	2.58582	0	0	0.341706
1151	0	-17.6216	0	0	-17.6233	2.50534	0.767501	-0.277357	0.0968413	-0.0570275	-39.9336	-1.86E-15	23.4539	0	0	0.1815	-0.343737	15.7389	2.43694	-15.7523	350.838	638.015	415.961	415.961	415.961	-5.10668	-24.9871	-3.49112	-271.717	338.082	229.867	194.289	194.289	194.289	-24.8972	-2.29184	5.69452	8.79915	1.10209	-4.32171	1.25673	0.0618926	0.207876	-602.896	63.424	-2.65498	0	0	0.40306
1152	0	-15.7227	0	0	-15.723	2.81569	-0.325034	-0.256508	0.112206	-0.0123351	-31.2604	0	26.0369	0	0	0.187988	-0.480263	15.1328	2.16744	-10.3348	350.164	633.954	416.386	416.386	416.386	-4.94814	-24.9996	-4.38068	-275.481	340.461	235.803	194.289	194.289	194.289	-24.8674	-3.18976	5.73101	9.17034	1.21934	-3.86924	1.19714	0.103527	0.180988	-608.446	106.726	-7.84141	0	0	0.453077
1153	0	-13.7254	0	0	-13.7317	3.21068	-1.71503	-0.248035	0.117257	0.031917	-25.7139	-3.73E-15	26.6508	0	0	0.185183	-0.6266	14.4277	1.74323	-4.21998	349.535	628.995	416.659	416.659	416.659	-4.54632	-25.0574	-5.21755	-278.081	343.483	241.644	194.289	194.289	194.289	-24.8905	-4.08559	5.52195	9.5672	1.33275	-3.26242	1.13993	0.117414	0.201572	-623.097	134.017	-11.1267	0	0	0.510264
1154	0	-11.7593	0	0	-11.7791	3.66286	-3.30365	-0.253741	0.111588	0.0704335	-24.0467	3.73E-15	25.3457	0	0	0.179898	-0.760061	13.6372	1.17691	2.48757	349.016	623.245	416.754	416.754	416.754	-3.90657	-25.0723	-5.94592	-279.532	347.132	247.181	194.289	194.289	194.289	-24.8864	-4.92812	5.05849	9.97997	1.40779	-2.52614	1.08099	0.105882	0.28074	-641.886	143.731	-11.1907	0	0	0.583343
1155	0	-9.89346	0	0	-9.93133	4.14191	-4.98082	-0.271112	0.0977128	0.0991239	-26.0062	-7.45E-15	22.5493	0	0	0.174463	-0.858665	12.7704	0.486575	9.70667	348.66	616.831	416.644	416.644	416.644	-3.05081	-25.0131	-6.5316	-279.763	351.33	252.263	194.289	194.289	194.289	-24.8298	-5.6803	4.35249	10.4119	1.40987	-1.68994	1.01548	0.0787562	0.426653	-658.909	139.146	-7.85569	0	0	0.67501
1156	0	-8.14169	0	0	-8.19717	4.62031	-6.64691	-0.295128	0.0789435	0.116347	-30.6047	5.59E-15	18.7915	0	0	0.169699	-0.903643	11.8308	-0.306995	17.3815	348.505	609.898	416.307	416.307	416.307	-2.01188	-24.9004	-6.95939	-278.636	355.956	256.814	194.289	194.289	194.289	-24.7438	-6.31855	3.43256	10.8805	1.30909	-0.782656	0.943076	0.0490299	0.641468	-670.275	125.271	-1.83343	0	0	0.788644
1157	0	-6.47674	0	0	-6.54439	5.07734	-8.2277	-0.320006	0.05817	0.122863	-36.4846	-9.32E-16	14.5325	0	0	0.166691	-0.881285	10.8165	-1.1815	25.4823	348.575	602.612	415.728	415.728	415.728	-0.828189	-24.7911	-7.22747	-275.989	360.866	260.814	194.289	194.289	194.289	-24.6846	-6.8307	2.33835	11.4167	1.08471	0.170635	0.868628	0.0258785	0.9214	-674.892	106.401	5.61374	0	0	0.92999
1158	0	-4.84955	0	0	-4.91976	5.50031	-9.67912	-0.340445	0.0372869	0.121062	-42.2727	6.06E-15	10.0873	0	0	0.166384	-0.783612	9.72022	-2.11231	34.0044	348.877	595.157	414.908	414.908	414.908	0.459541	-24.7605	-7.34258	-271.66	365.909	264.292	194.289	194.289	194.289	-24.7239	-7.21441	1.11581	12.0619	0.727973	1.14816	0.80172	0.0155876	1.25496	-673.858	85.3637	13.2477	0	0	1.10453
1159	0	-3.20746	0	0	-3.26737	5.88373	-10.9837	-0.352405	0.0172157	0.113872	-46.8528	8.15E-15	5.63931	0	0	0.16835	-0.608441	8.53109	-3.07004	42.9657	349.402	587.73	413.865	413.865	413.865	1.81006	-24.8849	-7.31679	-265.525	370.94	267.295	194.289	194.289	194.289	-24.9327	-7.47583	-0.186728	12.8628	0.243516	2.12854	0.750478	0.0222311	1.62598	-668.329	63.7802	20.1779	0	0	1.31265
1160	0	-1.50899	0	0	-1.54354	6.22737	-12.1428	-0.35379	-0.001584	0.104122	-49.5489	-1.40E-15	1.3229	0	0	0.170497	-0.359288	7.23581	-4.01856	52.4008	350.127	580.541	412.637	412.637	412.637	3.18268	-25.2282	-7.16584	-257.514	375.832	269.878	194.289	194.289	194.289	-25.3687	-7.62817	-1.52142	13.8649	-0.349976	3.08781	0.721938	0.047169	2.01248	-659.453	42.4538	25.9763	0	0	1.54802
1161	0	0.266387	0	0	0.273587	6.53412	-13.1688	-0.344721	-0.0191553	0.0940201	-50.1879	1.86E-15	-2.75938	0	0	0.169953	-0.0452492	5.82107	-4.9141	62.3526	351.018	573.803	411.281	411.281	411.281	4.53852	-25.834	-6.90769	-247.62	380.471	272.085	194.289	194.289	194.289	-26.0696	-7.68927	-2.84362	15.1055	-1.0206	3.99727	0.721521	0.0872854	2.39239	-648.032	21.4064	30.7026	0	0	1.79699
1162	0	2.11583	0	0	2.18137	6.80772	-14.0764	-0.327394	-0.0354979	0.0851804	-49.0472	-5.59E-15	-6.48176	0	0	0.164783	0.319348	4.27608	-5.70597	72.862	352.034	567.725	409.873	409.873	409.873	5.84101	-26.7233	-6.56061	-235.895	384.763	273.945	194.289	194.289	194.289	-27.0513	-7.67788	-4.11323	16.6067	-1.72559	4.82252	0.751033	0.135629	2.74131	-634.579	0.601281	34.6785	0	0	2.04146
1163	0	4.01712	0	0	4.15668	7.05084	-14.8766	-0.304633	-0.0498272	0.0781914	-46.6171	1.86E-15	-9.63368	0	0	0.154878	0.715639	2.59494	-6.3391	83.957	353.13	562.507	408.493	408.493	408.493	7.0566	-27.8985	-6.14098	-222.439	388.629	275.467	194.289	194.289	194.289	-28.3123	-7.60988	-5.29549	18.3704	-2.41552	5.52385	0.808729	0.183921	3.04155	-618.63	-19.0218	38.0759	0	0	2.26142
1164	0	5.93596	0	0	6.16307	7.26435	-15.5743	-0.27928	-0.0615016	0.0733001	-43.4341	-1.86E-15	-12.036	0	0	0.141624	1.12144	0.778464	-6.75716	95.6445	354.263	558.328	407.221	407.221	407.221	8.15717	-29.3503	-5.66195	-207.376	392.009	276.647	194.289	194.289	194.289	-29.8403	-7.49628	-6.36324	20.3757	-3.04088	6.05681	0.888807	0.221661	3.27807	-599.533	-36.4122	41.0973	0	0	2.43713
1165	0	7.83387	0	0	8.15859	7.44702	-16.1673	-0.253755	-0.0705362	0.0694334	-39.9529	-7.45E-15	-13.6079	0	0	0.12693	1.51292	-1.16494	-6.90571	107.904	355.392	555.346	406.125	406.125	406.125	9.12216	-31.0637	-5.13296	-190.841	394.862	277.47	194.289	194.289	194.289	-31.6181	-7.34304	-7.29842	22.5806	-3.55951	6.37335	0.976976	0.240505	3.44559	-574.212	-50.2426	43.9688	0	0	2.54073
1166	0	9.67434	0	0	10.102	7.59595	-16.6481	-0.229045	-0.0765697	0.0656163	-36.4115	-1.86E-15	-14.2583	0	0	0.112208	1.86643	-3.21927	-6.73786	120.683	356.49	553.689	405.251	405.251	405.251	9.93882	-33.0229	-4.56052	-172.966	397.165	277.924	194.289	194.289	194.289	-33.6284	-7.1523	-8.09189	24.9275	-3.94305	6.42594	1.05021	0.235988	3.54086	-537.887	-58.7585	46.5703	0	0	2.53814
1167	0	11.4252	0	0	11.9552	7.70777	-17.0074	-0.205244	-0.0787249	0.0606857	-32.8985	-1.86E-15	-13.8684	0	0	0.098092	2.16039	-5.36106	-6.22404	133.888	357.541	553.449	404.614	404.614	404.614	10.6027	-35.2117	-3.94986	-153.881	398.912	277.998	194.289	194.289	194.289	-35.8544	-6.92477	-8.74333	27.3505	-4.17979	6.17701	1.07914	0.211315	3.56696	-484.169	-59.7283	48.3029	0	0	2.39019
1168	0	13.0585	0	0	13.6845	7.78044	-17.2402	-0.18309	-0.07629	0.0546688	-29.5292	1.86E-15	-12.3776	0	0	0.0847783	2.3776	-7.55978	-5.36421	147.378	358.544	554.68	404.203	404.203	404.203	11.1183	-37.6122	-3.30652	-133.712	400.12	277.698	194.289	194.289	194.289	-38.2786	-6.66223	-9.26121	29.7844	-4.27329	5.61159	1.04122	0.173174	3.52657	-409.725	-52.3067	48.5894	0	0	2.07879
1169	0	14.5512	0	0	15.2612	7.81453	-17.3492	-0.16438	-0.0681349	0.0479604	-26.5103	-1.86E-15	-9.75249	0	0	0.0723581	2.50814	-9.77843	-4.19789	160.959	359.511	557.385	403.979	403.979	403.979	11.4997	-40.2046	-2.6364	-112.587	400.829	277.036	194.289	194.289	194.289	-40.8826	-6.36896	-9.66305	32.1707	-4.2384	4.74866	0.927198	0.130787	3.42606	-314.877	-37.2465	46.8801	0	0	1.6173
1170	0	15.8873	0	0	16.666	7.81428	-17.3484	-0.151076	-0.0537842	0.0414525	-24.0498	-9.32E-16	-6.12932	0	0	0.0607091	2.55205	-11.975	-2.80694	174.39	360.46	561.509	403.887	403.887	403.887	11.7731	-42.9691	-1.94451	-90.6235	401.11	276.046	194.289	194.289	194.289	-43.6496	-6.0529	-9.9772	34.4618	-4.09611	3.64652	0.748638	0.0898982	3.27467	-205.371	-17.6882	42.9691	0	0	1.06089
1171	0	17.0596	0	0	17.891	7.78767	-17.2633	-0.143248	-0.0368438	0.036063	-22.1369	2.80E-15	-2.165	0	0	0.0494133	2.52089	-14.1045	-1.30716	187.398	361.407	566.931	403.868	403.868	403.868	11.977	-45.8889	-1.23344	-67.9259	401.063	274.777	194.289	194.289	194.289	-46.5667	-5.72628	-10.2426	36.6203	-3.86964	2.39783	0.533141	0.0509923	3.08239	-91.0412	0.367944	37.9892	0	0	0.496949
1172	0	18.0663	0	0	18.9354	7.74404	-17.1237	-0.141432	-0.0201876	0.0326717	-20.7731	-2.10E-15	1.49009	0	0	0.0387785	2.43658	-16.1224	0.170125	199.704	362.354	573.476	403.866	403.866	403.866	12.154	-48.9474	-0.503783	-44.5824	400.802	273.292	194.289	194.289	194.289	-49.6224	-5.40443	-10.5011	38.6175	-3.58147	1.11505	0.313934	0.0151836	2.8625	16.8349	12.6135	32.6137	0	0	0.0126699
1173	0	18.908	0	0	19.8024	7.69196	-16.9567	-0.145142	-0.00615903	0.0319308	-19.8274	4.05E-15	4.24907	0	0	0.0290599	2.3276	-17.9877	1.50031	211.052	363.29	580.919	403.836	403.836	403.836	12.3434	-52.1278	0.245018	-20.6627	400.434	271.658	194.289	194.289	194.289	-52.8044	-5.10373	-10.7893	40.4308	-3.25118	-0.0890809	0.1194	-0.0156599	2.62809	108.48	17.0398	27.175	0	0	-0.33325
1174	0	19.5845	0	0	20.4939	7.63763	-16.7822	-0.153305	0.00313048	0.0342933	-19.1046	3.03E-15	5.62799	0	0	0.0203188	2.22355	-19.6659	2.58415	221.234	364.189	589.013	403.745	403.745	403.745	12.574	-55.4112	1.01337	3.78411	400.046	269.944	194.289	194.289	194.289	-56.0976	-4.83929	-11.1324	42.0429	-2.89425	-1.11929	-0.0333557	-0.0395369	2.39163	177.424	13.7229	21.8953	0	0	-0.521619
1175	0	20.091	0	0	21.0061	7.58364	-16.6085	-0.164345	0.00651007	0.0395519	-18.4011	4.19E-15	5.36601	0	0	0.0124285	2.14969	-21.1309	3.3582	230.101	365.019	597.503	403.575	403.575	403.575	12.8581	-58.7749	1.7996	28.7285	399.69	268.212	194.289	194.289	194.289	-59.4819	-4.62232	-11.5392	43.4419	-2.52126	-1.90924	-0.138594	-0.0566842	2.164	221.359	3.90646	16.9511	0	0	-0.569042
1176	0	20.4146	0	0	21.3252	7.52843	-16.4304	-0.176902	0.00416042	0.0468727	-17.6103	2.94E-15	3.46522	0	0	0.0054008	2.12294	-22.3653	3.79676	237.563	365.748	606.147	403.321	403.321	403.321	13.1895	-62.1897	2.59755	54.1586	399.383	266.516	194.289	194.289	194.289	-62.9287	-4.45819	-11.9992	44.6218	-2.13816	-2.42561	-0.198108	-0.0680871	1.95358	241.373	-10.1838	12.317	0	0	-0.513845
1177	0	20.5328	0	0	21.4263	7.46661	-16.2307	-0.190709	-0.00347903	0.05454	-16.8344	-6.06E-15	0.0676392	0	0	-0.000254243	2.14988	-23.3604	3.90822	243.59	366.348	614.726	402.99	402.99	402.99	13.5436	-65.6192	3.39477	80.0758	399.101	264.895	194.289	194.289	194.289	-66.4004	-4.34525	-12.4845	45.5836	-1.747	-2.66668	-0.216002	-0.0764594	1.76766	240.702	-26.5611	8.05549	0	0	-0.399601
1178	0	20.4169	0	0	21.2766	7.38934	-15.9805	-0.20666	-0.0152151	0.0595303	-16.3742	3.26E-15	-4.49442	0	0	-0.00368484	2.22678	-24.1163	3.72896	248.201	366.799	623.053	402.601	402.601	402.601	13.8794	-69.0221	4.17129	106.492	398.784	263.388	194.289	194.289	194.289	-69.8515	-4.27402	-12.9515	46.3354	-1.34745	-2.65764	-0.198042	-0.0852433	1.61048	224.722	-43.6526	4.21041	0	0	-0.26628
1179	0	20.0395	0	0	20.8452	7.28488	-15.6411	-0.226019	-0.0293474	0.0575268	-16.5974	-2.33E-15	-9.71979	0	0	-0.00421291	2.34091	-24.6416	3.31698	251.467	367.086	630.977	402.181	402.181	402.181	14.1425	-72.358	4.8995	133.42	398.343	262.042	194.289	194.289	194.289	-73.2347	-4.227	-13.3441	46.8926	-0.938495	-2.44499	-0.151218	-0.0961588	1.48674	200.711	-60.0975	0.764904	0	0	-0.143696
1180	0	19.385	0	0	20.1142	7.13956	-15.1671	-0.248718	-0.0432232	0.0432462	-17.6922	9.32E-16	-14.8966	0	0	-0.00191642	2.47298	-24.9533	2.74596	253.502	367.202	638.384	401.763	401.764	401.764	14.2683	-75.5951	5.54471	160.857	397.66	260.932	194.289	194.289	194.289	-76.5082	-4.1797	-13.5979	47.2773	-0.520133	-2.091	-0.089241	-0.108637	1.39622	178.857	-74.7523	-2.40505	0	0	-0.0490453
1181	0	18.4582	0	0	19.0895	6.93971	-14.5115	-0.273436	-0.0535168	0.0120746	-19.5936	-6.99E-15	-19.1535	0	0	0.00194772	2.60025	-25.0764	2.09853	254.461	367.144	645.195	401.388	401.388	401.388	14.1888	-78.7144	6.06699	188.75	396.604	260.169	194.289	194.289	194.289	-79.641	-4.10372	-13.6459	47.5174	-0.0945167	-1.66776	-0.0268547	-0.121078	1.33533	169.602	-86.977	-5.44544	0	0	0.0151933
1182	0	17.2898	0	0	17.8077	6.67462	-13.6358	-0.298238	-0.0572115	-0.0396174	-21.9774	3.26E-15	-21.6323	0	0	0.00496205	2.69993	-25.0423	1.45968	254.538	366.918	651.358	401.093	401.093	401.093	13.8439	-81.7096	6.42527	216.963	395.043	259.897	194.289	194.289	194.289	-82.6162	-3.97167	-13.4287	47.6447	0.33303	-1.25095	0.0172297	-0.130903	1.298	183.884	-96.6211	-8.38315	0	0	0.055022
1183	0	15.939	0	0	16.338	6.33986	-12.5201	-0.319862	-0.0527018	-0.112708	-24.1534	-2.56E-15	-21.7025	0	0	0.00469363	2.75252	-24.8875	0.909385	253.951	366.534	656.852	400.914	400.914	400.914	13.1923	-84.5851	6.58326	245.239	392.865	260.273	194.289	194.289	194.289	-85.4314	-3.76262	-12.9047	47.6927	0.754006	-0.913003	0.0255907	-0.136945	1.27277	230.281	-103.991	-11.128	0	0	0.0786978
1184	0	14.4912	0	0	14.7774	5.93943	-11.1722	-0.333144	-0.0396059	-0.204974	-25.0389	1.51E-15	-19.0595	0	0	0.000133567	2.7445	-24.6507	0.515267	252.937	366.01	661.67	400.881	400.881	400.881	12.2225	-87.3493	6.51585	273.186	389.998	261.442	194.289	194.289	194.289	-88.0959	-3.46662	-12.0599	47.6941	1.15675	-0.715747	-0.0142924	-0.136787	1.24587	313.775	-108.48	-13.6835	0	0	0.0890911
1185	0	13.0463	0	0	13.2363	5.48682	-9.63304	-0.331509	-0.0194715	-0.310388	-23.339	-1.06E-14	-13.8947	0	0	-0.00741258	2.6697	-24.3703	0.326665	251.733	365.37	665.82	401.009	401.01	401.01	10.9592	-90.0042	6.21537	300.284	386.432	263.479	194.289	194.289	194.289	-90.6208	-3.08706	-10.9145	47.6782	1.52744	-0.704564	-0.107754	-0.127387	1.20097	433.938	-108.48	-16.1129	0	0	0.0818055
1186	0	11.6991	0	0	11.815	5.00412	-7.97526	-0.309037	0.00461294	-0.420129	-17.9729	1.40E-15	-6.89237	0	0	-0.0152168	2.5293	-24.0815	0.370362	250.564	364.645	669.319	401.301	401.301	401.301	9.46482	-92.5316	5.69727	325.917	382.229	266.342	194.289	194.289	194.289	-93.0038	-2.63955	-9.52579	47.6678	1.85189	-0.90434	-0.250523	-0.107477	1.12289	584.341	-102.146	-18.5138	0	0	0.0500993
1187	0	10.5148	0	0	10.5794	4.51926	-6.29586	-0.263427	0.028402	-0.524655	-8.61431	-4.03E-15	0.87081	0	0	-0.0203427	2.3305	-23.8139	0.648523	249.623	363.868	672.187	401.741	401.741	401.741	7.83208	-94.8806	5.00327	349.442	377.524	269.818	194.289	194.289	194.289	-95.2121	-2.14757	-7.98333	47.6774	2.11741	-1.31726	-0.432765	-0.0778875	1.00575	754.478	-88.5544	-20.9736	0	0	-0.00579965
1188	0	9.51117	0	0	9.54357	4.06207	-4.70184	-0.198178	0.0469489	-0.615788	3.92326	-5.82E-16	8.11973	0	0	-0.0197782	2.0848	-23.5888	1.13784	249.06	363.071	674.438	402.298	402.298	402.298	6.1686	-96.9637	4.19996	370.268	372.51	273.51	194.289	194.289	194.289	-97.174	-1.63664	-6.397	47.7109	2.31518	-1.92184	-0.642981	-0.0439044	0.852398	931.972	-69.2812	-23.577	0	0	-0.0706374
1189	0	8.65519	0	0	8.66961	3.65926	-3.291	-0.12241	0.0558625	-0.688252	17.7014	-3.26E-15	13.6914	0	0	-0.0105004	1.80637	-23.4183	1.78986	248.967	362.277	676.081	402.93	402.93	402.93	4.57635	-98.666	3.36985	387.92	367.393	276.883	194.289	194.289	194.289	-98.7839	-1.12896	-4.87735	47.7607	2.4418	-2.67273	-0.870764	-0.012395	0.679724	1104.8	-48.3028	-26.4303	0	0	-0.112995
1190	0	7.87706	0	0	7.88256	3.32967	-2.13344	-0.0477163	0.0541394	-0.739959	30.1556	-4.66E-16	16.9655	0	0	0.0085084	1.5106	-23.3037	2.53295	249.367	361.5	677.107	403.587	403.587	403.587	3.13317	-99.8659	2.59592	402.076	362.349	279.337	194.289	194.289	194.289	-99.9216	-0.640134	-3.51505	47.8078	2.50076	-3.50246	-1.10663	0.010331	0.508224	1262.48	-29.7765	-29.7234	0	0	-0.0913214
1191	0	7.09485	0	0	7.09656	3.08181	-1.26167	0.0131971	0.0442941	-0.771691	38.5549	-1.40E-15	17.9495	0	0	0.0331675	1.21291	-23.2363	3.27769	250.218	360.734	677.489	404.22	404.22	404.22	1.88433	-100.46	1.94544	412.556	357.487	280.32	194.289	194.289	194.289	-100.48	-0.179116	-2.36773	47.8234	2.50274	-4.32668	-1.34054	0.0243114	0.363479	1396.37	-15.8293	-33.5189	0	0	0.0360005
1192	0	6.24535	0	0	6.2458	2.91471	-0.673592	0.0480291	0.0306118	-0.785054	40.5326	-9.32E-16	17.1075	0	0	0.0529936	0.927455	-23.1989	3.92611	251.415	359.96	677.179	404.784	404.784	404.784	0.845184	-100.389	1.45908	419.277	352.85	279.427	194.289	194.289	194.289	-100.392	0.249718	-1.45739	47.7727	2.46477	-5.05352	-1.55865	0.0319716	0.268215	1497.72	-7.68431	-37.4392	0	0	0.297764
1193	0	5.31443	0	0	5.31454	2.82131	-0.344811	0.0468461	0.0181781	-0.781196	34.6392	0	15.2238	0	0	0.0551287	0.665993	-23.1688	4.38331	252.811	359.144	676.119	405.243	405.243	405.243	0.010156	-99.6616	1.14792	422.213	348.428	276.488	194.289	194.289	194.289	-99.6602	0.643787	-0.776453	47.6199	2.40836	-5.59509	-1.74099	0.0405925	0.241366	1556.9	-4.26074	-40.8069	0	0	0.69219
1194	0	4.35893	0	0	4.35898	2.79321	-0.245876	0.00560093	0.0121893	-0.759423	20.9357	-2.33E-16	13.2541	0	0	0.0351413	0.436496	-23.1216	4.56963	254.235	358.245	674.243	405.574	405.574	405.573	-0.636263	-98.3734	0.997916	421.377	344.193	271.626	194.289	194.289	194.289	-98.3738	0.999563	-0.299238	47.334	2.35773	-5.87966	-1.86413	0.0554148	0.292744	1563.38	-3.06593	-42.8381	0	0	1.17171
1195	0	3.51209	0	0	3.51215	2.82555	-0.359721	-0.070913	0.0159489	-0.717699	1.33269	6.99E-16	11.9848	0	0	0.00736444	0.242034	-23.0352	4.43053	255.514	357.228	671.495	405.761	405.761	405.761	-1.10852	-96.703	0.979722	416.834	340.134	265.267	194.289	194.289	194.289	-96.7077	1.30995	0.00401175	46.8942	2.33723	-5.86104	-1.90625	0.0791022	0.419249	1508.51	-0.699686	-43.0517	0	0	1.64022
1196	0	2.96389	0	0	2.9641	2.91983	-0.691622	-0.167247	0.0298009	-0.65368	-20.4774	-3.15E-15	11.7504	0	0	0.00205533	0.0799067	-22.893	3.94322	256.492	356.064	667.843	405.802	405.802	405.802	-1.41405	-94.8918	1.05915	408.752	336.282	258.078	194.289	194.289	194.289	-94.9005	1.5638	0.156536	46.2957	2.3691	-5.52474	-1.85038	0.110989	0.604784	1388.02	6.54128	-41.6421	0	0	1.97202
1197	0	2.91558	0	0	2.91628	3.08285	-1.26532	-0.260976	0.0505447	-0.56725	-39.9427	-1.75E-15	12.2777	0	0	0.0440529	-0.058554	-22.6867	3.12036	257.044	354.739	663.294	405.698	405.698	405.698	-1.55591	-93.1956	1.20618	397.441	332.719	250.833	194.289	194.289	194.289	-93.2063	1.75027	0.17204	45.5523	2.47159	-4.89115	-1.69435	0.147782	0.822671	1207	21.4146	-39.5247	0	0	2.05792
1198	0	3.51974	0	0	3.52214	3.32217	-2.10709	-0.330046	0.0721289	-0.461479	-53.0648	-5.24E-15	12.83	0	0	0.128249	-0.187325	-22.4181	2.01067	257.09	353.256	657.9	405.452	405.453	405.452	-1.54372	-91.8252	1.40184	383.36	329.549	244.238	194.289	194.289	194.289	-91.8352	1.86815	0.0600226	44.6984	2.65722	-4.0157	-1.44801	0.185611	1.04754	978.744	44.6619	-37.8095	0	0	1.85195
1199	0	4.82938	0	0	4.83706	3.63989	-3.22303	-0.362122	0.0876234	-0.342828	-57.8488	6.12E-16	12.5971	0	0	0.217537	-0.324158	-22.099	0.697495	256.6	351.634	651.767	405.072	405.072	405.072	-1.40729	-90.8964	1.64147	367.072	326.867	238.772	194.289	194.289	194.289	-90.9031	1.93546	-0.164028	43.7866	2.9314	-2.98724	-1.13288	0.221125	1.26589	722.637	74.2272	-37.0418	0	0	1.39735
1200	0	6.78054	0	0	6.80238	4.02763	-4.58141	-0.360152	0.0939281	-0.221348	-55.0132	-1.09E-15	11.3246	0	0	0.270714	-0.488484	-21.7488	-0.705616	255.586	349.908	645.047	404.56	404.56	404.56	-1.20237	-90.4124	1.93145	349.186	324.715	234.625	194.289	194.289	194.289	-90.4147	1.99138	-0.470942	42.8835	3.29213	-1.92379	-0.778455	0.252838	1.47955	461.826	107.483	-37.1204	0	0	0.816827
1201	0	9.22061	0	0	9.27379	4.4667	-6.11308	-0.334781	0.0931908	-0.109453	-46.9556	1.55E-15	9.46144	0	0	0.270809	-0.698643	-21.3907	-2.06422	254.098	348.123	637.931	403.919	403.919	403.919	-0.999235	-90.29	2.28271	330.286	323.084	231.738	194.289	194.289	194.289	-90.2875	2.08585	-0.821823	42.0612	3.72983	-0.96311	-0.427745	0.281946	1.69696	224.176	142.736	-37.8158	0	0	0.272315
1202	0	11.9574	0	0	12.0686	4.9328	-7.72903	-0.295436	0.0864026	-0.0171093	-36.3036	7.83E-15	7.37576	0	0	0.226745	-0.968372	-21.0461	-3.24002	252.201	346.336	630.625	403.152	403.152	403.152	-0.859828	-90.4031	2.70333	310.889	321.933	229.896	194.289	194.289	194.289	-90.396	2.26216	-1.18043	41.3874	4.22727	-0.244734	-0.122757	0.303359	1.92026	34.4769	174.448	-38.3904	0	0	-0.10719
1203	0	14.7975	0	0	15.0009	5.40041	-9.33742	-0.25134	0.0743653	0.0505574	-25.4796	-1.02E-16	5.31083	0	0	0.162058	-1.30293	-20.7283	-4.11477	249.945	344.609	623.339	402.264	402.264	402.264	-0.823023	-90.6176	3.19094	291.407	321.209	228.818	194.289	194.289	194.289	-90.6059	2.54366	-1.5189	40.9133	4.75995	0.115591	0.101442	0.311077	2.14434	-90.3656	197.208	-38.0347	0	0	-0.279277
1204	0	17.5718	0	0	17.9028	5.84609	-10.8561	-0.211136	0.0601286	0.0929731	-16.3341	-8.15E-16	3.57876	0	0	0.100748	-1.69578	-20.4374	-4.61648	247.34	343.012	616.252	401.267	401.267	401.267	-0.900952	-90.8158	3.72907	272.14	320.847	228.217	194.289	194.289	194.289	-90.7993	2.92931	-1.81771	40.6621	5.2967	0.054035	0.230647	0.300296	2.36222	-145.229	208.329	-36.2966	0	0	-0.292802
1205	0	20.1503	0	0	20.6388	6.25146	-12.2237	-0.179263	0.0450913	0.112225	-9.716	-1.71E-15	2.2084	0	0	0.0554856	-2.1272	-20.1577	-4.73819	244.337	341.619	609.506	400.181	400.18	400.18	-1.08031	-90.9125	4.2922	253.275	320.783	227.85	194.289	194.289	194.289	-90.891	3.39698	-2.06724	40.6211	5.80166	-0.421169	0.265518	0.266488	2.5614	-134.406	205.701	-32.7831	0	0	-0.235831
1206	0	22.4456	0	0	23.1099	6.6046	-13.4033	-0.157584	0.030473	0.112717	-5.76236	2.13E-15	1.17059	0	0	0.0287338	-2.56566	-19.8592	-4.54274	240.826	340.498	603.19	399.035	399.035	399.035	-1.33065	-90.8575	4.85208	234.895	320.958	227.542	194.289	194.289	194.289	-90.8315	3.91184	-2.26636	40.7388	6.23794	-1.22507	0.227771	0.206079	2.73402	-73.0925	188.253	-27.2038	0	0	-0.175916
1207	0	24.409	0	0	25.2529	6.90014	-14.3813	-0.145663	0.0165021	0.0998556	-4.09421	2.83E-15	0.333368	0	0	0.0162121	-2.97266	-19.5028	-4.14962	236.652	339.702	597.35	397.869	397.87	397.87	-1.61332	-90.6316	5.38373	217.003	321.316	227.187	194.289	194.289	194.289	-90.602	4.43532	-2.42101	40.9302	6.57328	-2.2112	0.146382	0.121082	2.87523	18.2231	156.623	-19.5624	0	0	-0.12629
1208	0	26.0227	0	0	27.0361	7.13828	-15.1629	-0.141098	0.00321126	0.0792539	-4.01176	3.72E-16	-0.454724	0	0	0.0114951	-3.30997	-19.0467	-3.70897	231.645	339.254	591.996	396.73	396.73	396.73	-1.88983	-90.2378	5.86864	199.539	321.808	226.738	194.289	194.289	194.289	-90.2053	4.93211	-2.54167	41.0903	6.78649	-3.20201	0.0530684	0.0176343	2.98584	117.497	113.572	-10.4475	0	0	-0.0591747
1209	0	27.2906	0	0	28.4523	7.32324	-15.7659	-0.141695	-0.00908021	0.0556792	-4.85181	-3.25E-15	-1.30247	0	0	0.00966435	-3.54719	-18.4523	-3.37005	225.647	339.147	587.12	395.669	395.669	395.669	-2.12785	-89.6908	6.29484	182.413	322.388	226.188	194.289	194.289	194.289	-89.6559	5.3742	-2.64021	41.1107	6.87063	-4.02528	-0.0238618	-0.0927925	3.07049	205.355	64.6047	-1.14808	0	0	0.0559692
1210	0	28.229	0	0	29.5109	7.46147	-16.2141	-0.145277	-0.02	0.0328495	-6.04839	-2.08E-15	-2.28293	0	0	0.00789889	-3.6677	-17.689	-3.25211	218.545	339.342	582.719	394.747	394.747	394.747	-2.30502	-89.0092	6.65512	165.52	323.01	225.56	194.289	194.289	194.289	-88.9719	5.74255	-2.72635	40.8964	6.83217	-4.54689	-0.0621406	-0.198206	3.13314	267.124	16.0857	6.83391	0	0	0.222236
1211	0	28.8605	0	0	30.2313	7.55985	-16.5318	-0.149977	-0.0288707	0.0133554	-7.19387	-2.24E-15	-3.38699	0	0	0.00528498	-3.67179	-16.7372	-3.42215	210.286	339.785	578.805	394.022	394.022	394.021	-2.41099	-88.2097	6.94426	148.762	323.628	224.888	194.289	194.289	194.289	-88.1696	6.02674	-2.80444	40.3777	6.68604	-4.69397	-0.0452478	-0.285409	3.17709	293.431	-25.4686	12.1796	0	0	0.404882
1212	0	29.2086	0	0	30.6359	7.62396	-16.7383	-0.154595	-0.0351709	-0.00123877	-8.06938	7.86E-16	-4.55108	0	0	0.00206105	-3.57639	-15.5902	-3.88249	200.894	340.41	575.412	393.542	393.542	393.542	-2.44672	-87.3039	7.15631	132.059	324.203	224.207	194.289	194.289	194.289	-87.2608	6.22293	-2.8717	39.5172	6.45058	-4.46632	0.0297662	-0.346426	3.20183	281.867	-56.2483	14.3575	0	0	0.542879
1213	0	29.2959	0	0	30.7474	7.65687	-16.844	-0.158167	-0.038437	-0.0100963	-8.56348	1.86E-15	-5.64212	0	0	-0.0011141	-3.41148	-14.2552	-4.57045	190.469	341.154	572.603	393.346	393.346	393.346	-2.42176	-86.2983	7.28256	115.359	324.697	223.552	194.289	194.289	194.289	-86.2522	6.33059	-2.91836	38.3115	6.14352	-3.93413	0.152463	-0.375074	3.20494	236.369	-74.8959	13.6646	0	0	0.574556
1214	0	29.1423	0	0	30.5854	7.65837	-16.8488	-0.1605	-0.0391317	-0.013223	-8.6786	2.33E-15	-6.55234	0	0	-0.00359755	-3.21368	-12.7523	-5.37157	179.177	341.955	570.452	393.449	393.449	393.449	-2.34986	-85.1946	7.31092	98.6348	325.089	222.946	194.289	194.289	194.289	-85.1464	6.34909	-2.92999	36.7895	5.7818	-3.22275	0.299133	-0.369136	3.18391	166.908	-82.6815	11.0728	0	0	0.469107
1215	0	28.7644	0	0	30.1661	7.62502	-16.7417	-0.162011	-0.0374697	-0.0117087	-8.47343	3.38E-15	-7.1079	0	0	-0.00505971	-3.01846	-11.1117	-6.14452	167.225	342.754	569.036	393.845	393.845	393.845	-2.24608	-83.9915	7.22703	81.8881	325.362	222.402	194.289	194.289	194.289	-83.9428	6.27635	-2.88997	35.0049	5.38312	-2.48586	0.43664	-0.327815	3.13837	88.0815	-81.3438	7.57652	0	0	0.250982
1216	0	28.175	0	0	29.5022	7.55154	-16.505	-0.162843	-0.0335081	-0.00738589	-7.9527	2.80E-15	-7.11884	0	0	-0.00560193	-2.85287	-9.36934	-6.75326	154.833	343.503	568.415	394.509	394.509	394.509	-2.12513	-82.6853	7.01797	65.1418	325.516	221.925	194.289	194.289	194.289	-82.6385	6.11005	-2.78303	33.0279	4.9677	-1.87179	0.536301	-0.253213	3.07039	14.5643	-72.2594	3.91461	0	0	-0.0104648
1217	0	27.3806	0	0	28.6023	7.43314	-16.1224	-0.162671	-0.0267262	-0.00211925	-7.05227	5.82E-16	-6.38395	0	0	-0.00568127	-2.73134	-7.56067	-7.09583	142.2	344.169	568.624	395.398	395.398	395.398	-2.00039	-81.2693	6.67693	48.43	325.561	221.51	194.289	194.289	194.289	-81.2272	5.85026	-2.59863	30.9341	4.55826	-1.49324	0.582937	-0.150477	2.9837	-42.9421	-55.926	0.510217	0	0	-0.236962
1218	0	26.3797	0	0	27.4699	7.26824	-15.587	-0.160796	-0.0172418	0.00290237	-5.67431	4.08E-15	-4.85456	0	0	-0.00570615	-2.65519	-5.71656	-7.12165	129.487	344.749	569.668	396.457	396.457	396.457	-1.88177	-79.7319	6.20768	31.7866	325.524	221.14	194.289	194.289	194.289	-79.697	5.50156	-2.335	28.7949	4.17805	-1.40861	0.578436	-0.0310494	2.88249	-80.4	-33.5523	-2.20841	0	0	-0.38124
1219	0	25.1606	0	0	26.1014	7.05989	-14.9062	-0.156479	-0.00612468	0.00717821	-3.7509	-3.49E-16	-2.69298	0	0	-0.00547293	-2.61562	-3.86039	-6.83434	116.805	345.268	571.529	397.626	397.625	397.626	-1.77387	-78.0548	5.626	15.2377	325.448	220.783	194.289	194.289	194.289	-78.029	5.07348	-2.0011	26.6706	3.84779	-1.61842	0.538791	0.0900938	2.77188	-100.22	-7.34847	-3.82196	0	0	-0.440597
1220	0	23.7016	0	0	24.4855	6.81537	-14.1017	-0.149047	0.00529388	0.0105687	-1.28022	1.48E-15	-0.198947	0	0	-0.00386281	-2.59803	-2.00761	-6.28292	104.226	345.771	574.172	398.844	398.844	398.844	-1.67573	-76.2131	4.95785	-1.20258	325.389	220.391	194.289	194.289	194.289	-76.197	4.57966	-1.61562	24.6063	3.5829	-2.07413	0.481651	0.196964	2.6543	-107.833	19.8037	-4.19099	0	0	-0.439762
1221	0	21.9722	0	0	22.6014	6.54479	-13.2043	-0.138711	0.0155983	0.0132898	1.5751	3.73E-15	2.23803	0	0	0.000742079	-2.58628	-0.167022	-5.54771	91.7889	346.322	577.549	400.061	400.061	400.061	-1.58217	-74.1754	4.23526	-17.5334	325.404	219.898	194.289	194.289	194.289	-74.1684	4.0364	-1.20375	22.6309	3.39126	-2.69314	0.425144	0.276702	2.5323	-110.781	44.8463	-3.4455	0	0	-0.417432
1222	0	19.9358	0	0	20.4206	6.25871	-12.2481	-0.126415	0.0235707	0.0151157	4.50036	-3.03E-15	4.21787	0	0	0.00962422	-2.5661	1.6571	-4.72434	79.5126	346.981	581.609	401.234	401.234	401.234	-1.48664	-71.9068	3.49179	-33.7658	325.547	219.229	194.289	194.289	194.289	-71.9072	3.46135	-0.792453	20.7593	3.27303	-3.37634	0.382619	0.320823	2.4054	-115.761	65.1312	-2.02753	0	0	-0.405643
1223	0	17.5551	0	0	17.9114	5.96618	-11.2627	-0.113936	0.0282812	0.0154327	7.03231	3.03E-15	5.40686	0	0	0.0224465	-2.52727	3.46248	-3.90854	67.4127	347.8	586.291	402.338	402.338	402.338	-1.38548	-69.3729	2.75861	-49.9218	325.857	218.304	194.289	194.289	194.289	-69.3783	2.87342	-0.405021	18.995	3.22085	-4.02514	0.363756	0.327737	2.27519	-128.183	78.9531	-0.469505	0	0	-0.42463
1224	0	14.798	0	0	15.0444	5.67291	-10.2678	-0.103812	0.0287466	0.0135304	8.59463	-2.56E-15	5.56701	0	0	0.0361932	-2.46439	5.24648	-3.18267	55.5132	348.814	591.531	403.364	403.364	403.364	-1.2824	-66.5443	2.06211	-66.0322	326.353	217.054	194.289	194.289	194.289	-66.5525	2.29344	-0.0560265	17.3346	3.22178	-4.55623	0.378966	0.300109	2.14044	-152.87	85.0763	0.829228	0	0	-0.4858
1225	0	11.646	0	0	11.8022	5.3797	-9.2665	-0.0992052	0.0242826	0.00826578	8.54462	-2.33E-15	4.62266	0	0	0.044591	-2.37639	7.004	-2.60406	43.8605	350.034	597.251	404.317	404.317	404.317	-1.1926	-63.4033	1.42374	-82.1321	327.024	215.438	194.289	194.289	194.289	-63.4124	1.74568	0.252983	15.7713	3.25869	-4.91368	0.434072	0.243548	2.00278	-192.019	82.4814	1.6662	0	0	-0.586829
1226	0	8.1031	0	0	8.18828	5.08182	-8.24313	-0.102789	0.0157029	-0.00156222	6.31925	2.10E-15	2.77718	0	0	0.0390341	-2.26523	8.72598	-2.19754	32.5329	351.451	603.361	405.212	405.212	405.212	-1.14516	-59.9503	0.861885	-98.2524	327.827	213.459	194.289	194.289	194.289	-59.9591	1.25945	0.536033	14.2994	3.31271	-5.07628	0.529828	0.16785	1.86397	-245.201	71.5303	1.9004	0	0	-0.715154
1227	0	4.20293	0	0	4.23611	4.77061	-7.16805	-0.115521	0.00611532	-0.0173488	1.60292	-2.65E-15	0.541113	0	0	0.0112848	-2.13395	10.3984	-1.95391	21.6432	353.033	609.749	406.071	406.071	406.071	-1.17887	-56.2086	0.395668	-114.41	328.693	211.181	194.289	194.289	194.289	-56.2169	0.868604	0.819619	12.9166	3.36601	-5.05858	0.659344	0.0828994	1.72379	-308.501	54.0196	1.35512	0	0	-0.848383
1228	0	0.0138292	0	0	0.0138979	4.43743	-6.01123	-0.138535	-0.00243289	-0.0398903	-5.79944	2.56E-15	-1.67121	0	0	-0.0439297	-1.98505	12.0023	-1.83519	11.3353	354.734	616.282	406.918	406.918	406.918	-1.33111	-52.2271	0.0476869	-130.597	329.547	208.733	194.289	194.289	194.289	-52.2353	0.60727	1.13398	11.6262	3.40372	-4.90503	0.810207	-0.00237021	1.58516	-376.328	31.3549	0.150687	0	0	-0.962132
1229	0	-4.35547	0	0	-4.37054	4.07745	-4.75559	-0.171618	-0.00862595	-0.0682764	-15.7434	1.16E-15	-3.53233	0	0	-0.124663	-1.81992	13.5149	-1.78562	1.77299	356.494	622.802	407.771	407.771	407.771	-1.62723	-48.084	-0.158374	-146.762	330.324	206.315	194.289	194.289	194.289	-48.0938	0.50339	1.50544	10.437	3.41583	-4.67832	0.968696	-0.0826114	1.44886	-443.44	4.75933	-1.3778	0	0	-1.03667
1230	0	-8.75311	0	0	-8.76874	3.69238	-3.40717	-0.211365	-0.0116068	-0.0995666	-27.5096	-4.19E-15	-4.7482	0	0	-0.217979	-1.63914	14.9109	-1.74534	-6.8742	358.242	629.135	408.642	408.642	408.642	-2.07234	-43.8899	-0.205828	-162.789	330.987	204.18	194.289	194.289	194.289	-43.9043	0.569683	1.95053	9.36221	3.39787	-4.44485	1.12096	-0.152767	1.31469	-505.538	-23.5645	-2.74516	0	0	-1.05845
1231	0	-12.9916	0	0	-12.9997	3.2917	-1.99994	-0.251244	-0.0116412	-0.129541	-39.8088	4.43E-15	-5.09011	0	0	-0.300877	-1.44381	16.1647	-1.66347	-14.4468	359.909	635.093	409.534	409.534	409.534	-2.64668	-39.7825	-0.0966755	-178.486	331.531	202.606	194.289	194.289	194.289	-39.8065	0.794062	2.47119	8.41655	3.35062	-4.26095	1.2552	-0.209653	1.17834	-558.921	-51.1513	-3.3741	0	0	-1.01998
1232	0	-16.8661	0	0	-16.8671	2.89164	-0.592389	-0.28504	-0.00830963	-0.153885	-51.1829	-8.10E-15	-4.22131	0	0	-0.349282	-1.23696	17.2528	-1.50772	-20.8087	361.427	640.491	410.441	410.441	410.441	-3.30826	-35.9133	0.138307	-193.596	331.993	201.835	194.289	194.289	194.289	-35.9534	1.13407	3.0536	7.61378	3.27907	-4.16275	1.36266	-0.249944	1.03657	-600.752	-74.235	-2.83737	0	0	-0.921137
1233	0	-20.1776	0	0	-20.1793	2.51312	0.740093	-0.308398	-0.000618695	-0.169755	-60.2721	-6.99E-15	-1.81667	0	0	-0.346588	-1.02465	18.1564	-1.26893	-25.8577	362.739	645.151	411.346	411.346	411.346	-3.99921	-32.431	0.437349	-207.833	332.449	202.033	194.289	194.289	194.289	-32.4928	1.51879	3.66792	6.96358	3.19074	-4.16141	1.43783	-0.270695	0.888877	-628.72	-88.5999	-1.05024	0	0	-0.770085
1234	0	-22.7568	0	0	-22.7702	2.17997	1.91224	-0.319272	0.0116021	-0.176258	-66.0148	-3.73E-15	2.12828	0	0	-0.289328	-0.81604	18.8624	-0.960587	-29.5317	363.804	648.918	412.231	412.231	412.231	-4.65255	-29.464	0.715138	-220.929	333.014	203.267	194.289	194.289	194.289	-29.5497	1.85822	4.26928	6.46901	3.09386	-4.24373	1.47683	-0.270861	0.738973	-641.15	-91.5103	1.65689	0	0	-0.584554
1235	0	-24.4868	0	0	-24.5188	1.91725	2.83548	-0.317791	0.0273615	-0.174089	-67.7936	1.03E-14	7.16063	0	0	-0.188849	-0.622511	19.3653	-0.614499	-31.8125	364.599	651.666	413.077	413.077	413.077	-5.19972	-27.104	0.878069	-232.675	333.826	205.509	194.289	194.289	194.289	-27.2093	2.05839	4.80269	6.12501	2.99605	-4.37671	1.48032	-0.251333	0.592282	-638.385	-81.9957	4.53457	0	0	-0.390375
1236	0	-25.3196	0	0	-25.3681	1.74935	3.42473	-0.305939	0.044687	-0.163951	-65.5476	7.45E-15	12.4286	0	0	-0.0680592	-0.455859	19.6676	-0.273965	-32.7262	365.121	653.302	413.868	413.868	413.868	-5.57783	-25.3918	0.843955	-242.952	335.032	208.658	194.289	194.289	194.289	-25.505	2.03901	5.21156	5.91778	2.90292	-4.51505	1.45324	-0.212604	0.456134	-624.139	-60.5522	6.67449	0	0	-0.214177
1237	0	-25.2832	0	0	-25.3369	1.69694	3.60851	-0.286854	0.0608367	-0.146305	-59.7955	3.73E-15	16.9164	0	0	0.045926	-0.326108	19.7791	0.0139542	-32.3393	365.385	653.77	414.589	414.589	414.589	-5.73714	-24.3094	0.562101	-251.744	336.76	212.568	194.289	194.289	194.289	-24.4131	1.75054	5.44789	5.82606	2.81765	-4.60929	1.40439	-0.157583	0.335366	-604.413	-29.6423	7.32789	0	0	-0.0737533
1238	0	-24.4769	0	0	-24.5214	1.77306	3.34156	-0.263916	0.0745529	-0.120641	-51.5435	9.32E-15	19.9607	0	0	0.130768	-0.239296	19.7153	0.206135	-30.7515	365.426	653.052	415.231	415.231	415.231	-5.64766	-23.7802	0.0268574	-259.121	339.093	217.069	194.289	194.289	194.289	-23.8561	1.1859	5.48079	5.82372	2.74066	-4.61406	1.34534	-0.0893509	0.2334	-587.077	8.17183	6.10881	0	0	0.0270053
1239	0	-23.0567	0	0	-23.0821	1.97942	2.61711	-0.241639	0.0837245	-0.0870153	-42.2617	3.73E-15	21.2122	0	0	0.176518	-0.19583	19.4957	0.27008	-28.0842	365.294	651.161	415.785	415.785	415.785	-5.30146	-23.6795	-0.719616	-265.213	342.07	221.971	194.289	194.289	194.289	-23.7143	0.382579	5.29829	5.88377	2.66947	-4.49511	1.28519	-0.016038	0.155469	-578.636	47.6116	3.35757	0	0	0.0959245
1240	0	-21.2086	0	0	-21.216	2.3039	1.47637	-0.22548	0.0869931	-0.0466537	-33.6518	-1.86E-15	20.7964	0	0	0.187793	-0.189953	19.1405	0.188048	-24.4674	365.053	648.137	416.24	416.24	416.24	-4.71327	-23.8575	-1.59875	-270.165	345.676	227.072	194.289	194.289	194.289	-23.8472	-0.58656	4.90628	5.98247	2.59924	-4.23358	1.23125	0.0533943	0.10751	-583.82	83.3025	-0.00408781	0	0	0.146624
1241	0	-19.1181	0	0	-19.1181	2.72075	0.0091925	-0.219953	0.0848065	-0.00271376	-27.2059	0	19.2523	0	0	0.178935	-0.210406	18.6687	-0.0417335	-20.0273	364.771	644.044	416.585	416.585	416.585	-3.91715	-24.1691	-2.51627	-274.089	349.853	232.159	194.289	194.289	194.289	-24.1207	-1.63089	4.32448	6.10334	2.52341	-3.82709	1.18353	0.110201	0.0982179	-602.514	111.057	-2.82915	0	0	0.192686
1242	0	-16.9406	0	0	-16.948	3.19515	-1.6604	-0.226446	0.0790651	0.0400513	-23.772	-5.59E-15	17.2623	0	0	0.165006	-0.242097	18.0961	-0.407327	-14.8759	364.515	638.965	416.801	416.801	416.801	-2.95629	-24.5019	-3.38371	-277.019	354.517	237.032	194.289	194.289	194.289	-24.4312	-2.66204	3.57853	6.24048	2.43422	-3.28752	1.13771	0.150358	0.136753	-630.136	129.243	-4.18728	0	0	0.246412
1243	0	-14.7852	0	0	-14.8118	3.69028	-3.3998	-0.24272	0.0715037	0.0757926	-23.3916	-6.52E-15	15.3164	0	0	0.154966	-0.268527	17.4338	-0.88766	-9.10396	364.349	633.003	416.866	416.866	416.866	-1.87052	-24.7906	-4.1333	-278.909	359.574	241.523	194.289	194.289	194.289	-24.7187	-3.60949	2.69164	6.40041	2.32438	-2.636	1.08379	0.171635	0.231309	-657.503	137.618	-3.59604	0	0	0.31946
1244	0	-12.7101	0	0	-12.7614	4.17461	-5.09502	-0.264682	0.0632318	0.1003	-25.5041	9.32E-15	13.5912	0	0	0.151173	-0.274128	16.6874	-1.45826	-2.77792	364.32	626.28	416.756	416.756	416.756	-0.687732	-25.0175	-4.72443	-279.643	364.941	245.516	194.289	194.289	194.289	-24.9668	-4.429	1.6801	6.6028	2.18769	-1.89711	1.01473	0.17505	0.386664	-676.606	137.125	-1.08748	0	0	0.42356
1245	0	-10.731	0	0	-10.805	4.62669	-6.66904	-0.288102	0.0540158	0.111203	-29.2657	-6.06E-15	11.9072	0	0	0.152151	-0.246164	15.8574	-2.09636	4.06113	364.461	618.936	416.443	416.443	416.443	0.577513	-25.201	-5.14256	-279.074	370.544	248.962	194.289	194.289	194.289	-25.1933	-5.10336	0.553788	6.87954	2.02004	-1.09365	0.930028	0.164235	0.605191	-682.635	128.849	2.9627	0	0	0.567293
1246	0	-8.83304	0	0	-8.9225	5.03681	-8.08799	-0.310078	0.0431659	0.109309	-33.8692	-4.66E-16	9.92959	0	0	0.156062	-0.17562	14.9386	-2.78336	11.3967	364.787	611.13	415.907	415.907	415.907	1.91886	-25.3825	-5.39465	-277.055	376.318	251.875	194.289	194.289	194.289	-25.4369	-5.63839	-0.679058	7.27208	1.82017	-0.244046	0.83606	0.143274	0.882787	-676.024	113.616	8.04291	0	0	0.753169
1247	0	-6.98353	0	0	-7.07815	5.40561	-9.35523	-0.32959	0.0293356	0.0972479	-38.7248	7.57E-15	7.27952	0	0	0.161922	-0.0574161	13.9215	-3.50465	19.2353	365.296	603.036	415.134	415.134	415.134	3.33016	-25.6135	-5.50236	-273.463	382.191	254.321	194.289	194.289	194.289	-25.7462	-6.05585	-2.00564	7.82794	1.58974	0.637488	0.745255	0.118395	1.21223	-661.037	92.0252	13.8543	0	0	0.977528
1248	0	-5.14176	0	0	-5.22952	5.74055	-10.4979	-0.346899	0.0116735	0.0793522	-43.4466	7.45E-15	3.74591	0	0	0.169509	0.109831	12.7928	-4.24693	27.6029	365.971	594.842	414.129	414.129	414.129	4.79697	-25.948	-5.49439	-268.202	388.076	256.402	194.289	194.289	194.289	-26.1726	-6.38474	-3.40262	8.59559	1.33341	1.53813	0.671294	0.0957131	1.57954	-643.916	65.0364	20.269	0	0	1.23516
1249	0	-3.26579	0	0	-3.33337	6.05151	-11.5509	-0.360871	-0.0084866	0.0603216	-47.577	6.52E-15	-0.503454	0	0	0.178175	0.324266	11.5369	-4.99443	36.5404	366.786	586.743	412.912	412.912	412.912	6.29148	-26.4394	-5.39878	-261.202	393.854	258.235	194.289	194.289	194.289	-26.7663	-6.65288	-4.83326	9.61914	1.05869	2.44262	0.628295	0.0780213	1.96715	-630.08	34.7017	26.8797	0	0	1.52338
1250	0	-1.32007	0	0	-1.35238	6.34754	-12.5458	-0.369852	-0.029416	0.0440026	-50.6621	7.45E-15	-5.11674	0	0	0.186309	0.581581	10.1386	-5.72467	46.0964	367.705	578.94	411.531	411.531	411.531	7.77461	-27.1355	-5.23717	-252.418	399.388	259.928	194.289	194.289	194.289	-27.5717	-6.88094	-6.2513	10.9319	0.775041	3.32904	0.623795	0.0664857	2.35315	-621.623	3.37284	33.2571	0	0	1.83732
1251	0	0.718204	0	0	0.738617	6.63445	-13.5024	-0.371857	-0.0495895	0.0329144	-52.2803	-1.86E-15	-9.66362	0	0	0.191453	0.875396	8.58497	-6.40633	56.3176	368.689	571.633	410.056	410.056	410.056	9.20063	-28.0749	-5.02189	-241.83	404.537	261.565	194.289	194.289	194.289	-28.6237	-7.0794	-7.60659	12.5504	0.492749	4.16681	0.655609	0.0619911	2.71696	-616.803	-26.4305	38.9904	0	0	2.16132
1252	0	2.85487	0	0	2.94788	6.91333	-14.4247	-0.364954	-0.0675951	0.0279825	-52.106	-1.30E-14	-13.6823	0	0	0.19103	1.19709	6.86851	-7.00051	67.2377	369.695	565.02	408.574	408.574	408.574	10.5219	-29.2843	-4.75603	-229.451	409.166	263.192	194.289	194.289	194.289	-29.9442	-7.2477	-8.85053	14.4701	0.221758	4.91797	0.716727	0.0640823	3.04112	-611.984	-52.6045	43.7894	0	0	2.46679
1253	0	5.07615	0	0	5.2632	7.18044	-15.3007	-0.347571	-0.0820373	0.0286809	-49.9724	-7.45E-15	-16.725	0	0	0.183133	1.5354	4.98887	-7.46321	78.8681	370.679	559.289	407.18	407.179	407.18	11.6943	-30.7763	-4.43618	-215.329	413.164	264.817	194.289	194.289	194.289	-31.5398	-7.37636	-9.9414	16.6639	-0.0288445	5.53973	0.796462	0.0701051	3.31171	-602.943	-73.6071	47.5004	0	0	2.71585
1254	0	7.3481	0	0	7.65009	7.42834	-16.1068	-0.319646	-0.0919102	0.0334103	-45.9965	-1.86E-15	-18.444	0	0	0.1674	1.87651	2.95382	-7.7478	91.1924	371.603	554.624	405.957	405.957	405.957	12.6833	-32.5469	-4.05696	-199.556	416.458	266.408	194.289	194.289	194.289	-33.4005	-7.45153	-10.85	19.0854	-0.25206	5.98682	0.882366	0.0768457	3.5203	-585.937	-88.1663	50.1545	0	0	2.87077
1255	0	9.61929	0	0	10.0533	7.64784	-16.815	-0.28371	-0.0970186	0.0397134	-40.6649	0	-18.6735	0	0	0.145558	2.20431	0.77887	-7.80764	104.163	372.432	551.192	404.967	404.967	404.967	13.4687	-34.5757	-3.61588	-182.266	419.017	267.906	194.289	194.289	194.289	-35.5008	-7.46066	-11.5634	21.6741	-0.443228	6.21404	0.960701	0.0797228	3.66403	-557.944	-95.7241	52.1036	0	0	2.90171
1256	0	11.8274	0	0	12.4033	7.83044	-17.4	-0.243919	-0.0967153	0.0456306	-34.6913	1.12E-14	-17.3352	0	0	0.120903	2.50127	-1.51352	-7.60108	117.697	373.146	549.142	404.24	404.24	404.24	14.0476	-36.829	-3.11644	-163.623	420.852	269.232	194.289	194.289	194.289	-37.8039	-7.39737	-12.0857	24.3629	-0.600613	6.18103	1.01566	0.0760356	3.74155	-516.451	-95.2439	53.4121	0	0	2.79179
1257	0	13.908	0	0	14.6263	7.97076	-17.8469	-0.205311	-0.0904416	0.0495169	-28.882	0	-14.5042	0	0	0.0970379	2.7498	-3.89478	-7.09999	131.676	373.733	548.595	403.768	403.768	403.768	14.4359	-39.2663	-2.56801	-143.807	422.015	270.31	194.289	194.289	194.289	-40.2697	-7.26448	-12.4384	27.0855	-0.725143	5.86048	1.02909	0.0661828	3.75494	-458.586	-85.8561	53.8529	0	0	2.53187
1258	0	15.8046	0	0	16.6563	8.06846	-18.1566	-0.172156	-0.0785504	0.0509934	-23.9025	1.86E-15	-10.4779	0	0	0.0763445	2.93441	-6.33069	-6.30089	145.934	374.202	549.632	403.513	403.513	403.513	14.6685	-41.8481	-1.98284	-122.994	422.593	271.08	194.289	194.289	194.289	-42.8618	-7.07405	-12.6587	29.7812	-0.819761	5.24875	0.987042	0.0515183	3.70648	-383.216	-68.3451	53.2789	0	0	2.1303
1259	0	17.4755	0	0	18.4441	8.12845	-18.3463	-0.147732	-0.0626996	0.0502106	-20.2039	-1.86E-15	-5.78257	0	0	0.0597583	3.04484	-8.78176	-5.2343	160.261	374.571	552.279	403.414	403.414	403.414	14.7953	-44.5418	-1.37139	-101.34	422.702	271.51	194.289	194.289	194.289	-45.554	-6.84503	-12.7962	32.3978	-0.888324	4.3749	0.887211	0.0340236	3.6013	-292.164	-45.4285	51.7387	0	0	1.61963
1260	0	18.8972	0	0	19.9627	8.1593	-18.4436	-0.133545	-0.0455048	0.0484186	-17.9197	-9.32E-16	-1.08992	0	0	0.0468762	3.07936	-11.2041	-3.96725	174.403	374.868	556.497	403.399	403.399	403.399	14.874	-47.3255	-0.738677	-78.9735	422.47	271.599	194.289	194.289	194.289	-48.3318	-6.59919	-12.9061	34.8919	-0.934409	3.30287	0.739023	0.0143411	3.44537	-190.732	-21.8448	49.6349	0	0	1.05743
1261	0	20.0651	0	0	21.2071	8.17048	-18.4789	-0.128631	-0.0298607	0.0466924	-16.803	-3.15E-15	2.90795	0	0	0.0364147	3.04664	-13.5514	-2.5964	188.083	375.121	562.177	403.399	403.399	403.399	14.9615	-50.1886	-0.0829551	-55.988	422.023	271.381	194.289	194.289	194.289	-51.1922	-6.35766	-13.0419	37.228	-0.960029	2.12467	0.562076	-0.00578916	3.247	-86.4582	-2.32331	47.3317	0	0	0.513025
1262	0	20.9883	0	0	22.1878	8.16963	-18.4762	-0.13056	-0.0179732	0.0460977	-16.3771	1.46E-15	5.65341	0	0	0.0271064	2.96502	-15.7777	-1.23239	201.019	375.351	569.142	403.353	403.352	403.353	15.1044	-53.1281	0.602297	-32.4459	421.467	270.91	194.289	194.289	194.289	-54.1387	-6.13853	-13.247	39.377	-0.964814	0.944959	0.378995	-0.0243079	3.01734	12.425	9.65155	44.9336	0	0	0.0499741
1263	0	21.6814	0	0	22.921	8.16096	-18.4489	-0.136495	-0.0113043	0.0472744	-16.1202	-1.40E-15	6.77485	0	0	0.0182034	2.85902	-17.8407	0.01899	212.957	375.564	577.162	403.215	403.215	403.215	15.3333	-56.1419	1.32476	-8.38611	420.881	270.246	194.289	194.289	194.289	-57.1738	-5.95569	-13.5491	41.3157	-0.945454	-0.137713	0.210895	-0.0383804	2.7673	98.3829	12.9054	42.212	0	0	-0.288315
1264	0	22.1559	0	0	23.4183	8.14474	-18.3977	-0.144445	-0.0104338	0.0503263	-15.6774	-5.01E-15	6.12155	0	0	0.00973006	2.75433	-19.7048	1.07283	223.687	375.754	585.973	402.958	402.958	402.958	15.6583	-59.2213	2.0895	16.168	420.301	269.448	194.289	194.289	194.289	-60.2921	-5.81768	-13.9565	43.0266	-0.896179	-1.04661	0.0708399	-0.0471266	2.50954	166.699	7.9808	38.8363	0	0	-0.488423
1265	0	22.414	0	0	23.6805	8.11777	-18.3125	-0.153595	-0.0150164	0.0548348	-14.9518	-2.27E-15	3.7709	0	0	0.00238526	2.67297	-21.3419	1.87393	233.059	375.907	595.297	402.57	402.57	402.57	16.068	-62.3472	2.89609	41.2046	419.728	268.555	194.289	194.289	194.289	-63.4745	-5.72619	-14.4569	44.4985	-0.809907	-1.73516	-0.0339818	-0.0502071	2.25537	215.14	-2.98454	34.463	0	0	-0.560728
1266	0	22.4471	0	0	23.6959	8.07436	-18.1753	-0.164448	-0.0238328	0.0597823	-14.1293	3.49E-16	0.00558929	0	0	-0.00275676	2.6299	-22.7325	2.39849	240.982	376.004	604.862	402.056	402.056	402.056	16.5296	-65.4893	3.73708	66.7231	419.122	267.597	194.289	194.289	194.289	-66.6885	-5.67449	-15.0186	45.7259	-0.679592	-2.18777	-0.104366	-0.0502306	2.01432	244.677	-17.6815	28.9954	0	0	-0.533377
1267	0	22.2387	0	0	23.4444	8.0073	-17.9628	-0.178406	-0.03529	0.0632597	-13.6028	-1.86E-15	-4.75539	0	0	-0.00482498	2.63153	-23.8652	2.6503	247.422	376.027	614.41	401.436	401.436	401.436	16.9928	-68.6105	4.59737	92.7359	418.416	266.596	194.289	194.289	194.289	-69.8907	-5.64672	-15.5945	46.7092	-0.499636	-2.41494	-0.140891	-0.0498768	1.79599	257.646	-33.7532	22.6059	0	0	-0.439384
1268	0	21.7709	0	0	22.9058	7.90866	-17.6494	-0.196062	-0.0475396	0.0626583	-13.7423	0	-9.97845	0	0	-0.00372962	2.67569	-24.7363	2.65567	252.401	375.961	623.714	400.745	400.745	400.745	17.3928	-71.674	5.45422	119.264	417.517	265.585	194.289	194.289	194.289	-73.0343	-5.61851	-16.1253	47.4545	-0.267051	-2.44683	-0.149276	-0.0524922	1.60535	258.596	-49.534	15.7621	0	0	-0.31252
1269	0	21.0308	0	0	22.0667	7.77025	-17.2076	-0.217555	-0.0587107	0.0548334	-14.8648	9.32E-16	-15.0489	0	0	-0.000575226	2.75297	-25.3505	2.45785	255.984	375.794	632.579	400.028	400.028	400.028	17.6572	-74.6493	6.27709	146.327	416.318	264.622	194.289	194.289	194.289	-76.075	-5.55972	-16.545	47.9736	0.0174525	-2.32644	-0.132794	-0.0601434	1.44658	252.185	-63.9584	9.07694	0	0	-0.179057
1270	0	20.0169	0	0	20.9284	7.58399	-16.6096	-0.24262	-0.066074	0.0359605	-17.1624	-9.32E-16	-19.2061	0	0	0.00201887	2.84842	-25.7204	2.11287	258.283	375.518	640.849	399.338	399.338	399.338	17.7122	-77.5166	7.02806	173.918	414.707	263.802	194.289	194.289	194.289	-78.9775	-5.43907	-16.7857	48.2835	0.349063	-2.10495	-0.0995418	-0.072116	1.32198	244.995	-76.0254	2.94305	0	0	-0.0579595
1271	0	18.7466	0	0	19.5149	7.34302	-15.8302	-0.270939	-0.066433	0.00255589	-20.6467	-5.59E-15	-21.6331	0	0	0.000248426	2.94387	-25.8668	1.68499	259.452	375.128	648.408	398.729	398.729	398.729	17.4931	-80.2704	7.66446	201.98	412.575	263.262	194.289	194.289	194.289	-81.7223	-5.23012	-16.7855	48.4068	0.718948	-1.83773	-0.0609245	-0.0862288	1.23135	244.44	-85.004	-2.51548	0	0	0.042935
1272	0	17.2632	0	0	17.8797	7.04354	-14.8526	-0.301095	-0.0572637	-0.0480063	-24.9469	4.66E-16	-21.6576	0	0	-0.0090529	3.02049	-25.8188	1.24151	259.68	374.621	655.181	398.257	398.257	398.257	16.9553	-82.9212	8.14433	230.366	409.835	263.18	194.289	194.289	194.289	-84.3109	-4.91736	-16.4975	48.3718	1.1148	-1.5804	-0.0317958	-0.0986578	1.17243	258.635	-90.2584	-7.3864	0	0	0.125627
1273	0	15.6403	0	0	16.1089	6.68671	-13.6759	-0.329553	-0.0375877	-0.116027	-29.1483	-2.33E-15	-18.9427	0	0	-0.025823	3.06161	-25.6118	0.84668	259.183	373.997	661.132	397.967	397.968	397.967	16.0845	-85.494	8.43332	258.818	406.438	263.763	194.289	194.289	194.289	-86.7681	-4.50028	-15.8991	48.2116	1.5216	-1.3844	-0.0286932	-0.105902	1.13668	294.741	-91.333	-11.8839	0	0	0.197742
1274	0	13.9781	0	0	14.3145	6.28	-12.3195	-0.349967	-0.00915241	-0.199076	-31.7807	-3.49E-16	-13.6941	0	0	-0.0452423	3.05507	-25.2861	0.555829	258.197	373.261	666.251	397.894	397.894	397.894	14.9022	-88.0201	8.51153	286.95	402.391	265.211	194.289	194.289	194.289	-89.1348	-3.99379	-14.9993	47.9632	1.92248	-1.29245	-0.0622779	-0.105879	1.11076	356.664	-88.4235	-16.1016	0	0	0.265056
1275	0	12.3886	0	0	12.6167	5.83704	-10.8255	-0.35329	0.0240593	-0.291532	-31.0519	4.98E-15	-6.64506	0	0	-0.0598426	2.99424	-24.8848	0.411635	256.959	372.42	670.56	398.052	398.052	398.052	13.4656	-90.5222	8.37809	314.258	397.76	267.661	194.289	194.289	194.289	-91.4509	-3.42446	-13.8404	47.6659	2.29991	-1.33596	-0.135016	-0.0977417	1.07652	443.791	-81.8376	-20.1672	0	0	0.324058
1276	0	10.9683	0	0	11.1148	5.37614	-9.25428	-0.331159	0.0563923	-0.386029	-25.5373	-5.55E-15	1.04533	0	0	-0.0643681	2.87756	-24.451	0.44293	255.702	371.485	674.097	398.436	398.436	398.436	11.8593	-92.9934	8.05245	340.162	392.672	271.107	194.289	194.289	194.289	-93.7296	-2.82359	-12.4939	47.3581	2.63743	-1.53493	-0.242742	-0.0837844	1.01533	551.663	-72.763	-24.1616	0	0	0.361547
1277	0	9.76941	0	0	9.8586	4.9175	-7.67618	-0.280446	0.0822954	-0.475247	-14.9533	1.28E-15	8.10268	0	0	-0.0586607	2.70737	-24.0253	0.664821	254.639	370.47	676.918	399.016	399.016	399.016	10.1813	-95.3787	7.57306	364.072	387.292	275.342	194.289	194.289	194.289	-95.9339	-2.21942	-11.0498	47.0749	2.921	-1.8984	-0.379594	-0.0686376	0.916778	673.916	-62.9132	-28.256	0	0	0.360149
1278	0	8.78223	0	0	8.83364	4.48023	-6.16014	-0.207451	0.0973778	-0.553842	-0.686047	-1.86E-15	13.4353	0	0	-0.0454511	2.48884	-23.643	1.07775	253.95	369.388	679.079	399.744	399.744	399.744	8.52508	-97.5699	6.99274	385.463	381.794	279.938	194.289	194.289	194.289	-97.9679	-1.63161	-9.60084	46.8444	3.14041	-2.42322	-0.539883	-0.0568271	0.784114	803.669	-54.2409	-32.6255	0	0	0.307115
1279	0	7.94406	0	0	7.97176	4.07934	-4.76221	-0.125728	0.09909	-0.618809	14.6061	4.66E-15	16.3693	0	0	-0.0263592	2.22911	-23.331	1.6655	253.768	368.25	680.636	400.559	400.559	400.559	6.96371	-99.4242	6.37111	403.931	376.323	284.303	194.289	194.289	194.289	-99.6948	-1.06908	-8.22668	46.6843	3.29043	-3.09145	-0.716628	-0.0516636	0.631618	933.691	-48.4716	-37.3519	0	0	0.202606
1280	0	7.16838	0	0	7.18195	3.72298	-3.5145	-0.0492125	0.0878163	-0.669347	28.0724	2.33E-15	16.8371	0	0	-0.00207351	1.93671	-23.1061	2.39401	254.169	367.064	681.625	401.398	401.398	401.398	5.53816	-100.799	5.76368	419.21	370.96	287.796	194.289	194.289	194.289	-100.972	-0.530702	-6.97985	46.5999	3.3715	-3.86868	-0.904724	-0.0520532	0.480014	1058.36	-45.949	-42.3529	0	0	0.0657848
1281	0	6.37729	0	0	6.38302	3.41179	-2.42208	0.0127408	0.0674931	-0.705584	37.5433	2.80E-15	15.4055	0	0	0.024361	1.62086	-22.9731	3.21138	255.163	365.832	682.063	402.2	402.2	402.2	4.25611	-101.586	5.21206	431.149	365.714	289.847	194.289	194.289	194.289	-101.687	-0.00800945	-5.88066	46.5818	3.39051	-4.70427	-1.10018	-0.0542385	0.345744	1173.24	-45.1907	-47.2918	0	0	-0.0653277
1282	0	5.52215	0	0	5.52397	3.14127	-1.47088	0.0548862	0.0442636	-0.727394	41.6939	1.86E-15	13.0382	0	0	0.046199	1.29123	-22.9254	4.05037	256.699	364.546	681.939	402.915	402.915	402.915	3.10133	-101.729	4.74015	439.671	360.533	290.029	194.289	194.289	194.289	-101.778	0.510334	-4.92238	46.6075	3.36065	-5.53396	-1.29492	-0.0512638	0.244737	1272.82	-43.3508	-51.4979	0	0	-0.140652
1283	0	4.59154	0	0	4.59183	2.90621	-0.643679	0.072591	0.0249682	-0.73451	39.7429	-9.32E-16	10.8247	0	0	0.0547415	0.957577	-22.9459	4.8338	258.668	363.194	681.217	403.508	403.508	403.508	2.04938	-101.228	4.35669	444.738	355.34	288.109	194.289	194.289	194.289	-101.242	1.03277	-4.08372	46.643	3.30056	-6.28541	-1.47806	-0.0358327	0.189837	1350.35	-37.3355	-54.1465	0	0	-0.111253
1284	0	3.61584	0	0	3.61584	2.70594	0.0613319	0.0595773	0.0149351	-0.726754	31.2273	-1.86E-15	9.65205	0	0	0.0438613	0.629485	-23.0102	5.48168	260.92	361.756	679.84	403.958	403.958	403.958	1.08471	-100.139	4.06166	446.33	350.077	284.066	194.289	194.289	194.289	-100.132	1.55832	-3.34387	46.6482	3.23281	-6.88548	-1.63241	-0.00219564	0.19777	1397.09	-25.0294	-54.5463	0	0	0.0515025
1285	0	2.67464	0	0	2.6748	2.54827	0.616383	0.010881	0.0172348	-0.703209	16.3457	-2.33E-16	10.0474	0	0	0.0169405	0.315631	-23.0899	5.91968	263.277	360.208	677.738	404.259	404.259	404.259	0.214006	-98.5802	3.85056	444.446	344.743	278.124	194.289	194.289	194.289	-98.5636	2.07066	-2.69472	46.5825	3.1823	-7.2686	-1.73919	0.0510964	0.279045	1403.05	-5.39712	-52.4463	0	0	0.337748
1286	0	1.90113	0	0	1.90141	2.45049	0.960542	-0.0708303	0.0323671	-0.66218	-3.35208	-1.40E-15	12.0749	0	0	-0.00717731	0.0230863	-23.1568	6.0866	265.552	358.531	674.849	404.411	404.411	404.411	-0.528865	-96.7313	3.71544	439.137	339.417	270.757	194.289	194.289	194.289	-96.7138	2.53602	-2.14743	46.411	3.17388	-7.38399	-1.77635	0.123465	0.433858	1358.58	22.2067	-48.2998	0	0	0.689588
1287	0	1.46925	0	0	1.46948	2.43674	1.00895	-0.172068	0.0578397	-0.602258	-24.7228	3.26E-15	15.2234	0	0	0.0012584	-0.243876	-23.1867	5.9413	267.57	356.712	671.125	404.421	404.421	404.421	-1.08907	-94.8173	3.64535	430.547	334.258	262.648	194.289	194.289	194.289	-94.8037	2.90867	-1.73196	46.1108	3.23026	-7.2025	-1.73083	0.209996	0.646924	1259.76	57.3742	-43.3889	0	0	1.01051
1288	0	1.55705	0	0	1.55716	2.53206	0.673437	-0.27192	0.087733	-0.524513	-43.7163	1.86E-15	18.3923	0	0	0.0628818	-0.484631	-23.1617	5.46722	269.173	354.752	666.555	404.297	404.297	404.297	-1.41012	-93.0714	3.6296	418.956	329.482	254.57	194.289	194.289	194.289	-93.062	3.14596	-1.48735	45.6754	3.37052	-6.72072	-1.606	0.301141	0.893608	1112.82	97.9872	-39.5794	0	0	1.20038
1289	0	2.29636	0	0	2.29637	2.75479	-0.110621	-0.348587	0.113317	-0.431717	-56.5921	-5.71E-15	20.1764	0	0	0.16636	-0.702252	-23.0724	4.67475	270.236	352.671	661.168	404.045	404.045	404.045	-1.46189	-91.6834	3.66336	404.771	325.307	247.23	194.289	194.289	194.289	-91.6746	3.22891	-1.44348	45.1174	3.60792	-5.962	-1.41354	0.385489	1.15032	929.835	139.659	-38.3026	0	0	1.19468
1290	0	3.72726	0	0	3.72831	3.10873	-1.3564	-0.38763	0.126136	-0.328441	-61.2554	-1.18E-14	19.4976	0	0	0.267266	-0.903211	-22.919	3.60326	270.673	350.504	655.043	403.668	403.668	403.668	-1.26705	-90.7542	3.75185	388.493	321.881	241.121	194.289	194.289	194.289	-90.7417	3.17912	-1.59996	44.4701	3.94904	-4.97724	-1.16929	0.450888	1.39926	725.402	176.882	-39.7103	0	0	0.989588
1291	0	5.7785	0	0	5.7865	3.57851	-3.00761	-0.388628	0.12422	-0.220848	-58.1216	6.57E-15	16.4267	0	0	0.319094	-1.09686	-22.7108	2.32283	270.441	348.307	648.308	403.169	403.168	403.169	-0.909749	-90.2771	3.90742	370.657	319.237	236.45	194.289	194.289	194.289	-90.2586	3.0605	-1.91439	43.784	4.39248	-3.84546	-0.887126	0.492896	1.63519	512.836	207.619	-42.7669	0	0	0.638951
1292	0	8.28958	0	0	8.32077	4.13172	-4.94522	-0.362868	0.113762	-0.117791	-49.6722	5.97E-16	12.2639	0	0	0.307847	-1.29462	-22.4634	0.933282	269.537	346.15	641.133	402.547	402.547	402.547	-0.51276	-90.1588	4.14293	351.789	317.302	233.158	194.289	194.289	194.289	-90.1343	2.96033	-2.31403	43.1219	4.9286	-2.67259	-0.589614	0.513011	1.86112	308.578	233.822	-46.264	0	0	0.240749
1293	0	11.0632	0	0	11.1478	4.72783	-7.01985	-0.322518	0.0997261	-0.0288015	-38.8332	-3.87E-15	8.25086	0	0	0.251363	-1.50814	-22.1952	-0.444712	267.992	344.104	633.718	401.803	401.803	401.803	-0.192188	-90.267	4.46656	332.369	315.963	231.024	194.289	194.289	194.289	-90.237	2.95871	-2.72598	42.5491	5.53955	-1.58177	-0.308078	0.51081	2.0791	132.108	254.425	-48.8676	0	0	-0.0946974
1294	0	13.9112	0	0	14.0915	5.32675	-9.08501	-0.275412	0.0825464	0.0396376	-27.8769	5.71E-15	4.90594	0	0	0.17726	-1.74592	-21.9214	-1.6884	265.853	342.24	626.269	400.94	400.94	400.94	-0.0243324	-90.4707	4.87636	312.803	315.108	229.76	194.289	194.289	194.289	-90.4349	3.10517	-3.09777	42.1213	6.19955	-0.693531	-0.073832	0.480098	2.28183	0.0788252	263.969	-49.1035	0	0	-0.291722
1295	0	16.6765	0	0	16.9989	5.89331	-11.0162	-0.229268	0.0643891	0.0855409	-18.5023	-4.72E-15	2.53573	0	0	0.110052	-2.00972	-21.6488	-2.69711	263.152	340.618	618.974	399.97	399.97	399.97	-0.0380986	-90.6604	5.35554	293.397	314.642	229.067	194.289	194.289	194.289	-90.6174	3.41071	-3.39897	41.8729	6.87487	-0.0998195	0.097273	0.420817	2.46273	-79.9936	260.061	-46.2955	0	0	-0.344559
1296	0	19.2427	0	0	19.7469	6.40067	-12.7235	-0.19046	0.046957	0.109862	-11.6627	9.17E-16	1.10096	0	0	0.0622387	-2.29218	-21.3723	-3.41264	259.891	339.287	611.987	398.913	398.913	398.913	-0.219017	-90.7578	5.87583	274.359	314.483	228.685	194.289	194.289	194.289	-90.7063	3.85172	-3.6195	41.806	7.52521	0.157647	0.201575	0.335823	2.61569	-108.306	242.032	-40.4182	0	0	-0.300001
1297	0	21.5366	0	0	22.2465	6.83189	-14.1562	-0.161424	0.0304905	0.115973	-7.45897	-2.35E-15	0.300728	0	0	0.0342563	-2.57691	-21.0741	-3.82936	256.035	338.279	605.415	397.8	397.8	397.8	-0.522321	-90.7197	6.40562	255.8	314.57	228.415	194.289	194.289	194.289	-90.6595	4.38232	-3.76562	41.8864	8.10671	0.0976944	0.248044	0.231961	2.73798	-92.9287	210.736	-31.8013	0	0	-0.21874
1298	0	23.522	0	0	24.4414	7.17954	-15.2977	-0.143158	0.0154512	0.108406	-5.59593	9.40E-16	-0.12531	0	0	0.0213462	-2.84119	-20.7271	-3.99123	251.512	337.613	599.317	396.67	396.67	396.67	-0.890235	-90.5326	6.91628	237.749	314.847	228.124	194.289	194.289	194.289	-90.4647	4.94902	-3.85335	42.0467	8.57801	-0.20587	0.250373	0.117726	2.83276	-46.3873	168.65	-21.2183	0	0	-0.13989
1299	0	25.1916	0	0	26.3053	7.44462	-16.1596	-0.134849	0.00143745	0.0918328	-5.49037	3.63E-15	-0.468393	0	0	0.0169297	-3.0606	-20.2995	-3.97828	246.235	337.285	593.72	395.567	395.567	395.567	-1.26585	-90.2048	7.38724	220.172	315.268	227.743	194.289	194.289	194.289	-90.1309	5.5028	-3.90374	42.1991	8.90753	-0.642862	0.224494	0.000789574	2.90704	17.0136	118.725	-9.66443	0	0	-0.0701942
1300	0	26.5573	0	0	27.8369	7.63436	-16.7717	-0.133675	-0.0111837	0.0705864	-6.36433	-1.65E-15	-0.875416	0	0	0.0155421	-3.21421	-19.7602	-3.88714	240.112	337.271	588.624	394.542	394.542	394.542	-1.6033	-89.757	7.80702	202.998	315.787	227.257	194.289	194.289	194.289	-89.6785	6.00657	-3.93773	42.2504	9.07936	-1.09206	0.187413	-0.110461	2.96697	83.3151	65.68	1.41044	0	0	0.0021008
1301	0	27.6407	0	0	29.0503	7.75979	-17.1741	-0.136978	-0.0218424	0.0483231	-7.55705	1.04E-15	-1.40528	0	0	0.0141701	-3.28894	-19.083	-3.80993	233.069	337.525	584.025	393.646	393.646	393.646	-1.87167	-89.2119	8.17065	186.135	316.362	226.68	194.289	194.289	194.289	-89.1296	6.4367	-3.97216	42.1176	9.09436	-1.4463	0.158958	-0.209771	3.01579	139.506	14.2803	10.641	0	0	0.0885071
1302	0	28.4649	0	0	29.9669	7.83322	-17.4088	-0.142157	-0.0299334	0.0279292	-8.55937	-1.12E-15	-2.0554	0	0	0.0116989	-3.28268	-18.2491	-3.81446	225.064	337.988	579.926	392.925	392.925	392.925	-2.0542	-88.5876	8.47605	169.485	316.952	226.048	194.289	194.289	194.289	-88.5015	6.78056	-4.01745	41.7387	8.9672	-1.63316	0.153971	-0.291036	3.05371	176.104	-30.8434	16.9785	0	0	0.18492
1303	0	29.0489	0	0	30.6078	7.86614	-17.5139	-0.147231	-0.0353591	0.0112172	-9.08498	-1.51E-15	-2.82148	0	0	0.00825499	-3.20487	-17.2501	-3.93032	216.1	338.592	576.346	392.42	392.42	392.42	-2.14503	-87.8927	8.72021	152.963	317.522	225.395	194.289	194.289	194.289	-87.8024	7.03219	-4.07681	41.0782	8.72081	-1.62702	0.181494	-0.350232	3.0788	187.93	-66.7626	20.0858	0	0	0.268718
1304	0	29.4056	0	0	30.9886	7.86749	-17.5182	-0.151542	-0.0385331	-0.000885593	-9.12081	2.91E-16	-3.70102	0	0	0.00458382	-3.07478	-16.0881	-4.14352	206.232	339.265	573.323	392.156	392.156	392.156	-2.14595	-87.1257	8.89623	136.5	318.046	224.75	194.289	194.289	194.289	-87.0304	7.18837	-4.14605	40.129	8.38105	-1.45125	0.240272	-0.38303	3.08756	175.008	-91.8448	20.2147	0	0	0.308865
1305	0	29.5419	0	0	31.1186	7.84234	-17.438	-0.15484	-0.0399639	-0.00804836	-8.77576	2.10E-15	-4.64734	0	0	0.00142224	-2.91739	-14.7757	-4.40151	195.561	339.941	570.906	392.141	392.141	392.141	-2.0649	-86.2771	8.99226	120.047	318.501	224.131	194.289	194.289	194.289	-86.1769	7.24657	-4.21384	38.9092	7.97289	-1.17019	0.318917	-0.387356	3.07728	142.025	-106.286	18.1376	0	0	0.282741
1306	0	29.4613	0	0	31.0023	7.79158	-17.2758	-0.157514	-0.0400656	-0.0108342	-8.23122	-3.09E-15	-5.55378	0	0	-0.000755966	-2.75804	-13.3337	-4.62781	184.225	340.566	569.153	392.37	392.37	392.37	-1.91459	-85.3335	8.99287	103.582	318.87	223.551	194.289	194.289	194.289	-85.2291	7.20462	-4.26372	37.4577	7.51906	-0.872549	0.400745	-0.361473	3.04706	97.0729	-110.812	14.725	0	0	0.191266
1307	0	29.166	0	0	30.642	7.7127	-17.0233	-0.160232	-0.0386421	-0.0104043	-7.64839	-1.51E-15	-6.21761	0	0	-0.00194272	-2.61735	-11.7886	-4.74223	172.38	341.097	568.111	392.823	392.823	392.823	-1.71197	-84.2813	8.88253	87.1041	319.139	223.016	194.289	194.289	194.289	-84.1746	7.06203	-4.27669	35.8268	7.04036	-0.650453	0.46789	-0.306683	2.99879	49.7649	-106.34	10.6942	0	0	0.0617996
1308	0	28.6581	0	0	30.0404	7.60157	-16.6662	-0.162756	-0.0352962	-0.00817356	-7.02101	-3.49E-15	-6.41322	0	0	-0.00250056	-2.50769	-10.1678	-4.681	160.179	341.513	567.813	393.472	393.472	393.472	-1.4769	-83.1091	8.65005	70.6268	319.301	222.529	194.289	194.289	194.289	-83.003	6.82202	-4.23494	34.0742	6.55615	-0.578677	0.5088	-0.227961	2.93464	8.17344	-93.9724	6.6364	0	0	-0.0667652
1309	0	27.9386	0	0	29.2012	7.45476	-16.1924	-0.163853	-0.0294099	-0.00536148	-6.1844	-5.82E-16	-5.94028	0	0	-0.00285167	-2.43211	-8.49628	-4.41085	147.758	341.814	568.269	394.281	394.281	394.281	-1.22972	-81.8072	8.29273	54.1735	319.361	222.093	194.289	194.289	194.289	-81.7051	6.49265	-4.1258	32.2554	6.08397	-0.699909	0.521693	-0.132212	2.85833	-23.253	-74.5034	2.93246	0	0	-0.16332
1310	0	27.0042	0	0	28.1262	7.27154	-15.5977	-0.162388	-0.0210146	-0.00274894	-4.97506	1.28E-15	-4.75229	0	0	-0.00318312	-2.38563	-6.79436	-3.9334	135.224	342.021	569.472	395.212	395.212	395.212	-0.987373	-80.3645	7.81818	37.7663	319.338	221.698	194.289	194.289	194.289	-80.2696	6.08622	-3.94507	30.4175	5.63888	-1.01983	0.512127	-0.0309738	2.77129	-43.812	-49.7462	-0.0804215	0	0	-0.216144
1311	0	25.8446	0	0	26.8128	7.05471	-14.8893	-0.157504	-0.0106191	-0.00040477	-3.29376	-1.69E-15	-2.95568	0	0	-0.00319104	-2.35781	-5.07641	-3.28126	122.657	342.176	571.4	396.228	396.228	396.228	-0.760605	-78.7655	7.24375	21.4204	319.265	221.316	194.289	194.289	194.289	-78.6805	5.6178	-3.69835	28.5955	5.23188	-1.51041	0.490497	0.0642454	2.67611	-56.2376	-21.8265	-2.22446	0	0	-0.233552
1312	0	24.4418	0	0	25.2515	6.81019	-14.0845	-0.149345	0.000544898	0.0017852	-1.20695	-1.86E-15	-0.820217	0	0	-0.00210784	-2.33568	-3.35138	-2.50931	110.111	342.33	574.019	397.296	397.296	397.296	-0.553138	-76.9894	6.59395	5.14101	319.189	220.903	194.289	194.289	194.289	-76.916	5.10342	-3.40004	26.8113	4.86893	-2.11851	0.466645	0.141811	2.57381	-64.6129	6.32448	-3.44884	0	0	-0.233764
1313	0	22.7713	0	0	23.4263	6.54554	-13.2068	-0.13941	0.0109663	0.00394437	1.01909	-3.49E-16	1.30682	0	0	0.000744783	-2.30629	-1.62387	-1.68445	97.6242	342.54	577.289	398.386	398.386	398.386	-0.36377	-75.0116	5.89681	-11.075	319.162	220.398	194.289	194.289	194.289	-74.9504	4.55929	-3.06982	25.074	4.54979	-2.77641	0.450486	0.194126	2.46595	-73.8806	31.9227	-3.85539	0	0	-0.238368
1314	0	20.8072	0	0	21.3179	6.2681	-12.2795	-0.12901	0.0196543	0.00610207	3.09784	2.33E-15	3.13162	0	0	0.00565518	-2.25872	0.10408	-0.875381	85.2253	342.854	581.163	399.479	399.479	399.479	-0.190479	-72.8078	5.18049	-27.236	319.235	219.735	194.289	194.289	194.289	-72.7583	4.00191	-2.72781	23.3826	4.26828	-3.413	0.450175	0.216982	2.35239	-88.7549	52.5822	-3.67126	0	0	-0.266092
1315	0	18.5261	0	0	18.9075	5.98358	-11.3215	-0.119479	0.0259562	0.00765534	4.7296	1.63E-15	4.43309	0	0	0.0120039	-2.18529	1.83121	-0.143239	72.9449	343.309	585.59	400.567	400.567	400.567	-0.0332918	-70.3568	4.47109	-43.3524	319.447	218.85	194.289	194.289	194.289	-70.3179	3.44837	-2.39102	21.7291	4.01291	-3.96427	0.471657	0.211138	2.23514	-112.541	66.681	-3.16392	0	0	-0.328493
1316	0	15.9105	0	0	16.1805	5.69529	-10.3439	-0.112358	0.0292817	0.00769944	5.60251	3.03E-15	5.05608	0	0	0.0179243	-2.08206	3.55507	0.466379	60.8261	343.926	590.514	401.647	401.647	401.647	0.103524	-67.6435	3.79164	-59.4359	319.822	217.694	194.289	194.289	194.289	-67.6138	2.91666	-2.07076	20.1029	3.76868	-4.3823	0.519535	0.180957	2.1124	-147.481	73.152	-2.53351	0	0	-0.432496
1317	0	12.9543	0	0	13.1318	5.40364	-9.34848	-0.109119	0.0291962	0.00477831	5.41954	3.03E-15	4.91694	0	0	0.0203615	-1.94869	5.27033	0.92947	48.9335	344.706	595.868	402.727	402.727	402.727	0.210013	-64.6615	3.16239	-75.4988	320.368	216.237	194.289	194.289	194.289	-64.6394	2.42663	-1.77089	18.4942	3.5195	-4.64207	0.594682	0.13325	1.98655	-193.456	71.484	-1.95488	0	0	-0.576739
1318	0	9.66695	0	0	9.77097	5.10633	-8.32756	-0.110446	0.0256928	-0.00246856	3.94993	2.56E-15	4.0215	0	0	0.0156693	-1.7875	6.96735	1.24646	37.3596	345.638	601.573	403.816	403.816	403.816	0.269613	-61.4155	2.60184	-91.553	321.071	214.482	194.289	194.289	194.289	-61.3996	2.00057	-1.48668	16.8986	3.25086	-4.74458	0.69488	0.07514	1.85407	-248.755	61.6119	-1.59099	0	0	-0.753624
1319	0	6.07663	0	0	6.12604	4.79923	-7.26716	-0.116799	0.0195368	-0.0154972	0.956777	1.40E-15	2.49011	0	0	-0.000305888	-1.60245	8.63137	1.4407	26.2262	346.692	607.533	404.926	404.926	404.926	0.260621	-57.923	2.12762	-107.609	321.895	212.47	194.289	194.289	194.289	-57.9119	1.66256	-1.20528	15.3194	2.95227	-4.71512	0.812264	0.012682	1.7174	-309.161	43.7557	-1.58101	0	0	-0.944883
1320	0	2.23328	0	0	2.24623	4.47819	-6.15305	-0.129589	0.0108617	-0.0352021	-3.90382	-9.03E-16	0.416559	0	0	-0.0318714	-1.39817	10.2425	1.55273	15.6798	347.829	613.632	406.064	406.064	406.064	0.160027	-54.2153	1.75648	-123.672	322.789	210.285	194.289	194.289	194.289	-54.208	1.43571	-0.907984	13.7693	2.61965	-4.59684	0.937929	-0.0507423	1.57751	-370.18	17.8491	-1.91103	0	0	-1.12852
1321	0	-1.78631	0	0	-1.79307	4.14078	-4.97688	-0.150284	0.000802249	-0.0611079	-10.9216	-3.38E-15	-1.96071	0	0	-0.0817417	-1.17944	11.7767	1.63159	5.88301	348.997	619.734	407.229	407.229	407.229	-0.0526946	-50.342	1.50215	-139.73	323.69	208.063	194.289	194.289	194.289	-50.3381	1.33793	-0.572351	12.2695	2.25597	-4.44157	1.06252	-0.112525	1.43839	-427.965	-15.0945	-2.48908	0	0	-1.28097
1322	0	-5.87242	0	0	-5.88501	3.78805	-3.74262	-0.179468	-0.00920283	-0.0912195	-20.1206	-2.80E-15	-4.32155	0	0	-0.147463	-0.951216	13.2073	1.72493	-2.99791	350.141	625.687	408.413	408.413	408.413	-0.3898	-46.3771	1.37095	-155.732	324.536	205.997	194.289	194.289	194.289	-46.3773	1.3754	-0.176607	10.8477	1.87144	-4.29929	1.17685	-0.169698	1.30322	-479.775	-52.7521	-3.06702	0	0	-1.37987
1323	0	-9.87946	0	0	-9.88876	3.42601	-2.47202	-0.215144	-0.0172164	-0.121798	-30.9825	-3.26E-15	-6.25179	0	0	-0.217886	-0.719322	14.5074	1.86943	-10.8074	351.202	631.323	409.597	409.597	409.597	-0.84924	-42.4238	1.35517	-171.561	325.277	204.322	194.289	194.289	194.289	-42.4304	1.53501	0.294465	9.53469	1.48281	-4.20815	1.27384	-0.219476	1.17092	-524.263	-91.2434	-3.30425	0	0	-1.40726
1324	0	-13.6313	0	0	-13.6343	3.0661	-1.2064	-0.252479	-0.0223123	-0.148469	-42.3686	6.52E-15	-7.41105	0	0	-0.273308	-0.491278	15.6525	2.08373	-17.4136	352.124	636.474	410.756	410.756	410.756	-1.41098	-38.6117	1.42642	-187.021	325.891	203.29	194.289	194.289	194.289	-38.6287	1.77874	0.843665	8.36075	1.11137	-4.18746	1.34811	-0.259455	1.03876	-560.344	-126.648	-2.75844	0	0	-1.35133
1325	0	-16.9382	0	0	-16.9382	2.72407	-0.00248154	-0.284512	-0.0246574	-0.167658	-52.6514	-5.36E-15	-7.59206	0	0	-0.291886	-0.277045	16.6225	2.36523	-22.7194	352.859	640.975	411.864	411.864	411.864	-2.03979	-35.0847	1.53215	-201.852	326.394	203.112	194.289	194.289	194.289	-35.1164	2.04394	1.45965	7.35193	0.781281	-4.23451	1.39417	-0.288609	0.902697	-585.664	-155.421	-1.19289	0	0	-1.20794
1326	0	-19.6241	0	0	-19.6277	2.41726	1.07747	-0.306454	-0.0251903	-0.178043	-60.3186	-4.95E-15	-6.74947	0	0	-0.261662	-0.0889743	17.4037	2.69081	-26.669	353.368	644.674	412.895	412.895	412.895	-2.69492	-31.9796	1.59969	-215.771	326.828	203.925	194.289	194.289	194.289	-32.0292	2.25184	2.12148	6.52709	0.516827	-4.32571	1.40869	-0.305058	0.761949	-597.628	-174.564	1.31156	0	0	-0.987833
1327	0	-21.5517	0	0	-21.5651	2.16213	1.97496	-0.315208	-0.0222939	-0.179477	-64.1629	-1.63E-15	-4.72617	0	0	-0.187288	0.0593764	17.9897	3.02168	-29.2516	353.625	647.444	413.827	413.827	413.827	-3.3407	-29.4059	1.54848	-228.525	327.244	205.77	194.289	194.289	194.289	-29.4727	2.3221	2.80626	5.89601	0.339699	-4.42199	1.39241	-0.304335	0.61881	-595.586	-179.486	4.1504	0	0	-0.719158
1328	0	-22.6454	0	0	-22.6708	1.97355	2.63772	-0.310411	-0.0137533	-0.172778	-63.6267	1.86E-15	-1.47106	0	0	-0.0890731	0.155259	18.3816	3.3106	-30.4988	353.621	649.182	414.647	414.647	414.647	-3.94895	-27.4258	1.30796	-239.941	327.703	208.6	194.289	194.289	194.289	-27.5044	2.18886	3.49167	5.45851	0.266213	-4.47688	1.35138	-0.280917	0.478884	-581.81	-165.931	6.41428	0	0	-0.443489
1329	0	-22.9046	0	0	-22.9382	1.86516	3.01834	-0.294432	0.00179646	-0.158356	-58.9657	-3.73E-15	2.85529	0	0	0.00632753	0.189329	18.5868	3.51011	-30.4802	353.365	649.818	415.35	415.35	415.35	-4.49513	-26.0428	0.83477	-249.953	328.275	212.302	194.289	194.289	194.289	-26.1223	1.81412	4.15454	5.2042	0.304772	-4.44539	1.2951	-0.23324	0.34957	-561.994	-132.487	7.20269	0	0	-0.203534
1330	0	-22.4037	0	0	-22.4378	1.84873	3.076	-0.271571	0.0238945	-0.13614	-51.192	4.66E-15	7.87318	0	0	0.0782859	0.157893	18.618	3.57989	-29.2944	352.883	649.313	415.935	415.935	415.935	-4.95376	-25.1996	0.124688	-258.599	329.046	216.717	194.289	194.289	194.289	-25.265	1.19603	4.76807	5.11363	0.453182	-4.29199	1.23571	-0.163574	0.238247	-544.189	-81.4027	5.88601	0	0	-0.02669
1331	0	-21.2806	0	0	-21.307	1.93173	2.78463	-0.24713	0.0499108	-0.105676	-41.8527	-5.59E-15	13.0358	0	0	0.119947	0.06449	18.4915	3.49275	-27.058	352.224	647.658	416.408	416.408	416.408	-5.29679	-24.7877	-0.784482	-265.994	330.116	221.654	194.289	194.289	194.289	-24.8227	0.369649	5.30003	5.16038	0.697388	-3.99668	1.18419	-0.0803862	0.15229	-536.518	-19.5029	2.44716	0	0	0.0855303
1332	0	-19.7124	0	0	-19.7268	2.11378	2.14496	-0.226804	0.0754543	-0.0682841	-32.7321	-1.86E-15	17.7216	0	0	0.137386	-0.0799807	18.2244	3.23826	-23.8938	351.447	644.875	416.772	416.772	416.772	-5.49568	-24.6665	-1.82032	-272.281	331.592	226.898	194.289	194.289	194.289	-24.6574	-0.600737	5.71326	5.31424	1.01158	-3.55831	1.14493	0.00256184	0.09983	-542.882	43.2451	-2.40773	0	0	0.154919
1333	0	-17.8852	0	0	-17.8893	2.38441	1.19309	-0.215913	0.0960595	-0.0271216	-25.4983	-9.32E-15	21.4045	0	0	0.142476	-0.258388	17.8336	2.82288	-19.9191	350.622	641.012	417.025	417.025	417.025	-5.52584	-24.6906	-2.89328	-277.583	333.571	232.222	194.289	194.289	194.289	-24.6294	-1.6369	5.96969	5.54501	1.35946	-2.99392	1.11496	0.0731738	0.0907197	-562.349	97.3079	-7.35434	0	0	0.211272
1334	0	-15.9625	0	0	-15.9625	2.72359	-0.000796074	-0.217502	0.108864	0.0128639	-21.2846	5.59E-15	23.7845	0	0	0.145008	-0.449812	17.3339	2.26656	-15.2381	349.822	636.141	417.157	417.157	417.157	-5.37008	-24.7369	-3.91704	-281.958	336.12	237.41	194.289	194.289	194.289	-24.624	-2.66352	6.03573	5.82672	1.69782	-2.33401	1.08801	0.121099	0.133124	-589.732	135.997	-10.9231	0	0	0.277464
1335	0	-14.0627	0	0	-14.0666	3.10567	-1.34565	-0.23125	0.113048	0.0463115	-20.4578	1.86E-15	24.7924	0	0	0.14909	-0.632184	16.737	1.59764	-9.93525	349.113	630.36	417.149	417.149	417.149	-5.01965	-24.7253	-4.8243	-285.379	339.269	242.285	194.289	194.289	194.289	-24.5692	-3.62074	5.88715	6.14095	1.97996	-1.61602	1.05284	0.142329	0.235977	-616.518	156.989	-11.9697	0	0	0.361823
1336	0	-12.2504	0	0	-12.2647	3.5053	-2.75056	-0.25433	0.109726	0.0692877	-22.6926	0	24.555	0	0	0.154781	-0.784743	16.0505	0.846572	-4.07351	348.551	623.788	416.978	416.978	416.978	-4.47255	-24.6251	-5.57395	-287.742	343.001	246.733	194.289	194.289	194.289	-24.4415	-4.46973	5.5112	6.4797	2.15992	-0.876301	1.0043	0.139339	0.40167	-636.357	162.045	-10.104	0	0	0.463314
1337	0	-10.5411	0	0	-10.5691	3.90261	-4.14396	-0.28237	0.100491	0.0804471	-27.1596	-1.86E-15	23.2385	0	0	0.160942	-0.889809	15.2777	0.0409383	2.30624	348.178	616.569	416.618	416.618	416.618	-3.73176	-24.4497	-6.14985	-288.895	347.265	250.711	194.289	194.289	194.289	-24.2589	-5.19198	4.90657	6.84661	2.19654	-0.143453	0.939737	0.118216	0.629758	-645.474	154.508	-5.60165	0	0	0.578086
1338	0	-8.91389	0	0	-8.95522	4.28626	-5.4846	-0.311348	0.0869899	0.0809248	-32.8656	-9.32E-15	21.0075	0	0	0.167393	-0.933834	14.4172	-0.797568	9.18397	348.019	608.861	416.048	416.048	416.048	-2.80505	-24.2438	-6.55548	-288.665	351.982	254.239	194.289	194.289	194.289	-24.0684	-5.78559	4.08303	7.25793	2.05767	0.565743	0.864521	0.0888679	0.914151	-644.866	138.348	0.752335	0	0	0.705264
1339	0	-7.32549	0	0	-7.37708	4.65337	-6.76163	-0.33746	0.0704932	0.07396	-38.798	-4.66E-15	17.9895	0	0	0.174448	-0.907855	13.4632	-1.65283	16.5593	348.086	600.841	415.26	415.26	415.26	-1.7063	-24.0693	-6.80694	-286.884	357.051	257.383	194.289	194.289	194.289	-23.9318	-6.26042	3.06091	7.74194	1.72492	1.2467	0.787911	0.0616115	1.24368	-638.296	116.747	8.05785	0	0	0.847605
1340	0	-5.72567	0	0	-5.78195	5.00751	-7.98696	-0.357796	0.0518742	0.0638921	-44.1146	-1.12E-14	14.2878	0	0	0.181951	-0.807669	12.4056	-2.51105	24.45	348.376	592.698	414.26	414.26	414.26	-0.45678	-23.9926	-6.92651	-283.414	362.357	260.236	194.289	194.289	194.289	-23.9133	-6.63341	1.87019	8.33761	1.19801	1.90343	0.722038	0.0442133	1.60192	-631.089	91.6609	15.5933	0	0	1.01125
1341	0	-4.07008	0	0	-4.123	5.35535	-9.18307	-0.37035	0.0316116	0.0548327	-48.2134	-5.82E-15	9.99745	0	0	0.188455	-0.633719	11.2312	-3.35579	32.8893	348.876	584.629	413.077	413.077	413.076	0.914377	-24.0734	-6.93688	-278.15	367.773	262.886	194.289	194.289	194.289	-24.0699	-6.92385	0.548727	9.09145	0.497312	2.54246	0.67722	0.0441442	1.9697	-627.194	64.9256	22.8832	0	0	1.20543
1342	0	-2.32926	0	0	-2.36796	5.70319	-10.3708	-0.374251	0.0100737	0.0495469	-50.7766	-4.19E-15	5.24759	0	0	0.191568	-0.391259	9.92543	-4.16377	41.9204	349.562	576.833	411.757	411.757	411.757	2.3706	-24.3593	-6.85665	-271.035	373.164	265.4	194.289	194.289	194.289	-24.4453	-7.14903	-0.859831	10.052	-0.335055	3.16646	0.659021	0.0620498	2.32567	-627.578	37.5746	29.6919	0	0	1.43786
1343	0	-0.492809	0	0	-0.503013	6.0541	-11.5596	-0.369245	-0.0120762	0.0494492	-51.705	6.99E-15	0.250314	0	0	0.188975	-0.0903995	8.4745	-4.90307	51.5878	350.402	569.512	410.367	410.367	410.367	3.86884	-24.8834	-6.69776	-262.053	378.393	267.809	194.289	194.289	194.289	-25.0685	-7.32079	-2.30795	11.2626	-1.23846	3.76947	0.669478	0.0948647	2.65147	-630.861	11.0576	35.78	0	0	1.71187
1344	0	1.43078	0	0	1.46691	6.40631	-12.7424	-0.355481	-0.0337852	0.054349	-51.0658	-7.45E-15	-4.69265	0	0	0.179614	0.254322	6.8684	-5.53399	61.9274	351.357	562.86	408.981	408.981	408.981	5.36146	-25.6654	-6.46516	-251.23	383.324	270.101	194.289	194.289	194.289	-25.9548	-7.44397	-3.7464	12.7531	-2.14085	4.33405	0.707787	0.133405	2.93148	-633.971	-13.4404	40.894	0	0	2.01831
1345	0	3.417	0	0	3.52012	6.75273	-13.8945	-0.333623	-0.0538041	0.0630368	-49.0574	3.73E-15	-9.22353	0	0	0.164307	0.625283	5.10332	-6.01126	72.9571	352.387	557.064	407.676	407.676	407.676	6.79944	-26.7146	-6.15867	-238.626	387.833	272.228	194.289	194.289	194.289	-27.1082	-7.51706	-5.12727	14.5321	-2.97006	4.82992	0.769325	0.165542	3.15849	-633.222	-35.0624	44.9014	0	0	2.33124
1346	0	5.4297	0	0	5.62127	7.08185	-14.9782	-0.305085	-0.0706693	0.0734068	-45.9847	0	-12.9539	0	0	0.1456	1.00341	3.18319	-6.28657	84.6708	353.453	552.299	406.521	406.521	406.521	8.13655	-28.032	-5.7762	-224.333	391.819	274.109	194.289	194.289	194.289	-28.5246	-7.53474	-6.40752	16.583	-3.66574	5.21425	0.845063	0.181564	3.32782	-624.821	-52.5632	47.7078	0	0	2.61018
1347	0	7.42663	0	0	7.72572	7.37958	-15.9488	-0.27254	-0.0833187	0.0828266	-42.2644	-1.86E-15	-15.5587	0	0	0.12678	1.36968	1.12005	-6.31209	97.0334	354.522	548.723	405.568	405.568	405.568	9.33396	-29.6131	-5.31734	-208.463	395.211	275.647	194.289	194.289	194.289	-30.1942	-7.49157	-7.55277	18.8656	-4.18868	5.43459	0.918094	0.178099	3.44254	-604.136	-64.3936	49.4038	0	0	2.80122
1348	0	9.36568	0	0	9.78536	7.6318	-16.7635	-0.238929	-0.0906157	0.088933	-38.2931	3.73E-15	-16.7636	0	0	0.110399	1.70601	-1.0665	-6.04712	109.976	355.569	546.475	404.842	404.842	404.842	10.3637	-31.4503	-4.78582	-191.142	397.971	276.749	194.289	194.289	194.289	-32.1053	-7.38498	-8.53969	21.3227	-4.52381	5.43678	0.967263	0.157889	3.50487	-566.686	-68.8673	50.0555	0	0	2.84905
1349	0	11.2097	0	0	11.7541	7.82732	-17.39	-0.207039	-0.091609	0.0902978	-34.3922	0	-16.4076	0	0	0.0972815	1.99572	-3.35006	-5.46805	123.387	356.581	545.667	404.341	404.341	404.341	11.2121	-33.535	-4.19007	-172.5	400.097	277.343	194.289	194.289	194.289	-34.2469	-7.21735	-9.35849	23.8893	-4.67754	5.17703	0.969953	0.128061	3.51703	-508.633	-64.722	49.5988	0	0	2.70924
1350	0	12.929	0	0	13.5923	7.96038	-17.8139	-0.17945	-0.0862059	0.086617	-30.8133	0	-14.5363	0	0	0.086589	2.22478	-5.69818	-4.57975	137.108	357.558	546.374	404.033	404.033	404.033	11.8818	-35.857	-3.54189	-152.668	401.621	277.392	194.289	194.289	194.289	-36.6086	-6.99645	-10.0149	26.5015	-4.67136	4.63562	0.913688	0.0957576	3.48196	-429.312	-52.6006	48.1673	0	0	2.37071
1351	0	14.5017	0	0	15.2693	8.03196	-18.041	-0.158114	-0.0753342	0.0789118	-27.7301	-1.86E-15	-11.4191	0	0	0.0767362	2.384	-8.07303	-3.42362	150.928	358.51	548.623	403.866	403.866	403.867	12.393	-38.4037	-2.85365	-131.774	402.609	276.899	194.289	194.289	194.289	-39.1799	-6.73468	-10.5306	29.1016	-4.53443	3.82725	0.795655	0.0655946	3.40116	-330.976	-35.1131	45.9734	0	0	1.86064
1352	0	15.9134	0	0	16.7653	8.04922	-18.0957	-0.143859	-0.0610561	0.0689025	-25.2141	3.73E-15	-7.54345	0	0	0.0663983	2.47164	-10.4324	-2.07893	164.593	359.451	552.382	403.78	403.78	403.78	12.7806	-41.1599	-2.13539	-109.937	403.152	275.907	194.289	194.289	194.289	-41.9499	-6.44745	-10.9412	31.6411	-4.29739	2.80501	0.629985	0.0383973	3.27728	-220.07	-16.4926	43.317	0	0	1.24818
1353	0	17.1563	0	0	18.0703	8.0233	-18.0136	-0.136859	-0.0457639	0.058467	-23.2931	2.80E-15	-3.49315	0	0	0.05532	2.49545	-12.7313	-0.654016	177.82	360.39	557.551	403.713	403.713	403.713	13.0877	-44.1078	-1.39365	-87.2701	403.353	274.489	194.289	194.289	194.289	-44.9056	-6.15154	-11.2893	34.0791	-3.98864	1.65479	0.441165	0.0125116	3.11608	-105.726	-1.34219	40.4416	0	0	0.624777
1354	0	18.2269	0	0	19.182	7.96689	-17.8346	-0.137746	-0.0300331	0.0492145	-22.0489	-3.26E-15	0.312988	0	0	0.0442647	2.47239	-14.9245	0.730765	190.325	361.325	563.966	403.614	403.614	403.614	13.358	-47.2264	-0.631309	-63.8693	403.314	272.734	194.289	194.289	194.289	-48.0317	-5.8637	-11.6179	36.3801	-3.63243	0.481197	0.257045	-0.0105801	2.92554	1.92177	8.32974	36.7384	0	0	0.0764666
1355	0	19.126	0	0	20.1046	7.89296	-17.5994	-0.145899	-0.0153819	0.0422925	-21.4218	2.80E-15	3.38568	0	0	0.033955	2.42594	-16.9693	1.96286	201.847	362.241	571.411	403.445	403.445	403.445	13.632	-50.4941	0.152204	-39.8138	403.131	270.747	194.289	194.289	194.289	-51.3118	-5.59961	-11.9654	38.5121	-3.24797	-0.610602	0.0994356	-0.0297171	2.71637	94.3724	11.4298	32.0477	0	0	-0.335571
1356	0	19.8568	0	0	20.8457	7.81324	-17.345	-0.159897	-0.00407124	0.0385463	-21.2396	3.36E-15	5.21959	0	0	0.0248626	2.38148	-18.8285	2.95384	212.175	363.111	579.636	403.186	403.186	403.186	13.9408	-53.8895	0.960166	-15.1621	402.888	268.64	194.289	194.289	194.289	-54.7287	-5.37234	-12.3612	40.4464	-2.84879	-1.53143	-0.0204614	-0.0444246	2.49794	166.008	7.97356	26.6344	0	0	-0.584127
1357	0	20.4219	0	0	21.4117	7.73627	-17.0988	-0.177491	0.00196152	0.0382497	-21.2214	-3.93E-15	5.43398	0	0	0.0169595	2.36139	-20.4719	3.64812	221.153	363.902	588.375	402.828	402.828	402.828	14.3002	-57.39	1.79614	10.0469	402.642	266.524	194.289	194.289	194.289	-58.2629	-5.19034	-12.8194	42.1591	-2.44289	-2.21862	-0.0993757	-0.0547058	2.28106	214.447	-1.15371	21.0557	0	0	-0.675322
1358	0	20.8182	0	0	21.8015	7.66574	-16.8725	-0.196461	0.00145431	0.041232	-21.0892	-4.37E-15	3.83256	0	0	0.00996601	2.38112	-21.8775	4.02464	228.687	364.585	597.37	402.376	402.377	402.377	14.706	-60.9696	2.66043	35.7906	402.412	264.501	194.289	194.289	194.289	-61.8896	-5.05592	-13.335	43.6319	-2.03319	-2.64045	-0.14096	-0.0629187	2.0733	240.247	-14.7718	15.8702	0	0	-0.640387
1359	0	21.0339	0	0	22.0024	7.59952	-16.6596	-0.214953	-0.00574521	0.0464926	-20.6439	3.49E-15	0.46987	0	0	0.0038661	2.44722	-23.0316	4.09309	234.738	365.132	606.376	401.848	401.847	401.847	15.1325	-64.5965	3.54598	62.0606	402.178	262.656	194.289	194.289	194.289	-65.5753	-4.96431	-13.8821	44.8542	-1.61923	-2.7945	-0.150731	-0.0704148	1.88086	246.023	-31.1709	11.4373	0	0	-0.523292
1360	0	21.0469	0	0	21.9889	7.52941	-16.4336	-0.231908	-0.0184839	0.051739	-19.8362	-3.73E-15	-4.31846	0	0	-0.000537368	2.55699	-23.9293	3.88793	239.321	365.525	615.181	401.267	401.267	401.267	15.5339	-68.2324	4.43487	88.8595	401.878	261.054	194.289	194.289	194.289	-69.2768	-4.90352	-14.4154	45.8239	-1.19866	-2.70324	-0.131487	-0.0793409	1.71055	235.589	-48.6357	7.77679	0	0	-0.368418
1361	0	20.8273	0	0	21.7256	7.44207	-16.1513	-0.247274	-0.0345327	0.0533443	-18.7975	-2.33E-15	-9.93932	0	0	-0.00163139	2.69954	-24.5744	3.46269	242.496	365.75	623.606	400.671	400.671	400.671	15.8488	-71.8331	5.29625	116.194	401.414	259.744	194.289	194.289	194.289	-72.9412	-4.85488	-14.8735	46.5483	-0.768986	-2.40885	-0.0890065	-0.0903146	1.56545	214.932	-65.4618	4.70586	0	0	-0.214243
1362	0	20.3432	0	0	21.175	7.32069	-15.7576	-0.261302	-0.0506496	0.0462292	-17.7533	-8.39E-15	-15.5604	0	0	0.00204779	2.85787	-24.9803	2.88433	244.369	365.803	631.512	400.1	400.1	400.1	16.0071	-75.3514	6.08675	144.059	400.663	258.77	194.289	194.289	194.289	-76.5091	-4.79446	-15.1858	47.0441	-0.329094	-1.96766	-0.0299971	-0.103734	1.44904	192.043	-80.5456	1.99126	0	0	-0.0857251
1363	0	19.569	0	0	20.3084	7.14761	-15.1934	-0.274629	-0.0628449	0.024432	-16.9877	-4.66E-15	-20.1727	0	0	0.0100751	3.01137	-25.169	2.22836	245.092	365.683	638.799	399.598	399.598	399.598	15.9386	-78.7416	6.75383	172.415	399.492	258.181	194.289	194.289	194.289	-79.9208	-4.69572	-15.2802	47.3368	0.119483	-1.44543	0.0330447	-0.11799	1.36321	177.402	-93.2333	-0.576293	0	0	0.00792944
1364	0	18.4955	0	0	19.1189	6.90797	-14.4071	-0.287939	-0.0669516	-0.0174302	-16.7359	3.26E-15	-22.7287	0	0	0.0186531	3.13871	-25.1715	1.57355	244.855	365.394	645.407	399.21	399.21	399.21	15.5839	-81.9634	7.24301	201.148	397.772	258.044	194.289	194.289	194.289	-83.1229	-4.53327	-15.0941	47.4595	0.572362	-0.912684	0.0834011	-0.131646	1.30508	182.373	-103.532	-3.17064	0	0	0.0728814
1365	0	17.1407	0	0	17.6334	6.59362	-13.3668	-0.301506	-0.0601615	-0.0827965	-17.047	-6.29E-15	-22.4252	0	0	0.0212834	3.2206	-25.0253	0.996621	243.882	364.946	651.307	398.974	398.974	398.974	14.9061	-84.986	7.50822	230.035	395.399	258.437	194.289	194.289	194.289	-86.0768	-4.28767	-14.5865	47.4511	1.02197	-0.439583	0.101301	-0.143312	1.2694	217.738	-111.89	-5.84151	0	0	0.122948
1366	0	15.5584	0	0	15.9195	6.20624	-12.0719	-0.31339	-0.0418312	-0.171745	-17.5216	-4.19E-15	-18.9369	0	0	0.0126076	3.24235	-24.7732	0.56651	242.422	364.349	656.499	398.919	398.919	398.919	13.9012	-87.7907	7.52295	258.713	392.318	259.45	194.289	194.289	194.289	-88.765	-3.94987	-13.749	47.3542	1.45785	-0.0902472	0.070438	-0.150032	1.24481	290.992	-118.168	-8.65609	0	0	0.168038
1367	0	13.8391	0	0	14.0823	5.75856	-10.5591	-0.318956	-0.014396	-0.279942	-17.2474	-1.75E-16	-12.624	0	0	-0.00670738	3.19518	-24.4598	0.339303	240.729	363.622	661	399.058	399.058	399.058	12.6037	-90.3703	7.2889	286.675	388.535	261.148	194.289	194.289	194.289	-91.1913	-3.52388	-12.613	47.2121	1.86773	0.0820248	-0.018921	-0.149483	1.215	404.323	-121.658	-11.7056	0	0	0.204911
1368	0	12.0972	0	0	12.2469	5.2731	-8.90095	-0.311628	0.0166835	-0.39876	-14.9791	-4.31E-15	-4.54618	0	0	-0.0285547	3.07657	-24.128	0.354144	239.052	362.786	664.842	399.387	399.387	399.387	11.0859	-92.7207	6.83925	313.3	384.13	263.532	194.289	194.289	194.289	-93.3704	-3.02611	-11.2493	47.0652	2.23863	0.0387873	-0.164559	-0.139548	1.16298	552.678	-121.292	-15.0371	0	0	0.215971
1369	0	10.4474	0	0	10.5313	4.77831	-7.19471	-0.285045	0.0445183	-0.517178	-9.58379	-6.35E-15	3.81071	0	0	-0.0420451	2.88931	-23.8164	0.630543	237.612	361.867	668.06	399.88	399.88	399.88	9.44763	-94.8289	6.23544	337.905	379.249	266.491	194.289	194.289	194.289	-95.3104	-2.48072	-9.75974	46.9473	2.55868	-0.241151	-0.356519	-0.120793	1.07531	725.866	-116.164	-18.8031	0	0	0.179087
1370	0	8.97379	0	0	9.01629	4.303	-5.54298	-0.23576	0.062705	-0.625031	-0.611411	6.99E-16	10.9469	0	0	-0.0404116	2.64019	-23.5554	1.16612	236.59	360.893	670.685	400.497	400.497	400.497	7.79685	-96.6587	5.55751	359.835	374.071	269.757	194.289	194.289	194.289	-96.9922	-1.9123	-8.25947	46.8818	2.8188	-0.759288	-0.586535	-0.0962465	0.947161	912.961	-106.511	-23.1824	0	0	0.0832664
1371	0	7.70568	0	0	7.72492	3.87124	-4.03409	-0.1662	0.068066	-0.714742	11.1702	1.40E-15	15.8531	0	0	-0.0244326	2.33897	-23.365	1.93312	236.105	359.89	672.738	401.185	401.185	401.185	6.22813	-98.1424	4.89045	378.533	368.77	272.904	194.289	194.289	194.289	-98.3576	-1.3389	-6.85508	46.8793	3.01441	-1.49357	-0.844894	-0.0695449	0.785338	1102.53	-92.676	-28.4289	0	0	-0.0609426
1372	0	6.61193	0	0	6.61946	3.49895	-2.72826	-0.0860163	0.0622662	-0.782096	23.6054	-9.32E-16	18.3191	0	0	3.72E-05	1.99782	-23.2525	2.87617	236.202	358.874	674.22	401.888	401.888	401.888	4.80602	-99.184	4.30971	393.587	363.47	275.385	194.289	194.289	194.289	-99.3121	-0.768517	-5.62606	46.9352	3.14642	-2.39544	-1.12388	-0.0415112	0.607812	1283.78	-74.1325	-34.6167	0	0	-0.216539
1373	0	5.61954	0	0	5.6219	3.19356	-1.65482	-0.0111649	0.051031	-0.825724	33.4893	0	18.8646	0	0	0.0254643	1.63088	-23.2122	3.91297	236.849	357.851	675.105	402.552	402.552	402.552	3.56129	-99.6793	3.87057	404.734	358.235	276.622	194.289	194.289	194.289	-99.7475	-0.200905	-4.6162	47.0303	3.2218	-3.38998	-1.40848	-0.00948995	0.441589	1444.3	-49.6174	-41.3869	0	0	-0.323587
1374	0	4.65264	0	0	4.65313	2.95643	-0.820443	0.0401807	0.041086	-0.845723	37.4753	-4.66E-16	18.3452	0	0	0.0429233	1.25378	-23.2264	4.94037	237.937	356.812	675.339	403.132	403.132	403.132	2.50002	-99.551	3.60324	411.837	353.079	276.131	194.289	194.289	194.289	-99.5805	0.366584	-3.83668	47.1325	3.25334	-4.38134	-1.67939	0.0310804	0.315518	1570.66	-18.6911	-47.9203	0	0	-0.314253
1375	0	3.67787	0	0	3.6779	2.78668	-0.222894	0.0527771	0.0382294	-0.842134	33.183	4.66E-16	17.6516	0	0	0.0429156	0.882768	-23.2689	5.84559	239.298	355.734	674.847	403.596	403.596	403.596	1.6186	-98.7889	3.51311	414.844	347.998	273.655	194.289	194.289	194.289	-98.7946	0.931461	-3.27655	47.2014	3.25841	-5.26369	-1.90708	0.0838386	0.254091	1647.46	17.8315	-53.2125	0	0	-0.139425
1376	0	2.73915	0	0	2.73915	2.68499	0.135087	0.0192948	0.045991	-0.813315	20.1569	0	17.4764	0	0	0.0238958	0.533357	-23.3091	6.52105	240.729	354.583	673.541	403.924	403.925	403.924	0.918293	-97.4783	3.58461	413.77	343.011	269.253	194.289	194.289	194.289	-97.4699	1.47949	-2.91626	47.1941	3.25656	-5.93548	-2.05923	0.149798	0.271009	1659.46	58.2194	-56.4155	0	0	0.20085
1377	0	1.96735	0	0	1.96738	2.65614	0.236662	-0.0550734	0.065261	-0.757043	0.45146	-1.63E-15	18.1582	0	0	0.00316444	0.218652	-23.3169	6.8788	242.016	353.331	671.336	404.112	404.112	404.112	0.413734	-95.805	3.78709	408.719	338.186	263.332	194.289	194.289	194.289	-95.7883	1.98147	-2.73994	47.0724	3.26705	-6.31357	-2.10574	0.226622	0.364542	1595.49	100.985	-57.3024	0	0	0.639337
1378	0	1.55504	0	0	1.55503	2.70924	0.0497269	-0.152375	0.0922415	-0.672771	-21.6871	-5.36E-15	19.3554	0	0	0.012677	-0.0522609	-23.267	6.86199	242.963	351.955	668.171	404.159	404.159	404.159	0.131752	-94.026	4.08291	399.93	333.657	256.57	194.289	194.289	194.289	-94.0034	2.39678	-2.74251	46.8088	3.30632	-6.34414	-2.03081	0.306538	0.517962	1454.28	143.656	-56.4698	0	0	1.05336
1379	0	1.69984	0	0	1.69988	2.85459	-0.461974	-0.246645	0.118973	-0.564368	-41.0499	2.45E-15	20.1045	0	0	0.0730231	-0.275609	-23.1423	6.45201	243.407	350.457	664.026	404.069	404.069	404.069	0.0965259	-92.4101	4.43517	387.811	329.599	249.756	194.289	194.289	194.289	-92.3821	2.68622	-2.92501	46.3913	3.38597	-6.00934	-1.83888	0.379534	0.70835	1247.76	183.344	-55.1443	0	0	1.31289
1380	0	2.53589	0	0	2.53655	3.09784	-1.31808	-0.313618	0.135678	-0.439576	-53.2883	1.09E-14	19.2542	0	0	0.167487	-0.453654	-22.936	5.67166	243.237	348.859	658.937	403.848	403.848	403.848	0.305161	-91.1681	4.81432	372.926	326.176	243.59	194.289	194.289	194.289	-91.1346	2.83084	-3.27865	45.8273	3.51157	-5.33031	-1.54864	0.435318	0.914689	996.578	216.333	-54.2367	0	0	1.3356
1381	0	4.08129	0	0	4.08517	3.43395	-2.49991	-0.341768	0.13658	-0.308361	-56.6026	4.95E-15	16.2957	0	0	0.248942	-0.594644	-22.6524	4.58635	242.395	347.205	652.999	403.495	403.495	403.495	0.707218	-90.399	5.20149	355.923	323.47	238.516	194.289	194.289	194.289	-90.3611	2.84735	-3.76748	45.1438	3.68218	-4.36851	-1.18644	0.468735	1.12913	723.545	240.831	-53.7943	0	0	1.1172
1382	0	6.2308	0	0	6.24563	3.84487	-3.94173	-0.33728	0.125172	-0.181999	-52.3331	-6.26E-15	11.9966	0	0	0.279291	-0.712229	-22.3055	3.30287	240.886	345.561	646.37	403.01	403.01	403.01	1.20611	-90.08	5.58814	337.461	321.46	234.674	194.289	194.289	194.289	-90.0407	2.78867	-4.32595	44.3859	3.89074	-3.22513	-0.781323	0.482924	1.35787	450.738	259.079	-53.3237	0	0	0.729331
1383	0	8.80034	0	0	8.84206	4.30389	-5.54606	-0.313109	0.108874	-0.0717353	-43.4393	-8.99E-16	7.70145	0	0	0.254852	-0.823871	-21.917	1.96339	238.769	343.996	639.259	402.385	402.385	402.385	1.69023	-90.1049	5.97532	318.147	320.055	231.969	194.289	194.289	194.289	-90.0667	2.72578	-4.88077	43.6113	4.12567	-2.03584	-0.373527	0.483045	1.6063	202.413	273.215	-52.2706	0	0	0.29765
1384	0	11.5861	0	0	11.6797	4.78234	-7.20867	-0.278135	0.0895361	0.0147825	-32.7091	-8.34E-16	4.07103	0	0	0.195478	-0.947871	-21.5106	0.729647	236.138	342.579	631.906	401.614	401.614	401.614	2.06994	-90.3351	6.37045	298.49	319.153	230.18	194.289	194.289	194.289	-90.2981	2.72326	-5.37642	42.8822	4.37207	-0.955583	-0.00671611	0.46966	1.87176	1.07075	279.351	-49.6165	0	0	-0.0499579
1385	0	14.4015	0	0	14.5781	5.25283	-8.83136	-0.240524	0.068284	0.0750473	-22.4922	-3.68E-15	1.37371	0	0	0.128336	-1.0991	-21.1059	-0.244077	233.09	341.371	624.556	400.693	400.693	400.693	2.29316	-90.6337	6.77832	278.879	318.659	229.043	194.289	194.289	194.289	-90.5952	2.82299	-5.78134	42.2537	4.6142	-0.132646	0.278316	0.440988	2.1426	-137.133	273.833	-44.7575	0	0	-0.238887
1386	0	17.0959	0	0	17.3864	5.69109	-10.3297	-0.2072	0.0484596	0.110048	-14.3518	1.84E-16	-0.221234	0	0	0.0739708	-1.28391	-20.712	-0.844149	229.69	340.417	617.433	399.626	399.626	399.626	2.34661	-90.8879	7.19527	259.584	318.485	228.305	194.289	194.289	194.289	-90.843	3.03784	-6.08451	41.7621	4.83626	0.325374	0.451833	0.400585	2.40464	-203.534	257.65	-38.1211	0	0	-0.271801
1387	0	19.5627	0	0	19.9909	6.07844	-11.6417	-0.180801	0.0308397	0.122849	-8.78529	8.33E-16	-0.976493	0	0	0.0388073	-1.49647	-20.3229	-1.02546	225.935	339.758	610.714	398.43	398.43	398.43	2.25147	-91.0204	7.61145	240.762	318.561	227.767	194.289	194.289	194.289	-90.9644	3.35383	-6.29261	41.4157	5.02308	0.380305	0.508867	0.348654	2.64181	-200.563	231.296	-30.148	0	0	-0.21038
1388	0	21.7354	0	0	22.3122	6.40293	-12.7311	-0.162557	0.0165572	0.118236	-5.71867	-4.29E-15	-1.13539	0	0	0.0210147	-1.71889	-19.9171	-0.821394	221.751	339.42	604.518	397.137	397.137	397.137	2.051	-90.9896	8.01381	222.468	318.83	227.288	194.289	194.289	194.289	-90.9192	3.73879	-6.42339	41.1895	5.16138	0.0732815	0.469061	0.28621	2.84127	-141.85	197.08	-21.5335	0	0	-0.12463
1389	0	23.5804	0	0	24.3023	6.65947	-13.5855	-0.151869	0.00527324	0.101659	-4.65541	-2.41E-15	-1.03229	0	0	0.014358	-1.92516	-19.4611	-0.332472	217.005	339.415	598.907	395.798	395.798	395.798	1.79798	-90.7835	8.3895	204.681	319.247	226.784	194.289	194.289	194.289	-90.6974	4.15249	-6.50017	41.027	5.24123	-0.487682	0.365732	0.209281	2.99422	-48.2384	155.792	-12.7459	0	0	-0.046822
1390	0	25.09	0	0	25.9399	6.84876	-14.2119	-0.146697	-0.00370798	0.0785669	-4.87082	-2.72E-15	-0.960439	0	0	0.012479	-2.08727	-18.915	0.300834	211.532	339.73	593.894	394.476	394.476	394.476	1.54348	-90.4106	8.72731	187.327	319.779	226.219	194.289	194.289	194.289	-90.3093	4.55512	-6.5464	40.8496	5.2574	-1.15628	0.236005	0.116896	3.09902	57.467	109.057	-4.40922	0	0	0.0342343
1391	0	26.2723	0	0	27.2239	6.97557	-14.6295	-0.145838	-0.0114899	0.0535808	-5.76859	1.61E-15	-1.1592	0	0	0.0114782	-2.18194	-18.2394	0.930611	205.173	340.323	589.463	393.247	393.247	393.247	1.32873	-89.8897	9.01722	170.302	320.394	225.589	194.289	194.289	194.289	-89.7749	4.91307	-6.58096	40.5698	5.20976	-1.78164	0.11429	0.012315	3.16176	154.555	59.0762	2.88808	0	0	0.145771
1392	0	27.1453	0	0	28.1671	7.04696	-14.8639	-0.147841	-0.0184432	0.0300291	-6.83963	-3.00E-15	-1.7057	0	0	0.00967073	-2.19586	-17.4018	1.43052	197.805	341.124	585.588	392.19	392.19	392.19	1.18033	-89.2417	9.2499	153.497	321.06	224.909	194.289	194.289	194.289	-89.1156	5.20216	-6.61502	40.1066	5.10315	-2.23818	0.0253738	-0.0959777	3.19151	228.037	9.68297	8.42241	0	0	0.297402
1393	0	27.7305	0	0	28.7899	7.07108	-14.9429	-0.151419	-0.0243067	0.0101037	-7.73639	-1.36E-15	-2.53346	0	0	0.00692345	-2.12877	-16.3804	1.71622	189.363	342.049	582.251	391.381	391.381	391.381	1.10911	-88.4838	9.41618	136.814	321.739	224.206	194.289	194.289	194.289	-88.3488	5.40845	-6.65072	39.3983	4.9463	-2.44611	-0.0122993	-0.195026	3.19879	268.202	-34.4582	11.6973	0	0	0.463898
1394	0	28.0478	0	0	29.1145	7.05641	-14.8948	-0.155823	-0.028923	-0.0048115	-8.3125	4.51E-16	-3.52593	0	0	0.00377616	-1.99382	-15.1681	1.75669	179.854	343.01	579.458	390.88	390.88	390.88	1.11234	-87.6251	9.50722	120.172	322.396	223.507	194.289	194.289	194.289	-87.4838	5.52709	-6.6823	38.412	4.75083	-2.38222	0.00907196	-0.273591	3.18902	271.248	-69.7751	12.7367	0	0	0.591818
1395	0	28.1144	0	0	29.1619	7.01059	-14.7445	-0.15995	-0.0321911	-0.0138049	-8.49121	4.05E-15	-4.53142	0	0	0.000799553	-1.8151	-13.7733	1.57623	169.359	343.925	577.237	390.728	390.728	390.728	1.17765	-86.667	9.51472	103.518	322.995	222.838	194.289	194.289	194.289	-86.522	5.55969	-6.69828	37.1468	4.53024	-2.08065	0.0876417	-0.323174	3.16322	238.586	-94.2574	12.0701	0	0	0.622015
1396	0	27.9441	0	0	28.9501	6.93903	-14.5093	-0.16323	-0.0340807	-0.0167826	-8.29773	2.85E-15	-5.38413	0	0	-0.00156482	-1.62245	-12.2186	1.24719	158.03	344.729	575.64	390.934	390.934	390.934	1.28789	-85.6043	9.43077	86.8227	323.507	222.22	194.289	194.289	194.289	-85.4586	5.51102	-6.68431	35.6314	4.29919	-1.62396	0.206713	-0.340057	3.11871	177.921	-107.559	10.4397	0	0	0.522912
1397	0	27.5479	0	0	28.4934	6.84392	-14.1959	-0.165468	-0.0342056	-0.014559	-7.79029	1.05E-15	-5.8816	0	0	-0.00316397	-1.4445	-10.5379	0.872578	146.065	345.375	574.723	391.481	391.481	391.481	1.42505	-84.4284	9.24847	70.0885	323.912	221.664	194.289	194.289	194.289	-84.2851	5.38652	-6.6261	33.9169	4.07229	-1.12413	0.34029	-0.323275	3.05319	101.593	-109.928	8.424	0	0	0.310806
1398	0	26.9338	0	0	27.8025	6.72435	-13.8006	-0.166124	-0.0317303	-0.00901737	-6.95676	-1.40E-15	-5.79817	0	0	-0.00409366	-1.30207	-8.76976	0.561719	133.681	345.839	574.537	392.323	392.323	392.324	1.57295	-83.1293	8.96343	53.3389	324.2	221.174	194.289	194.289	194.289	-82.9914	5.19146	-6.51207	32.0662	3.86261	-0.696968	0.456535	-0.274484	2.96665	24.9682	-101.723	6.2724	0	0	0.0489509
1399	0	26.1052	0	0	26.8834	6.57811	-13.3152	-0.164446	-0.0258543	-0.00225094	-5.73681	9.32E-16	-4.96553	0	0	-0.00453875	-1.20418	-6.95158	0.404576	121.085	346.12	575.11	393.398	393.398	393.398	1.71894	-81.6953	8.57642	36.6098	324.379	220.738	194.289	194.289	194.289	-81.5657	4.93171	-6.33623	30.1433	3.68005	-0.435955	0.533529	-0.200682	2.86155	-39.4646	-84.1265	4.12132	0	0	-0.190271
1400	0	25.0577	0	0	25.7352	6.4041	-12.735	-0.160182	-0.0167272	0.004239	-4.12931	1.98E-15	-3.40001	0	0	-0.00460406	-1.14782	-5.11386	0.453198	108.443	346.243	576.445	394.631	394.631	394.631	1.85544	-80.111	8.09569	19.9368	324.474	220.333	194.289	194.289	194.289	-79.9924	4.61486	-6.10052	28.2039	3.52978	-0.394004	0.564202	-0.112393	2.74318	-85.2978	-59.3467	2.201	0	0	-0.359734
1401	0	23.7781	0	0	24.3495	6.20387	-12.0639	-0.153295	-0.00564122	0.00967872	-2.19812	4.08E-16	-1.34254	0	0	-0.00399198	-1.12099	-3.27781	0.71496	95.8742	346.253	578.522	395.948	395.948	395.948	1.98035	-78.3569	7.53804	3.34629	324.531	219.914	194.289	194.289	194.289	-78.251	4.25112	-5.81576	26.2909	3.41169	-0.57747	0.556422	-0.0224274	2.61617	-112.858	-30.5857	0.771511	0	0	-0.450766
1402	0	22.2455	0	0	22.7108	5.98174	-11.3153	-0.144306	0.00576381	0.0135034	-0.119214	5.24E-16	0.833475	0	0	-0.00211742	-1.10691	-1.45536	1.15693	83.4485	346.207	581.301	397.284	397.284	397.284	2.09581	-76.4098	6.92769	-13.1485	324.605	219.425	194.289	194.289	194.289	-76.3177	3.85396	-5.49997	24.432	3.32026	-0.951455	0.524806	0.0572242	2.48521	-126.727	-1.38236	-0.0724337	0	0	-0.481247
1403	0	20.4346	0	0	20.7992	5.74394	-10.5094	-0.135073	0.0150187	0.0151438	1.75525	1.16E-15	2.62897	0	0	0.00132859	-1.08852	0.34872	1.71695	71.2001	346.171	584.73	398.589	398.589	398.589	2.20489	-74.2458	6.2932	-29.5479	324.754	218.801	194.289	194.289	194.289	-74.1675	3.44007	-5.17424	22.6412	3.24592	-1.45171	0.485558	0.115523	2.35477	-133.44	24.0328	-0.322923	0	0	-0.480166
1404	0	18.3221	0	0	18.5956	5.49673	-9.66688	-0.127441	0.0201087	0.0143354	3.07247	-3.26E-15	3.6302	0	0	0.00589852	-1.05186	2.13374	2.31727	59.1436	346.202	588.751	399.836	399.836	399.836	2.30648	-71.8447	5.663	-45.8626	325.022	217.984	194.289	194.289	194.289	-71.7794	3.02948	-4.85588	20.9219	3.17662	-1.99892	0.453254	0.145462	2.22809	-140.161	41.9218	-0.0714894	0	0	-0.47736
1405	0	15.8926	0	0	16.0872	5.24468	-8.80337	-0.12263	0.0202762	0.0109719	3.57424	-2.33E-16	3.65383	0	0	0.0100875	-0.988372	3.89975	2.87848	47.292	346.346	593.295	401.013	401.013	401.013	2.39098	-69.1945	5.06159	-62.1082	325.425	216.934	194.289	194.289	194.289	-69.1406	2.64468	-4.55253	19.2717	3.10023	-2.51294	0.44232	0.14477	2.10478	-153.911	50.068	0.459966	0	0	-0.498502
1406	0	13.1426	0	0	13.2716	4.9898	-7.92585	-0.121424	0.0161818	0.00499504	3.08638	-5.82E-16	2.78597	0	0	0.0113034	-0.895738	5.64446	3.33295	35.6744	346.627	598.291	402.126	402.126	402.126	2.43988	-66.2936	4.50753	-78.3005	325.95	215.634	194.289	194.289	194.289	-66.2491	2.30871	-4.25974	17.6869	3.00626	-2.92643	0.464449	0.117418	1.98437	-180.203	48.2578	1.02099	0	0	-0.559611
1407	0	10.0844	0	0	10.1616	4.73166	-7.0331	-0.123514	0.00978042	-0.00363815	1.56861	-1.86E-15	1.34342	0	0	0.00674537	-0.777184	7.3608	3.63658	24.3512	347.051	603.657	403.191	403.191	403.191	2.42925	-63.1519	4.0138	-94.4514	326.556	214.1	194.289	194.289	194.289	-63.1144	2.0425	-3.96299	16.1672	2.88762	-3.19635	0.528338	0.0697121	1.86233	-222.383	37.693	1.37284	0	0	-0.664863
1408	0	6.74719	0	0	6.78604	4.4684	-6.11897	-0.128922	0.00214818	-0.0151029	-1.06495	4.66E-16	-0.403949	0	0	-0.00636445	-0.639487	9.03538	3.77656	13.4229	347.601	609.294	404.229	404.229	404.229	2.33575	-59.7894	3.58953	-110.567	327.193	212.372	194.289	194.289	194.289	-59.7565	1.86221	-3.643	14.718	2.74112	-3.31147	0.635514	0.00795767	1.73555	-280.388	19.1441	1.5083	0	0	-0.803376
1409	0	3.1785	0	0	3.19152	4.19742	-5.17464	-0.138441	-0.0058355	-0.0301844	-5.01128	1.75E-15	-2.21367	0	0	-0.0309125	-0.49044	10.6482	3.77274	3.03148	348.248	615.088	405.259	405.259	405.259	2.14044	-56.2361	3.24125	-126.646	327.802	210.522	194.289	194.289	194.289	-56.2057	1.7779	-3.27968	13.3515	2.56801	-3.29322	0.778665	-0.061067	1.60319	-349.866	-6.16915	1.41501	0	0	-0.948166
1410	0	-0.553127	0	0	-0.554614	3.91635	-4.19206	-0.153354	-0.0135273	-0.0493431	-10.5267	-4.66E-16	-3.88694	0	0	-0.0689716	-0.336637	12.1736	3.67165	-6.64881	348.946	620.899	406.293	406.293	406.293	1.83084	-52.534	2.97328	-142.671	328.33	208.652	194.289	194.289	194.289	-52.5049	1.79276	-2.85485	12.086	2.37347	-3.18935	0.942935	-0.131814	1.46711	-423.946	-37.1412	1.19515	0	0	-1.06542
1411	0	-4.3543	0	0	-4.36097	3.62453	-3.16913	-0.174726	-0.0196713	-0.0724344	-17.7823	-1.86E-15	-5.17588	0	0	-0.119982	-0.182536	13.583	3.53421	-15.4284	349.645	626.569	407.338	407.338	407.338	1.40311	-48.7411	2.7864	-158.598	328.731	206.905	194.289	194.289	194.289	-48.7137	1.90142	-2.35506	10.9426	2.1661	-3.06116	1.11002	-0.199059	1.32976	-494.968	-71.4587	0.954272	0	0	-1.12374
1412	0	-8.10358	0	0	-8.10915	3.3249	-2.11666	-0.202403	-0.0230281	-0.0976769	-26.6544	4.66E-16	-5.83517	0	0	-0.177902	-0.0310327	14.8472	3.42077	-23.1225	350.286	631.922	408.392	408.392	408.392	0.865603	-44.9367	2.67403	-174.342	328.977	205.46	194.289	194.289	194.289	-44.9131	2.08632	-1.77526	9.94195	1.95675	-2.96836	1.2629	-0.257774	1.19428	-557.029	-105.987	0.953168	0	0	-1.10492
1413	0	-11.6531	0	0	-11.6551	3.02564	-1.06403	-0.23449	-0.0226539	-0.121809	-36.5834	-4.66E-16	-5.66232	0	0	-0.229966	0.114859	15.9404	3.37731	-29.5702	350.812	636.777	409.447	409.447	409.447	0.242042	-41.222	2.61691	-189.758	329.074	204.52	194.289	194.289	194.289	-41.2064	2.31376	-1.123	9.10055	1.75757	-2.95517	1.38809	-0.303184	1.06069	-606.52	-136.792	1.50461	0	0	-1.00647
1414	0	-14.837	0	0	-14.837	2.74065	-0.0608618	-0.267046	-0.0190051	-0.141143	-46.5201	4.89E-15	-4.64413	0	0	-0.258544	0.250215	16.8419	3.42616	-34.6504	351.172	640.96	410.49	410.49	410.49	-0.427939	-37.7171	2.57874	-204.641	329.063	204.285	194.289	194.289	194.289	-37.7142	2.53234	-0.420871	8.42852	1.58051	-3.04128	1.4774	-0.332879	0.927508	-641.644	-160.774	2.87564	0	0	-0.840717
1415	0	-17.4891	0	0	-17.491	2.48798	0.828591	-0.294817	-0.0143309	-0.153133	-55.0744	-2.84E-15	-3.0371	0	0	-0.247826	0.367141	17.5388	3.56304	-38.2914	351.323	644.311	411.505	411.505	411.505	-1.09526	-34.5482	2.50592	-218.739	329.016	204.909	194.289	194.289	194.289	-34.5616	2.67716	0.296926	7.92763	1.43624	-3.21917	1.52717	-0.346132	0.793789	-661.043	-176.051	5.06004	0	0	-0.630673
1416	0	-19.4671	0	0	-19.4744	2.28643	1.53782	-0.313623	-0.0102048	-0.156941	-60.9249	-6.29E-15	-1.12612	0	0	-0.19338	0.455198	18.0267	3.75991	-40.4737	351.239	646.7	412.478	412.478	412.478	-1.71442	-31.8297	2.33437	-231.795	329.015	206.475	194.289	194.289	194.289	-31.8597	2.68054	0.995159	7.59046	1.33295	-3.4575	1.53622	-0.343004	0.659959	-663.822	-181.041	7.69384	0	0	-0.406637
1417	0	-20.6756	0	0	-20.6889	2.15253	2.00872	-0.321148	-0.00589111	-0.152886	-63.1183	4.66E-16	0.981718	0	0	-0.106402	0.503146	18.3094	3.97146	-41.2294	350.91	648.027	413.399	413.399	413.399	-2.25401	-29.6435	2.00348	-243.589	329.124	208.985	194.289	194.289	194.289	-29.686	2.48626	1.6473	7.4008	1.27501	-3.7082	1.50788	-0.321466	0.530533	-651.058	-173.045	10.072	0	0	-0.200908
1418	0	-21.0835	0	0	-21.0998	2.09914	2.19642	-0.317278	0.000279633	-0.141606	-61.3212	-5.13E-15	3.29081	0	0	-0.0098422	0.501375	18.3985	4.14356	-40.636	350.345	648.228	414.258	414.258	414.258	-2.69884	-28.0231	1.47258	-253.981	329.387	212.369	194.289	194.289	194.289	-28.07	2.06267	2.23891	7.33489	1.26228	-3.91545	1.44903	-0.279619	0.411783	-626.547	-149.815	11.3908	0	0	-0.0395865
1419	0	-20.7311	0	0	-20.7453	2.13449	2.07216	-0.303636	0.0104646	-0.12319	-55.9025	9.32E-16	5.94295	0	0	0.0719029	0.444388	18.3114	4.2223	-38.8073	349.574	647.275	415.049	415.049	415.049	-3.04622	-26.9449	0.734092	-262.927	329.83	216.502	194.289	194.289	194.289	-26.9857	1.41177	2.76534	7.36403	1.28967	-4.0251	1.37052	-0.216982	0.309924	-597.109	-110.434	10.9338	0	0	0.0655405
1420	0	-19.7262	0	0	-19.7345	2.26143	1.62576	-0.283484	0.0274454	-0.0975619	-47.915	-6.52E-15	9.23666	0	0	0.124355	0.332812	18.0691	4.16217	-35.8814	348.641	645.178	415.763	415.763	415.763	-3.29796	-26.33	-0.180921	-270.479	330.479	221.221	194.289	194.289	194.289	-26.3533	0.570719	3.22385	7.45807	1.34703	-3.99297	1.28339	-0.135452	0.231001	-570.733	-55.671	8.14753	0	0	0.120214
1421	0	-18.2278	0	0	-18.23	2.47732	0.866117	-0.262266	0.049871	-0.0647925	-38.996	2.80E-15	13.0886	0	0	0.148077	0.174209	17.6932	3.93217	-32.0064	347.608	641.974	416.383	416.383	416.383	-3.44937	-26.0565	-1.20839	-276.748	331.383	226.335	194.289	194.289	194.289	-26.0528	-0.396502	3.60175	7.58966	1.41928	-3.79094	1.19819	-0.0431964	0.18329	-555.233	8.24813	3.25331	0	0	0.14469
1422	0	-16.4187	0	0	-16.4188	2.77289	-0.174356	-0.24639	0.0732663	-0.0267418	-30.9874	6.52E-15	17.0588	0	0	0.154296	-0.0173493	17.2041	3.51906	-27.3271	346.546	637.733	416.887	416.887	416.887	-3.48582	-25.9833	-2.2656	-281.863	332.62	231.629	194.289	194.289	194.289	-25.9468	-1.41356	3.87227	7.73802	1.48726	-3.40974	1.1196	0.0469304	0.176532	-554.367	71.4509	-2.63865	0	0	0.164503
1423	0	-14.4734	0	0	-14.4781	3.13176	-1.43741	-0.241021	0.0929439	0.0128302	-25.4383	5.59E-15	20.5965	0	0	0.155635	-0.222993	16.6184	2.92694	-21.9733	345.531	632.549	417.242	417.242	417.242	-3.38614	-25.9795	-3.26991	-285.913	334.281	236.889	194.289	194.289	194.289	-25.9099	-2.40778	3.99912	7.89259	1.52889	-2.85803	1.04846	0.121669	0.220596	-567.197	124.467	-7.90707	0	0	0.200935
1424	0	-12.5298	0	0	-12.5455	3.53207	-2.84458	-0.247853	0.10578	0.0485139	-23.1682	-1.86E-15	23.2253	0	0	0.158963	-0.421418	15.9483	2.17442	-16.0513	344.634	626.537	417.411	417.41	417.411	-3.12791	-25.949	-4.1543	-288.909	336.441	241.925	194.289	194.289	194.289	-25.8522	-3.32207	3.94511	8.05498	1.52061	-2.15883	0.979723	0.173693	0.325311	-587.33	161.765	-11.0778	0	0	0.266736
1425	0	-10.6734	0	0	-10.7041	3.95073	-4.31238	-0.2651	0.111095	0.0759633	-24.1675	5.59E-15	24.6755	0	0	0.164907	-0.591319	15.2005	1.29011	-9.63913	343.92	619.835	417.351	417.351	417.351	-2.69135	-25.8442	-4.87563	-290.782	339.145	246.597	194.289	194.289	194.289	-25.732	-4.1202	3.67963	8.23949	1.43944	-1.34407	0.909832	0.201218	0.49418	-608.006	182.189	-11.3951	0	0	0.368548
1426	0	-8.93582	0	0	-8.98169	4.3679	-5.76912	-0.28875	0.1092	0.0922719	-27.7579	-7.45E-15	24.7832	0	0	0.171126	-0.713517	14.3761	0.308266	-2.78453	343.436	612.597	417.03	417.03	417.03	-2.0618	-25.6659	-5.41442	-291.401	342.399	250.831	194.289	194.289	194.289	-25.5546	-4.78531	3.18328	8.4725	1.26507	-0.449304	0.837011	0.208413	0.72877	-623.204	187.619	-8.93248	0	0	0.508702
1427	0	-7.30428	0	0	-7.36211	4.77033	-7.16707	-0.313613	0.100945	0.0980273	-32.8312	5.59E-15	23.484	0	0	0.175633	-0.772424	13.4712	-0.73439	4.49449	343.216	604.995	416.422	416.422	416.422	-1.23282	-25.4532	-5.77035	-290.601	346.173	254.617	194.289	194.289	194.289	-25.3617	-5.31578	2.45093	8.79035	0.982257	0.490399	0.766331	0.202562	1.0192	-631.614	181.079	-4.37212	0	0	0.687274
1428	0	-5.73828	0	0	-5.80199	5.15178	-8.48399	-0.334899	0.0868108	0.0953397	-38.1956	-7.45E-15	20.7552	0	0	0.177787	-0.757033	12.477	-1.80001	12.2071	343.271	597.211	415.525	415.526	415.525	-0.209353	-25.2678	-5.95581	-288.222	350.401	257.995	194.289	194.289	194.289	-25.2157	-5.72016	1.49339	9.23627	0.583837	1.44277	0.704054	0.190624	1.35504	-633.597	165.1	1.46147	0	0	0.89987
1429	0	-4.18773	0	0	-4.2488	5.51141	-9.71705	-0.34929	0.0671034	0.0879418	-42.8626	7.45E-15	16.669	0	0	0.177589	-0.661385	11.3811	-2.84952	20.3853	343.598	589.436	414.359	414.359	414.359	0.988583	-25.1779	-5.99093	-284.133	354.984	261.03	194.289	194.289	194.289	-25.1835	-6.01366	0.338801	9.85635	0.073051	2.37871	0.65898	0.179488	1.71702	-632.091	141.694	7.99155	0	0	1.13996
1430	0	-2.6085	0	0	-2.65621	5.85096	-10.8727	-0.354417	0.0437418	0.0794503	-46.1305	8.39E-15	11.5781	0	0	0.174836	-0.484919	10.1691	-3.84183	29.0768	344.178	581.865	412.971	412.971	412.971	2.32483	-25.2456	-5.89915	-278.252	359.792	263.787	194.289	194.289	194.289	-25.3237	-6.21481	-0.968293	10.6948	-0.534003	3.27166	0.637675	0.173867	2.08551	-629.406	113.175	14.6474	0	0	1.40079
1431	0	-0.974133	0	0	-0.995744	6.17282	-11.9595	-0.350418	0.0185523	0.0726514	-47.8049	-4.43E-15	5.91314	0	0	0.168997	-0.232731	8.82655	-4.73354	38.3364	344.98	574.694	411.432	411.432	411.432	3.75159	-25.517	-5.70416	-270.551	364.677	266.311	194.289	194.289	194.289	-25.6784	-6.34332	-2.37293	11.7884	-1.20732	4.0962	0.644372	0.175619	2.43991	-627.074	81.6913	21.0896	0	0	1.67602
1432	0	0.720382	0	0	0.73928	6.47862	-12.9838	-0.339298	-0.00670399	0.0690973	-48.1095	5.59E-15	0.143192	0	0	0.160032	0.0843265	7.34138	-5.47998	48.2149	345.961	568.113	409.834	409.834	409.834	5.2151	-26.0203	-5.42749	-261.05	369.487	268.621	194.289	194.289	194.289	-26.2714	-6.41747	-3.81619	13.161	-1.90417	4.82722	0.680658	0.182027	2.76304	-625.5	48.8151	27.2332	0	0	1.9579
1433	0	2.46198	0	0	2.5368	6.76834	-13.9462	-0.324153	-0.030894	0.0693029	-47.5175	-3.73E-15	-5.33246	0	0	0.149012	0.450048	5.70643	-6.03726	58.7493	347.071	562.303	408.276	408.276	408.276	6.66143	-26.7692	-5.08616	-249.805	374.075	270.699	194.289	194.289	194.289	-27.1121	-6.45126	-5.24119	14.8179	-2.57317	5.43889	0.746608	0.185898	3.0391	-624.643	15.8388	33.0774	0	0	2.23765
1434	0	4.22789	0	0	4.37403	7.03928	-14.8387	-0.307734	-0.0532943	0.072601	-46.4885	1.86E-15	-10.194	0	0	0.137826	0.844383	3.92128	-6.36353	69.9549	348.26	557.438	406.853	406.853	406.853	8.03954	-27.7712	-4.69106	-236.885	378.31	272.508	194.289	194.289	194.289	-28.2039	-6.45196	-6.59616	16.743	-3.16287	5.90259	0.839658	0.178528	3.25981	-623.429	-16.0742	38.705	0	0	2.50217
1435	0	5.99448	0	0	6.22595	7.28545	-15.643	-0.290364	-0.0719783	0.0773346	-45.1569	1.86E-15	-14.0462	0	0	0.128078	1.24534	1.99307	-6.41912	81.8217	349.477	553.672	405.642	405.642	405.642	9.30344	-29.034	-4.24674	-222.355	382.076	273.995	194.289	194.289	194.289	-29.5505	-6.41967	-7.83634	18.8991	-3.63092	6.18429	0.945382	0.155831	3.41891	-617.344	-44.2663	43.676	0	0	2.72289
1436	0	7.7411	0	0	8.06885	7.49885	-16.3349	-0.271792	-0.0856434	0.081086	-43.4818	1.86E-15	-16.6124	0	0	0.120334	1.63055	-0.0637942	-6.16877	94.3108	350.676	551.144	404.693	404.693	404.693	10.4164	-30.5679	-3.75375	-206.278	385.286	275.108	194.289	194.289	194.289	-31.1583	-6.35018	-8.92773	21.2323	-3.95072	6.24544	1.0416	0.119695	3.51749	-599.767	-65.8865	47.5829	0	0	2.85313
1437	0	9.4501	0	0	9.88037	7.67159	-16.8913	-0.251452	-0.0932955	0.0819429	-41.3096	-3.73E-15	-17.7214	0	0	0.113767	1.97831	-2.22806	-5.58843	107.348	351.822	549.971	404.021	404.021	404.021	11.354	-32.3823	-3.21194	-188.722	387.887	275.808	194.289	194.289	194.289	-33.0335	-6.23874	-9.84941	23.6803	-4.11315	6.04964	1.09798	0.0759773	3.55748	-562.958	-78.6165	50.032	0	0	2.83507
1438	0	11.1046	0	0	11.6377	7.79829	-17.2973	-0.229268	-0.0944595	0.078704	-38.5284	0	-17.3454	0	0	0.106668	2.26874	-4.47202	-4.67683	120.814	352.894	550.241	403.605	403.605	403.605	12.1056	-34.4815	-2.62308	-169.769	389.86	276.081	194.289	194.289	194.289	-35.1786	-6.08307	-10.5947	26.1802	-4.12396	5.57527	1.08802	0.0348747	3.54227	-501.072	-80.9138	50.7225	0	0	2.62412
1439	0	12.6855	0	0	13.316	7.87785	-17.5512	-0.206098	-0.0895535	0.0715428	-35.1926	5.59E-15	-15.6348	0	0	0.0974945	2.48578	-6.7617	-3.46708	134.536	353.884	552.002	403.395	403.395	403.395	12.6752	-36.8596	-1.99203	-149.527	391.228	275.935	194.289	194.289	194.289	-37.5873	-5.88503	-11.1717	28.6749	-3.99804	4.82887	0.997711	0.00382851	3.47459	-412.727	-73.665	49.7672	0	0	2.21306
1440	0	14.1706	0	0	14.8877	7.9139	-17.666	-0.184201	-0.0807554	0.0618013	-31.5975	5.59E-15	-12.9937	0	0	0.0858712	2.62006	-9.0574	-2.03262	148.286	354.794	555.253	403.319	403.318	403.318	13.0806	-39.498	-1.32615	-128.129	392.04	275.403	194.289	194.289	194.289	-40.2427	-5.65076	-11.6015	31.1173	-3.75342	3.85351	0.836565	-0.0168884	3.3596	-303.362	-60.9254	47.9815	0	0	1.65134
1441	0	15.5359	0	0	16.3256	7.91331	-17.6642	-0.166195	-0.0699939	0.051383	-28.1408	-3.73E-15	-9.85238	0	0	0.0726788	2.6718	-11.3151	-0.482225	161.794	355.63	559.928	403.301	403.301	403.301	13.3488	-42.3684	-0.634062	-105.72	392.367	274.531	194.289	194.289	194.289	-43.119	-5.3894	-11.9136	33.4695	-3.4077	2.72732	0.629558	-0.030759	3.20198	-182.805	-47.3906	45.9475	0	0	1.02513
1442	0	16.7599	0	0	17.6064	7.88441	-17.5721	-0.155033	-0.0572314	0.0422422	-25.2452	1.86E-15	-6.46499	0	0	0.0594612	2.65209	-13.4892	1.05517	174.772	356.391	565.899	403.274	403.275	403.275	13.5109	-45.4368	0.0758373	-82.4437	392.287	273.374	194.289	194.289	194.289	-46.1859	-5.11202	-12.1405	35.7007	-2.97683	1.55243	0.412109	-0.0406428	3.00941	-63.6318	-36.194	43.4584	0	0	0.431483
1443	0	17.8279	0	0	18.7157	7.83623	-17.4185	-0.151876	-0.0439061	0.0352418	-23.0693	-2.80E-15	-3.23947	0	0	0.0471282	2.58155	-15.5352	2.45176	186.944	357.068	572.978	403.185	403.185	403.185	13.6017	-48.6712	0.797036	-58.4224	391.884	271.999	194.289	194.289	194.289	-49.4152	-4.83126	-12.3168	37.784	-2.4752	0.437496	0.21566	-0.0487475	2.79329	43.1413	-29.4191	40.511	0	0	-0.0523857
1444	0	18.7331	0	0	19.6485	7.77731	-17.2302	-0.154963	-0.0319012	0.0314301	-21.372	-6.06E-15	-0.610295	0	0	0.0357176	2.4863	-17.4137	3.60133	198.074	357.642	580.934	403	403	403	13.6543	-52.0436	1.52546	-33.7504	391.242	270.481	194.289	194.289	194.289	-52.7828	-4.56	-12.4742	39.6948	-1.91596	-0.520464	0.0604485	-0.0562941	2.56205	129.299	-27.6016	37.1848	0	0	-0.381386
1445	0	19.4703	0	0	20.4017	7.71413	-17.0278	-0.161489	-0.0227034	0.0313739	-19.7492	-3.49E-15	1.06606	0	0	0.0250275	2.39275	-19.0917	4.43266	207.98	358.092	589.512	402.704	402.704	402.704	13.6952	-55.5266	2.25805	-8.49749	390.431	268.899	194.289	194.289	194.289	-56.2645	-4.30991	-12.6368	41.4099	-1.31137	-1.24933	-0.0489858	-0.0638621	2.32623	191.251	-29.9979	33.6076	0	0	-0.550101
1446	0	20.0285	0	0	20.9651	7.65019	-16.8226	-0.168941	-0.017579	0.0356204	-17.8583	4.43E-15	1.50371	0	0	0.0150918	2.32315	-20.5446	4.91349	216.545	358.398	598.454	402.3	402.3	402.3	13.7407	-59.0868	2.99049	17.284	389.508	267.318	194.289	194.289	194.289	-59.8292	-4.09024	-12.8175	42.9092	-0.672975	-1.70758	-0.115907	-0.0715015	2.09208	228.095	-35.3001	29.9738	0	0	-0.579376
1447	0	20.3844	0	0	21.3146	7.58503	-16.6129	-0.1764	-0.0172684	0.0436829	-15.6334	-2.80E-15	0.542057	0	0	0.00652338	2.2925	-21.7568	5.04724	223.71	358.548	607.51	401.806	401.806	401.806	13.7941	-62.6808	3.71452	43.5569	388.5	265.779	194.289	194.289	194.289	-63.4341	-3.90673	-13.0156	44.178	-0.0115921	-1.88391	-0.142644	-0.0802945	1.86895	240.528	-42.5841	26.5594	0	0	-0.505174
1448	0	20.502	0	0	21.4115	7.51383	-16.3833	-0.184721	-0.0216492	0.0540785	-13.3358	3.73E-15	-1.798	0	0	0.000441224	2.30687	-22.7215	4.86728	229.473	358.539	616.458	401.25	401.25	401.25	13.8452	-66.2543	4.41598	70.302	387.41	264.302	194.289	194.289	194.289	-67.0242	-3.76051	-13.2159	45.209	0.662719	-1.79441	-0.132085	-0.0914632	1.66286	230.957	-50.9001	23.3246	0	0	-0.371663
1449	0	20.3384	0	0	21.2083	7.42723	-16.1032	-0.195716	-0.0300593	0.063497	-11.4502	4.19E-15	-5.31827	0	0	-0.00200215	2.36336	-23.441	4.43029	233.88	358.373	625.103	400.668	400.668	400.668	13.8702	-69.7476	5.07394	97.5205	386.209	262.889	194.289	194.289	194.289	-70.5364	-3.64688	-13.3894	46.004	1.3399	-1.47814	-0.0862819	-0.104446	1.48112	203.878	-59.4198	20.1408	0	0	-0.222097
1450	0	19.8529	0	0	20.6597	7.31177	-15.7286	-0.21073	-0.0410588	0.0670641	-10.4841	-1.86E-15	-9.58854	0	0	-0.000407843	2.45107	-23.9265	3.80996	237.025	358.058	633.292	400.1	400.1	400.1	13.8316	-73.1034	5.66115	125.229	384.84	261.556	194.289	194.289	194.289	-73.9082	-3.55418	-13.4939	46.5741	2.00991	-0.992626	-0.0152059	-0.118951	1.32987	167.423	-67.6491	16.7247	0	0	-0.0914697
1451	0	19.0179	0	0	19.736	7.15135	-15.2056	-0.230237	-0.0516463	0.0585617	-10.8489	1.86E-15	-13.8557	0	0	0.00384391	2.55347	-24.1977	3.08928	239.044	357.605	640.905	399.586	399.586	399.586	13.6807	-76.2748	6.14584	153.436	383.216	260.344	194.289	194.289	194.289	-77.085	-3.46327	-13.4779	46.9402	2.66241	-0.407095	0.0623549	-0.132616	1.21441	133.625	-74.8752	12.6505	0	0	0.00103214
1452	0	17.8291	0	0	18.4348	6.93031	-14.4806	-0.254587	-0.0582198	0.0315029	-12.8382	1.40E-15	-17.1799	0	0	0.00677786	2.65166	-24.2824	2.35186	240.108	357.024	647.86	399.167	399.167	399.167	13.3629	-79.2318	6.49572	182.111	381.235	259.34	194.289	194.289	194.289	-80.0277	-3.34887	-13.2869	47.1322	3.28696	0.205119	0.124356	-0.141696	1.13863	116.126	-80.5797	7.69714	0	0	0.0557698
1453	0	16.3165	0	0	16.7946	6.63765	-13.5131	-0.283225	-0.0579105	-0.0189989	-16.4292	3.26E-15	-18.6733	0	0	0.00275283	2.72749	-24.2148	1.67417	240.417	356.326	654.104	398.879	398.879	398.879	12.8264	-81.9667	6.68387	211.136	378.796	258.68	194.289	194.289	194.289	-82.7207	-3.18315	-12.8731	47.1883	3.87365	0.773205	0.152502	-0.145372	1.09878	126.899	-85.3882	2.11214	0	0	0.0868685
1454	0	14.5527	0	0	14.9017	6.27067	-12.2882	-0.312608	-0.0486429	-0.094709	-20.949	-4.66E-15	-17.6567	0	0	-0.0119437	2.76607	-24.0338	1.12021	240.189	355.523	659.611	398.755	398.755	398.755	12.0343	-84.4971	6.6941	240.271	375.814	258.546	194.289	194.289	194.289	-85.1781	-2.94173	-12.2058	47.1523	4.41296	1.23438	0.132129	-0.141855	1.08424	175.023	-89.4742	-3.73756	0	0	0.107463
1455	0	12.6536	0	0	12.8869	5.83758	-10.8273	-0.335985	-0.0304739	-0.192995	-24.9907	-7.69E-15	-13.9478	0	0	-0.0347165	2.75694	-23.7811	0.738712	239.654	354.629	664.375	398.816	398.817	398.816	10.9772	-86.862	6.52485	269.128	372.248	259.138	194.289	194.289	194.289	-87.4417	-2.6113	-11.282	47.0699	4.89616	1.53719	0.055926	-0.129929	1.0772	264.435	-92.6716	-9.4443	0	0	0.118967
1456	0	10.7653	0	0	10.907	5.35778	-9.19139	-0.344582	-0.00635157	-0.306346	-26.6222	3.20E-16	-8.03043	0	0	-0.0560843	2.69418	-23.4981	0.562701	239.041	353.657	668.407	399.071	399.071	399.071	9.68425	-89.1083	6.19114	297.178	368.118	260.617	194.289	194.289	194.289	-89.5685	-2.19523	-10.1336	46.9851	5.31557	1.64271	-0.0727928	-0.108472	1.05618	392.083	-94.2634	-14.7352	0	0	0.106858
1457	0	9.03687	0	0	9.11493	4.85866	-7.47281	-0.329125	0.0184773	-0.424291	-23.8421	-3.79E-15	-0.970429	0	0	-0.0652634	2.57534	-23.2235	0.610684	238.567	352.626	671.729	399.511	399.511	399.511	8.22357	-91.2702	5.72443	323.785	363.511	263.036	194.289	194.289	194.289	-91.6078	-1.71307	-8.82734	46.936	5.66531	1.52424	-0.244687	-0.0803806	1.00103	550.164	-94.0368	-19.5981	0	0	0.0483947
1458	0	7.5829	0	0	7.62184	4.37034	-5.77763	-0.282846	0.0382051	-0.53587	-15.3424	-5.42E-15	5.89808	0	0	-0.058266	2.40061	-22.9904	0.88692	238.423	351.552	674.37	400.109	400.109	400.109	6.68978	-93.3452	5.17111	348.283	358.57	266.267	194.289	194.289	194.289	-93.5714	-1.19332	-7.45473	46.9511	5.94158	1.16887	-0.44733	-0.0499377	0.89845	728.047	-91.6536	-24.4101	0	0	-0.0740254
1459	0	6.44707	0	0	6.46454	3.91972	-4.20385	-0.206024	0.0485264	-0.632053	-1.38909	-2.33E-16	11.4014	0	0	-0.0399834	2.17224	-22.8236	1.38015	238.755	350.453	676.356	400.825	400.825	400.825	5.18202	-95.2722	4.58855	370.05	353.455	269.948	194.289	194.289	194.289	-95.4086	-0.662739	-6.11463	47.0445	6.14303	0.580801	-0.670708	-0.0238108	0.74743	914.499	-87.1477	-29.6583	0	0	-0.257805
1460	0	5.58533	0	0	5.59214	3.52604	-2.82342	-0.109536	0.0488603	-0.708166	15.6607	-2.33E-16	14.9553	0	0	-0.0175445	1.89461	-22.7367	2.0608	239.657	349.338	677.706	401.607	401.607	401.607	3.78131	-96.9273	4.03866	388.586	348.308	273.493	194.289	194.289	194.289	-96.9985	-0.137994	-4.89357	47.2141	6.27102	-0.213574	-0.90718	-0.00462683	0.566153	1099.14	-79.1067	-35.7323	0	0	-0.471741
1461	0	4.88372	0	0	4.88582	3.19927	-1.67491	-0.0136618	0.0418681	-0.763776	31.7247	-4.66E-16	16.6022	0	0	0.0065226	1.57471	-22.7309	2.87876	241.15	348.213	678.421	402.401	402.401	402.401	2.53742	-98.1455	3.57906	403.55	343.219	276.188	194.289	194.289	194.289	-98.1743	0.376282	-3.85166	47.4398	6.33004	-1.16203	-1.15316	0.00847099	0.384951	1272.9	-65.9039	-42.5187	0	0	-0.655913
1462	0	4.20806	0	0	4.20844	2.94147	-0.767773	0.059052	0.0324839	-0.801447	42.324	-9.32E-16	16.8553	0	0	0.0306833	1.22265	-22.7955	3.7634	243.186	347.071	678.479	403.151	403.151	403.151	1.46922	-98.7693	3.25365	414.736	338.224	277.345	194.289	194.289	194.289	-98.7736	0.88319	-3.01747	47.6854	6.32793	-2.18645	-1.40419	0.0222663	0.241618	1427.45	-45.6217	-49.4919	0	0	-0.733616
1463	0	3.46431	0	0	3.46431	2.75045	-0.095348	0.0914339	0.0269575	-0.823088	44.1069	-2.33E-15	16.4911	0	0	0.0466267	0.851604	-22.9089	4.62723	245.65	345.895	677.837	403.808	403.808	403.808	0.575903	-98.7044	3.08557	422.032	333.322	276.478	194.289	194.289	194.289	-98.6967	1.38591	-2.39255	47.9031	6.27624	-3.18847	-1.64682	0.0469225	0.166975	1551.92	-16.6743	-55.8593	0	0	-0.632751
1464	0	2.64454	0	0	2.64457	2.62467	0.347444	0.0756213	0.0304795	-0.827492	35.8526	-6.99E-16	16.2358	0	0	0.0430876	0.476943	-23.0432	5.37418	248.372	344.66	676.434	404.336	404.336	404.336	-0.145878	-97.9607	3.07607	425.362	328.516	273.426	194.289	194.289	194.289	-97.9488	1.87928	-1.96374	48.0411	6.19073	-4.0611	-1.85578	0.0910914	0.180108	1631.49	20.8551	-60.7538	0	0	-0.315633
1465	0	1.84363	0	0	1.84372	2.56731	0.549371	0.0139953	0.0448599	-0.810104	18.806	-4.66E-16	16.4858	0	0	0.0218309	0.114463	-23.1677	5.91101	251.155	343.337	674.204	404.708	404.708	404.708	-0.687678	-96.665	3.20767	424.687	323.845	268.404	194.289	194.289	194.289	-96.6528	2.3436	-1.71701	48.0511	6.09057	-4.70375	-1.99654	0.157668	0.285106	1649.16	64.2953	-63.4886	0	0	0.189648
1466	0	1.2432	0	0	1.24325	2.58726	0.479133	-0.0807873	0.0676399	-0.765551	-3.54485	-2.33E-16	17.1372	0	0	0.0071806	-0.222074	-23.2539	6.16	253.792	341.902	671.09	404.911	404.911	404.911	-1.02625	-95.0426	3.4485	420.05	319.411	261.966	194.289	194.289	194.289	-95.0304	2.74416	-1.64531	47.897	5.99735	-5.03762	-2.03588	0.241037	0.470634	1591.64	108.754	-63.8977	0	0	0.774512
1467	0	1.06508	0	0	1.06509	2.69643	0.0948284	-0.187351	0.0925377	-0.691052	-26.2808	-3.49E-15	17.5619	0	0	0.0317454	-0.523344	-23.2796	6.0704	256.092	340.342	667.066	404.942	404.942	404.942	-1.13509	-93.3687	3.75793	411.644	315.361	254.888	194.289	194.289	194.289	-93.3544	3.03986	-1.74617	47.5611	5.93331	-5.01847	-1.95675	0.33074	0.712857	1456.55	149.202	-62.5472	0	0	1.27682
1468	0	1.50508	0	0	1.50517	2.90415	-0.636424	-0.280392	0.112202	-0.588228	-44.3915	6.06E-15	16.9583	0	0	0.105537	-0.786179	-23.2314	5.62645	257.898	338.666	662.148	404.804	404.804	404.804	-1.00713	-91.9023	4.09462	399.849	311.843	247.979	194.289	194.289	194.289	-91.8827	3.20058	-2.00982	47.0483	5.91929	-4.64397	-1.76243	0.414659	0.982508	1254.12	182.379	-60.4331	0	0	1.54498
1469	0	2.66631	0	0	2.66752	3.21136	-1.71744	-0.339852	0.120495	-0.463946	-54.4154	-6.99E-16	14.7732	0	0	0.199455	-1.0142	-23.1062	4.85133	259.1	336.903	656.407	404.502	404.502	404.502	-0.676775	-90.8203	4.42694	385.209	308.955	241.898	194.289	194.289	194.289	-90.7934	3.22645	-2.40563	46.3877	5.97274	-3.95609	-1.47624	0.483043	1.2552	1005.37	207.227	-58.3227	0	0	1.50493
1470	0	4.52202	0	0	4.52869	3.60728	-3.10862	-0.36148	0.116407	-0.329217	-55.8355	9.35E-15	11.2361	0	0	0.266938	-1.21716	-22.9108	3.80721	259.634	335.107	649.97	404.045	404.045	404.045	-0.226848	-90.18	4.7399	368.371	306.71	237.017	194.289	194.289	194.289	-90.1462	3.15736	-2.87643	45.6296	6.10601	-3.03856	-1.13117	0.530298	1.52382	735.526	225.597	-56.4202	0	0	1.1885
1471	0	6.93189	0	0	6.95572	4.07076	-4.73221	-0.354385	0.106351	-0.197815	-50.6839	-7.24E-15	7.54523	0	0	0.28228	-1.40922	-22.6596	2.59143	259.481	333.345	643.015	403.439	403.439	403.439	0.22959	-89.931	5.03618	350.004	305.042	233.419	194.289	194.289	194.289	-89.8927	3.06425	-3.35053	44.841	6.32485	-2.01021	-0.767317	0.555843	1.78911	472.112	242.17	-54.8113	0	0	0.718058
1472	0	9.69814	0	0	9.76137	4.57616	-6.4936	-0.327601	0.0943056	-0.0826816	-41.6297	-6.36E-15	4.62148	0	0	0.249345	-1.60617	-22.3709	1.32713	258.659	331.691	635.752	402.692	402.692	402.692	0.58761	-89.9625	5.33409	330.728	303.864	230.987	194.289	194.289	194.289	-89.9211	3.02541	-3.76868	44.0958	6.62667	-1.01238	-0.426078	0.554733	2.05068	242.045	256.031	-53.0449	0	0	0.25325
1473	0	12.615	0	0	12.7507	5.09769	-8.2978	-0.28784	0.0787934	0.00870121	-31.0953	4.03E-15	2.54825	0	0	0.188222	-1.82174	-22.0616	0.146422	257.204	330.215	628.406	401.815	401.815	401.815	0.77792	-90.1437	5.65781	311.073	303.103	229.492	194.289	194.289	194.289	-90.0986	3.10307	-4.09898	43.463	6.99959	-0.189213	-0.140872	0.517025	2.29693	64.2515	260.217	-49.8951	0	0	-0.0805834
1474	0	15.4972	0	0	15.7451	5.60967	-10.0524	-0.244043	0.0616406	0.0740352	-21.2465	5.57E-15	1.37847	0	0	0.124098	-2.06352	-21.7415	-0.832768	255.143	328.974	621.188	400.824	400.824	400.824	0.773051	-90.3507	6.02279	291.446	302.691	228.655	194.289	194.289	194.289	-90.2994	3.3292	-4.3322	42.9929	7.42153	0.338623	0.0692553	0.440623	2.51583	-52.3276	251.288	-44.689	0	0	-0.238647
1475	0	18.1987	0	0	18.5971	6.08794	-11.6737	-0.203109	0.044382	0.113845	-13.4009	-8.85E-16	0.875829	0	0	0.0729821	-2.32962	-21.4084	-1.53003	252.475	328.009	614.274	399.746	399.746	399.746	0.587828	-90.486	6.43011	272.138	302.572	228.209	194.289	194.289	194.289	-90.4259	3.6998	-4.47735	42.704	7.85982	0.500105	0.198523	0.330995	2.69708	-106.583	227.997	-37.1753	0	0	-0.25248
1476	0	20.62	0	0	21.1967	6.51189	-13.0947	-0.169427	0.0274083	0.130261	-8.07419	4.60E-15	0.626948	0	0	0.03963	-2.6076	-21.0466	-1.91814	249.157	327.344	607.791	398.613	398.613	398.613	0.271525	-90.4889	6.86743	253.324	302.696	227.929	194.289	194.289	194.289	-90.4184	4.17919	-4.55615	42.5745	8.27369	0.290505	0.250859	0.198228	2.83485	-103.958	190.99	-27.5067	0	0	-0.190696
1477	0	22.7053	0	0	23.4706	6.86612	-14.2691	-0.145867	0.0116433	0.126955	-5.2551	-1.58E-15	0.360666	0	0	0.0220281	-2.87637	-20.6282	-2.02639	245.106	326.984	601.815	397.463	397.463	397.463	-0.108708	-90.3336	7.31245	235.079	303.018	227.658	194.289	194.289	194.289	-90.2528	4.71235	-4.59465	42.5426	8.6195	-0.227302	0.240282	0.0576916	2.93563	-56.4588	143.793	-16.4504	0	0	-0.111434
1478	0	24.4356	0	0	25.3797	7.14198	-15.175	-0.132692	-0.00267763	0.109058	-4.45683	3.74E-16	-0.128892	0	0	0.0145146	-3.11062	-20.1183	-1.93081	240.213	326.916	596.378	396.338	396.338	396.338	-0.485627	-90.0222	7.73877	217.388	303.491	227.298	194.289	194.289	194.289	-89.9324	5.24017	-4.61656	42.5174	8.85984	-0.938626	0.181631	-0.0770906	3.00813	20.5751	90.8594	-5.2095	0	0	-0.0322343
1479	0	25.8179	0	0	26.9136	7.33827	-15.8147	-0.128598	-0.0146719	0.0826959	-4.99131	7.29E-16	-0.847009	0	0	0.0118358	-3.28635	-19.4817	-1.73663	234.362	327.108	591.481	395.283	395.283	395.283	-0.806723	-89.5736	8.12146	200.175	304.063	226.812	194.289	194.289	194.289	-89.4762	5.71288	-4.63832	42.397	8.9715	-1.70234	0.0995528	-0.195721	3.06253	108.172	37.4225	4.74528	0	0	0.0628433
1480	0	26.8743	0	0	28.0833	7.46084	-16.2121	-0.131416	-0.0239309	0.0535664	-6.17176	7.79E-16	-1.74035	0	0	0.0104303	-3.38616	-18.6881	-1.55539	227.455	327.509	587.115	394.351	394.351	394.351	-1.0407	-89.0116	8.44127	183.326	304.687	226.206	194.289	194.289	194.289	-88.9079	6.09739	-4.66796	42.0876	8.94891	-2.38026	0.0233728	-0.291353	3.10575	187.621	-11.4035	12.1184	0	0	0.19389
1481	0	27.6321	0	0	28.9127	7.52074	-16.4056	-0.138248	-0.0299039	0.0261421	-7.40089	2.57E-15	-2.67988	0	0	0.00857339	-3.40333	-17.7165	-1.48166	219.432	328.057	583.275	393.593	393.593	393.593	-1.17737	-88.3565	8.68567	166.716	305.316	225.513	194.289	194.289	194.289	-88.2475	6.37826	-4.70539	41.5175	8.80189	-2.86333	-0.0206623	-0.360055	3.14001	243.932	-51.1308	16.1158	0	0	0.356688
1482	0	28.1162	0	0	29.4295	7.53171	-16.441	-0.146995	-0.0332547	0.0034967	-8.34999	1.59E-15	-3.62698	0	0	0.00593302	-3.34358	-16.558	-1.57345	210.286	328.687	579.975	393.056	393.056	393.056	-1.22239	-87.619	8.84741	150.229	305.914	224.776	194.289	194.289	194.289	-87.5053	6.55362	-4.7441	40.6452	8.54949	-3.09012	-0.0137997	-0.400495	3.16428	267.471	-79.3182	16.8826	0	0	0.513042
1483	0	28.3464	0	0	29.6593	7.50712	-16.3617	-0.15592	-0.0349156	-0.0123234	-8.88396	1.78E-15	-4.55637	0	0	0.00285065	-3.22391	-15.2161	-1.84023	200.078	329.34	577.253	392.773	392.773	392.773	-1.1917	-86.7991	8.92164	133.771	306.454	224.04	194.289	194.289	194.289	-86.6819	6.6299	-4.77239	39.4606	8.21355	-3.05566	0.0482774	-0.412803	3.1752	255.3	-95.4669	15.256	0	0	0.604099
1484	0	28.337	0	0	29.6225	7.45701	-16.1997	-0.163518	-0.03543	-0.0203922	-8.97497	-4.08E-16	-5.39069	0	0	-0.000141496	-3.06881	-13.7071	-2.24162	188.932	329.969	575.167	392.759	392.759	392.759	-1.10613	-85.8889	8.90344	117.279	306.913	223.346	194.289	194.289	194.289	-85.7698	6.61648	-4.77502	37.9832	7.81413	-2.80951	0.157138	-0.396337	3.16751	210.838	-100.265	12.3117	0	0	0.578622
1485	0	28.0983	0	0	29.3337	7.38625	-15.9705	-0.169272	-0.03484	-0.0212181	-8.69526	1.46E-15	-5.99273	0	0	-0.00260265	-2.90465	-12.0576	-2.69783	177.027	330.539	573.782	393.01	393.01	393.01	-0.986556	-84.8762	8.78667	100.728	307.278	222.724	194.289	194.289	194.289	-84.7575	6.52152	-4.73579	36.2555	7.36876	-2.443	0.289129	-0.352729	3.13773	144.276	-95.7063	9.03573	0	0	0.425669
1486	0	27.6378	0	0	28.8025	7.29453	-15.6725	-0.172997	-0.0327856	-0.0165268	-8.08826	2.68E-15	-6.18812	0	0	-0.00432816	-2.75365	-10.3005	-3.1107	164.57	331.032	573.161	393.508	393.508	393.508	-0.850539	-83.748	8.56507	84.1268	307.541	222.194	194.289	194.289	194.289	-83.6322	6.35037	-4.64064	34.3361	6.89357	-2.06694	0.416335	-0.283479	3.08654	69.1811	-83.5903	6.00593	0	0	0.183654
1487	0	26.9596	0	0	28.0346	7.17795	-15.2925	-0.17418	-0.0287289	-0.0086278	-7.09104	-1.16E-16	-5.81326	0	0	-0.00523855	-2.62953	-8.47016	-3.38904	151.772	331.445	573.346	394.219	394.219	394.219	-0.711284	-82.4915	8.23479	67.5087	307.707	221.76	194.289	194.289	194.289	-82.3816	6.10641	-4.48003	32.2894	6.40527	-1.78521	0.512341	-0.19358	3.01389	-0.881655	-65.7553	3.48243	0	0	-0.0772973
1488	0	26.0629	0	0	27.0304	7.03167	-14.8137	-0.171947	-0.021902	8.08E-05	-5.56957	-3.15E-15	-4.74075	0	0	-0.00523217	-2.53595	-6.59767	-3.47057	138.816	331.789	574.352	395.103	395.103	395.103	-0.577347	-81.0934	7.79742	50.9191	307.791	221.413	194.289	194.289	194.289	-80.9922	5.79309	-4.25112	30.178	5.92186	-1.67162	0.564077	-0.0895424	2.92283	-56.6376	-43.2644	1.43565	0	0	-0.291798
1489	0	24.9374	0	0	25.7831	6.85277	-14.2251	-0.1653	-0.0125992	0.00821037	-3.40027	2.50E-15	-3.02582	0	0	-0.00383516	-2.46783	-4.7079	-3.33353	125.845	332.092	576.171	396.115	396.115	396.115	-0.452123	-79.5355	7.26219	34.4011	307.825	221.121	194.289	194.289	194.289	-79.4453	5.41566	-3.95926	28.0561	5.46206	-1.75719	0.573378	0.0185089	2.81463	-95.6167	-17.8395	-0.0307244	0	0	-0.430751
1490	0	23.5618	0	0	24.2766	6.64158	-13.5261	-0.154606	-0.00209758	0.015096	-0.668917	0	-0.901893	0	0	-0.000339781	-2.4148	-2.81861	-2.9963	112.96	332.398	578.769	397.213	397.213	397.213	-0.334412	-77.7925	6.64611	17.9852	307.855	220.823	194.289	194.289	194.289	-77.7149	4.98214	-3.61775	25.9667	5.0437	-2.02958	0.55489	0.117628	2.69128	-121.244	7.83567	-0.73399	0	0	-0.504046
1491	0	21.9056	0	0	22.487	6.40144	-12.7261	-0.141459	0.00798194	0.0203142	2.32098	-1.75E-15	1.29838	0	0	0.00587058	-2.36491	-0.941306	-2.50819	100.224	332.754	582.098	398.357	398.357	398.357	-0.220902	-75.8335	5.97286	1.68632	307.932	220.439	194.289	194.289	194.289	-75.7689	4.50428	-3.24538	23.9405	4.68141	-2.4419	0.525954	0.195234	2.55683	-139.512	30.5993	-0.592767	0	0	-0.540832
1492	0	19.9344	0	0	20.3869	6.1377	-11.8413	-0.127477	0.0167958	0.0232395	5.17854	1.16E-15	3.27869	0	0	0.0149001	-2.30772	0.916615	-1.93661	87.6795	333.206	586.1	399.516	399.516	399.516	-0.109232	-73.6258	5.27057	-14.4969	308.103	219.876	194.289	194.289	194.289	-73.5737	3.99817	-2.86292	21.9979	4.38466	-2.92586	0.503522	0.242656	2.41425	-156.892	48.1909	0.134783	0	0	-0.572093
1493	0	17.616	0	0	17.9501	5.85691	-10.8928	-0.11485	0.0231164	0.0228762	7.40191	-3.03E-15	4.69866	0	0	0.02563	-2.23629	2.74959	-1.35393	75.3635	333.791	590.708	400.666	400.666	400.666	4.12E-05	-71.1388	4.5694	-30.5822	308.408	219.047	194.289	194.289	194.289	-71.098	3.48389	-2.48996	20.1504	4.15636	-3.40602	0.499622	0.256515	2.2681	-178.466	58.8872	1.09928	0	0	-0.618534
1494	0	14.9265	0	0	15.1577	5.56592	-9.90314	-0.106321	0.0259484	0.0183925	8.41647	-6.99E-16	5.27295	0	0	0.0347515	-2.14783	4.55144	-0.825849	63.3216	334.527	595.847	401.793	401.793	401.793	0.101242	-68.349	3.89869	-46.6024	308.872	217.883	194.289	194.289	194.289	-68.3178	2.98493	-2.14089	18.4045	3.99263	-3.81309	0.52463	0.236594	2.12061	-208.678	61.2561	1.98549	0	0	-0.692146
1495	0	11.8589	0	0	12.0053	5.27053	-8.89212	-0.104646	0.0238666	0.0091792	7.66716	1.16E-15	4.74804	0	0	0.0368551	-2.04351	6.31328	-0.401551	51.6218	335.416	601.431	402.891	402.891	402.891	0.181965	-65.2456	3.28434	-62.5991	309.499	216.355	194.289	194.289	194.289	-65.2223	2.5268	-1.82134	16.7645	3.88352	-4.09551	0.585823	0.187992	1.97597	-250.444	54.3518	2.61203	0	0	-0.793122
1496	0	8.43069	0	0	8.51146	4.97411	-7.87169	-0.111255	0.0165023	-0.0050034	4.78341	-2.33E-15	3.08593	0	0	0.025572	-1.92729	8.02191	-0.106477	40.3638	336.439	607.361	403.961	403.961	403.961	0.221712	-61.8372	2.74656	-78.611	310.261	214.488	194.289	194.289	194.289	-61.82	2.13542	-1.52468	15.2353	3.81555	-4.2277	0.686603	0.11622	1.83323	-304.899	37.4126	2.9094	0	0	-0.911296
1497	0	4.68932	0	0	4.72305	4.67703	-6.84373	-0.126951	0.00468608	-0.0240906	-0.45837	1.46E-15	0.489445	0	0	-0.00493793	-1.80442	9.65915	0.0610504	29.682	337.563	613.518	405.005	405.005	405.005	0.193345	-58.1552	2.29901	-94.6601	311.1	212.372	194.289	194.289	194.289	-58.1429	1.83431	-1.23167	13.8253	3.77422	-4.21372	0.823696	0.0299917	1.6942	-370.427	11.2631	2.80422	0	0	-1.02561
1498	0	0.715415	0	0	0.719096	4.37728	-5.80182	-0.151616	-0.00903706	-0.047466	-8.0644	-3.03E-15	-2.56443	0	0	-0.0572898	-1.67973	11.2022	0.12787	19.7414	338.738	619.763	406.028	406.028	406.028	0.0672139	-54.2561	1.94894	-110.735	311.935	210.16	194.289	194.289	194.289	-54.248	1.64102	-0.913401	12.5461	3.7466	-4.08487	0.987131	-0.061752	1.55731	-442.954	-21.8156	2.29745	0	0	-1.10948
1499	0	-3.37587	0	0	-3.38747	4.07257	-4.73853	-0.183933	-0.0212106	-0.0739149	-17.7503	-4.19E-15	-5.45223	0	0	-0.127824	-1.55651	12.625	0.138701	10.7254	339.906	625.936	407.031	407.031	407.031	-0.180917	-50.2228	1.69741	-126.775	312.679	208.059	194.289	194.289	194.289	-50.219	1.56261	-0.538865	11.4119	3.72307	-3.89172	1.16067	-0.149622	1.42149	-516.293	-57.7575	1.47321	0	0	-1.13662
1500	0	-7.43638	0	0	-7.45162	3.7632	-3.6555	-0.221489	-0.0295908	-0.101019	-28.9167	-5.13E-15	-7.6677	0	0	-0.204842	-1.43637	13.9006	0.144778	2.81764	341.007	631.861	408.011	408.011	408.011	-0.561163	-46.1637	1.53742	-142.658	313.262	206.314	194.289	194.289	194.289	-46.1655	1.5905	-0.0842113	10.4374	3.69805	-3.69179	1.32765	-0.22732	1.28555	-584.567	-92.7337	0.684466	0	0	-1.09166
1501	0	-11.2914	0	0	-11.303	3.45399	-2.57034	-0.259867	-0.0329031	-0.125491	-40.536	-6.06E-15	-8.8241	0	0	-0.269344	-1.32006	15.0042	0.191599	-3.81631	341.978	637.352	408.965	408.965	408.965	-1.06485	-42.208	1.44952	-158.191	313.652	205.178	194.289	194.289	194.289	-42.2182	1.69677	0.460801	9.6345	3.66966	-3.53636	1.47129	-0.289654	1.14731	-642.073	-122.647	0.342007	0	0	-0.971725
1502	0	-14.7544	0	0	-14.7597	3.15477	-1.51836	-0.293503	-0.0314384	-0.144005	-51.2677	-6.06E-15	-8.73866	0	0	-0.300482	-1.20909	15.9153	0.308224	-9.04692	342.765	642.225	409.888	409.888	409.888	-1.66538	-38.4965	1.39723	-173.124	313.859	204.87	194.289	194.289	194.289	-38.5185	1.83346	1.09062	9.00958	3.63931	-3.45903	1.57839	-0.334438	1.00321	-684.208	-144.308	0.773156	0	0	-0.788946
1503	0	-17.6478	0	0	-17.6486	2.87893	-0.54765	-0.31875	-0.0263896	-0.154077	-59.8645	-4.66E-15	-7.40141	0	0	-0.285041	-1.10689	16.6207	0.500996	-12.7932	343.324	646.313	410.775	410.775	410.775	-2.32558	-35.1654	1.32692	-187.179	313.933	205.539	194.289	194.289	194.289	-35.202	1.93743	1.78727	8.56078	3.60974	-3.46908	1.64233	-0.359709	0.853363	-708.854	-155.435	2.09388	0	0	-0.569158
1504	0	-19.8255	0	0	-19.8258	2.64133	0.288791	-0.332792	-0.0170189	-0.154979	-65.2241	-2.91E-15	-4.74436	0	0	-0.223042	-1.01922	17.1152	0.752969	-15.029	343.625	649.47	411.624	411.624	411.624	-3.00696	-32.3304	1.17473	-200.087	313.947	207.242	194.289	194.289	194.289	-32.3816	1.9409	2.52654	8.27675	3.58413	-3.55072	1.65981	-0.361886	0.700376	-715.018	-152.911	3.91511	0	0	-0.344037
1505	0	-21.194	0	0	-21.1969	2.45766	0.935314	-0.334621	-0.00287456	-0.146925	-66.6762	-1.40E-15	-0.89928	0	0	-0.128828	-0.95356	17.4022	1.02795	-15.7831	343.656	651.587	412.437	412.437	412.437	-3.67281	-30.0693	0.879257	-211.637	313.993	209.946	194.289	194.289	194.289	-30.1311	1.78354	3.28034	8.13713	3.56487	-3.66751	1.63413	-0.33667	0.548578	-704.904	-134.757	5.5573	0	0	-0.1449
1506	0	-21.7271	0	0	-21.7333	2.34383	1.33586	-0.32562	0.0154673	-0.130855	-64.2076	-3.73E-15	3.75589	0	0	-0.0257775	-0.917881	17.4927	1.27782	-15.1335	343.426	652.588	413.215	413.215	413.215	-4.28829	-28.4097	0.396596	-221.701	314.17	213.543	194.289	194.289	194.289	-28.4729	1.42489	4.01779	8.11458	3.5533	-3.77012	1.57198	-0.281309	0.405723	-682.967	-100.914	6.215	0	0	0.00686117
1507	0	-21.4713	0	0	-21.4784	2.31411	1.44042	-0.308961	0.0362683	-0.106973	-58.4683	-6.52E-15	8.69032	0	0	0.0634234	-0.918796	17.4035	1.45122	-13.1974	342.96	652.438	413.957	413.957	413.957	-4.82132	-27.3232	-0.286892	-230.247	314.585	217.87	194.289	194.289	194.289	-27.3743	0.854408	4.70744	8.17823	3.54956	-3.80554	1.48933	-0.200283	0.278073	-657.839	-54.602	5.35045	0	0	0.105393
1508	0	-20.537	0	0	-20.5418	2.37782	1.21626	-0.287956	0.0588145	-0.0758377	-50.5497	7.45E-15	13.5537	0	0	0.125222	-0.959244	17.155	1.5029	-10.1172	342.302	651.134	414.656	414.656	414.656	-5.24405	-26.7308	-1.1473	-237.322	315.332	222.732	194.289	194.289	194.289	-26.7547	0.096292	5.31862	8.29712	3.55234	-3.72683	1.39937	-0.100375	0.172267	-636.985	0.390868	2.6623	0	0	0.160086
1509	0	-19.0813	0	0	-19.0826	2.53662	0.657388	-0.266797	0.0809278	-0.0383535	-41.8891	0	17.9959	0	0	0.158404	-1.03683	16.7688	1.40123	-6.04489	341.511	648.707	415.297	415.297	415.297	-5.53154	-26.5158	-2.12596	-243.022	316.501	227.905	194.289	194.289	194.289	-26.4988	-0.795129	5.81932	8.44421	3.55824	-3.50101	1.31256	0.00878772	0.0950548	-626.326	57.9009	-1.41059	0	0	0.188667
1510	0	-17.2816	0	0	-17.2817	2.78253	-0.208289	-0.250342	0.099771	0.00304372	-34.0196	1.86E-15	21.7248	0	0	0.17102	-1.14341	16.265	1.13241	-1.1276	340.66	645.212	415.857	415.857	415.857	-5.66164	-26.5448	-3.14185	-247.454	318.169	233.156	194.289	194.289	194.289	-26.4785	-1.74769	6.17554	8.60009	3.56219	-3.11327	1.23337	0.114236	0.0544387	-627.985	110.679	-5.76351	0	0	0.209733
1511	0	-15.3066	0	0	-15.3108	3.09803	-1.31874	-0.241959	0.112815	0.044032	-28.142	3.73E-15	24.5204	0	0	0.173413	-1.26602	15.6605	0.700977	4.5036	339.826	640.725	416.303	416.303	416.303	-5.61558	-26.6926	-4.10956	-250.692	320.397	238.254	194.289	194.289	194.289	-26.5759	-2.68711	6.35307	8.75639	3.55773	-2.56765	1.15779	0.204596	0.0604596	-638.294	152.793	-9.00034	0	0	0.238014
1512	0	-13.2927	0	0	-13.3065	3.45918	-2.58858	-0.242558	0.119289	0.0792891	-24.8918	0	26.2977	0	0	0.172942	-1.3886	14.9676	0.126775	10.7408	339.089	635.346	416.598	416.598	416.598	-5.37791	-26.8634	-4.95617	-252.758	323.216	242.996	194.289	194.289	194.289	-26.7034	-3.55115	6.32076	8.91771	3.53784	-1.8838	1.07876	0.271745	0.122025	-650.162	181.674	-10.1395	0	0	0.285424
1513	0	-11.3306	0	0	-11.3576	3.84082	-3.92753	-0.250766	0.119381	0.104023	-24.3101	-1.86E-15	27.0062	0	0	0.172559	-1.49406	14.1935	-0.560531	17.5016	338.518	629.188	416.699	416.699	416.699	-4.93586	-27.0018	-5.63195	-253.616	326.632	247.237	194.289	194.289	194.289	-26.8125	-4.29802	6.05354	9.10206	3.49562	-1.09146	0.987292	0.311907	0.24492	-655.129	197.477	-8.88208	0	0	0.36213
1514	0	-9.46301	0	0	-9.5034	4.2219	-5.26007	-0.26417	0.114	0.11544	-26.0019	-3.73E-15	26.6281	0	0	0.172705	-1.56631	13.3404	-1.32841	24.7283	338.172	622.387	416.567	416.567	416.567	-4.28001	-27.0942	-6.11353	-253.192	330.625	250.899	194.289	194.289	194.289	-26.8947	-4.90834	5.5358	9.33963	3.42498	-0.223369	0.879229	0.325479	0.432566	-647.607	202.064	-5.64792	0	0	0.475227
1515	0	-7.6922	0	0	-7.74288	4.58922	-6.53894	-0.280093	0.104122	0.114241	-29.3125	-9.32E-15	25.1565	0	0	0.173314	-1.59168	12.4059	-2.14737	32.3834	338.092	615.095	416.171	416.171	416.171	-3.40657	-27.1611	-6.40089	-251.391	335.154	253.981	194.289	194.289	194.289	-26.9729	-5.38226	4.76399	9.6707	3.3213	0.690797	0.761336	0.315697	0.681191	-628.182	197.518	-1.23802	0	0	0.626536
1516	0	-5.99185	0	0	-6.04726	4.93815	-7.74752	-0.296264	0.0904078	0.103278	-33.5113	-3.73E-15	22.5976	0	0	0.174633	-1.55946	11.3842	-2.99348	40.4479	338.302	607.479	415.491	415.491	415.491	-2.32062	-27.2457	-6.51075	-248.123	340.157	256.545	194.289	194.289	194.289	-27.0907	-5.73373	3.74853	10.1417	3.18152	1.62693	0.646659	0.286927	0.984808	-601.251	185.042	3.64849	0	0	0.811285
1517	0	-4.32057	0	0	-4.37326	5.27104	-8.89388	-0.310637	0.0735589	0.0871484	-37.8746	-7.45E-15	19.0317	0	0	0.176812	-1.46205	10.2662	-3.84743	48.9189	338.805	599.718	414.529	414.529	414.529	-1.0386	-27.403	-6.46903	-243.31	345.55	258.694	194.289	194.289	194.289	-27.3011	-5.98466	2.5141	10.8007	3.00445	2.56571	0.553647	0.245225	1.32894	-574.252	165.813	8.49552	0	0	1.02391
1518	0	-2.63447	0	0	-2.67513	5.59396	-9.99879	-0.321323	0.0541235	0.0705043	-41.753	-7.45E-15	14.6028	0	0	0.179123	-1.29451	9.04128	-4.69079	57.8088	339.593	592.003	413.307	413.307	413.307	0.41067	-27.6887	-6.30401	-236.898	351.227	260.55	194.289	194.289	194.289	-27.6574	-6.15922	1.09831	11.6914	2.7903	3.48888	0.498158	0.198082	1.69704	-553.529	141.018	13.1236	0	0	1.26115
1519	0	-0.897518	0	0	-0.914569	5.91304	-11.083	-0.326723	0.0329714	0.0570857	-44.6322	8.85E-15	9.55584	0	0	0.179919	-1.05465	7.69853	-5.50135	67.1432	340.642	584.526	411.875	411.875	411.875	1.98689	-28.1525	-6.04103	-228.856	357.067	262.224	194.289	194.289	194.289	-28.2059	-6.27942	-0.450906	12.8482	2.54068	4.37486	0.490055	0.15495	2.06852	-542.718	112.693	17.4503	0	0	1.52293
1520	0	0.911506	0	0	0.932421	6.23155	-12.1569	-0.325884	0.0108715	0.0489626	-46.1945	5.13E-15	4.17096	0	0	0.177114	-0.743503	6.22851	-6.24976	76.9556	341.918	577.48	410.309	410.309	410.309	3.64095	-28.833	-5.69925	-219.179	362.931	263.795	194.289	194.289	194.289	-28.9816	-6.36198	-2.07907	14.2901	2.25884	5.19556	0.529135	0.123919	2.42384	-541.315	82.799	21.551	0	0	1.80357
1521	0	2.79584	0	0	2.87197	6.54844	-13.2165	-0.318062	-0.0110414	0.0465941	-46.2815	4.66E-15	-1.21955	0	0	0.169047	-0.366406	4.62509	-6.89921	87.28	343.38	571.053	408.703	408.703	408.704	5.31881	-29.7556	-5.29115	-207.889	368.681	265.305	194.289	194.289	194.289	-30.0068	-6.41718	-3.72938	16.0167	1.94961	5.91609	0.606583	0.111592	2.74525	-545.562	53.5825	25.4227	0	0	2.08523
1522	0	4.74036	0	0	4.89106	6.85837	-14.2436	-0.303425	-0.0323036	0.0491931	-44.9486	4.66E-15	-6.35819	0	0	0.155268	0.065802	2.88705	-7.40743	98.1407	344.984	565.424	407.161	407.161	407.161	6.96639	-30.9328	-4.82395	-195.032	374.184	266.75	194.289	194.289	194.289	-31.29	-6.44947	-5.34747	18.0066	1.61973	6.49677	0.712789	0.114305	3.01833	-551.413	25.4188	29.3294	0	0	2.34006
1523	0	6.71442	0	0	6.95928	7.15221	-15.2085	-0.283088	-0.0526958	0.0551496	-42.4335	3.73E-15	-11.0266	0	0	0.137007	0.536693	1.01916	-7.72862	109.545	346.684	560.758	405.782	405.782	405.782	8.53299	-32.3649	-4.30204	-180.68	379.32	268.088	194.289	194.289	194.289	-32.8278	-6.4589	-6.88435	20.2175	1.27705	6.89501	0.834958	0.1256	3.23345	-554.63	-1.17029	33.5212	0	0	2.53587
1524	0	8.67707	0	0	9.03296	7.41792	-16.0731	-0.258552	-0.071565	0.0619752	-39.0588	0	-14.9679	0	0	0.116822	1.02478	-0.967637	-7.81565	121.478	348.432	557.207	404.646	404.647	404.646	9.97315	-34.0429	-3.72981	-164.919	383.988	269.248	194.289	194.289	194.289	-34.6073	-6.44274	-8.29756	22.5913	0.929874	7.06721	0.955124	0.13698	3.38823	-549.779	-25.2946	38.0368	0	0	2.63711
1525	0	10.5829	0	0	11.0604	7.64232	-16.7973	-0.231424	-0.0870598	0.0674303	-35.1682	-5.59E-15	-17.809	0	0	0.0977117	1.50491	-3.05679	-7.62442	133.894	350.189	554.902	403.803	403.803	403.803	11.2482	-35.9516	-3.11411	-147.849	388.102	270.145	194.289	194.289	194.289	-36.6091	-6.39774	-9.55199	25.0616	0.585994	6.9727	1.05118	0.143054	3.48185	-531.059	-44.4766	42.2889	0	0	2.61441
1526	0	12.3871	0	0	12.9874	7.81381	-17.3469	-0.204321	-0.0971694	0.0696059	-31.1977	3.73E-15	-19.1895	0	0	0.0820372	1.95032	-5.22666	-7.122	146.716	351.921	553.953	403.261	403.261	403.261	12.3297	-38.0713	-2.4655	-129.577	391.606	270.696	194.289	194.289	194.289	-38.8098	-6.32201	-10.6223	27.5613	0.25209	6.58134	1.10196	0.138802	3.51892	-493.562	-57.0331	45.7771	0	0	2.45028
1527	0	14.0496	0	0	14.7635	7.9256	-17.7033	-0.180439	-0.0996596	0.0678089	-27.6182	9.32E-15	-18.8126	0	0	0.0705852	2.33571	-7.45076	-6.29711	159.819	353.608	554.436	402.992	402.992	402.992	13.2041	-40.3793	-1.79688	-110.217	394.473	270.839	194.289	194.289	194.289	-41.1842	-6.21623	-11.4973	30.0294	-0.0665504	5.88334	1.09327	0.124111	3.50382	-435.02	-61.139	47.7164	0	0	2.14927
1528	0	15.5396	0	0	16.3489	7.97813	-17.8703	-0.162396	-0.0937396	0.0623195	-24.7944	-3.73E-15	-16.6663	0	0	0.0621963	2.64099	-9.69747	-5.16974	173.036	355.238	556.388	402.935	402.935	402.935	13.8774	-42.8532	-1.1199	-89.8789	396.72	270.545	194.289	194.289	194.289	-43.7094	-6.08385	-12.1845	32.4143	-0.365967	4.89851	1.01722	0.0985945	3.44	-355.534	-57.2644	47.7162	0	0	1.73217
1529	0	16.8387	0	0	17.7201	7.97922	-17.8737	-0.152486	-0.0812877	0.0545735	-22.9787	0	-13.164	0	0	0.0550509	2.85532	-11.9304	-3.79645	186.149	356.811	559.79	403.012	403.012	403.012	14.3757	-45.4738	-0.441369	-68.667	398.404	269.831	194.289	194.289	194.289	-46.3677	-5.93069	-12.7109	34.6761	-0.64311	3.68131	0.877586	0.0635491	3.33125	-259.078	-48.2419	46.1534	0	0	1.24215
1530	0	17.9428	0	0	18.8731	7.94167	-17.7544	-0.150699	-0.0653409	0.0462101	-22.0901	3.73E-15	-8.96158	0	0	0.0475471	2.97989	-14.1092	-2.26805	198.905	358.327	564.563	403.139	403.139	403.139	14.7397	-48.2288	0.238827	-46.6695	399.614	268.757	194.289	194.289	194.289	-49.1505	-5.76397	-13.1173	36.7853	-0.894796	2.31847	0.690098	0.0220249	3.18392	-152.525	-38.1688	43.7419	0	0	0.736345
1531	0	18.8598	0	0	19.8189	7.87976	-17.5573	-0.154837	-0.0487559	0.0389411	-21.7379	-3.73E-15	-4.75661	0	0	0.0389676	3.02808	-16.1922	-0.698365	211.036	359.782	570.565	403.239	403.239	403.239	15.0155	-51.1122	0.926404	-23.9585	400.452	267.415	194.289	194.289	194.289	-52.0561	-5.59201	-13.4505	38.7215	-1.11671	0.91767	0.477683	-0.0211666	3.00506	-44.4142	-30.6308	40.9629	0	0	0.273103
1532	0	19.6021	0	0	20.5746	7.80643	-17.3233	-0.161892	-0.0335826	0.0340668	-21.4193	-2.33E-15	-1.1504	0	0	0.0294812	3.02287	-18.1386	0.793263	222.282	361.161	577.599	403.255	403.255	403.255	15.2473	-54.1187	1.62921	-0.594594	401.019	265.914	194.289	194.289	194.289	-55.0844	-5.42444	-13.7548	40.4711	-1.30264	-0.409508	0.267201	-0.0608046	2.80332	56.1414	-27.758	37.9426	0	0	-0.0993161
1533	0	20.1778	0	0	21.1528	7.73153	-17.0836	-0.169868	-0.0219396	0.0324081	-20.7832	-3.26E-15	1.31888	0	0	0.0198034	2.99199	-19.9118	2.10058	232.414	362.438	585.426	403.15	403.15	403.15	15.4719	-57.2369	2.35362	23.3668	401.402	264.356	194.289	194.289	194.289	-58.2285	-5.27191	-14.0659	42.0249	-1.4448	-1.56588	0.0836481	-0.0922323	2.58885	140.727	-30.3252	34.8564	0	0	-0.350401
1534	0	20.5844	0	0	21.5536	7.66069	-16.8563	-0.177855	-0.0155489	0.0340708	-19.7074	1.40E-15	2.24872	0	0	0.010682	2.96232	-21.4814	3.14489	241.257	363.582	593.789	402.909	402.909	402.909	15.7135	-60.4446	3.10223	47.8745	401.671	262.824	194.289	194.289	194.289	-61.4701	-5.14422	-14.4063	43.3769	-1.53425	-2.48256	-0.05782	-0.114662	2.37017	204.007	-38.2442	31.8794	0	0	-0.475153
1535	0	20.8067	0	0	21.7618	7.59459	-16.6437	-0.186109	-0.0147537	0.0383155	-18.3261	-1.86E-15	1.48233	0	0	0.00275116	2.95502	-22.8244	3.88182	248.692	364.559	602.433	402.537	402.537	402.537	15.9798	-63.7078	3.87216	72.8858	401.859	261.375	194.289	194.289	194.289	-64.7769	-5.04753	-14.7819	44.5239	-1.56229	-3.12494	-0.150826	-0.128235	2.15713	244.16	-49.8645	28.7776	0	0	-0.490708
1536	0	20.8189	0	0	21.7496	7.529	-16.4323	-0.196036	-0.0192462	0.0431595	-16.9862	-1.63E-15	-0.947991	0	0	-0.00335494	2.98268	-23.9255	4.30105	254.665	365.344	611.114	402.054	402.054	402.054	16.2603	-66.9836	4.65413	98.3715	401.968	260.042	194.289	194.289	194.289	-68.1055	-4.98195	-15.1803	45.4654	-1.52166	-3.49139	-0.196899	-0.134737	1.95834	262.921	-63.2485	25.3241	0	0	-0.427746
1537	0	20.5919	0	0	21.4839	7.45496	-16.193	-0.208748	-0.0282954	0.0454091	-16.0311	4.66E-16	-4.81739	0	0	-0.006941	3.04825	-24.7782	4.42202	259.176	365.917	619.616	401.495	401.495	401.495	16.5252	-70.2266	5.43139	124.318	401.96	258.851	194.289	194.289	194.289	-71.4067	-4.9396	-15.5709	46.2046	-1.40767	-3.60779	-0.202549	-0.138912	1.78072	264.946	-77.1887	21.4868	0	0	-0.320686
1538	0	20.1008	0	0	20.9354	7.3594	-15.8833	-0.224453	-0.0404186	0.0405781	-15.6741	-2.33E-15	-9.65234	0	0	-0.00725546	3.14578	-25.384	4.28782	262.278	366.272	627.755	400.903	400.903	400.903	16.7263	-73.3964	6.17891	150.721	401.761	257.839	194.289	194.289	194.289	-74.632	-4.90393	-15.9058	46.7491	-1.21951	-3.51993	-0.178615	-0.144565	1.63064	257.719	-90.7749	17.3251	0	0	-0.200508
1539	0	19.3318	0	0	20.0872	7.22647	-15.4509	-0.241904	-0.0526476	0.0238036	-15.9095	-3.73E-15	-14.6568	0	0	-0.00387729	3.26242	-25.7537	3.95842	264.073	366.408	635.386	400.331	400.331	400.331	16.8	-76.4608	6.86282	177.561	401.263	257.062	194.289	194.289	194.289	-77.7378	-4.85072	-16.1233	47.1118	-0.961125	-3.28556	-0.140349	-0.154141	1.50995	250.868	-103.163	12.7363	0	0	-0.0883803
1540	0	18.2866	0	0	18.9413	7.04009	-14.8413	-0.259255	-0.0613664	-0.00950431	-16.5887	3.73E-15	-18.842	0	0	0.00242127	3.38134	-25.9072	3.5036	264.709	366.332	642.4	399.834	399.834	399.834	16.6766	-79.3972	7.44192	204.772	400.338	256.599	194.289	194.289	194.289	-80.6875	-4.75154	-16.1557	47.3115	-0.641659	-2.96678	-0.10481	-0.168561	1.4181	254.773	-114.177	7.76636	0	0	0.00755915
1541	0	16.9861	0	0	17.5234	6.78751	-14.0096	-0.274912	-0.0628695	-0.0629089	-17.4975	-1.40E-15	-21.1881	0	0	0.00870363	3.48486	-25.8732	2.99623	264.37	366.057	648.726	399.465	399.465	399.465	16.2922	-82.1906	7.87222	232.208	398.853	256.545	194.289	194.289	194.289	-83.4531	-4.57909	-15.9405	47.374	-0.275167	-2.62393	-0.0870716	-0.185321	1.35133	279.093	-123.539	2.43996	0	0	0.0891172
1542	0	15.474	0	0	15.8871	6.46303	-12.9318	-0.287123	-0.0545773	-0.137834	-18.2864	-6.76E-15	-20.9081	0	0	0.0105335	3.55704	-25.6881	2.50648	263.276	365.598	654.326	399.272	399.272	399.272	15.6033	-84.831	8.1146	259.605	396.697	257.001	194.289	194.289	194.289	-86.017	-4.31342	-15.4338	47.3308	0.120401	-2.31169	-0.0998629	-0.200439	1.30421	331.612	-131.191	-3.11399	0	0	0.161329
1543	0	13.8192	0	0	14.1141	6.07077	-11.6159	-0.293848	-0.0364801	-0.232411	-18.4186	-2.97E-15	-17.7366	0	0	0.00469468	3.58543	-25.3938	2.09687	261.666	364.972	659.194	399.287	399.287	399.287	14.5999	-87.312	8.14377	286.565	393.804	258.049	194.289	194.289	194.289	-88.3736	-3.94727	-14.6222	47.2176	0.525147	-2.07691	-0.15064	-0.208715	1.26487	416.052	-136.929	-8.68009	0	0	0.224382
1544	0	12.1138	0	0	12.3077	5.62545	-10.1061	-0.291681	-0.011319	-0.341248	-17.0738	5.49E-15	-12.0405	0	0	-0.00760318	3.5618	-25.0344	1.81846	259.791	364.199	663.348	399.524	399.524	399.524	13.3113	-89.6267	7.95585	312.563	390.168	259.731	194.289	194.289	194.289	-90.5273	-3.48848	-13.5298	47.0707	0.918857	-1.95738	-0.2439	-0.208645	1.22109	532.13	-141.113	-14.0113	0	0	0.269784
1545	0	10.4612	0	0	10.5781	5.15084	-8.48075	-0.27578	0.0160818	-0.45537	-13.2594	-2.82E-15	-4.75156	0	0	-0.0203689	3.4822	-24.6529	1.7079	257.891	363.298	666.824	399.969	399.969	399.969	11.8051	-91.7621	7.57236	336.982	385.851	262.008	194.289	194.289	194.289	-92.4835	-2.95824	-12.2181	46.9244	1.28279	-1.98041	-0.374192	-0.197331	1.15711	673.27	-142.97	-19.0865	0	0	0.280624
1546	0	8.95396	0	0	9.0187	4.67606	-6.84036	-0.241197	0.0401585	-0.564132	-6.1839	-7.11E-15	2.87507	0	0	-0.0264096	3.34601	-24.2876	1.78639	256.183	362.29	669.663	400.588	400.588	400.588	10.1769	-93.6888	7.03951	359.17	380.977	264.726	194.289	194.289	194.289	-94.2334	-2.38515	-10.7779	46.8063	1.60132	-2.16283	-0.533053	-0.175887	1.06017	829.439	-141.982	-24.0276	0	0	0.242225
1547	0	7.6473	0	0	7.6802	4.2306	-5.29046	-0.186281	0.0565172	-0.658032	4.12111	-3.96E-15	9.63211	0	0	-0.0220175	3.15497	-23.9689	2.05888	254.845	361.194	671.907	401.326	401.326	401.326	8.532	-95.3497	6.42276	378.521	375.706	267.585	194.289	194.289	194.289	-95.7369	-1.79703	-9.31508	46.7346	1.8632	-2.51024	-0.71231	-0.145334	0.927232	989.652	-136.79	-29.1691	0	0	0.153199
1548	0	6.5406	0	0	6.55601	3.83918	-3.92179	-0.115849	0.0636728	-0.731064	16.3102	-9.32E-16	14.7246	0	0	-0.0082243	2.91264	-23.7165	2.51235	253.997	360.029	673.587	402.116	402.116	402.116	6.96524	-96.6556	5.797	394.539	370.202	270.14	194.289	194.289	194.289	-96.9147	-1.21375	-7.93106	46.7146	2.06295	-3.01438	-0.909581	-0.107854	0.766126	1144.88	-125.666	-34.839	0	0	0.0335287
1549	0	5.58101	0	0	5.58768	3.51824	-2.796	-0.0421036	0.06387	-0.781096	27.7145	1.40E-15	17.9756	0	0	0.0109494	2.62462	-23.5378	3.11338	253.692	358.807	674.71	402.891	402.891	402.891	5.54547	-97.4967	5.23405	406.873	364.602	271.861	194.289	194.289	194.289	-97.6591	-0.644602	-6.70607	46.738	2.20132	-3.64898	-1.11985	-0.0621306	0.598112	1286.24	-105.755	-41.1161	0	0	-0.076189
1550	0	4.69144	0	0	4.69414	3.275	-1.94122	0.0178104	0.0611256	-0.808433	34.9736	0	19.6552	0	0	0.0294351	2.29876	-23.4278	3.80775	253.909	357.537	675.257	403.59	403.59	403.59	4.3116	-97.7713	4.79089	415.318	359.002	272.235	194.289	194.289	194.289	-97.865	-0.0912928	-5.68978	46.7834	2.28579	-4.36814	-1.33588	-0.00735163	0.450414	1404.48	-75.6662	-47.5645	0	0	-0.121947
1551	0	3.8139	0	0	3.81498	3.10915	-1.35787	0.0473804	0.0607924	-0.814105	35.1801	-2.80E-15	20.3813	0	0	0.0385452	1.94545	-23.37	4.52295	254.555	356.22	675.18	404.168	404.168	404.168	3.27892	-97.4253	4.50171	419.78	353.465	270.898	194.289	194.289	194.289	-97.4726	0.445916	-4.90144	46.8183	2.32968	-5.1076	-1.54397	0.0597746	0.350593	1489.28	-34.5354	-53.5288	0	0	-0.0536769
1552	0	2.95023	0	0	2.9507	3.01667	-1.03246	0.0358188	0.0676043	-0.798062	26.9402	0	20.844	0	0	0.0317138	1.57749	-23.3398	5.1741	255.479	354.85	674.408	404.596	404.596	404.596	2.45136	-96.4877	4.37574	420.245	348.041	267.747	194.289	194.289	194.289	-96.5047	0.961337	-4.33817	46.8047	2.35107	-5.78992	-1.72241	0.14131	0.317467	1528.83	16.8327	-58.3325	0	0	0.152599
1553	0	2.18406	0	0	2.18437	2.99437	-0.953974	-0.0170729	0.0847487	-0.758205	11.1428	9.32E-16	21.6063	0	0	0.0150715	1.20935	-23.309	5.67304	256.491	353.417	672.854	404.866	404.866	404.866	1.83395	-95.0869	4.40073	416.776	342.807	263.001	194.289	194.289	194.289	-95.0847	1.43877	-3.98743	46.7046	2.3709	-6.33324	-1.843	0.23784	0.357093	1510.96	76.7543	-61.624	0	0	0.473522
1554	0	1.67206	0	0	1.67237	3.04302	-1.12519	-0.0990775	0.110943	-0.692682	-8.99535	-2.33E-16	22.6935	0	0	0.0115958	0.855789	-23.2495	5.93882	257.385	351.915	670.439	404.981	404.981	404.981	1.43928	-93.4379	4.55003	409.544	337.885	257.175	194.289	194.289	194.289	-93.4231	1.8506	-3.83817	46.4873	2.41092	-6.66174	-1.88065	0.343268	0.459729	1428.71	140.698	-63.5687	0	0	0.831864
1555	0	1.60215	0	0	1.60274	3.16749	-1.56311	-0.188883	0.139921	-0.602267	-28.8364	8.15E-16	23.4822	0	0	0.0460385	0.529952	-23.1385	5.90813	257.965	350.341	667.103	404.957	404.957	404.957	1.28284	-91.7963	4.78947	398.866	333.444	250.96	194.289	194.289	194.289	-91.7733	2.16359	-3.88315	46.1351	2.49135	-6.71637	-1.82274	0.446823	0.606606	1284.65	202.355	-64.8226	0	0	1.11819
1556	0	2.13175	0	0	2.13345	3.37312	-2.28616	-0.26357	0.161043	-0.491364	-43.8741	-2.77E-15	22.8654	0	0	0.119305	0.241548	-22.9613	5.54436	258.06	348.71	662.828	404.81	404.81	404.81	1.36606	-90.3954	5.08301	385.217	329.662	245.048	194.289	194.289	194.289	-90.3672	2.35171	-4.10952	45.6485	2.62827	-6.46412	-1.66758	0.534415	0.779441	1089.78	253.43	-65.7605	0	0	1.23397
1557	0	3.32909	0	0	3.33461	3.65953	-3.29195	-0.307038	0.165776	-0.367909	-51.2606	-5.21E-15	20.0977	0	0	0.199974	-0.00481818	-22.7131	4.84541	257.546	347.053	657.65	404.554	404.554	404.554	1.65452	-89.3866	5.39747	369.186	326.654	239.965	194.289	194.289	194.289	-89.3562	2.41254	-4.48276	45.0475	2.832	-5.90668	-1.42561	0.594371	0.96685	860.968	288.231	-66.1231	0	0	1.13358
1558	0	5.14514	0	0	5.16138	4.01636	-4.54201	-0.317952	0.154017	-0.242804	-50.902	-7.98E-15	15.5619	0	0	0.248298	-0.210731	-22.3991	3.84949	256.352	345.421	651.667	404.195	404.195	404.195	2.06928	-88.8086	5.7071	351.419	324.434	235.968	194.289	194.289	194.289	-88.7798	2.37641	-4.93976	44.3711	3.1054	-5.08675	-1.11626	0.624063	1.17128	617.643	307.362	-65.2761	0	0	0.842929
1559	0	7.4347	0	0	7.47545	4.4249	-5.96762	-0.306148	0.133463	-0.12816	-44.9264	-8.44E-15	10.6338	0	0	0.24758	-0.383998	-22.0329	2.63704	254.464	343.877	645.039	403.728	403.728	403.728	2.50549	-88.6026	5.99869	332.535	322.921	233.066	194.289	194.289	194.289	-88.5784	2.29984	-5.40382	43.673	3.44371	-4.09009	-0.769558	0.625513	1.40064	381.318	315.488	-62.8021	0	0	0.452296
1560	0	10.0101	0	0	10.0972	4.86385	-7.49075	-0.280598	0.109252	-0.033675	-35.9256	-2.33E-15	6.37168	0	0	0.207033	-0.537128	-21.6334	1.3261	251.919	342.494	637.972	403.143	403.143	403.143	2.86777	-88.6557	6.27498	313.078	321.999	231.104	194.289	194.289	194.289	-88.6367	2.24694	-5.81264	43.0153	3.83454	-3.03978	-0.421695	0.598303	1.65541	173.144	313.224	-58.0967	0	0	0.0823331
1561	0	12.6855	0	0	12.8476	5.31272	-9.03688	-0.247789	0.0823097	0.0364455	-26.1813	-4.83E-15	3.09983	0	0	0.147966	-0.684418	-21.22	0.0578748	248.788	341.333	630.698	402.426	402.426	402.426	3.093	-88.8392	6.54948	293.481	321.551	229.856	194.289	194.289	194.289	-88.8225	2.27148	-6.13236	42.4587	4.25917	-2.08036	-0.106848	0.538656	1.92504	8.98093	297.434	-50.4866	0	0	-0.168225
1562	0	15.3006	0	0	15.5696	5.75186	-10.5363	-0.215363	0.0562706	0.0821806	-17.6171	4.95E-15	1.03538	0	0	0.0926403	-0.837914	-20.8073	-1.02782	245.145	340.444	623.454	401.573	401.573	401.573	3.15511	-89.0329	6.8358	274.055	321.468	229.073	194.289	194.289	194.289	-89.013	2.40547	-6.35443	42.0501	4.69358	-1.35155	0.145389	0.452882	2.1946	-100.757	269.556	-40.4437	0	0	-0.262927
1563	0	17.735	0	0	18.1399	6.16357	-11.9284	-0.187673	0.0328822	0.105879	-11.2177	-7.55E-16	-0.0577614	0	0	0.0523473	-1.0033	-20.3987	-1.82214	241.04	339.856	616.449	400.588	400.588	400.588	3.06472	-89.1447	7.14268	255	321.655	228.539	194.289	194.289	194.289	-89.1154	2.65394	-6.49117	41.8113	5.1099	-0.957178	0.313998	0.346374	2.44647	-151.371	231.401	-28.9718	0	0	-0.232577
1564	0	19.9102	0	0	20.4713	6.53269	-13.164	-0.16647	0.0133932	0.111455	-7.19888	2.59E-15	-0.527504	0	0	0.0285631	-1.1768	-19.9839	-2.27194	236.472	339.581	609.849	399.492	399.492	399.492	2.85993	-89.1171	7.47103	236.418	322.033	228.092	194.289	194.289	194.289	-89.0735	2.99759	-6.56697	41.7297	5.47734	-0.93821	0.393474	0.227103	2.66289	-146.419	186.306	-17.3685	0	0	-0.148254
1565	0	21.7829	0	0	22.5071	6.84709	-14.2064	-0.152636	-0.00133517	0.103492	-5.34777	1.28E-15	-0.676029	0	0	0.0175692	-1.34485	-19.5391	-2.39003	231.383	339.615	603.765	398.32	398.32	398.32	2.59314	-88.9256	7.81325	218.332	322.542	227.625	194.289	194.289	194.289	-88.865	3.40042	-6.60912	41.7559	5.76472	-1.26155	0.396297	0.102945	2.83605	-97.7594	137.644	-6.80904	0	0	-0.0710926
1566	0	23.3383	0	0	24.2171	7.09829	-15.0321	-0.145073	-0.0117016	0.0868954	-5.06606	-1.87E-15	-0.800813	0	0	0.0134896	-1.48707	-19.0313	-2.24769	225.671	339.937	598.255	397.124	397.124	397.124	2.31878	-88.5711	8.15475	200.706	323.135	227.087	194.289	194.289	194.289	-88.493	3.81901	-6.6417	41.8105	5.9452	-1.82983	0.347394	-0.0171711	2.96308	-23.0361	88.1768	1.93634	0	0	-0.0188291
1567	0	24.5802	0	0	25.5908	7.28176	-15.631	-0.14256	-0.018274	0.0657373	-5.71232	1.93E-15	-1.07159	0	0	0.0118489	-1.58193	-18.424	-1.95337	219.219	340.507	593.336	395.964	395.964	395.964	2.08326	-88.0698	8.47607	183.468	323.779	226.464	194.289	194.289	194.289	-87.9755	4.21087	-6.68121	41.7975	6.00236	-2.50824	0.274847	-0.125407	3.05126	59.7463	40.5046	8.26509	0	0	0.0293948
1568	0	25.5234	0	0	26.632	7.3975	-16.0069	-0.143845	-0.0221208	0.043179	-6.72884	-1.21E-15	-1.58392	0	0	0.0102005	-1.61267	-17.6838	-1.62661	211.916	341.266	589.002	394.911	394.911	394.911	1.9185	-87.443	8.75574	166.527	324.447	225.769	194.289	194.289	194.289	-87.3347	4.54095	-6.73468	41.6218	5.93379	-3.15665	0.204839	-0.215898	3.10941	134.755	-3.11967	11.8997	0	0	0.103766
1569	0	26.1867	0	0	27.3543	7.45008	-16.1772	-0.147316	-0.0239797	0.0213423	-7.67227	2.36E-15	-2.31705	0	0	0.00779977	-1.57173	-16.7844	-1.37362	203.685	342.143	585.242	394.035	394.035	394.035	1.83885	-86.7095	8.97313	149.792	325.117	225.028	194.289	194.289	194.289	-86.59	4.78575	-6.7994	41.2039	5.7506	-3.65794	0.156354	-0.285714	3.14532	190.892	-40.4262	12.7887	0	0	0.215771
1570	0	26.5879	0	0	27.7755	7.44825	-16.1713	-0.152019	-0.0246118	0.00181104	-8.34186	3.32E-15	-3.20276	0	0	0.00492378	-1.46271	-15.711	-1.2689	194.497	343.061	582.053	393.404	393.404	393.403	1.84164	-85.8799	9.11051	133.171	325.767	224.273	194.289	194.289	194.289	-85.7524	4.93447	-6.86414	40.4903	5.47285	-3.93687	0.142305	-0.331777	3.16152	221.053	-69.3035	11.3402	0	0	0.346352
1571	0	26.7417	0	0	27.9152	7.40356	-16.0266	-0.156935	-0.0244373	-0.0140618	-8.6771	-1.05E-15	-4.12338	0	0	0.00201605	-1.29977	-14.4611	-1.34357	184.383	343.945	579.451	393.067	393.067	393.067	1.91093	-84.9565	9.15487	116.59	326.375	223.533	194.289	194.289	194.289	-84.8244	4.98767	-6.91217	39.4589	5.12357	-3.9694	0.168105	-0.353557	3.15916	222.345	-88.9679	8.41893	0	0	0.451056
1572	0	26.6603	0	0	27.7929	7.32821	-15.782	-0.161196	-0.0243692	-0.0250729	-8.71195	-9.32E-16	-5.01803	0	0	-0.000591417	-1.10517	-13.0458	-1.58143	173.432	344.733	577.466	393.053	393.053	393.053	2.02393	-83.9346	9.09835	99.988	326.921	222.832	194.289	194.289	194.289	-83.8013	4.95336	-6.92536	38.1183	4.72466	-3.78367	0.229975	-0.349537	3.13513	196.031	-99.6129	5.13936	0	0	0.479457
1573	0	26.3547	0	0	27.4267	7.23217	-15.4694	-0.164507	-0.02465	-0.0306505	-8.5412	3.61E-15	-5.77378	0	0	-0.00276511	-0.904834	-11.4875	-1.92413	161.786	345.379	576.141	393.365	393.365	393.365	2.15629	-82.8067	8.93702	83.3297	327.386	222.189	194.289	194.289	194.289	-82.6755	4.84259	-6.88675	36.5044	4.29571	-3.45223	0.313544	-0.319624	3.08717	148.305	-102.119	2.37385	0	0	0.403819
1574	0	25.8355	0	0	26.8328	7.12106	-15.1066	-0.166485	-0.0249546	-0.0309961	-8.1918	3.61E-15	-6.23727	0	0	-0.00450991	-0.723043	-9.81718	-2.2864	149.619	345.854	575.519	393.979	393.979	393.979	2.28598	-81.5655	8.66961	66.6046	327.754	221.617	194.289	194.289	194.289	-81.4395	4.66585	-6.78242	34.6732	3.85463	-3.07507	0.396792	-0.264094	3.01391	89.2212	-97.299	0.557994	0	0	0.238258
1575	0	25.1126	0	0	26.0242	6.9957	-14.6956	-0.166604	-0.024391	-0.0270231	-7.60004	4.54E-15	-6.22118	0	0	-0.00583142	-0.577571	-8.06888	-2.57828	137.111	346.146	575.631	394.852	394.852	394.852	2.39576	-80.2055	8.29727	49.8266	328.013	221.122	194.289	194.289	194.289	-80.0876	4.43148	-6.60301	32.6919	3.41956	-2.7561	0.458628	-0.186462	2.91745	29.8125	-85.802	-0.322643	0	0	0.0321266
1576	0	24.1915	0	0	25.0087	6.8535	-14.2275	-0.164372	-0.0216041	-0.020059	-6.65616	-4.19E-15	-5.52901	0	0	-0.00673405	-0.476832	-6.27486	-2.72769	124.429	346.264	576.488	395.921	395.921	395.921	2.47449	-78.7212	7.82474	33.0272	328.161	220.697	194.289	194.289	194.289	-78.6139	4.14588	-6.34538	30.6298	3.00915	-2.57875	0.48758	-0.0928103	2.80164	-21.3716	-67.8986	-0.557164	0	0	-0.157787
1577	0	23.0701	0	0	23.7855	6.69088	-13.6897	-0.159235	-0.0156811	-0.011304	-5.2472	-1.86E-15	-4.07408	0	0	-0.00710828	-0.419627	-4.46135	-2.69578	111.7	346.237	578.081	397.12	397.12	397.12	2.51853	-77.104	7.26228	16.2453	328.214	220.319	194.289	194.289	194.289	-77.0093	3.81463	-6.01476	28.5496	2.64156	-2.58914	0.485879	0.00762443	2.67178	-60.8863	-44.1127	-0.458561	0	0	-0.297711
1578	0	21.7363	0	0	22.3454	6.50543	-13.0732	-0.151057	-0.00695724	-0.00172677	-3.35458	-1.69E-15	-1.97856	0	0	-0.00663345	-0.39728	-2.64677	-2.48128	99.0188	346.112	580.384	398.377	398.377	398.377	2.53177	-75.34	6.6266	-0.481271	328.206	219.944	194.289	194.289	194.289	-75.2591	3.4437	-5.62549	26.502	2.33214	-2.79052	0.46653	0.101768	2.53099	-90.3897	-16.7008	-0.0792854	0	0	-0.387446
1579	0	20.1693	0	0	20.6708	6.29686	-12.376	-0.140625	0.0034936	0.00743961	-1.124	-2.91E-17	0.4788	0	0	-0.00491645	-0.396862	-0.842182	-2.11513	86.4431	345.944	583.352	399.634	399.634	399.634	2.52395	-73.4096	5.94026	-17.1216	328.189	219.509	194.289	194.289	194.289	-73.3431	3.04072	-5.19948	24.5233	2.0909	-3.14851	0.444778	0.178459	2.38622	-113.83	11.4423	0.531246	0	0	-0.444819
1580	0	18.3425	0	0	18.7393	6.06724	-11.604	-0.129962	0.0139046	0.0146646	1.11314	2.33E-16	2.89362	0	0	-0.00179741	-0.404446	0.946517	-1.64987	74.0137	345.792	586.933	400.844	400.844	400.844	2.50718	-71.2894	5.23007	-33.6561	328.224	218.939	194.289	194.289	194.289	-71.2369	2.61617	-4.76291	22.6362	1.92133	-3.60268	0.433398	0.228246	2.2424	-135.674	36.6632	1.31692	0	0	-0.4918
1581	0	16.2299	0	0	16.5292	5.82056	-10.7696	-0.1209	0.0226297	0.0184266	2.99943	-2.33E-15	4.86327	0	0	0.00252709	-0.407833	2.7158	-1.14779	61.7661	345.707	591.064	401.979	401.979	401.979	2.49157	-68.9553	4.52464	-50.0784	328.369	218.162	194.289	194.289	194.289	-68.916	2.18439	-4.34129	20.852	1.82002	-4.08061	0.439927	0.249005	2.10443	-159.576	56.5343	2.06265	0	0	-0.543456
1582	0	13.8116	0	0	14.0242	5.56209	-9.89008	-0.114642	0.0282367	0.0173577	4.20624	-2.33E-15	6.04368	0	0	0.00719332	-0.398394	4.46164	-0.670096	49.7445	345.728	595.672	403.031	403.031	403.031	2.48124	-66.3875	3.85145	-66.3958	328.67	217.119	194.289	194.289	194.289	-66.3597	1.7636	-3.95447	19.1755	1.77808	-4.51135	0.469824	0.238936	1.97344	-188.493	68.5407	2.60025	0	0	-0.60776
1583	0	11.0786	0	0	11.218	5.29759	-8.985	-0.111434	0.0298138	0.0105568	4.45562	-3.26E-15	6.21576	0	0	0.0103348	-0.371564	6.17716	-0.267282	38.0126	345.874	600.676	404.003	404.003	404.003	2.47263	-63.5723	3.23378	-82.629	329.149	215.781	194.289	194.289	194.289	-63.5541	1.37426	-3.61283	17.6085	1.7824	-4.83731	0.526984	0.1995	1.84809	-224.589	71.0641	2.79766	0	0	-0.68508
1584	0	8.03609	0	0	8.11707	5.03254	-8.07328	-0.112544	0.0267394	-0.00240109	3.31436	1.40E-15	5.28017	0	0	0.00778752	-0.326316	7.85109	0.0286509	26.6612	346.146	605.981	404.913	404.913	404.913	2.45467	-60.5045	2.68818	-98.8111	329.804	214.149	194.289	194.289	194.289	-60.4937	1.03625	-3.31543	16.1527	1.8172	-5.02325	0.613378	0.135428	1.72601	-268.967	63.1027	2.64228	0	0	-0.769069
1585	0	4.70909	0	0	4.74629	4.77112	-7.16981	-0.120075	0.0188521	-0.021542	0.239888	2.56E-15	3.2771	0	0	-0.00666336	-0.263831	9.46695	0.209056	15.812	346.527	611.475	405.783	405.783	405.783	2.41017	-57.1916	2.22343	-114.979	330.6	212.271	194.289	194.289	194.289	-57.186	0.766208	-3.04994	14.8125	1.86597	-5.06131	0.728346	0.054108	1.60656	-321.368	44.5015	2.16501	0	0	-0.847981
1586	0	1.14997	0	0	1.15693	4.51524	-6.2819	-0.136058	0.00722982	-0.0461421	-5.24142	3.20E-15	0.46669	0	0	-0.0391336	-0.186142	11.0033	0.289404	5.61451	346.985	617.029	406.635	406.635	406.635	2.31678	-53.6613	1.84042	-131.154	331.475	210.246	194.289	194.289	194.289	-53.6587	0.5752	-2.79327	13.5951	1.91388	-4.97125	0.865841	-0.0355979	1.48838	-379.734	16.4766	1.38932	0	0	-0.906056
1587	0	-2.55318	0	0	-2.56462	4.26457	-5.40895	-0.161859	-0.00629746	-0.0744305	-13.3364	-3.96E-15	-2.72341	0	0	-0.0916112	-0.0949457	12.435	0.304623	-3.76277	347.473	622.493	407.491	407.491	407.491	2.15002	-49.9699	1.53295	-147.323	332.345	208.239	194.289	194.289	194.289	-49.9682	0.466367	-2.51479	12.5109	1.94938	-4.79477	1.01642	-0.125023	1.37035	-441.103	-18.6556	0.460195	0	0	-0.928595
1588	0	-6.2719	0	0	-6.29177	4.01726	-4.54513	-0.196721	-0.0195176	-0.103395	-23.7049	-4.19E-15	-5.75242	0	0	-0.157149	0.00855321	13.7352	0.300059	-12.1464	347.941	627.698	408.365	408.365	408.365	1.88721	-46.208	1.28808	-163.406	333.121	206.468	194.289	194.289	194.289	-46.2057	0.432376	-2.18104	11.5718	1.96548	-4.58519	1.16796	-0.205826	1.25223	-502.044	-57.4415	-0.292546	0	0	-0.904698
1589	0	-9.8405	0	0	-9.86109	3.77191	-3.68607	-0.236555	-0.0293098	-0.129534	-35.2879	-5.59E-15	-7.95847	0	0	-0.21845	0.122932	14.878	0.320151	-19.375	348.331	632.467	409.268	409.268	409.267	1.51324	-42.499	1.08593	-179.242	333.721	205.183	194.289	194.289	194.289	-42.4956	0.453175	-1.76286	10.7883	1.96019	-4.39484	1.30741	-0.270546	1.12906	-558.401	-94.7235	-0.535008	0	0	-0.82823
1590	0	-13.071	0	0	-13.0874	3.5301	-2.83765	-0.274308	-0.0329968	-0.149478	-46.4155	9.32E-16	-8.76828	0	0	-0.252888	0.245273	15.8409	0.397991	-25.3148	348.591	636.622	410.2	410.2	410.2	1.0272	-38.9869	0.898743	-194.593	334.097	204.619	194.289	194.289	194.289	-38.9834	0.494837	-1.24389	10.1673	1.93588	-4.26355	1.42288	-0.312444	0.997783	-605.521	-124.596	-0.0317587	0	0	-0.700238
1591	0	-15.7792	0	0	-15.7893	3.29814	-2.0226	-0.302855	-0.0304905	-0.161796	-55.282	1.40E-15	-7.98719	0	0	-0.243594	0.370159	16.6076	0.548614	-29.8721	348.675	639.992	411.16	411.16	411.16	0.445811	-35.8144	0.690642	-209.186	334.247	204.956	194.289	194.289	194.289	-35.8122	0.511697	-0.626249	9.70934	1.89817	-4.21122	1.50303	-0.329135	0.856134	-637.72	-143.285	1.29884	0	0	-0.530754
1592	0	-17.8138	0	0	-17.8184	3.08717	-1.28055	-0.318252	-0.022966	-0.166054	-60.5251	2.80E-15	-5.71631	0	0	-0.18963	0.489357	17.169	0.766532	-33.0002	348.551	642.429	412.142	412.142	412.142	-0.20028	-33.0975	0.419723	-222.761	334.217	206.287	194.289	194.289	194.289	-33.098	0.45302	0.0714247	9.40778	1.85416	-4.23509	1.5423	-0.320486	0.707889	-652.042	-148.637	3.28376	0	0	-0.341965
1593	0	-19.081	0	0	-19.0823	2.91178	-0.663291	-0.319707	-0.0111558	-0.163121	-61.4677	-6.06E-15	-2.18599	0	0	-0.106657	0.592515	17.5241	1.02743	-34.7015	348.202	643.812	413.134	413.134	413.134	-0.873688	-30.9071	0.0447619	-235.126	334.079	208.615	194.289	194.289	194.289	-30.9097	0.272638	0.820145	9.248	1.81121	-4.31154	1.53789	-0.287643	0.561598	-647.498	-139.06	5.35874	0	0	-0.16085
1594	0	-19.558	0	0	-19.5582	2.78857	-0.229567	-0.30909	0.0050482	-0.152995	-58.2318	-7.45E-15	2.32866	0	0	-0.0190012	0.668755	17.6802	1.29256	-35.0258	347.629	644.06	414.122	414.122	414.122	-1.53524	-29.2582	-0.465411	-246.182	333.928	211.867	194.289	194.289	194.289	-29.2592	-0.0618919	1.58565	9.20858	1.77513	-4.401	1.49577	-0.231754	0.426344	-628.711	-113.601	6.77899	0	0	-0.0115815
1595	0	-19.2967	0	0	-19.2967	2.73433	-0.0385967	-0.290459	0.0256569	-0.135607	-51.7302	-8.39E-15	7.49307	0	0	0.0522879	0.708667	17.6511	1.51517	-34.0637	346.854	643.13	415.086	415.086	415.086	-2.14506	-28.1082	-1.12209	-255.927	333.87	215.919	194.289	194.289	194.289	-28.1009	-0.562152	2.32978	9.26331	1.74962	-4.45491	1.42414	-0.155432	0.313164	-602.771	-73.0799	6.79303	0	0	0.0941689
1596	0	-18.4142	0	0	-18.4143	2.76367	-0.14191	-0.269558	0.049731	-0.110473	-43.5105	-8.39E-15	12.8965	0	0	0.0984408	0.706283	17.4555	1.64729	-31.9362	345.912	641.025	415.999	415.999	415.999	-2.66209	-27.3651	-1.91081	-264.435	334.025	220.605	194.289	194.289	194.289	-27.3405	-1.21618	3.00957	9.38496	1.73574	-4.42321	1.33569	-0.064494	0.233343	-579.324	-21.3794	5.00484	0	0	0.160213
1597	0	-17.072	0	0	-17.0729	2.88601	-0.572561	-0.25295	0.0744708	-0.0780854	-35.4468	-3.73E-15	17.9989	0	0	0.123889	0.660376	17.1141	1.64598	-28.7824	344.854	637.786	416.826	416.826	416.826	-3.04453	-26.9046	-2.792	-271.809	334.522	225.734	194.289	194.289	194.289	-26.854	-1.99096	3.5769	9.54925	1.73204	-4.26103	1.24061	0.0326167	0.197741	-566.242	34.8377	1.58302	0	0	0.202341
1598	0	-15.4463	0	0	-15.4506	3.10228	-1.33369	-0.246886	0.0958027	-0.0402582	-29.3444	3.73E-15	22.2039	0	0	0.13949	0.574874	16.6467	1.47812	-24.7452	343.742	633.494	417.52	417.52	417.52	-3.25384	-26.5958	-3.70927	-278.135	335.483	231.105	194.289	194.289	194.289	-26.5134	-2.83975	3.98253	9.73982	1.73506	-3.93386	1.14795	0.12476	0.216083	-568.637	86.8127	-2.4767	0	0	0.241196
1599	0	-13.6955	0	0	-13.7076	3.40321	-2.39191	-0.254978	0.11009	-0.000516337	-26.4459	0	25.0288	0	0	0.153783	0.458387	16.07	1.12317	-19.9579	342.64	628.262	418.027	418.027	418.027	-3.2603	-26.3286	-4.60127	-283.43	337.003	236.522	194.289	194.289	194.289	-26.214	-3.71084	4.18321	9.95207	1.74023	-3.42041	1.06141	0.201827	0.298041	-586.245	127.14	-5.71384	0	0	0.295926
1600	0	-11.9363	0	0	-11.9614	3.77036	-3.68062	-0.276722	0.11529	0.0367296	-27.1149	1.86E-15	26.2158	0	0	0.168862	0.323038	15.3951	0.574151	-14.5331	341.614	622.236	418.289	418.289	418.289	-3.04723	-26.034	-5.41306	-287.621	339.128	241.821	194.289	194.289	194.289	-25.8942	-4.55525	4.14883	10.1957	1.74256	-2.71374	0.981449	0.258315	0.447359	-614.456	151.946	-6.67927	0	0	0.382348
1601	0	-10.2336	0	0	-10.2749	4.17999	-5.11382	-0.307852	0.111414	0.0672563	-30.8419	-5.59E-15	25.7686	0	0	0.182481	0.183132	14.6274	-0.162702	-8.55468	340.725	615.583	418.252	418.252	418.251	-2.61177	-25.6924	-6.10253	-290.55	341.844	246.885	194.289	194.289	194.289	-25.5408	-5.33131	3.86628	10.4949	1.73746	-1.82068	0.907511	0.292073	0.664253	-646.306	161.204	-4.54753	0	0	0.513834
1602	0	-8.60301	0	0	-8.66093	4.60802	-6.60424	-0.341965	0.0999441	0.0886767	-36.5014	0	23.884	0	0	0.192303	0.0538644	13.7655	-1.06844	-2.0739	340.022	608.492	417.87	417.87	417.87	-1.96348	-25.328	-6.64204	-292.005	345.083	251.648	194.289	194.289	194.289	-25.1833	-6.0067	3.33993	10.8868	1.72121	-0.761366	0.841777	0.305657	0.941771	-675.938	157.951	0.596181	0	0	0.701827
1603	0	-7.0237	0	0	-7.09447	5.0342	-8.07901	-0.372228	0.0832567	0.101083	-42.7025	9.32E-16	20.8795	0	0	0.198104	-0.0497246	12.8026	-2.11136	4.89166	339.543	601.162	417.123	417.123	417.123	-1.12209	-24.996	-7.01696	-291.764	348.736	256.093	194.289	194.289	194.289	-24.8794	-6.55925	2.58946	11.4171	1.69127	0.431098	0.791192	0.303633	1.26813	-700.422	146.515	7.75701	0	0	0.954778
1604	0	-5.45523	0	0	-5.53111	5.44416	-9.48716	-0.392909	0.0636443	0.106179	-48.1465	-1.03E-14	17.0895	0	0	0.200938	-0.113513	11.7279	-3.24673	12.3561	339.309	593.799	416.019	416.019	416.019	-0.115523	-24.766	-7.22329	-289.632	352.668	260.226	194.289	194.289	194.289	-24.6982	-6.97725	1.64681	12.1339	1.64623	1.71051	0.761684	0.292311	1.62599	-718.087	130.857	15.5357	0	0	1.27283
1605	0	-3.85485	0	0	-3.92448	5.82967	-10.8005	-0.400856	0.0428725	0.106605	-51.9355	-2.33E-15	12.8216	0	0	0.201461	-0.12538	10.528	-4.41739	20.3592	339.324	586.609	414.601	414.601	414.601	1.022	-24.7064	-7.26611	-285.475	356.739	264.065	194.289	194.289	194.289	-24.7049	-7.25994	0.552489	13.0814	1.58578	3.01844	0.757405	0.275555	1.99656	-728.475	112.799	22.8269	0	0	1.64312
1606	0	-2.19122	0	0	-2.24028	6.18767	-12.0095	-0.39587	0.0221369	0.104921	-53.696	-8.48E-15	8.34777	0	0	0.199159	-0.0765836	9.18989	-5.5561	28.9556	339.578	579.795	412.949	412.949	412.949	2.25264	-24.8725	-7.15779	-279.229	360.814	267.622	194.289	194.289	194.289	-24.9498	-7.41683	-0.64907	14.293	1.5107	4.28685	0.781492	0.255777	2.35902	-731.992	92.964	28.9656	0	0	2.03953
1607	0	-0.451965	0	0	-0.464075	6.51853	-13.1168	-0.380022	0.00213522	0.103142	-53.518	-2.80E-15	3.90119	0	0	0.192881	0.036806	7.70342	-6.58944	38.2023	340.044	573.548	411.174	411.174	411.174	3.53747	-25.301	-6.91585	-270.907	364.773	270.894	194.289	194.289	194.289	-25.4643	-7.46503	-1.91335	15.7847	1.42267	5.44216	0.832386	0.2333	2.69459	-728.8	71.2343	33.795	0	0	2.42382
1608	0	1.35577	0	0	1.39807	6.8239	-14.1298	-0.356415	-0.0165894	0.102582	-51.7761	-1.86E-15	-0.306224	0	0	0.18191	0.212645	6.06397	-7.44322	48.1443	340.682	568.052	409.405	409.405	409.406	4.83815	-26.0107	-6.55981	-260.576	368.514	273.86	194.289	194.289	194.289	-26.2618	-7.42508	-3.19824	17.5506	1.32382	6.41089	0.906564	0.208197	2.98334	-719.588	48.0491	37.4152	0	0	2.75625
1609	0	3.20895	0	0	3.32311	7.10473	-15.0532	-0.327773	-0.0335135	0.10383	-48.9136	-8.39E-15	-4.09072	0	0	0.166489	0.442139	4.27419	-8.04749	58.8044	341.446	563.474	407.774	407.774	407.774	6.1183	-27.0065	-6.10824	-248.347	371.951	276.482	194.289	194.289	194.289	-27.343	-7.31669	-4.46566	19.5617	1.2162	7.1247	0.997885	0.179174	3.21222	-705.027	24.3872	40.0964	0	0	3.00429
1610	0	5.07367	0	0	5.27568	7.35998	-15.8852	-0.296245	-0.0481667	0.106408	-45.3475	1.86E-15	-7.31037	0	0	0.147876	0.710192	2.3443	-8.33935	70.1779	342.289	559.967	406.392	406.392	406.392	7.34546	-28.2835	-5.57715	-234.348	375.018	278.708	194.289	194.289	194.289	-28.6996	-7.15623	-5.68324	21.7692	1.1014	7.52314	1.09402	0.144573	3.37142	-684.223	2.11835	42.0495	0	0	3.14322
1611	0	6.91043	0	0	7.21315	7.58621	-16.6168	-0.263797	-0.060256	0.10902	-41.4491	3.73E-15	-9.875	0	0	0.128018	0.996577	0.291192	-8.26534	82.2296	343.166	557.665	405.332	405.332	405.332	8.49253	-29.8308	-4.97972	-218.721	377.665	280.48	194.289	194.289	194.289	-30.3187	-6.95618	-6.82535	24.112	0.980168	7.5558	1.17644	0.102826	3.45948	-654.21	-16.5534	43.4426	0	0	3.15382
1612	0	8.67964	0	0	9.09097	7.77813	-17.2328	-0.232615	-0.0697738	0.109939	-37.5539	-5.59E-15	-11.7497	0	0	0.109009	1.27779	-1.86274	-7.7869	94.8893	344.039	556.68	404.619	404.619	404.619	9.53807	-31.6351	-4.32716	-201.607	379.863	281.741	194.289	194.289	194.289	-32.1855	-6.72574	-7.87281	26.5259	0.852274	7.18732	1.21708	0.0542602	3.47972	-609.041	-29.4157	44.2839	0	0	3.01478
1613	0	10.3468	0	0	10.868	7.92953	-17.7158	-0.204379	-0.0760552	0.108113	-33.8881	0	-12.846	0	0	0.0923954	1.52986	-4.09027	-6.89182	108.042	344.887	557.1	404.231	404.231	404.231	10.4654	-33.6835	-3.6293	-183.141	381.591	282.445	194.289	194.289	194.289	-34.2861	-6.47129	-8.81153	28.9516	0.71655	6.40822	1.19005	0.00144421	3.43874	-543.153	-34.9606	44.3327	0	0	2.71482
1614	0	11.8849	0	0	12.5098	8.03488	-18.0503	-0.180068	-0.0781589	0.103169	-30.5743	-1.86E-15	-13.0467	0	0	0.0787362	1.73208	-6.35922	-5.60782	121.517	345.703	558.973	404.101	404.101	404.101	11.2631	-35.9635	-2.89518	-163.449	382.847	282.568	194.289	194.289	194.289	-36.6077	-6.19747	-9.63291	31.339	0.571692	5.24809	1.07902	-0.0501129	3.34387	-453.159	-33.0418	43.2064	0	0	2.25917
1615	0	13.2736	0	0	13.9887	8.09091	-18.2276	-0.160779	-0.0762313	0.0954622	-27.7381	3.73E-15	-12.3575	0	0	0.0677495	1.87151	-8.63219	-4.01203	135.083	346.494	562.296	404.142	404.142	404.142	11.9271	-38.4613	-2.13359	-142.648	383.642	282.11	194.289	194.289	194.289	-39.1369	-5.9086	-10.3355	33.649	0.417145	3.78468	0.88715	-0.0967413	3.20504	-340.94	-26.6202	41.0657	0	0	1.68371
1616	0	14.499	0	0	15.285	8.09729	-18.2478	-0.148119	-0.0704134	0.0856912	-25.549	5.59E-15	-10.8242	0	0	0.0587526	1.9466	-10.8672	-2.22929	148.454	347.267	567.006	404.256	404.256	404.256	12.4612	-41.1607	-1.35349	-120.845	384.006	281.101	194.289	194.289	194.289	-41.8583	-5.60983	-10.9249	35.8505	0.254693	2.14215	0.638409	-0.13419	3.03218	-214.134	-19.5288	38.0062	0	0	1.05395
1617	0	15.5547	0	0	16.3887	8.05705	-18.1205	-0.144241	-0.0594696	0.0743214	-24.2057	-1.86E-15	-8.4278	0	0	0.0508602	1.96832	-13.0195	-0.41627	161.32	348.02	572.971	404.359	404.359	404.36	12.8764	-44.0443	-0.563973	-98.136	383.982	279.597	194.289	194.289	194.289	-44.7563	-5.30815	-11.413	37.9181	0.0901779	0.475402	0.370065	-0.158133	2.83736	-84.2154	-14.4382	33.4972	0	0	0.447631
1618	0	16.4436	0	0	17.3027	7.97786	-17.8694	-0.148985	-0.0446269	0.0623308	-23.6275	3.73E-15	-5.48974	0	0	0.0428311	1.95786	-15.0452	1.26488	173.371	348.732	579.998	404.385	404.385	404.385	13.1935	-47.0973	0.226953	-74.596	383.637	277.693	194.289	194.289	194.289	-47.8188	-5.01334	-11.8199	39.8299	-0.0660332	-1.05618	0.122767	-0.166408	2.63174	35.5558	-13.3698	27.5899	0	0	-0.0582442
1619	0	17.1753	0	0	18.0399	7.8716	-17.5313	-0.159826	-0.0279257	0.0507533	-23.4481	5.13E-15	-2.49741	0	0	0.0339688	1.94129	-16.9049	2.67506	184.342	349.366	587.851	404.29	404.29	404.29	13.4397	-50.3065	1.01329	-50.2879	383.049	275.517	194.289	194.289	194.289	-51.0361	-4.73725	-12.1703	41.5669	-0.199349	-2.31711	-0.074234	-0.157857	2.42387	134.8	-16.0793	20.4807	0	0	-0.413522
1620	0	17.7585	0	0	18.6146	7.75272	-17.1515	-0.173897	-0.0123785	0.0413681	-23.253	0	-0.0759304	0	0	0.0246078	1.943	-18.5665	3.71912	194.032	349.875	596.27	404.057	404.057	404.057	13.6431	-53.6554	1.79091	-25.2711	382.305	273.213	194.289	194.289	194.289	-54.3953	-4.49193	-12.489	43.1133	-0.293049	-3.21663	-0.204452	-0.134291	2.22041	206.217	-21.4475	12.9879	0	0	-0.597805
1621	0	18.1949	0	0	19.0338	7.63504	-16.7739	-0.18905	-0.00120051	0.035656	-22.7443	2.10E-15	1.15162	0	0	0.0155791	1.98004	-20.0064	4.35461	202.317	350.218	604.998	403.685	403.685	403.685	13.8255	-57.1202	2.55637	0.393845	381.479	270.921	194.289	194.289	194.289	-57.8753	-4.28706	-12.7937	44.4569	-0.330318	-3.71724	-0.266884	-0.101043	2.02374	247.25	-28.5687	6.39931	0	0	-0.626602
1622	0	18.4745	0	0	19.2913	7.52808	-16.4293	-0.203481	0.00280763	0.0345617	-21.7614	-1.63E-15	0.702617	0	0	0.00751462	2.05915	-21.2105	4.58848	209.145	350.364	613.796	403.19	403.19	403.19	13.9956	-60.6677	3.30471	26.6492	380.62	268.758	194.289	194.289	194.289	-61.4442	-4.12737	-13.0896	45.5899	-0.296696	-3.831	-0.269707	-0.0659841	1.83639	259.137	-37.2859	1.97217	0	0	-0.541922
1623	0	18.5745	0	0	19.3648	7.4337	-16.1242	-0.216255	-0.00144919	0.0374933	-20.3581	-1.40E-15	-1.57203	0	0	0.00084706	2.17633	-22.1737	4.46653	214.531	350.299	622.453	402.6	402.6	402.6	14.1444	-64.2546	4.02575	53.4476	379.734	266.806	194.289	194.289	194.289	-65.0579	-4.01124	-13.3643	46.5098	-0.181733	-3.60845	-0.227051	-0.0360288	1.66131	246.464	-47.4692	0.235791	0	0	-0.398187
1624	0	18.4615	0	0	19.2176	7.34441	-15.8347	-0.227959	-0.0131442	0.0418375	-18.8489	-1.86E-15	-5.42221	0	0	-0.00368008	2.31876	-22.8995	4.06042	218.54	350.022	630.795	401.949	401.949	401.949	14.2442	-67.8301	4.70039	80.7584	378.783	265.113	194.289	194.289	194.289	-68.6618	-3.93046	-13.5867	47.2212	0.0198958	-3.12509	-0.155026	-0.016254	1.50237	216.499	-58.771	0.839469	0	0	-0.245096
1625	0	18.0985	0	0	18.8075	7.24396	-15.5079	-0.240588	-0.0294606	0.0422922	-17.7435	-3.73E-15	-10.1801	0	0	-0.00502305	2.46805	-23.4002	3.45534	221.281	349.543	638.681	401.28	401.28	401.28	14.251	-71.3411	5.29906	108.566	377.684	263.708	194.289	194.289	194.289	-72.1963	-3.87066	-13.7088	47.7371	0.307523	-2.46846	-0.069542	-0.00851847	1.36642	179.232	-70.4557	2.80941	0	0	-0.116302
1626	0	17.458	0	0	18.101	7.11028	-15.0713	-0.255635	-0.046008	0.0318817	-17.4729	5.59E-15	-14.8341	0	0	-0.00279989	2.60395	-23.6963	2.74018	222.899	348.881	646.006	400.639	400.639	400.639	14.1108	-74.7414	5.7843	136.853	376.318	262.627	194.289	194.289	194.289	-75.6061	-3.81204	-13.6732	48.0794	0.673803	-1.72771	0.0135143	-0.0112025	1.2583	146.926	-81.3665	4.90174	0	0	-0.0249901
1627	0	16.5335	0	0	17.0898	6.92054	-14.4485	-0.273726	-0.0574622	0.00314038	-18.2463	9.32E-16	-18.1852	0	0	0.00118673	2.70766	-23.8155	2.00078	223.57	348.061	652.691	400.074	400.074	400.074	13.769	-77.9977	6.11718	165.56	374.555	261.935	194.289	194.289	194.289	-78.8488	-3.73078	-13.4231	48.2777	1.10497	-0.986414	0.0780943	-0.0203983	1.18171	133.311	-90.2586	6.01545	0	0	0.0324997
1628	0	15.3508	0	0	15.8035	6.65731	-13.5783	-0.293757	-0.059671	-0.0492677	-19.8539	-7.45E-15	-19.2031	0	0	0.00283079	2.76419	-23.791	1.31565	223.495	347.109	658.684	399.632	399.632	399.632	13.1815	-81.0947	6.26646	194.543	372.271	261.741	194.289	194.289	194.289	-81.9012	-3.60179	-12.9156	48.367	1.58182	-0.318073	0.107717	-0.0305607	1.13222	151	-96.3426	5.66839	0	0	0.0678252
1629	0	13.9729	0	0	14.3155	6.3138	-12.4328	-0.312196	-0.0507986	-0.127009	-21.5277	4.43E-15	-17.3079	0	0	-0.00190538	2.76363	-23.6601	0.753101	222.895	346.061	663.954	399.352	399.352	399.352	12.3263	-84.0338	6.21722	223.522	369.381	262.181	194.289	194.289	194.289	-84.7622	-3.40295	-12.1334	48.3845	2.08138	0.215856	0.089181	-0.0368059	1.10084	209.08	-99.4376	3.95534	0	0	0.0898487
1630	0	12.4971	0	0	12.7361	5.89677	-11.0279	-0.32244	-0.0321278	-0.226558	-21.91	3.49E-16	-12.5824	0	0	-0.0132552	2.70137	-23.4614	0.369013	222.002	344.951	668.49	399.262	399.263	399.263	11.2121	-86.8264	5.97614	252.069	365.852	263.386	194.289	194.289	194.289	-87.4478	-3.1202	-11.0938	48.3675	2.57882	0.566486	0.0141259	-0.0367736	1.07072	310.806	-99.9046	1.31763	0	0	0.0973933
1631	0	11.0378	0	0	11.1908	5.42596	-9.42486	-0.315997	-0.00774858	-0.339863	-19.3506	-9.91E-15	-5.78633	0	0	-0.026512	2.57754	-23.2331	0.204765	221.047	343.817	672.295	399.373	399.373	399.373	9.88375	-89.4799	5.57289	279.615	361.725	265.42	194.289	194.289	194.289	-89.9766	-2.75151	-9.85091	48.3494	3.04976	0.698319	-0.118432	-0.0300644	1.02263	453.094	-98.0326	-1.84882	0	0	0.0787528
1632	0	9.69859	0	0	9.78818	4.93039	-7.72071	-0.285572	0.0167955	-0.456764	-12.5354	-2.71E-15	1.85298	0	0	-0.0351513	2.3962	-23.01	0.284322	220.243	342.696	675.382	399.674	399.674	399.674	8.41829	-91.978	5.05786	305.501	357.11	268.21	194.289	194.289	194.289	-92.3477	-2.30714	-8.49154	48.3576	3.47247	0.59124	-0.302565	-0.0180637	0.939213	627.898	-93.7828	-5.49021	0	0	0.0190985
1633	0	8.53995	0	0	8.58782	4.44277	-6.02979	-0.228933	0.0361638	-0.567224	-1.22996	-3.61E-15	8.98736	0	0	-0.0347372	2.16431	-22.8206	0.610963	219.771	341.62	677.768	400.139	400.139	400.139	6.9118	-94.2639	4.4969	329.06	352.166	271.49	194.289	194.289	194.289	-94.5185	-1.80551	-7.12111	48.4094	3.82952	0.243617	-0.528461	-0.00303735	0.816099	823.845	-87.0339	-9.86339	0	0	-0.0875098
1634	0	7.55986	0	0	7.58296	3.99351	-4.46208	-0.151265	0.0468556	-0.663138	13.262	2.33E-16	14.5281	0	0	-0.0235375	1.89067	-22.6851	1.16409	219.76	340.611	679.469	400.723	400.723	400.723	5.45947	-96.2344	3.96356	349.694	347.066	274.79	194.289	194.289	194.289	-96.3957	-1.26671	-5.84487	48.5104	4.10973	-0.324351	-0.783582	0.00988023	0.658431	1027.32	-78.2927	-15.3266	0	0	-0.226573
1635	0	6.69552	0	0	6.7054	3.60594	-3.10389	-0.0654587	0.0484919	-0.740141	28.1214	-1.86E-15	17.9271	0	0	-0.00147896	1.58538	-22.6126	1.89731	220.275	339.679	680.491	401.371	401.371	401.371	4.13705	-97.7521	3.52874	366.934	341.957	277.491	194.289	194.289	194.289	-97.8448	-0.706716	-4.749	48.6517	4.30897	-1.06802	-1.05779	0.0187457	0.487835	1225.59	-67.433	-22.1725	0	0	-0.359128
1636	0	5.85136	0	0	5.85497	3.29385	-2.0075	0.0107204	0.0435887	-0.797122	39.6641	9.32E-16	19.1984	0	0	0.0282637	1.25945	-22.6008	2.73903	221.308	338.815	680.822	402.022	402.023	402.023	2.99034	-98.6764	3.24901	380.457	336.932	278.943	194.289	194.289	194.289	-98.7231	-0.134942	-3.88724	48.8102	4.43071	-1.91808	-1.33889	0.0234593	0.332005	1406.18	-54.4837	-30.2846	0	0	-0.424588
1637	0	4.94301	0	0	4.94408	3.06205	-1.19216	0.0603729	0.0371144	-0.834406	44.4934	-9.32E-16	18.8433	0	0	0.055326	0.924545	-22.6363	3.5976	222.779	337.992	680.43	402.621	402.621	402.621	2.03639	-98.9053	3.15672	390.06	332.025	278.603	194.289	194.289	194.289	-98.9232	0.443941	-3.27715	48.9506	4.48565	-2.78515	-1.61201	0.0294674	0.219423	1556.83	-38.4918	-39.1015	0	0	-0.355732
1638	0	3.94121	0	0	3.94145	2.9096	-0.65559	0.0705591	0.0339578	-0.851305	40.4065	1.40E-15	17.5646	0	0	0.0639273	0.592611	-22.6973	4.37073	224.55	337.169	679.262	403.12	403.12	403.12	1.27435	-98.4154	3.2555	395.613	327.229	276.173	194.289	194.289	194.289	-98.4157	1.02457	-2.90654	49.0296	4.49057	-3.56886	-1.85227	0.0448065	0.174866	1662.77	-18.8236	-47.5734	0	0	-0.10257
1639	0	2.90183	0	0	2.90189	2.83396	-0.389348	0.0355388	0.0376883	-0.844838	27.1263	1.16E-15	16.1076	0	0	0.0455527	0.27488	-22.7564	4.9584	226.444	336.294	677.253	403.483	403.483	403.483	0.698636	-97.2866	3.522	397.042	322.533	271.687	194.289	194.289	194.289	-97.276	1.59434	-2.74536	49.0023	4.4668	-4.1713	-2.02834	0.0757967	0.211134	1707.67	4.51797	-54.4279	0	0	0.335336
1640	0	1.97241	0	0	1.97246	2.83465	-0.391764	-0.0401708	0.0503124	-0.810219	6.68025	6.99E-16	15.1307	0	0	0.0142301	-0.0195664	-22.7863	5.27664	228.266	335.319	674.339	403.693	403.693	403.693	0.308384	-95.7053	3.91235	394.349	317.951	265.533	194.289	194.289	194.289	-95.6866	2.12838	-2.75858	48.8301	4.43814	-4.51151	-2.10444	0.125002	0.328718	1675.71	32.0322	-58.6857	0	0	0.883302
1641	0	1.36723	0	0	1.36731	2.91486	-0.674107	-0.14034	0.071535	-0.743936	-16.7982	-1.86E-15	14.94	0	0	0.00554892	-0.285422	-22.7635	5.27037	229.834	334.206	670.475	403.742	403.742	403.742	0.110187	-93.9357	4.3729	387.675	313.553	258.393	194.289	194.289	194.289	-93.9096	2.59019	-2.91709	48.4877	4.42826	-4.5385	-2.05692	0.19048	0.512744	1559.55	64.6794	-60.2406	0	0	1.39653
1642	0	1.31233	0	0	1.31264	3.08059	-1.25739	-0.240918	0.0967826	-0.646491	-38.1738	1.40E-15	15.1664	0	0	0.0504481	-0.522665	-22.6727	4.92274	230.998	332.941	665.655	403.634	403.634	403.634	0.111874	-92.2636	4.85373	377.343	309.461	251.083	194.289	194.289	194.289	-92.2298	2.9411	-3.20225	47.9694	4.45834	-4.24086	-1.87983	0.267846	0.740856	1364.27	102.67	-59.9589	0	0	1.70875
1643	0	1.97611	0	0	1.97751	3.33643	-2.15719	-0.317653	0.11799	-0.523688	-52.8977	-1.98E-15	14.9273	0	0	0.14368	-0.737414	-22.5092	4.26044	231.652	331.536	659.925	403.378	403.378	403.378	0.305829	-90.926	5.32049	363.866	305.824	244.361	194.289	194.289	194.289	-90.8845	3.15844	-3.59896	47.2936	4.54571	-3.65261	-1.59147	0.347287	0.990496	1108.62	143.346	-59.0057	0	0	1.7075
1644	0	3.41135	0	0	3.41724	3.6796	-3.36236	-0.35649	0.127728	-0.385626	-58.6523	-6.51E-15	13.4575	0	0	0.241309	-0.941557	-22.2794	3.35349	231.743	330.03	653.395	402.985	402.985	402.985	0.65041	-90.0539	5.76016	347.889	302.759	238.749	194.289	194.289	194.289	-90.0059	3.25339	-4.08143	46.5031	4.7023	-2.85299	-1.22418	0.41826	1.25036	818.873	182.53	-57.9826	0	0	1.38804
1645	0	5.53827	0	0	5.558	4.09608	-4.82069	-0.360495	0.125531	-0.245591	-56.2095	-4.85E-15	10.9053	0	0	0.296413	-1.15098	-21.9995	2.30971	231.271	328.48	646.234	402.465	402.464	402.465	1.06565	-89.6541	6.1788	330.11	300.308	234.459	194.289	194.289	194.289	-89.6016	3.27523	-4.60513	45.662	4.93416	-1.96046	-0.821088	0.473614	1.52272	525.065	218.066	-56.9219	0	0	0.860064
1646	0	8.18079	0	0	8.23321	4.56232	-6.44551	-0.340106	0.11641	-0.117951	-48.1164	7.08E-15	8.13248	0	0	0.291818	-1.38236	-21.6914	1.26197	230.27	326.961	638.658	401.825	401.825	401.825	1.45477	-89.6395	6.59516	311.199	298.447	231.445	194.289	194.289	194.289	-89.584	3.29564	-5.11795	44.8475	5.2409	-1.11862	-0.432442	0.509559	1.81015	259.298	249.132	-55.7256	0	0	0.303633
1647	0	11.1233	0	0	11.2379	5.05085	-8.13641	-0.303797	0.101972	-0.0137295	-37.1067	-5.85E-15	5.60737	0	0	0.239177	-1.64897	-21.377	0.348005	228.792	325.547	630.911	401.074	401.074	401.074	1.73679	-89.8768	7.03166	291.741	297.13	229.5	194.289	194.289	194.289	-89.8178	3.38283	-5.57919	44.1384	5.61484	-0.474052	-0.102503	0.517947	2.10808	48.5616	270.188	-53.657	0	0	-0.115827
1648	0	14.1516	0	0	14.3653	5.53404	-9.79434	-0.260879	0.0834234	0.0623281	-25.7737	4.50E-15	3.53411	0	0	0.165885	-1.95644	-21.0718	-0.315281	226.877	324.311	623.236	400.217	400.217	400.217	1.86443	-90.2224	7.50168	272.201	296.296	228.344	194.289	194.289	194.289	-90.1567	3.58133	-5.96527	43.5999	6.04039	-0.148297	0.14175	0.492256	2.40082	-92.2523	276.453	-49.933	0	0	-0.323513
1649	0	17.0794	0	0	17.4298	5.98653	-11.3315	-0.220645	0.0637134	0.109773	-16.1257	2.00E-16	2.04433	0	0	0.0984152	-2.29927	-20.7784	-0.657211	224.524	323.318	615.853	399.268	399.268	399.268	1.82858	-90.5475	8.00217	252.913	295.88	227.689	194.289	194.289	194.289	-90.4706	3.90249	-6.26749	43.2688	6.49284	-0.209586	0.293981	0.432371	2.6725	-159.694	266.732	-44.2648	0	0	-0.347965
1650	0	19.7657	0	0	20.2814	6.38806	-12.6813	-0.187895	0.0439957	0.130861	-9.0871	-5.18E-15	0.959552	0	0	0.0498207	-2.65969	-20.4837	-0.670289	221.682	322.621	608.935	398.24	398.24	398.24	1.65495	-90.7565	8.51566	234.086	295.814	227.289	194.289	194.289	194.289	-90.6643	4.32586	-6.48987	43.1412	6.93893	-0.653592	0.357102	0.338772	2.90358	-158.592	240.6	-36.5631	0	0	-0.274666
1651	0	22.1173	0	0	22.8115	6.72511	-13.8031	-0.165002	0.025741	0.13001	-4.85281	3.01E-15	0.147907	0	0	0.0221643	-3.00913	-20.1597	-0.413984	218.243	322.255	602.596	397.158	397.158	397.158	1.39136	-90.7912	9.01591	215.812	296.033	226.968	194.289	194.289	194.289	-90.6814	4.80952	-6.64386	43.1674	7.3397	-1.39869	0.344643	0.216727	3.08239	-102.281	199.685	-27.0563	0	0	-0.183476
1652	0	24.085	0	0	24.9526	6.99185	-14.683	-0.151802	0.00928397	0.113271	-3.05148	-2.87E-15	-0.563395	0	0	0.0102116	-3.31294	-19.7674	-0.00296439	214.062	322.231	596.895	396.052	396.052	396.052	1.09366	-90.6277	9.4758	198.089	296.473	226.616	194.289	194.289	194.289	-90.5	5.30355	-6.74479	43.2578	7.65768	-2.30018	0.275614	0.0753661	3.20364	-10.1722	147.032	-16.2988	0	0	-0.102772
1653	0	25.6554	0	0	26.6752	7.18953	-15.3304	-0.146012	-0.0049186	0.0871936	-2.95325	2.25E-15	-1.26589	0	0	0.00671114	-3.53744	-19.2644	0.417861	208.979	322.527	591.839	394.966	394.966	394.966	0.812563	-90.2674	9.87334	180.843	297.07	226.185	194.289	194.289	194.289	-90.1234	5.76238	-6.80848	43.2992	7.86495	-3.18091	0.177222	-0.0707432	3.27239	95.0405	88.0737	-5.42776	0	0	-0.0119686
1654	0	26.8396	0	0	27.9796	7.32499	-15.7716	-0.145658	-0.0165215	0.0578767	-3.86478	-1.63E-15	-2.00353	0	0	0.00619293	-3.65761	-18.6111	0.705103	202.852	323.091	587.404	393.96	393.959	393.959	0.585459	-89.7262	10.1942	163.962	297.764	225.667	194.289	194.289	194.289	-89.5683	6.1524	-6.84842	43.1763	7.94852	-3.86974	0.0833306	-0.206588	3.2975	190.581	29.3268	4.10572	0	0	0.122091
1655	0	27.6634	0	0	28.8874	7.40839	-16.0422	-0.148534	-0.0254453	0.0302834	-5.16704	-3.88E-15	-2.80459	0	0	0.00552184	-3.6632	-17.7763	0.748116	195.582	323.85	583.559	393.099	393.099	393.099	0.432866	-89.0258	10.4315	147.32	298.498	225.081	194.289	194.289	194.289	-88.8566	6.45461	-6.87356	42.7905	7.90965	-4.23746	0.0269779	-0.320215	3.28974	257.488	-23.2408	11.0797	0	0	0.3034
1656	0	28.1592	0	0	29.4317	7.45086	-16.1798	-0.152761	-0.0317744	0.00759148	-6.41537	2.36E-15	-3.67131	0	0	0.0037025	-3.56185	-16.7414	0.492827	187.142	324.723	580.282	392.453	392.453	392.453	0.359335	-88.1866	10.5828	130.8	299.225	224.461	194.289	194.289	194.289	-88.0087	6.66286	-6.88678	42.0738	7.75905	-4.222	0.0322579	-0.403315	3.2589	283.902	-65.1833	14.8894	0	0	0.487954
1657	0	28.3596	0	0	29.6491	7.46235	-16.2169	-0.156987	-0.0359429	-0.00829526	-7.36206	7.57E-16	-4.59216	0	0	0.00100372	-3.37807	-15.5032	-0.046002	177.584	325.632	577.576	392.081	392.081	392.081	0.357213	-87.223	10.6471	114.311	299.903	223.842	194.289	194.289	194.289	-87.039	6.77956	-6.8845	40.9957	7.51135	-3.83948	0.104834	-0.452457	3.20903	266.649	-94.8726	15.8314	0	0	0.598149
1658	0	28.2948	0	0	29.5739	7.44967	-16.1759	-0.160198	-0.0385505	-0.0167374	-7.89497	3.79E-15	-5.51823	0	0	-0.00183829	-3.14822	-14.0753	-0.787004	167.044	326.51	575.471	392.021	392.021	392.021	0.411659	-86.1434	10.6215	97.7965	300.5	223.254	194.289	194.289	194.289	-85.956	6.81047	-6.85748	39.5649	7.18146	-3.17955	0.231544	-0.466101	3.14285	211.259	-112.904	14.8365	0	0	0.562666
1659	0	27.9909	0	0	29.2356	7.41511	-16.064	-0.161878	-0.0399634	-0.0183614	-7.99658	-4.43E-15	-6.32804	0	0	-0.00409696	-2.91247	-12.486	-1.60029	155.724	327.299	574.013	392.288	392.288	392.288	0.505238	-84.9506	10.4997	81.2333	300.989	222.718	194.289	194.289	194.289	-84.7629	6.76047	-6.79265	37.8247	6.78465	-2.38522	0.380219	-0.444168	3.06104	131.38	-121.018	12.9382	0	0	0.363967
1660	0	27.4693	0	0	28.6568	7.35651	-15.8739	-0.162175	-0.0397765	-0.0151063	-7.70951	-1.40E-15	-6.79869	0	0	-0.0053934	-2.70593	-10.7743	-2.33882	143.861	327.954	573.252	392.869	392.869	392.869	0.620858	-83.6445	10.2731	64.6316	301.354	222.245	194.289	194.289	194.289	-83.4599	6.632	-6.67567	35.844	6.3383	-1.61954	0.511292	-0.387332	2.96613	45.2954	-120.547	10.7696	0	0	0.0588157
1661	0	26.7454	0	0	27.8537	7.26915	-15.5899	-0.160922	-0.0371148	-0.00906308	-7.01612	-3.61E-15	-6.67951	0	0	-0.00573905	-2.55176	-8.98251	-2.8738	131.69	328.445	573.224	393.724	393.724	393.724	0.743509	-82.2224	9.93452	48.0226	301.588	221.833	194.289	194.289	194.289	-82.0447	6.42646	-6.49452	33.705	5.86364	-1.02824	0.594483	-0.2987	2.86099	-30.6334	-112.002	8.56996	0	0	-0.254039
1662	0	25.8256	0	0	26.8347	7.14861	-15.1967	-0.157767	-0.0312026	-0.00231529	-5.86934	-2.56E-15	-5.80037	0	0	-0.00540303	-2.45875	-7.14955	-3.12201	119.408	328.763	573.942	394.793	394.793	394.793	0.861941	-80.6782	9.48284	31.4464	301.697	221.468	194.289	194.289	194.289	-80.5111	6.14643	-6.24338	31.4905	5.38544	-0.710247	0.618112	-0.186616	2.74958	-85.8198	-95.9097	6.43558	0	0	-0.485623
1663	0	24.7054	0	0	25.5991	6.99328	-14.6877	-0.152432	-0.0219861	0.00375646	-4.25968	-2.10E-15	-4.17164	0	0	-0.00463123	-2.42314	-5.30607	-3.05711	107.157	328.928	575.401	396.004	396.004	396.004	0.970304	-79.0001	8.92609	14.939	301.71	221.116	194.289	194.289	194.289	-78.847	5.79737	-5.92554	29.2743	4.92989	-0.704209	0.590758	-0.0639862	2.63509	-117.633	-73.277	4.47018	0	0	-0.597494
1664	0	23.3687	0	0	24.1365	6.80536	-14.0686	-0.145143	-0.0106479	0.00805303	-2.2935	3.26E-15	-2.0402	0	0	-0.0033411	-2.43297	-3.47228	-2.7058	95.0225	328.981	577.574	397.28	397.28	397.28	1.06857	-77.1695	8.28153	-1.47643	301.67	220.731	194.289	194.289	194.289	-77.0329	5.38805	-5.55371	27.1139	4.52155	-0.990889	0.530581	0.0522348	2.51978	-128.939	-46.6217	2.85536	0	0	-0.600509
1665	0	21.7902	0	0	22.4283	6.5904	-13.3561	-0.13698	0.00083205	0.00999384	-0.240844	-1.65E-15	0.187366	0	0	-0.00124358	-2.47276	-1.65848	-2.13539	83.0442	328.978	580.427	398.549	398.549	398.549	1.16018	-75.1621	7.57319	-17.7937	301.635	220.253	194.289	194.289	194.289	-75.0432	4.93065	-5.14697	25.0483	4.18027	-1.50521	0.45942	0.145026	2.40608	-126.676	-19.4407	1.73519	0	0	-0.538444
1666	0	19.941	0	0	20.4526	6.35585	-12.5736	-0.12938	0.0108161	0.00927133	1.54034	-8.15E-16	2.1163	0	0	0.00166315	-2.52714	0.132527	-1.43788	71.2306	328.98	583.912	399.756	399.756	399.756	1.24797	-72.952	6.82822	-34.0222	301.66	219.62	194.289	194.289	194.289	-72.851	4.44064	-4.72567	23.0982	3.91892	-2.1527	0.398957	0.201774	2.29436	-119.822	5.19576	1.02131	0	0	-0.463251
1667	0	17.7956	0	0	18.1893	6.10944	-11.7462	-0.12363	0.017942	0.00622525	2.7084	2.91E-15	3.41769	0	0	0.00473125	-2.58316	1.9021	-0.713623	59.5802	329.043	587.979	400.865	400.865	400.865	1.33082	-70.5168	6.07338	-50.1829	301.79	218.783	194.289	194.289	194.289	-70.433	3.9362	-4.30672	21.269	3.7417	-2.82713	0.367197	0.215012	2.18323	-118.02	24.4571	0.604975	0	0	-0.419075
1668	0	15.3382	0	0	15.6269	5.85767	-10.8954	-0.12119	0.0214396	0.00123437	2.95169	0	3.89871	0	0	0.00615468	-2.6312	3.65209	-0.0560049	48.1013	329.207	592.567	401.863	401.863	401.863	1.40156	-67.8426	5.33227	-66.3003	302.053	217.714	194.289	194.289	194.289	-67.7744	3.43698	-3.90006	19.5555	3.64388	-3.42758	0.379361	0.183751	2.07175	-130.039	36.3055	0.338129	0	0	-0.433524
1669	0	12.5692	0	0	12.7678	5.60462	-10.0351	-0.122865	0.0211983	-0.00552915	2.08995	1.63E-15	3.52145	0	0	0.0034919	-2.66496	5.38145	0.461925	36.8313	329.496	597.604	402.761	402.761	402.761	1.44669	-64.9279	4.62375	-82.3941	302.454	216.412	194.289	194.289	194.289	-64.8735	2.96262	-3.50679	17.9466	3.61223	-3.87369	0.444501	0.114263	1.95806	-161.906	39.7857	0.0639412	0	0	-0.514952
1670	0	9.50778	0	0	9.63202	5.35159	-9.17016	-0.128328	0.0176961	-0.0142393	0.103357	-3.38E-15	2.38696	0	0	-0.00542297	-2.68052	7.08353	0.796995	25.8493	329.911	603	403.585	403.585	403.586	1.44745	-61.7845	3.96138	-98.4725	302.976	214.911	194.289	194.289	194.289	-61.7419	2.53112	-3.11903	16.4309	3.6269	-4.117	0.562765	0.0182583	1.83994	-215.451	34.6405	-0.309633	0	0	-0.653985
1671	0	6.1916	0	0	6.25736	5.09747	-8.29702	-0.137538	0.0118399	-0.0260738	-3.04884	3.38E-15	0.696417	0	0	-0.0226843	-2.67555	8.74455	0.940087	15.2821	330.439	608.649	404.377	404.377	404.377	1.38242	-58.4356	3.35373	-114.53	303.584	213.27	194.289	194.289	194.289	-58.4029	2.15703	-2.7216	15.0013	3.66462	-4.14624	0.726368	-0.0878742	1.71719	-287.734	21.6693	-0.863126	0	0	-0.82619
1672	0	2.67767	0	0	2.70022	4.83983	-7.40765	-0.150754	0.00457893	-0.0422643	-7.45614	3.26E-15	-1.30958	0	0	-0.0498576	-2.64858	10.3431	0.914729	5.30102	331.048	614.416	405.176	405.176	405.176	1.23016	-54.9148	2.80504	-130.549	304.229	211.579	194.289	194.289	194.289	-54.8902	1.84985	-2.2945	13.6584	3.70281	-3.98634	0.915872	-0.185757	1.58941	-371.082	2.52404	-1.60578	0	0	-0.994624
1673	0	-0.956121	0	0	-0.962304	4.57656	-6.49498	-0.168402	-0.00232048	-0.063332	-13.2285	0	-3.29198	0	0	-0.0874191	-2.59914	11.851	0.768725	-3.89099	331.695	620.146	406.017	406.017	406.017	0.972398	-51.2677	2.31523	-146.494	304.86	209.959	194.289	194.289	194.289	-51.2501	1.61204	-1.81613	12.4123	3.72389	-3.68967	1.11078	-0.262663	1.45774	-456.666	-20.6051	-2.51394	0	0	-1.12198
1674	0	-4.60913	0	0	-4.63097	4.30792	-5.56013	-0.190574	-0.00731136	-0.0881124	-20.3769	9.32E-16	-4.9284	0	0	-0.132935	-2.52815	13.2359	0.561818	-12.0793	332.324	625.666	406.925	406.925	406.925	0.598695	-47.5547	1.87837	-162.309	305.428	208.562	194.289	194.289	194.289	-47.5434	1.43568	-1.26798	11.2812	3.71771	-3.32271	1.29159	-0.313234	1.3226	-536.553	-45.3748	-3.4321	0	0	-1.17838
1675	0	-8.15801	0	0	-8.18476	4.03794	-4.61746	-0.217231	-0.00968759	-0.11386	-28.7265	-9.32E-16	-5.97271	0	0	-0.179764	-2.4384	14.4644	0.35196	-19.0602	332.88	630.789	407.903	407.903	407.903	0.110122	-43.8533	1.47977	-177.9	305.909	207.57	194.289	194.289	194.289	-43.8484	1.29937	-0.638836	10.2878	3.68217	-2.95084	1.44455	-0.33804	1.18521	-605.434	-69.2631	-4.06742	0	0	-1.14862
1676	0	-11.4599	0	0	-11.4841	3.77441	-3.69481	-0.247493	-0.00933749	-0.136968	-37.7642	-6.52E-15	-6.21873	0	0	-0.216655	-2.33503	15.5063	0.183266	-24.6626	333.303	635.329	408.945	408.945	408.944	-0.480854	-40.2593	1.09327	-193.12	306.301	207.175	194.289	194.289	194.289	-40.2614	1.1676	0.0736741	9.45331	3.62187	-2.6248	1.56057	-0.339239	1.04644	-660.293	-89.0957	-4.08153	0	0	-1.03314
1677	0	-14.3612	0	0	-14.3791	3.52799	-2.83026	-0.278387	-0.00608024	-0.154037	-46.5185	3.03E-15	-5.43931	0	0	-0.229961	-2.22589	16.3375	0.0784461	-28.7642	333.544	639.11	410.029	410.029	410.029	-1.15361	-36.8831	0.681018	-207.766	306.625	207.553	194.289	194.289	194.289	-36.8922	0.993703	0.863787	8.79328	3.5457	-2.37216	1.63546	-0.316888	0.908132	-699.716	-100.57	-3.29143	0	0	-0.846395
1678	0	-16.7151	0	0	-16.7263	3.31108	-2.0681	-0.305097	0.000590333	-0.162731	-53.7053	-6.64E-15	-3.39649	0	0	-0.209675	-2.1213	16.9431	0.036912	-31.3015	333.567	641.98	411.13	411.13	411.13	-1.88359	-33.8368	0.197565	-221.592	306.928	208.836	194.289	194.289	194.289	-33.8508	0.726755	1.71926	8.31357	3.46438	-2.19498	1.669	-0.272046	0.770317	-723.136	-99.7001	-1.79689	0	0	-0.614052
1679	0	-18.4064	0	0	-18.4126	3.137	-1.45585	-0.323672	0.0128709	-0.162692	-58.2107	7.92E-15	0.222596	0	0	-0.156284	-2.03274	17.3179	0.0379325	-32.2705	333.357	643.819	412.219	412.219	412.219	-2.64422	-31.2141	-0.401032	-234.353	307.271	211.083	194.289	194.289	194.289	-31.2271	0.321492	2.62188	8.00904	3.38767	-2.0732	1.66352	-0.20209	0.637543	-730.586	-81.4342	-0.269778	0	0	-0.368091
1680	0	-19.3727	0	0	-19.3761	3.02021	-1.0449	-0.332874	0.0325969	-0.153397	-59.494	9.32E-16	5.52771	0	0	-0.0808501	-1.97075	17.4666	0.0472465	-31.7235	332.921	644.545	413.27	413.27	413.27	-3.40422	-29.0709	-1.14579	-245.843	307.741	214.276	194.289	194.289	194.289	-29.0725	-0.252041	3.54451	7.8637	3.32273	-1.97175	1.62644	-0.108331	0.513887	-725.909	-43.5121	0.349281	0	0	-0.141439
1681	0	-19.6156	0	0	-19.6181	2.97565	-0.888076	-0.333825	0.0601783	-0.134549	-57.6928	3.73E-15	12.2896	0	0	0.00108568	-1.94264	17.4025	0.0249665	-29.7585	332.291	644.115	414.257	414.257	414.257	-4.12321	-27.4158	-2.04351	-255.928	308.457	218.326	194.289	194.289	194.289	-27.3916	-1.00006	4.44718	7.85306	3.27278	-1.84911	1.56895	0.00594968	0.404818	-715.713	13.1267	-0.975465	0	0	0.0444417
1682	0	-19.1999	0	0	-19.2031	3.01658	-1.03215	-0.32892	0.093348	-0.105895	-53.5219	-1.86E-15	19.8603	0	0	0.076629	-1.95057	17.1449	-0.0667241	-26.5072	331.521	642.527	415.157	415.157	415.157	-4.74973	-26.2102	-3.07011	-264.535	309.564	223.089	194.289	194.289	194.289	-26.1437	-1.90095	5.2752	7.94768	3.2368	-1.66561	1.50016	0.13125	0.316333	-706.875	82.1436	-4.75599	0	0	0.185574
1683	0	-18.2413	0	0	-18.2478	3.15116	-1.50569	-0.320907	0.127002	-0.068227	-48.0556	5.59E-15	27.2452	0	0	0.138709	-1.99068	16.7167	-0.257891	-22.12	330.683	639.816	415.94	415.94	415.94	-5.22329	-25.377	-4.17149	-271.643	311.231	228.373	194.289	194.289	194.289	-25.2541	-2.90747	5.96109	8.11807	3.21002	-1.38944	1.4272	0.2537	0.253318	-704.616	153.014	-10.525	0	0	0.293096
1684	0	-16.8866	0	0	-16.9007	3.37863	-2.30553	-0.313303	0.154668	-0.0244491	-42.5756	1.12E-14	33.3496	0	0	0.185154	-2.05331	16.1414	-0.56733	-16.752	329.862	636.048	416.576	416.576	416.576	-5.4819	-24.816	-5.27291	-277.254	313.616	233.956	194.289	194.289	194.289	-24.6298	-3.95543	6.43233	8.33954	3.18466	-1.00036	1.34986	0.357772	0.225477	-709.517	213.822	-16.6965	0	0	0.384473
1685	0	-15.2872	0	0	-15.3146	3.68757	-3.39032	-0.310237	0.171262	0.0206721	-38.3535	-3.73E-15	37.3261	0	0	0.21659	-2.12443	15.4405	-1.00205	-10.5506	329.145	631.321	417.026	417.026	417.025	-5.47234	-24.4254	-6.29533	-281.364	316.836	239.604	194.289	194.289	194.289	-24.1801	-4.97714	6.62319	8.59703	3.15137	-0.490278	1.26646	0.432972	0.24232	-719.486	255.957	-21.1467	0	0	0.476384
1686	0	-13.5724	0	0	-13.6188	4.0576	-4.68621	-0.314276	0.174408	0.0613223	-36.2727	-5.59E-15	38.7318	0	0	0.234565	-2.18754	14.6316	-1.55881	-3.64594	328.615	625.755	417.248	417.248	417.248	-5.1581	-24.124	-7.17123	-283.943	320.944	245.101	194.289	194.289	194.289	-23.8361	-5.91379	6.48541	8.88876	3.10052	0.13836	1.17335	0.47387	0.316303	-729.568	275.669	-22.0584	0	0	0.581573
1687	0	-11.8323	0	0	-11.9007	4.46404	-6.10383	-0.325299	0.164851	0.0924632	-36.6126	7.45E-15	37.57	0	0	0.241194	-2.22586	13.7264	-2.22682	3.85602	328.347	619.494	417.204	417.204	417.204	-4.52361	-23.8662	-7.85544	-284.921	325.916	250.278	194.289	194.289	194.289	-23.5631	-6.72354	5.99551	9.22779	3.02361	0.875297	1.06897	0.483184	0.455207	-734.778	275.084	-18.8284	0	0	0.710601
1688	0	-10.1112	0	0	-10.2008	4.88358	-7.55896	-0.340943	0.145184	0.11149	-39.0653	9.32E-15	34.143	0	0	0.23948	-2.22412	12.7306	-2.9904	11.8768	328.397	612.7	416.86	416.86	416.86	-3.57475	-23.6463	-8.328	-284.202	331.661	255.034	194.289	194.289	194.289	-23.3623	-7.384	5.15718	9.64212	2.91419	1.70513	0.957245	0.465667	0.660935	-732.577	258.691	-12.0483	0	0	0.8728
1689	0	-8.41315	0	0	-8.51849	5.29829	-8.98739	-0.357661	0.118534	0.118732	-42.8883	-1.86E-15	28.8936	0	0	0.23307	-2.16977	11.6437	-3.83048	20.3673	328.799	605.551	416.195	416.195	416.195	-2.3378	-23.4935	-8.59057	-281.675	338.033	259.332	194.289	194.289	194.289	-23.2645	-7.89032	4.00004	10.1721	2.7686	2.60887	0.848398	0.4277	0.92818	-723.889	231.643	-3.16683	0	0	1.0759
1690	0	-6.71348	0	0	-6.82506	5.69711	-10.3501	-0.371559	0.0872976	0.117069	-47.0996	-2.80E-15	22.2626	0	0	0.224998	-2.0534	10.4595	-4.72417	29.3074	329.569	598.237	415.211	415.211	415.211	-0.857324	-23.4604	-8.66	-277.238	344.852	263.186	194.289	194.289	194.289	-23.3194	-8.25138	2.57616	10.8662	2.58587	3.56364	0.757605	0.374027	1.2465	-712.434	197.086	6.52135	0	0	1.32366
1691	0	-4.9756	0	0	-5.08017	6.07481	-11.6295	-0.379325	0.0532701	0.110405	-50.7216	3.26E-15	14.6912	0	0	0.216663	-1.86881	9.16734	-5.64267	38.7043	330.695	590.957	413.932	413.932	413.932	0.806914	-23.6081	-8.56143	-270.816	351.914	266.642	194.289	194.289	194.289	-23.5813	-8.4854	0.954486	11.7741	2.36769	4.54069	0.700676	0.308879	1.59802	-702.51	157.137	16.0747	0	0	1.6158
1692	0	-3.16654	0	0	-3.24757	6.42952	-12.8199	-0.378523	0.0179444	0.102314	-52.9557	-8.85E-15	6.64943	0	0	0.207393	-1.61296	7.75462	-6.54844	48.5884	332.149	583.915	412.412	412.412	412.412	2.58385	-23.993	-8.3225	-262.374	359.004	269.744	194.289	194.289	194.289	-24.0981	-8.61524	-0.785321	12.94	2.11735	5.50286	0.687151	0.236894	1.96503	-696.069	113.382	25.0735	0	0	1.9439
1693	0	-1.26882	0	0	-1.30721	6.76004	-13.9187	-0.367863	-0.0167281	0.0955942	-53.3195	-4.66E-15	-1.30039	0	0	0.195401	-1.28624	6.20871	-7.39378	59.0051	333.882	577.313	410.734	410.734	410.734	4.39627	-24.6568	-7.96937	-251.927	365.911	272.523	194.289	194.289	194.289	-24.9022	-8.66387	-2.55963	14.395	1.83928	6.4034	0.721558	0.162506	2.32453	-693.294	67.7871	33.2676	0	0	2.29206
1694	0	0.712706	0	0	0.737577	7.06396	-14.9196	-0.347558	-0.0484407	0.0913731	-51.7386	1.86E-15	-8.55056	0	0	0.179379	-0.893278	4.51987	-8.12154	70.0038	335.831	571.35	409.003	409.003	409.003	6.16736	-25.6209	-7.52462	-239.543	372.438	274.976	194.289	194.289	194.289	-26.0065	-8.65075	-4.28831	16.1499	1.53823	7.18687	0.797652	0.090693	2.6573	-691.045	22.8911	40.4265	0	0	2.62977
1695	0	2.7509	0	0	2.85915	7.3371	-15.8109	-0.319821	-0.0751193	0.089504	-48.5711	9.32E-15	-14.5556	0	0	0.159884	-0.443834	2.68385	-8.66876	81.6248	337.925	566.216	407.339	407.339	407.338	7.82786	-26.8864	-7.00714	-225.333	378.418	277.069	194.289	194.289	194.289	-27.4047	-8.59007	-5.90173	18.1919	1.21888	7.79296	0.903339	0.0253197	2.94822	-685.289	-18.7278	46.4084	0	0	2.91701
1696	0	4.80189	0	0	5.01068	7.57416	-16.5779	-0.288053	-0.0953135	0.0890903	-44.4333	-1.86E-15	-18.9141	0	0	0.139227	0.0465247	0.703678	-8.97228	93.8859	340.09	562.092	405.852	405.852	405.851	9.32213	-28.4383	-6.43287	-209.438	383.728	278.748	194.289	194.289	194.289	-29.0762	-8.49064	-7.34621	20.4833	0.885362	8.16206	1.02068	-0.0307419	3.18487	-671.81	-54.4064	51.121	0	0	3.11192
1697	0	6.81454	0	0	7.1354	7.76958	-17.2054	-0.256131	-0.108703	0.088713	-40.0071	-7.45E-15	-21.4441	0	0	0.120219	0.556756	-1.40967	-8.97508	106.772	342.254	559.142	404.633	404.633	404.633	10.6117	-30.2533	-5.81533	-192.012	388.291	279.949	194.289	194.289	194.289	-30.9932	-8.35673	-8.58665	22.9669	0.540946	8.24112	1.12771	-0.0766021	3.36225	-646.369	-82.1649	54.7344	0	0	3.17714
1698	0	8.74015	0	0	9.17711	7.91846	-17.6806	-0.227119	-0.115186	0.0868832	-35.815	3.73E-15	-22.1002	0	0	0.104582	1.06156	-3.63755	-8.63386	120.225	344.361	557.511	403.735	403.735	403.735	11.6759	-32.3074	-5.16582	-173.203	392.072	280.619	194.289	194.289	194.289	-33.129	-8.18964	-9.60621	25.5731	0.188435	7.99076	1.19896	-0.112018	3.47732	-604.456	-100.298	57.3212	0	0	3.08477
1699	0	10.5389	0	0	11.0877	8.01785	-17.9963	-0.201789	-0.114191	0.0825078	-32.0391	3.73E-15	-20.9037	0	0	0.09189	1.53376	-5.95425	-7.92878	134.138	346.368	557.319	403.167	403.167	403.167	12.5117	-34.5805	-4.49352	-153.144	395.078	280.728	194.289	194.289	194.289	-35.4623	-7.98968	-10.4056	28.2299	-0.169498	7.39401	1.20808	-0.135988	3.53018	-541.146	-107.502	58.6266	0	0	2.81653
1700	0	12.1806	0	0	12.8295	8.06854	-18.1569	-0.180551	-0.1061	0.0752476	-28.7492	1.86E-15	-18.0754	0	0	0.080638	1.9479	-8.32765	-6.87364	148.342	348.253	558.643	402.895	402.895	402.895	13.1346	-37.055	-3.80574	-131.956	397.351	280.283	194.289	194.289	194.289	-37.9767	-7.75903	-11.0036	30.8702	-0.52934	6.46567	1.14225	-0.150872	3.52203	-455.191	-104.71	58.593	0	0	2.38297
1701	0	13.6433	0	0	14.3752	8.07573	-18.1796	-0.164308	-0.0926837	0.0657084	-26.0374	-3.73E-15	-14.0672	0	0	0.0695378	2.28481	-10.7196	-5.52154	162.615	350.011	561.511	402.852	402.852	402.852	13.5777	-39.7135	-3.10747	-109.757	398.971	279.32	194.289	194.289	194.289	-40.6579	-7.50321	-11.4357	33.437	-0.885969	5.25734	1.00141	-0.158552	3.45502	-348.974	-94.6596	57.4551	0	0	1.82265
1702	0	14.9125	0	0	15.7076	8.04794	-18.0916	-0.154244	-0.0762547	0.0550325	-24.0186	5.59E-15	-9.44744	0	0	0.0581817	2.53578	-13.0871	-3.96355	176.683	351.647	565.885	402.949	402.949	402.949	13.886	-42.5378	-2.4008	-86.6599	400.04	277.907	194.289	194.289	194.289	-43.4925	-7.23088	-11.7485	35.885	-1.23198	3.85575	0.801144	-0.159958	3.33455	-228.958	-81.2057	55.5426	0	0	1.19949
1703	0	15.9822	0	0	16.8211	7.99517	-17.9243	-0.152388	-0.0578327	0.0443544	-22.8702	9.32E-16	-4.67826	0	0	0.0470564	2.70463	-15.3836	-2.31828	190.245	353.165	571.653	403.097	403.097	403.097	14.1093	-45.5102	-1.6847	-62.7662	400.671	276.134	194.289	194.289	194.289	-46.4688	-6.95291	-11.9926	38.1797	-1.55715	2.37253	0.569524	-0.15325	3.17032	-104.735	-67.5234	52.7451	0	0	0.589266
1704	0	16.8568	0	0	17.7225	7.92778	-17.7102	-0.158517	-0.0394008	0.0350995	-22.4835	-5.13E-15	-0.310524	0	0	0.0364073	2.80651	-17.5627	-0.71409	202.999	354.565	578.638	403.211	403.211	403.211	14.2975	-48.6174	-0.954708	-38.1597	400.978	274.111	194.289	194.289	194.289	-49.5791	-6.68162	-12.2174	40.2955	-1.848	0.926778	0.338697	-0.137728	2.97355	12.8101	-56.6378	49.2111	0	0	0.0638593
1705	0	17.5483	0	0	18.4275	7.85512	-17.4787	-0.170333	-0.0231251	0.0281515	-22.4676	-3.26E-15	3.11139	0	0	0.0263015	2.86387	-19.5806	0.731193	214.671	355.835	586.605	403.224	403.224	403.224	14.4944	-51.8495	-0.203715	-12.9039	401.07	271.967	194.289	194.289	194.289	-52.8194	-6.42954	-12.4662	42.2134	-2.08866	-0.37444	0.134777	-0.114824	2.75563	114.828	-50.4975	45.1473	0	0	-0.328296
1706	0	18.0692	0	0	18.9521	7.78436	-17.2527	-0.184607	-0.0111702	0.0243617	-22.3027	9.32E-16	5.08882	0	0	0.0167572	2.90099	-21.3993	1.92681	225.038	356.956	595.289	403.089	403.089	403.089	14.7332	-55.1951	0.576043	12.9506	401.033	269.831	194.289	194.289	194.289	-56.183	-6.20789	-12.7711	43.9192	-2.26238	-1.45158	-0.0247405	-0.0868673	2.52655	194.843	-49.5118	40.8183	0	0	-0.564498
1707	0	18.4237	0	0	19.3028	7.71915	-17.0439	-0.198394	-0.00525843	0.0236869	-21.5368	1.27E-15	5.23547	0	0	0.00784968	2.93871	-22.9886	2.81829	233.943	357.907	604.409	402.782	402.782	402.782	15.0309	-58.6351	1.39032	39.3584	400.928	267.816	194.289	194.289	194.289	-59.6539	-6.02463	-13.1482	45.402	-2.35339	-2.26065	-0.134097	-0.0599953	2.29512	250.473	-53.4703	36.5168	0	0	-0.652143
1708	0	18.6018	0	0	19.469	7.65848	-16.8492	-0.209604	-0.00689455	0.0256755	-19.929	3.49E-16	3.29975	0	0	6.48E-05	2.99093	-24.3268	3.38864	241.296	358.671	613.692	402.299	402.299	402.299	15.3842	-62.137	2.23939	66.2753	400.775	266.007	194.289	194.289	194.289	-63.2005	-5.88225	-13.5944	46.6542	-2.34937	-2.79274	-0.1935	-0.0388325	2.06891	281.818	-61.345	32.5233	0	0	-0.61759
1709	0	18.5762	0	0	19.4206	7.59553	-16.6468	-0.217712	-0.0159821	0.0288644	-17.5694	6.52E-15	-0.646081	0	0	-0.00522781	3.06304	-25.4015	3.65409	247.076	359.239	622.888	401.658	401.658	401.658	15.7661	-65.6532	3.11413	93.6604	400.549	264.444	194.289	194.289	194.289	-66.773	-5.77536	-14.0834	47.6718	-2.24291	-3.06829	-0.208889	-0.0296784	1.85388	291.735	-72.2868	28.8602	0	0	-0.500152
1710	0	18.3054	0	0	19.1107	7.5176	-16.3955	-0.224066	-0.0308795	0.0303337	-14.9072	-2.80E-15	-6.17114	0	0	-0.00572694	3.15225	-26.2091	3.65694	251.32	359.61	631.775	400.897	400.897	400.897	16.1262	-69.1233	3.99313	121.48	400.178	263.131	194.289	194.289	194.289	-70.3046	-5.68923	-14.567	48.4548	-2.03299	-3.12855	-0.187098	-0.0339092	1.65801	285.004	-84.6387	25.1871	0	0	-0.341585
1711	0	17.7429	0	0	18.487	7.40719	-16.0383	-0.230782	-0.0486524	0.0255706	-12.5925	-2.80E-15	-12.4883	0	0	0.000700464	3.24913	-26.7558	3.45778	254.12	359.79	640.173	400.069	400.069	400.069	16.3946	-72.482	4.84211	149.71	399.548	262.05	194.289	194.289	194.289	-73.7186	-5.59932	-14.9783	49.0094	-1.72507	-3.02739	-0.140011	-0.0526395	1.48772	269.301	-97.3202	21.1319	0	0	-0.178682
1712	0	16.85	0	0	17.5068	7.24423	-15.5088	-0.239955	-0.0648925	0.00841183	-11.3074	-9.32E-16	-18.4618	0	0	0.0136887	3.34014	-27.0574	3.12783	255.621	359.789	647.937	399.242	399.242	399.242	16.4893	-75.669	5.61633	178.316	398.52	261.19	194.289	194.289	194.289	-76.9399	-5.47292	-15.2394	49.3489	-1.33119	-2.82397	-0.0827345	-0.0820743	1.35117	255.215	-108.824	16.2796	0	0	-0.0357567
1713	0	15.6095	0	0	16.1552	7.00991	-14.7423	-0.253092	-0.0741987	-0.0275611	-11.5889	-6.06E-15	-22.7584	0	0	0.0280456	3.41036	-27.1388	2.74155	256.007	359.623	654.965	398.49	398.49	398.49	16.3274	-78.6396	6.26617	207.228	396.941	260.57	194.289	194.289	194.289	-79.9069	-5.27348	-15.272	49.495	-0.868494	-2.57711	-0.0360857	-0.11685	1.25161	255.607	-117.648	10.2696	0	0	0.0800095
1714	0	14.0402	0	0	14.4597	6.69168	-13.6923	-0.270522	-0.0717449	-0.0872349	-13.6083	-4.19E-15	-24.1724	0	0	0.0341463	3.44642	-27.0333	2.36945	255.498	359.306	661.192	397.89	397.89	397.89	15.8403	-81.3723	6.7462	236.289	394.677	260.26	194.289	194.289	194.289	-82.5847	-4.96792	-15.0119	49.4777	-0.358154	-2.3403	-0.0189326	-0.150554	1.19112	282.358	-122.746	3.16075	0	0	0.176762
1715	0	12.2065	0	0	12.5001	6.28824	-12.3471	-0.290205	-0.0552921	-0.172037	-16.8987	1.16E-15	-22.0213	0	0	0.0232742	3.43859	-26.7807	2.07189	254.336	358.852	666.586	397.511	397.511	397.511	14.9913	-83.872	7.02508	265.215	391.638	260.385	194.289	194.289	194.289	-84.9739	-4.53587	-14.4238	49.3337	0.176347	-2.15815	-0.0482819	-0.177693	1.16275	344.485	-123.633	-4.61539	0	0	0.267491
1716	0	10.2218	0	0	10.406	5.81216	-10.7411	-0.306939	-0.0270866	-0.278444	-20.2035	-6.06E-15	-16.4835	0	0	-0.00441098	3.38192	-26.4247	1.89464	252.776	358.276	671.142	397.404	397.404	397.404	13.7888	-86.168	7.09269	293.565	387.801	261.101	194.289	194.289	194.289	-87.1117	-3.97759	-13.5135	49.1041	0.710983	-2.06433	-0.132841	-0.194305	1.15225	445.023	-120.825	-12.2738	0	0	0.357856
1717	0	8.23706	0	0	8.33939	5.28867	-8.95439	-0.311591	0.00743168	-0.397881	-21.5131	-6.79E-15	-8.5052	0	0	-0.0370582	3.27583	-26.0105	1.86719	251.065	357.59	674.884	397.596	397.596	397.596	12.2914	-88.3032	6.96172	320.758	383.228	262.548	194.289	194.289	194.289	-89.0604	-3.31651	-12.33	48.832	1.2233	-2.08156	-0.271468	-0.199079	1.13738	580.277	-115.144	-19.2696	0	0	0.437518
1718	0	6.41112	0	0	6.4609	4.75124	-7.10096	-0.293437	0.0413173	-0.518515	-18.6524	6.27E-15	0.458337	0	0	-0.0584426	3.12298	-25.5815	2.00285	249.434	356.806	677.851	398.083	398.083	398.083	10.5999	-90.3122	6.66476	346.117	378.054	264.774	194.289	194.289	194.289	-90.8796	-2.59427	-10.96	48.5583	1.69394	-2.22246	-0.453301	-0.190465	1.09392	740.849	-107.076	-25.5034	0	0	0.482305
1719	0	4.86748	0	0	4.88849	4.23565	-5.30806	-0.244822	0.0682471	-0.628323	-10.2462	6.12E-15	8.84826	0	0	-0.0598015	2.92743	-25.176	2.30012	248.082	355.928	680.093	398.831	398.831	398.831	8.83965	-92.1951	6.25019	368.949	372.471	267.65	194.289	194.289	194.289	-92.5913	-1.85903	-9.51353	48.318	2.10849	-2.4912	-0.662267	-0.169785	1.00389	914.187	-97.2105	-31.3209	0	0	0.467789
1720	0	3.65477	0	0	3.66237	3.77402	-3.69344	-0.166919	0.0840359	-0.717834	3.27024	4.43E-15	15.3919	0	0	-0.0442288	2.69343	-24.824	2.74351	247.16	354.962	681.662	399.78	399.78	399.78	7.13468	-93.894	5.7778	388.63	366.689	270.819	194.289	194.289	194.289	-94.1515	-1.15163	-8.10433	48.1356	2.45823	-2.88355	-0.882438	-0.139563	0.866018	1086.73	-85.9448	-37.2274	0	0	0.385469
1721	0	2.7328	0	0	2.73509	3.3899	-2.34515	-0.0724679	0.0873785	-0.781921	19.2626	1.86E-15	19.3802	0	0	-0.0199745	2.42504	-24.5447	3.30359	246.763	353.906	682.6	400.849	400.849	400.849	5.58326	-95.2915	5.31234	404.682	360.891	273.71	194.289	194.289	194.289	-95.4463	-0.495821	-6.82949	48.0216	2.74085	-3.38531	-1.10069	-0.104602	0.695879	1245.43	-73.7131	-43.4679	0	0	0.254551
1722	0	1.99501	0	0	1.99554	3.09516	-1.30865	0.0177108	0.0802782	-0.819748	33.5721	1.40E-15	20.8026	0	0	0.00674904	2.12661	-24.3445	3.93695	246.918	352.76	682.929	401.956	401.956	401.956	4.24269	-96.2374	4.91386	416.801	355.193	275.647	194.289	194.289	194.289	-96.3217	0.103669	-5.75359	47.9702	2.9599	-3.96941	-1.3087	-0.066964	0.523367	1379.16	-59.5597	-49.8458	0	0	0.121802
1723	0	1.31941	0	0	1.31947	2.88934	-0.584301	0.0815883	0.0675679	-0.833906	41.8759	3.26E-15	20.2623	0	0	0.0301495	1.80404	-24.2174	4.58669	247.585	351.516	682.643	403.02	403.02	403.02	3.12856	-96.5973	4.62622	424.852	349.64	276.012	194.289	194.289	194.289	-96.6356	0.655648	-4.90241	47.9599	3.12397	-4.59314	-1.49989	-0.0266308	0.381532	1479.5	-41.8757	-55.6907	0	0	0.050379
1724	0	0.626583	0	0	0.626583	2.76275	-0.138653	0.103003	0.0564633	-0.827407	41.1549	-1.40E-15	18.8241	0	0	0.0409436	1.46576	-24.147	5.18545	248.662	350.17	681.711	403.976	403.976	403.976	2.22707	-96.3053	4.46933	428.811	344.216	274.412	194.289	194.289	194.289	-96.3145	1.1725	-4.26785	47.956	3.24541	-5.19808	-1.66295	0.022062	0.296486	1538.56	-17.2521	-60.1841	0	0	0.0972869
1725	0	-0.077847	0	0	-0.0778668	2.70276	0.0725208	0.0757905	0.0546506	-0.801522	30.6575	1.63E-15	17.702	0	0	0.0324721	1.123	-24.109	5.66132	250	348.716	680.073	404.777	404.777	404.777	1.51542	-95.4003	4.43979	428.727	338.897	270.79	194.289	194.289	194.289	-95.3913	1.65963	-3.82337	47.9153	3.33901	-5.71432	-1.78049	0.0849056	0.28428	1548.09	17.4613	-62.6528	0	0	0.289232
1726	0	-0.690444	0	0	-0.690449	2.7015	0.0769702	0.00457982	0.0666682	-0.755006	12.1351	9.32E-16	17.7455	0	0	0.0141723	0.788898	-24.076	5.94601	251.419	347.154	677.662	405.393	405.393	405.393	0.982283	-94.0333	4.51875	424.714	333.701	265.457	194.289	194.289	194.289	-94.0127	2.10706	-3.54381	47.7925	3.42093	-6.06869	-1.83054	0.164744	0.345789	1499.79	63.3945	-62.9549	0	0	0.60123
1727	0	-1.02963	0	0	-1.02963	2.76056	-0.130955	-0.0948923	0.0913703	-0.685817	-10.4432	2.68E-15	19.0055	0	0	0.0146631	0.476866	-24.0213	5.98384	252.737	345.489	674.414	405.808	405.808	405.808	0.638006	-92.4432	4.68036	416.98	328.727	259.026	194.289	194.289	194.289	-92.4149	2.48735	-3.41928	47.548	3.50734	-6.1955	-1.79347	0.259055	0.471628	1389.2	118.051	-61.7153	0	0	0.951146
1728	0	-0.886104	0	0	-0.886136	2.89012	-0.587033	-0.198528	0.121692	-0.594175	-31.8951	3.44E-15	20.6353	0	0	0.0618185	0.197837	-23.9231	5.74026	253.779	343.74	670.29	406.018	406.018	406.018	0.507718	-90.9035	4.89777	405.868	324.151	252.275	194.289	194.289	194.289	-90.8695	2.76325	-3.45528	47.1557	3.61383	-6.04882	-1.66133	0.358268	0.642748	1220.74	175.105	-60.1432	0	0	1.22301
1729	0	-0.0913595	0	0	-0.091387	3.10278	-1.33547	-0.280792	0.146653	-0.483609	-47.3987	1.09E-14	21.2495	0	0	0.152847	-0.0421941	-23.7674	5.20895	254.406	341.935	665.293	406.024	406.024	406.024	0.608468	-89.6531	5.14761	391.867	320.176	245.948	194.289	194.289	194.289	-89.6145	2.90517	-3.65821	46.6085	3.75443	-5.61352	-1.44274	0.450132	0.838682	1008.07	226.223	-59.2287	0	0	1.31449
1730	0	1.41902	0	0	1.42027	3.40476	-2.39736	-0.325659	0.155903	-0.361032	-54.2516	0	19.681	0	0	0.247289	-0.244069	-23.5494	4.41654	254.516	340.114	659.482	405.829	405.829	405.829	0.920681	-88.8338	5.41362	375.566	316.951	240.582	194.289	194.289	194.289	-88.7921	2.9116	-4.01375	45.9222	3.94075	-4.91272	-1.1546	0.522213	1.04683	769.053	263.273	-58.8438	0	0	1.17952
1731	0	3.57977	0	0	3.58745	3.78915	-3.74648	-0.334988	0.14764	-0.236493	-52.9245	-1.75E-15	15.9868	0	0	0.299038	-0.416029	-23.2734	3.42452	254.056	338.33	652.971	405.439	405.438	405.438	1.37308	-88.464	5.68789	357.591	314.515	236.414	194.289	194.289	194.289	-88.4222	2.8199	-4.47357	45.1348	4.18118	-4.011	-0.825318	0.56927	1.26887	524.216	284.303	-58.1221	0	0	0.849651
1732	0	6.22607	0	0	6.25302	4.23677	-5.31197	-0.320826	0.129731	-0.121956	-46.0099	1.51E-15	11.5133	0	0	0.292172	-0.572528	-22.9507	2.32576	253.015	336.639	645.928	404.855	404.854	404.854	1.8596	-88.4647	5.97119	338.545	312.798	233.418	194.289	194.289	194.289	-88.4257	2.69691	-4.96715	44.3024	4.47994	-3.01012	-0.491014	0.593399	1.51183	296.126	293.746	-56.443	0	0	0.425357
1733	0	9.15385	0	0	9.22329	4.72342	-7.00454	-0.292228	0.107511	-0.0275773	-36.2653	-1.54E-15	7.37701	0	0	0.240185	-0.731165	-22.5968	1.23451	251.415	335.099	638.554	404.083	404.083	404.083	2.27921	-88.7099	6.27387	318.956	311.69	231.418	194.289	194.289	194.289	-88.6749	2.61547	-5.43209	43.4911	4.83631	-2.03663	-0.192399	0.590827	1.772	107.193	292.298	-53.0839	0	0	0.0369962
1734	0	12.1653	0	0	12.3103	5.22501	-8.73578	-0.255814	0.081363	0.0422875	-26.0242	5.10E-15	3.92791	0	0	0.168646	-0.908196	-22.2264	0.268564	249.288	333.76	631.066	403.134	403.134	403.134	2.56256	-89.066	6.61027	299.246	311.073	230.164	194.289	194.289	194.289	-89.0326	2.63377	-5.83071	42.7665	5.24345	-1.22063	0.0413579	0.553321	2.03662	-28.9186	276.883	-47.1173	0	0	-0.218666
1735	0	15.0917	0	0	15.3511	5.71842	-10.4226	-0.219998	0.0550401	0.0877711	-17.2294	5.31E-15	1.48513	0	0	0.103227	-1.11359	-21.8478	-0.473443	246.652	332.661	623.669	402.028	402.029	402.028	2.67759	-89.4134	6.98893	279.723	310.832	229.395	194.289	194.289	194.289	-89.3765	2.78421	-6.14764	42.1804	5.68662	-0.66892	0.195711	0.48172	2.28977	-107.4	249.398	-38.7779	0	0	-0.314563
1736	0	17.8081	0	0	18.2192	6.18272	-11.9928	-0.18972	0.0314406	0.111193	-10.8215	3.46E-15	0.00959689	0	0	0.0567022	-1.3471	-21.4591	-0.932916	243.496	331.831	616.534	400.795	400.795	400.796	2.62966	-89.6641	7.40985	260.587	310.864	228.883	194.289	194.289	194.289	-89.6175	3.06955	-6.38663	41.7584	6.14203	-0.440622	0.27019	0.382275	2.51726	-130.232	213.265	-28.9696	0	0	-0.286992
1737	0	20.2358	0	0	20.827	6.60017	-13.3885	-0.166554	0.0120269	0.116347	-6.89069	-1.21E-15	-0.751043	0	0	0.0298857	-1.59717	-21.0464	-1.10298	239.763	331.288	609.788	399.476	399.476	399.476	2.45383	-89.7675	7.86435	241.941	311.086	228.461	194.289	194.289	194.289	-89.7056	3.46633	-6.56421	41.4918	6.57775	-0.533659	0.275338	0.264507	2.70644	-105.845	171.983	-18.7441	0	0	-0.201428
1738	0	22.3357	0	0	23.1198	6.95675	-14.5676	-0.151355	-0.00195201	0.107857	-5.13359	3.19E-15	-1.00085	0	0	0.0181368	-1.84286	-20.5853	-1.02774	235.362	331.034	603.512	398.121	398.121	398.121	2.2019	-89.7052	8.3357	223.809	311.434	228.021	194.289	194.289	194.289	-89.6248	3.93323	-6.70149	41.3369	6.95794	-0.886632	0.233147	0.141441	2.85455	-48.5142	129.326	-9.17929	0	0	-0.110973
1739	0	24.0989	0	0	25.0706	7.24321	-15.5054	-0.142922	-0.0109082	0.0904477	-4.88655	1.24E-15	-1.01078	0	0	0.0144442	-2.05885	-20.0456	-0.789159	230.183	331.059	597.743	396.786	396.786	396.786	1.93068	-89.4831	8.80235	206.152	311.864	227.511	194.289	194.289	194.289	-89.3831	4.42096	-6.81935	41.2231	7.25009	-1.39617	0.167754	0.0242141	2.96465	25.6215	87.7399	-1.10835	0	0	-0.0317246
1740	0	25.5356	0	0	26.6723	7.45575	-16.1956	-0.139823	-0.0154507	0.068654	-5.4739	7.43E-16	-0.969165	0	0	0.0134818	-2.22153	-19.3963	-0.487649	224.118	331.331	592.495	395.533	395.533	395.533	1.69132	-89.1189	9.24066	188.896	312.353	226.914	194.289	194.289	194.289	-89.0002	4.88149	-6.93422	41.0662	7.43259	-1.94228	0.104623	-0.0792809	3.04347	100.258	49.185	4.78379	0	0	0.0482548
1741	0	26.6649	0	0	27.9311	7.5964	-16.6496	-0.141127	-0.0171545	0.0458905	-6.39569	-6.61E-16	-1.08094	0	0	0.0123606	-2.3143	-18.6107	-0.221048	217.087	331.802	587.767	394.426	394.426	394.426	1.52288	-88.6322	9.62811	171.942	312.885	226.239	194.289	194.289	194.289	-88.4968	5.27488	-7.05649	40.7832	7.49813	-2.41382	0.0637336	-0.166454	3.09945	162.434	14.6462	8.17165	0	0	0.14561
1742	0	27.5078	0	0	28.8619	7.67237	-16.8938	-0.145313	-0.0176757	0.0247852	-7.26005	2.13E-15	-1.50319	0	0	0.0100896	-2.33095	-17.6693	-0.0660721	209.047	332.414	583.566	393.525	393.525	393.525	1.44761	-88.0382	9.94533	155.19	313.455	225.509	194.289	194.289	194.289	-87.8888	5.57393	-7.18883	40.3049	7.4525	-2.7288	0.0605588	-0.236928	3.13765	202.461	-15.0822	9.14131	0	0	0.259444
1743	0	28.0832	0	0	29.4832	7.69427	-16.9641	-0.151292	-0.0184068	0.00696297	-7.88813	1.49E-15	-2.31477	0	0	0.00703284	-2.27676	-16.5628	-0.0641255	200.01	333.101	579.908	392.879	392.879	392.879	1.46983	-87.3436	10.1766	138.549	314.051	224.754	194.289	194.289	194.289	-87.1834	5.76537	-7.32538	39.5833	7.31009	-2.84727	0.101215	-0.291717	3.15916	215.592	-39.6374	8.20625	0	0	0.365472
1744	0	28.4063	0	0	29.8142	7.67381	-16.8985	-0.158071	-0.0201316	-0.00648271	-8.23729	-7.86E-16	-3.48196	0	0	0.00393273	-2.16709	-15.2925	-0.213559	190.042	333.797	576.829	392.525	392.525	392.525	1.5777	-86.5472	10.3094	121.948	314.656	224.005	194.289	194.289	194.289	-86.3797	5.84843	-7.45223	38.5954	7.08823	-2.77597	0.185646	-0.329328	3.16392	200.787	-58.6384	6.16217	0	0	0.423349
1745	0	28.4898	0	0	29.8733	7.62117	-16.7293	-0.164177	-0.0230765	-0.0149548	-8.2761	2.97E-15	-4.86322	0	0	0.00137812	-2.02392	-13.8709	-0.470013	179.266	334.448	574.378	392.476	392.475	392.475	1.7478	-85.6424	10.3339	105.336	315.242	223.292	194.289	194.289	194.289	-85.4714	5.83104	-7.54973	37.3425	6.80316	-2.56498	0.300987	-0.347454	3.1476	162.154	-72.1974	3.89169	0	0	0.398213
1746	0	28.3442	0	0	29.6763	7.54289	-16.4771	-0.168791	-0.0268065	-0.0184829	-8.03401	-2.10E-15	-6.21287	0	0	-0.00027941	-1.87093	-12.3195	-0.756702	167.844	335.006	572.611	392.725	392.725	392.725	1.95128	-84.62	10.242	88.6924	315.774	222.64	194.289	194.289	194.289	-84.4495	5.72502	-7.59566	35.8474	6.46836	-2.29572	0.427263	-0.343265	3.10952	107.691	-80.615	2.11239	0	0	0.280356
1747	0	27.9782	0	0	29.2358	7.44107	-16.1481	-0.171535	-0.0299526	-0.0179319	-7.53533	-1.05E-15	-7.18482	0	0	-0.00104197	-1.72828	-10.6656	-0.983119	155.962	335.441	571.576	393.247	393.247	393.247	2.15953	-83.4707	10.0277	72.0182	316.217	222.067	194.289	194.289	194.289	-83.3047	5.54228	-7.56907	34.1484	6.09523	-2.06201	0.537389	-0.314688	3.04972	48.9488	-83.6202	1.0539	0	0	0.0989306
1748	0	27.3979	0	0	28.5606	7.31438	-15.7371	-0.171699	-0.0307518	-0.0145069	-6.71068	1.75E-15	-7.43164	0	0	-0.00115178	-1.60862	-8.93764	-1.06812	143.799	335.735	571.308	393.999	393.999	393.999	2.34901	-82.186	9.68853	55.3339	316.543	221.579	194.289	194.289	194.289	-82.0285	5.29308	-7.45464	32.2933	5.69427	-1.94701	0.610845	-0.261457	2.97139	-3.54887	-80.3219	0.574679	0	0	-0.0940086
1749	0	26.6036	0	0	27.6537	7.16034	-15.235	-0.168725	-0.0279363	-0.00941451	-5.47295	5.36E-15	-6.73886	0	0	-0.000915414	-1.51551	-7.16133	-0.959737	131.508	335.893	571.822	394.928	394.928	394.928	2.50459	-80.7567	9.22861	38.6683	316.741	221.167	194.289	194.289	194.289	-80.6108	4.9858	-7.24641	30.331	5.27582	-2.00352	0.637603	-0.188275	2.87627	-42.8915	-70.2602	0.4547	0	0	-0.248874
1750	0	25.5869	0	0	26.5106	6.97759	-14.6361	-0.162606	-0.0213323	-0.00342825	-3.7987	-2.21E-15	-5.11494	0	0	-0.000506474	-1.44425	-5.35625	-0.645858	119.198	335.935	573.112	395.978	395.978	395.978	2.62125	-79.1696	8.65999	22.0493	316.823	220.802	194.289	194.289	194.289	-79.0383	4.62788	-6.95008	28.3062	4.84927	-2.2431	0.624507	-0.104437	2.76989	-68.5241	-54.224	0.646904	0	0	-0.345451
1751	0	24.3304	0	0	25.1193	6.76724	-13.9425	-0.153665	-0.0120447	0.00310734	-1.73942	1.16E-15	-2.81195	0	0	0.00036529	-1.38482	-3.5352	-0.153292	106.94	335.9	575.153	397.095	397.095	397.095	2.70352	-77.4072	8.00299	5.49857	316.826	220.436	194.289	194.289	194.289	-77.2922	4.22697	-6.5829	26.2548	4.42227	-2.63721	0.58678	-0.0220086	2.65393	-84.6631	-34.4279	1.22882	0	0	-0.393903
1752	0	22.8089	0	0	23.4608	6.53276	-13.1643	-0.143167	-0.00169807	0.0096164	0.503811	1.38E-15	-0.221225	0	0	0.00223833	-1.32535	-1.70539	0.461931	94.7709	335.836	577.912	398.233	398.233	398.233	2.76231	-75.4477	7.28452	-10.9698	316.804	220.004	194.289	194.289	194.289	-75.35	3.79227	-6.17062	24.2039	4.00003	-3.12762	0.541815	0.0482506	2.53251	-97.5061	-13.6262	2.15877	0	0	-0.420809
1753	0	20.9939	0	0	21.5127	6.27915	-12.3166	-0.132593	0.00816852	0.0153949	2.65995	-6.99E-16	2.24045	0	0	0.00561481	-1.25536	0.129063	1.12827	82.7112	335.79	581.341	399.36	399.36	399.36	2.80966	-73.2677	6.53493	-27.3486	316.817	219.434	194.289	194.289	194.289	-73.1871	3.33587	-5.74193	22.1734	3.58585	-3.64128	0.504763	0.0995854	2.40848	-113.464	5.66291	3.2387	0	0	-0.456283
1754	0	18.858	0	0	19.2536	6.01195	-11.4174	-0.123134	0.0162035	0.0195111	4.45998	6.99E-16	4.19662	0	0	0.0106199	-1.16781	1.96411	1.77255	70.7835	335.804	585.39	400.458	400.458	400.458	2.85408	-70.8451	5.78505	-43.6368	316.918	218.656	194.289	194.289	194.289	-70.7809	2.87359	-5.32299	20.18	3.18251	-4.10553	0.487385	0.126807	2.28225	-137.75	20.6569	4.28474	0	0	-0.524349
1755	0	16.3804	0	0	16.6665	5.73638	-10.4837	-0.115872	0.0212442	0.0209169	5.62722	-1.40E-15	5.35433	0	0	0.0164216	-1.06018	3.79303	2.3318	59.0264	335.907	589.997	401.523	401.523	401.523	2.8974	-68.1622	5.06351	-59.8394	317.148	217.613	194.289	194.289	194.289	-68.1127	2.42481	-4.93315	18.2411	2.79355	-4.46089	0.498494	0.129192	2.15377	-173.736	29.3875	5.12065	0	0	-0.636284
1756	0	13.5506	0	0	13.7439	5.45666	-9.5299	-0.111806	0.0222332	0.0187294	5.86718	-1.40E-15	5.51844	0	0	0.020809	-0.934292	5.60443	2.76215	47.5074	336.114	595.09	402.56	402.56	402.56	2.93323	-65.208	4.39485	-75.9672	317.528	216.265	194.289	194.289	194.289	-65.1709	2.01157	-4.58173	16.3766	2.42445	-4.67011	0.545054	0.10734	2.02204	-223.058	30.055	5.69561	0	0	-0.79013
1757	0	10.3729	0	0	10.4912	5.1752	-8.56456	-0.111849	0.0187328	0.0117924	4.85294	1.40E-15	4.63948	0	0	0.0198974	-0.79502	7.38137	3.04433	36.3292	336.421	600.581	403.579	403.579	403.579	2.94676	-61.9809	3.79833	-92.035	318.048	214.605	194.289	194.289	194.289	-61.9535	1.65703	-4.26626	14.6098	2.0822	-4.72279	0.629805	0.0637708	1.88541	-284.622	21.4246	5.99281	0	0	-0.966843
1758	0	6.87037	0	0	6.93139	4.89247	-7.58968	-0.117605	0.0112099	-0.00114223	2.14474	1.16E-15	2.8285	0	0	0.00778856	-0.648494	9.10149	3.18515	25.6307	336.811	606.36	404.594	404.594	404.594	2.91636	-58.491	3.28792	-108.059	318.672	212.659	194.289	194.289	194.289	-58.4703	1.38337	-3.97287	12.9655	1.77399	-4.63494	0.750091	0.00342075	1.74412	-354.831	3.43247	5.92677	0	0	-1.13413
1759	0	3.08974	0	0	3.11038	4.60747	-6.60234	-0.131346	0.00052161	-0.0210071	-2.76802	2.26E-15	0.288656	0	0	-0.0222502	-0.500186	10.7381	3.21465	15.5808	337.256	612.297	405.615	405.615	405.615	2.8171	-54.7644	2.87282	-124.048	319.338	210.503	194.289	194.289	194.289	-54.7471	1.20901	-3.67877	11.4677	1.50535	-4.44418	0.896854	-0.0690255	1.60114	-428.34	-23.7992	5.50952	0	0	-1.25618
1760	0	-0.890687	0	0	-0.894958	4.31887	-5.59828	-0.154992	-0.0122164	-0.047616	-10.2689	2.33E-15	-2.70446	0	0	-0.0745113	-0.353895	12.2618	3.17878	6.36672	337.716	618.232	406.65	406.65	406.65	2.62495	-50.8499	2.55743	-139.989	319.967	208.274	194.289	194.289	194.289	-50.833	1.14514	-3.35587	10.1374	1.27927	-4.2016	1.05576	-0.145912	1.45877	-499.465	-58.5159	4.77768	0	0	-1.30364
1761	0	-4.95445	0	0	-4.97033	4.02612	-4.57613	-0.188778	-0.0248476	-0.07898	-20.3499	2.33E-15	-5.7207	0	0	-0.146355	-0.211755	13.6429	3.12906	-1.82179	338.144	623.987	407.704	407.704	407.704	2.32092	-46.8261	2.33906	-155.821	320.474	206.174	194.289	194.289	194.289	-46.8077	1.19119	-2.97473	8.99186	1.09662	-3.96143	1.21341	-0.219997	1.32	-564.152	-97.5127	3.90505	0	0	-1.26322
1762	0	-8.94505	0	0	-8.96233	3.73108	-3.5429	-0.230382	-0.0350246	-0.111126	-32.4032	4.66E-15	-8.27657	0	0	-0.224374	-0.0752908	14.8533	3.11188	-8.8089	338.493	629.372	408.773	408.773	408.773	1.8964	-42.8052	2.20436	-171.41	320.783	204.456	194.289	194.289	194.289	-42.785	1.32955	-2.51055	8.04292	0.956706	-3.77065	1.35761	-0.283502	1.18368	-620.178	-135.942	3.20709	0	0	-1.13735
1763	0	-12.6728	0	0	-12.6852	3.43896	-2.51753	-0.274707	-0.041029	-0.139568	-45.1509	0	-9.94491	0	0	-0.285233	0.0530753	15.869	3.15944	-14.4475	338.715	634.19	409.85	409.85	409.85	1.35686	-38.9282	2.12508	-186.538	320.846	203.389	194.289	194.289	194.289	-38.9084	1.52231	-1.94926	7.29635	0.857903	-3.66058	1.47804	-0.329133	1.04782	-665.524	-168.476	3.08176	0	0	-0.93928
1764	0	-15.9328	0	0	-15.9386	3.15867	-1.53209	-0.314473	-0.0424283	-0.160401	-56.7726	-1.86E-15	-10.4669	0	0	-0.303437	0.168768	16.6722	3.28414	-18.6314	338.769	638.259	410.924	410.924	410.924	0.722019	-35.352	2.05632	-200.913	320.659	203.209	194.289	194.289	194.289	-35.3368	1.71278	-1.29146	6.7509	0.798432	-3.64156	1.56536	-0.355239	0.908754	-697.413	-191.493	3.86528	0	0	-0.691019
1765	0	-18.5337	0	0	-18.5349	2.90206	-0.629073	-0.342567	-0.0412969	-0.171836	-65.3387	9.78E-15	-9.91263	0	0	-0.264404	0.264654	17.2531	3.47709	-21.3026	338.627	641.415	411.982	411.982	411.982	0.0207779	-32.2254	1.9397	-214.22	320.253	204.07	194.289	194.289	194.289	-32.2196	1.83338	-0.55091	6.39755	0.775847	-3.702	1.61225	-0.359666	0.765365	-712.162	-202.693	5.60489	0	0	-0.421839
1766	0	-20.3298	0	0	-20.3299	2.68174	0.14654	-0.354659	-0.0379919	-0.17392	-69.3623	-2.33E-15	-8.26672	0	0	-0.175589	0.33174	17.6101	3.71053	-22.4556	338.274	643.528	413.01	413.01	413.01	-0.719969	-29.6639	1.71264	-226.18	319.677	206.026	194.289	194.289	194.289	-29.6705	1.81942	0.254622	6.21923	0.787279	-3.81118	1.61395	-0.341963	0.620861	-707.218	-199.827	7.91266	0	0	-0.166398
1767	0	-21.2468	0	0	-21.2487	2.50993	0.751337	-0.349852	-0.0304441	-0.167251	-68.1735	-4.95E-15	-5.35227	0	0	-0.0647341	0.360801	17.7507	3.94307	-22.1361	337.712	644.504	413.996	413.996	413.996	-1.4807	-27.7272	1.32255	-236.612	318.98	209.033	194.289	194.289	194.289	-27.7456	1.62309	1.10957	6.19183	0.828914	-3.92473	1.57346	-0.298455	0.481513	-684.516	-179.202	9.94861	0	0	0.0426943
1768	0	-21.2974	0	0	-21.3019	2.39882	1.14238	-0.330047	-0.0144881	-0.15205	-62.0763	-7.45E-15	-0.852052	0	0	0.0339968	0.344657	17.6893	4.12679	-20.435	336.963	644.296	414.925	414.925	414.925	-2.24462	-26.4066	0.741431	-245.459	318.223	212.975	194.289	194.289	194.289	-26.4316	1.22418	1.99795	6.28618	0.895706	-3.99216	1.49866	-0.226425	0.354828	-650.165	-137.424	10.5527	0	0	0.186492
1769	0	-20.5824	0	0	-20.5877	2.3613	1.27439	-0.300166	0.0118092	-0.127752	-52.41	9.32E-16	5.26276	0	0	0.0981165	0.280247	17.4463	4.21462	-17.48	336.067	642.895	415.781	415.781	415.781	-2.98604	-25.623	-0.0243472	-252.796	317.494	217.682	194.289	194.289	194.289	-25.6447	0.633776	2.89276	6.47125	0.981155	-3.96447	1.40147	-0.127629	0.249476	-614.057	-75.3043	8.7569	0	0	0.267187
1770	0	-19.2742	0	0	-19.2779	2.40962	1.10439	-0.267882	0.0462645	-0.0939986	-41.3421	-9.32E-15	12.5145	0	0	0.126925	0.170101	17.0445	4.16697	-13.4222	335.077	640.335	416.541	416.541	416.541	-3.66247	-25.2409	-0.93288	-258.786	316.929	222.942	194.289	194.289	194.289	-25.2464	-0.109099	3.74732	6.71835	1.07756	-3.80086	1.29546	-0.0119586	0.173416	-587.03	0.19115	4.28452	0	0	0.307303
1771	0	-17.5841	0	0	-17.5852	2.55129	0.605738	-0.24232	0.0830721	-0.0517343	-31.3881	-3.73E-15	19.9604	0	0	0.136808	0.0227829	16.5072	3.95653	-8.42228	334.064	636.685	417.173	417.173	417.173	-4.21658	-25.0962	-1.91523	-263.616	316.706	228.513	194.289	194.289	194.289	-25.0726	-0.947198	4.49571	7.00534	1.17608	-3.47356	1.1906	0.105483	0.138768	-577.215	77.1873	-2.00423	0	0	0.339129
1772	0	-15.7212	0	0	-15.7213	2.7851	-0.217348	-0.231609	0.115321	-0.00437246	-24.7541	3.73E-15	26.4942	0	0	0.146387	-0.148081	15.855	3.57016	-2.63681	333.103	632.045	417.639	417.639	417.639	-4.58566	-25.0327	-2.89123	-267.426	317.013	234.135	194.289	194.289	194.289	-24.9708	-1.81811	5.06218	7.32088	1.26773	-2.96959	1.09255	0.207291	0.156042	-587.106	143.077	-8.31728	0	0	0.391604
1773	0	-13.8521	0	0	-13.8559	3.09934	-1.32336	-0.239927	0.136597	0.0420164	-22.706	1.86E-15	31.0963	0	0	0.163754	-0.325416	15.104	3.00803	3.79368	332.267	626.543	417.893	417.893	417.893	-4.71345	-24.9363	-3.78652	-270.243	318.007	239.565	194.289	194.289	194.289	-24.8341	-2.66523	5.37567	7.66728	1.3437	-2.28985	0.999132	0.281218	0.239401	-611.453	188.585	-12.4113	0	0	0.482273
1774	0	-12.0762	0	0	-12.0892	3.47352	-2.63896	-0.265896	0.143672	0.0817084	-25.2524	5.59E-15	33.1936	0	0	0.185437	-0.490939	14.2646	2.28077	10.7531	331.626	620.332	417.888	417.888	417.888	-4.56192	-24.7569	-4.54443	-271.97	319.778	244.612	194.289	194.289	194.289	-24.6208	-3.4429	5.3854	8.06161	1.3966	-1.44601	0.907854	0.322226	0.393486	-642.13	210.716	-12.637	0	0	0.620067
1775	0	-10.4211	0	0	-10.4478	3.88268	-4.07416	-0.301493	0.13904	0.110305	-31.1025	3.73E-15	32.9562	0	0	0.204384	-0.626972	13.3411	1.40656	18.1551	331.236	613.583	417.581	417.581	417.58	-4.11775	-24.5104	-5.12877	-272.399	322.329	249.161	194.289	194.289	194.289	-24.3548	-4.11589	5.07024	8.53498	1.42083	-0.457518	0.816975	0.335075	0.620329	-669.888	213.975	-9.09244	0	0	0.809318
1776	0	-8.85986	0	0	-8.90186	4.30371	-5.54543	-0.337221	0.12627	0.126523	-38.4278	3.73E-15	30.7984	0	0	0.216989	-0.717834	12.3316	0.409439	25.9459	331.137	606.486	416.938	416.938	416.938	-3.38823	-24.2608	-5.52189	-271.277	325.595	253.169	194.289	194.289	194.289	-24.1059	-4.65996	4.4357	9.1293	1.41314	0.650217	0.731157	0.328456	0.911679	-689.382	204.845	-3.0263	0	0	1.0529
1777	0	-7.33646	0	0	-7.39173	4.71971	-6.99171	-0.365788	0.108109	0.13137	-45.5413	-9.32E-15	27.1238	0	0	0.223914	-0.750565	11.2292	-0.68055	34.1051	331.351	599.244	415.951	415.951	415.951	-2.39545	-24.0943	-5.72107	-268.362	329.466	256.651	194.289	194.289	194.289	-23.9625	-5.06321	3.50721	9.89236	1.37267	1.84584	0.660561	0.308799	1.25608	-699.233	187.803	4.06075	0	0	1.34824
1778	0	-5.78939	0	0	-5.85206	5.12091	-8.37775	-0.382983	0.0863019	0.127522	-51.2285	5.59E-15	22.2689	0	0	0.227036	-0.715368	10.023	-1.82568	42.6436	331.882	592.065	414.635	414.635	414.635	-1.17299	-24.0974	-5.73513	-263.466	333.81	259.657	194.289	194.289	194.289	-24.01	-5.32695	2.32468	10.8715	1.3006	3.09051	0.617943	0.282124	1.63631	-701.132	165.415	10.9477	0	0	1.68515
1779	0	-4.1677	0	0	-4.22813	5.50315	-9.68884	-0.388219	0.0614579	0.117924	-54.916	-4.66E-15	16.4764	0	0	0.227108	-0.606018	8.70008	-2.97853	51.5986	332.713	585.159	413.042	413.042	413.042	0.235818	-24.3429	-5.58122	-256.486	338.487	262.251	194.289	194.289	194.289	-24.3172	-5.46446	0.938597	12.1061	1.20006	4.33618	0.613084	0.250802	2.03232	-697.368	137.902	17.1884	0	0	2.04219
1780	0	-2.43875	0	0	-2.48376	5.8651	-10.9206	-0.383153	0.0340369	0.105744	-56.5099	1.07E-14	10.0186	0	0	0.223481	-0.42056	7.24818	-4.08177	61.0244	333.811	578.731	411.255	411.255	411.255	1.77777	-24.8838	-5.28121	-247.392	343.343	264.503	194.289	194.289	194.289	-24.9316	-5.49701	-0.591647	13.6206	1.07532	5.52547	0.652054	0.216741	2.42204	-690.461	105.243	22.8909	0	0	2.39105
1781	0	-0.58985	0	0	-0.603175	6.20543	-12.0692	-0.368947	0.00635653	0.0937828	-56.0394	-3.26E-15	3.4047	0	0	0.214861	-0.16219	5.65819	-5.06996	70.9804	335.13	572.974	409.389	409.389	409.389	3.3909	-25.754	-4.85787	-236.223	348.219	266.469	194.289	194.289	194.289	-25.8814	-5.44834	-2.19992	15.4184	0.931367	6.59383	0.733282	0.182608	2.77956	-681.425	69.1948	27.9492	0	0	2.70034
1782	0	1.37091	0	0	1.4077	6.5218	-13.1277	-0.346796	-0.0196751	0.0838146	-53.6486	-8.39E-15	-2.87439	0	0	0.199961	0.159886	3.92659	-5.87351	81.5176	336.611	568.068	407.572	407.572	407.572	5.01089	-26.9681	-4.3327	-223.07	352.961	268.189	194.289	194.289	194.289	-27.1761	-5.34099	-3.81997	17.4779	0.773183	7.47357	0.847552	0.150089	3.08464	-669.475	32.1254	32.3638	0	0	2.93689
1783	0	3.41527	0	0	3.52127	6.81045	-14.0854	-0.317703	-0.0429799	0.0771415	-49.5591	-1.86E-15	-8.424	0	0	0.178296	0.530122	2.05705	-6.42272	92.6676	338.191	564.176	405.931	405.931	405.931	6.57718	-28.5223	-3.7252	-208.067	357.429	269.677	194.289	194.289	194.289	-28.8079	-5.19398	-5.39133	19.7541	0.60531	8.09793	0.98048	0.119152	3.31745	-653.499	-3.2109	36.2632	0	0	3.07607
1784	0	5.49722	0	0	5.68978	7.0658	-14.9256	-0.282669	-0.0628616	0.0733431	-44.1023	0	-12.9334	0	0	0.15098	0.927107	0.060512	-6.6512	104.435	339.809	561.439	404.568	404.568	404.568	8.03693	-30.3952	-3.05315	-191.378	361.506	270.916	194.289	194.289	194.289	-30.7528	-5.02151	-6.8628	22.1837	0.431311	8.40418	1.10895	0.0881908	3.47115	-629.453	-33.7998	39.6772	0	0	3.09319
1785	0	7.55674	0	0	7.84864	7.28098	-15.6284	-0.243907	-0.0784601	0.0714841	-37.8395	-1.86E-15	-16.1468	0	0	0.121272	1.32474	-2.04542	-6.50112	116.789	341.411	559.978	403.546	403.547	403.546	9.34721	-32.5502	-2.33446	-173.191	365.102	271.864	194.289	194.289	194.289	-32.9723	-4.83363	-8.19384	24.6949	0.253935	8.33838	1.20504	0.0552894	3.54389	-592.373	-56.4726	42.4169	0	0	2.97162
1786	0	9.52671	0	0	9.92324	7.44929	-16.1747	-0.205592	-0.0882862	0.0700366	-31.5899	3.73E-15	-17.8272	0	0	0.0939017	1.69451	-4.23712	-5.93321	129.657	342.957	559.889	402.881	402.881	402.881	10.4773	-34.9398	-1.58809	-153.705	368.156	272.457	194.289	194.289	194.289	-35.4176	-4.6374	-9.3559	27.2171	0.0749849	7.86461	1.24013	0.0199387	3.54288	-536.765	-68.5442	44.0212	0	0	2.70195
1787	0	11.3435	0	0	11.8409	7.56642	-16.553	-0.173262	-0.0907745	0.0676618	-26.2872	5.59E-15	-17.8209	0	0	0.0729638	2.00903	-6.48504	-4.94103	142.907	344.425	561.235	402.536	402.536	402.536	11.4119	-37.5141	-0.832739	-133.11	370.644	272.631	194.289	194.289	194.289	-38.0381	-4.43788	-10.3351	29.688	-0.104154	6.97831	1.19092	-0.0158942	3.47711	-458.531	-68.7455	43.9174	0	0	2.28738
1788	0	12.9591	0	0	13.5451	7.63221	-16.7648	-0.151068	-0.0861743	0.0638131	-22.604	0	-16.2528	0	0	0.0594687	2.24706	-8.75334	-3.56524	156.344	345.81	564.032	402.438	402.438	402.438	12.1536	-40.231	-0.0833447	-111.565	372.58	272.341	194.289	194.289	194.289	-40.7922	-4.23864	-11.1347	32.0584	-0.281879	5.7197	1.04748	-0.050723	3.35832	-356.848	-59.2706	42.1393	0	0	1.75095
1789	0	14.3488	0	0	15.0051	7.65061	-16.8239	-0.140382	-0.0760081	0.0584498	-20.7387	-1.86E-15	-13.4678	0	0	0.051467	2.39854	-11.0001	-1.9007	169.708	347.116	568.238	402.492	402.492	402.492	12.7211	-43.0644	0.651694	-89.1895	374.012	271.586	194.289	194.289	194.289	-43.6546	-4.04223	-11.7733	34.2927	-0.455309	4.1803	0.81977	-0.0822577	3.19591	-235.73	-44.8801	39.1879	0	0	1.14286
1790	0	15.5111	0	0	16.2171	7.62839	-16.7525	-0.140734	-0.0620228	0.0520964	-20.4919	-3.73E-15	-9.90413	0	0	0.0459733	2.46805	-13.1785	-0.0896256	182.69	348.348	573.744	402.603	402.603	402.603	13.1443	-46.0048	1.37061	-66.0596	375.013	270.409	194.289	194.289	194.289	-46.6177	-3.85145	-12.2806	36.366	-0.619008	2.49603	0.5408	-0.107847	3.00382	-105.076	-31.1577	35.6595	0	0	0.538995
1791	0	16.4631	0	0	17.1988	7.57418	-16.578	-0.149849	-0.0462546	0.0453173	-21.3201	-2.80E-15	-6.0777	0	0	0.040446	2.47421	-15.2404	1.70042	194.962	349.497	580.372	402.687	402.687	402.687	13.4599	-49.0555	2.07634	-42.2211	375.674	268.903	194.289	194.289	194.289	-49.6878	-3.67124	-12.6928	38.2611	-0.763627	0.825611	0.252656	-0.125688	2.79358	22.3591	-22.7125	32.0168	0	0	0.0166111
1792	0	17.2309	0	0	17.9795	7.49764	-16.331	-0.164496	-0.0307473	0.0386955	-22.5218	-4.66E-16	-2.52552	0	0	0.0336796	2.44527	-17.1405	3.30664	206.217	350.534	587.888	402.683	402.683	402.683	13.7068	-52.2257	2.77394	-17.7027	376.087	267.194	194.289	194.289	194.289	-52.8772	-3.50944	-13.0469	39.9663	-0.875984	-0.678901	-0.00152854	-0.133305	2.57873	133.497	-21.3398	28.4127	0	0	-0.365182
1793	0	17.8382	0	0	18.587	7.40883	-16.0437	-0.181081	-0.0173165	0.0330894	-23.4136	-5.59E-15	0.245825	0	0	0.0256473	2.41208	-18.8407	4.59918	216.21	351.421	596.031	402.555	402.555	402.555	13.9209	-55.5196	3.46852	7.46671	376.34	265.427	194.289	194.289	194.289	-56.1939	-3.37585	-13.3766	41.4736	-0.940351	-1.89937	-0.195715	-0.129904	2.36825	219.407	-26.2579	24.8413	0	0	-0.584031
1794	0	18.2971	0	0	19.0374	7.3172	-15.7463	-0.19735	-0.0082113	0.0292129	-23.585	4.43E-15	1.72184	0	0	0.0170507	2.40093	-20.3127	5.49776	224.767	352.114	604.533	402.29	402.29	402.29	14.1305	-58.9292	4.16383	33.2472	376.505	263.741	194.289	194.289	194.289	-59.6331	-3.27964	-13.7068	42.7787	-0.940698	-2.76701	-0.31414	-0.117014	2.16936	274.662	-35.5219	21.5864	0	0	-0.646806
1795	0	18.603	0	0	19.3287	7.22946	-15.4606	-0.211843	-0.00519424	0.0275994	-22.8806	-3.26E-15	1.51719	0	0	0.00864804	2.42849	-21.5387	5.9763	231.801	352.58	613.143	401.899	401.899	401.899	14.3493	-62.4304	4.86066	59.5877	376.625	262.253	194.289	194.289	194.289	-63.1728	-3.22597	-14.0486	43.8799	-0.863241	-3.26538	-0.355218	-0.0993398	1.98348	298.376	-47.3137	19.0452	0	0	-0.586442
1796	0	18.7352	0	0	19.4404	7.14715	-15.1919	-0.224258	-0.00914977	0.027616	-21.4152	3.26E-15	-0.532952	0	0	0.00128825	2.49932	-22.5113	6.05775	237.302	352.801	621.639	401.407	401.407	401.407	14.5727	-65.9839	5.55428	86.4335	376.706	261.048	194.289	194.289	194.289	-66.7735	-3.21335	-14.3949	44.7776	-0.698199	-3.4235	-0.327737	-0.083648	1.81363	294.097	-60.5122	17.4373	0	0	-0.450835
1797	0	18.661	0	0	19.3377	7.06494	-14.9228	-0.235146	-0.0199118	0.0273878	-19.4933	-3.26E-15	-4.30702	0	0	-0.00375232	2.60646	-23.2329	5.80303	241.331	352.775	629.839	400.854	400.854	400.854	14.7746	-69.5394	6.23123	113.734	376.708	260.175	194.289	194.289	194.289	-70.3814	-3.2323	-14.7186	45.4753	-0.441415	-3.30323	-0.250177	-0.0760853	1.6588	269.121	-74.6215	16.6118	0	0	-0.288697
1798	0	18.3437	0	0	18.9798	6.96993	-14.6109	-0.24521	-0.0356671	0.0226766	-17.4794	3.26E-15	-9.30497	0	0	-0.00467398	2.73428	-23.7155	5.29744	244.003	352.513	637.602	400.286	400.285	400.286	14.9091	-73.0414	6.86665	141.447	376.546	259.661	194.289	194.289	194.289	-73.9343	-3.26539	-14.9731	45.9811	-0.0951977	-2.98482	-0.145804	-0.0798343	1.52321	234.328	-89.259	15.9879	0	0	-0.138085
1799	0	17.7524	0	0	18.331	6.84337	-14.1941	-0.254477	-0.0526841	0.00780424	-15.6703	-9.32E-15	-14.6331	0	0	0.00013143	2.86248	-23.9804	4.6376	245.482	352.033	644.824	399.753	399.753	399.753	14.9151	-76.4358	7.424	169.524	376.096	259.526	194.289	194.289	194.289	-77.3678	-3.28837	-15.0972	46.3104	0.33146	-2.55433	-0.0406128	-0.0939139	1.40799	203.078	-103.444	14.5793	0	0	-0.0189309
1800	0	16.87	0	0	17.3721	6.66466	-13.6027	-0.263453	-0.0661431	-0.0237044	-14.3589	4.66E-16	-19.1541	0	0	0.0102134	2.97022	-24.0571	3.92018	245.97	351.359	651.433	399.305	399.305	399.305	14.7259	-79.6743	7.85859	197.88	375.214	259.794	194.289	194.289	194.289	-80.621	-3.27273	-15.0244	46.4869	0.822839	-2.09387	0.0410047	-0.113505	1.31588	189.594	-115.978	11.5917	0	0	0.0666373
1801	0	15.703	0	0	16.1125	6.4169	-12.7778	-0.27246	-0.0715764	-0.0770812	-13.7019	9.32E-16	-21.7572	0	0	0.0215987	3.03964	-23.9821	3.23317	245.693	350.516	657.385	398.988	398.988	398.988	14.2814	-82.7182	8.12553	226.355	373.754	260.5	194.289	194.289	194.289	-83.6436	-3.18969	-14.6959	46.5426	1.35734	-1.67524	0.0740886	-0.134568	1.24553	207.545	-126.19	6.73638	0	0	0.126892
1802	0	14.2896	0	0	14.5989	6.09237	-11.6887	-0.280369	-0.0665803	-0.154552	-13.5105	1.86E-15	-21.6869	0	0	0.0281165	3.05848	-23.7969	2.64877	244.892	349.531	662.659	398.836	398.836	398.836	13.5418	-85.5416	8.18953	254.673	371.596	261.694	194.289	194.289	194.289	-86.4032	-3.01559	-14.0734	46.5165	1.9085	-1.35462	0.039112	-0.153305	1.18984	267.005	-133.896	0.369313	0	0	0.1686
1803	0	12.703	0	0	12.9166	5.69582	-10.3457	-0.283419	-0.0516106	-0.253813	-13.0771	-2.15E-15	-18.7632	0	0	0.0256356	3.02138	-23.5456	2.21896	243.812	348.43	667.249	398.868	398.868	398.868	12.4981	-88.1322	8.03339	282.421	368.668	263.421	194.289	194.289	194.289	-88.8887	-2.73773	-13.1497	46.4529	2.44625	-1.16957	-0.0728102	-0.16686	1.13753	371.721	-139.196	-6.75213	0	0	0.184975
1804	0	11.044	0	0	11.1774	5.2448	-8.80378	-0.276157	-0.029889	-0.368135	-11.301	3.67E-15	-13.4479	0	0	0.0156526	2.92951	-23.2726	1.97349	242.686	347.244	671.162	399.087	399.087	399.087	11.1787	-90.4852	7.66256	309.056	364.958	265.685	194.289	194.289	194.289	-91.1061	-2.35862	-11.9537	46.3978	2.93948	-1.13797	-0.260971	-0.172845	1.07301	519.021	-141.915	-13.9055	0	0	0.150737
1805	0	9.42276	0	0	9.49741	4.76703	-7.15566	-0.252547	-0.00637212	-0.487469	-6.97716	1.28E-15	-6.71311	0	0	0.00492667	2.78917	-23.0189	1.91877	241.719	345.999	674.41	399.472	399.472	399.472	9.64823	-92.5931	7.10568	333.945	360.529	268.407	194.289	194.289	194.289	-93.0652	-1.89592	-10.5485	46.3947	3.35881	-1.25712	-0.514926	-0.169814	0.983835	700.246	-141.576	-20.7072	0	0	0.0292754
1806	0	7.9318	0	0	7.96895	4.29562	-5.51724	-0.208278	0.0138176	-0.600505	0.667371	2.52E-15	0.248201	0	0	0.000876649	2.61014	-22.8189	2.03723	241.069	344.719	677.006	399.988	399.988	399.988	7.99805	-94.4318	6.4114	356.431	355.498	271.378	194.289	194.289	194.289	-94.7608	-1.3776	-9.02236	46.4801	3.68009	-1.50247	-0.816241	-0.158472	0.862674	902.06	-137.93	-27.1465	0	0	-0.20927
1807	0	6.61922	0	0	6.63551	3.86334	-4.00641	-0.143905	0.0268298	-0.69741	11.3365	2.80E-15	6.34616	0	0	0.00710491	2.40398	-22.6977	2.28782	240.841	343.421	678.956	400.583	400.583	400.583	6.32852	-95.9483	5.64252	375.908	350.022	274.242	194.289	194.289	194.289	-96.1552	-0.833901	-7.47421	46.6783	3.88769	-1.82706	-1.14167	-0.139812	0.712271	1109	-130.835	-33.4873	0	0	-0.567008
1808	0	5.47457	0	0	5.48077	3.49712	-2.72184	-0.0671255	0.03167	-0.771846	23.2829	6.99E-16	10.927	0	0	0.0224895	2.18271	-22.6681	2.60838	241.069	342.111	680.249	401.206	401.206	401.206	4.72976	-97.0591	4.86711	391.892	344.261	276.508	194.289	194.289	194.289	-97.1726	-0.289981	-5.99591	46.9978	3.97735	-2.16271	-1.46715	-0.11599	0.548546	1305.55	-120.616	-39.9458	0	0	-1.00206
1809	0	4.43799	0	0	4.44001	3.21461	-1.72886	0.00673823	0.0306208	-0.821313	33.4244	6.99E-16	13.9147	0	0	0.0422499	1.958	-22.7305	2.9204	241.72	340.783	680.859	401.808	401.808	401.808	3.26831	-97.6629	4.14825	404.042	338.349	277.629	194.289	194.289	194.289	-97.7131	0.23689	-4.65811	47.4285	3.95835	-2.42424	-1.76478	-0.086735	0.397095	1476.22	-107.159	-46.4256	0	0	-1.42515
1810	0	3.43495	0	0	3.43553	3.02356	-1.05669	0.0577803	0.0278887	-0.846187	38.1471	2.33E-16	15.6757	0	0	0.0578699	1.74054	-22.8719	3.13736	242.7	339.421	680.737	402.353	402.353	402.353	1.98504	-97.6745	3.53487	412.161	332.388	277.118	194.289	194.289	194.289	-97.6873	0.734847	-3.50438	47.9407	3.85406	-2.51806	-2.00812	-0.050348	0.287389	1606.65	-90.1149	-52.439	0	0	-1.71526
1811	0	2.42562	0	0	2.42581	2.92382	-0.705662	0.0691795	0.0291173	-0.847436	34.7336	4.66E-16	16.9124	0	0	0.0587299	1.53966	-23.0686	3.17511	243.867	338.003	679.817	402.817	402.818	402.817	0.901576	-97.068	3.05575	416.154	326.455	274.694	194.289	194.289	194.289	-97.063	1.19261	-2.55372	48.4866	3.70036	-2.35385	-2.16718	-0.00255681	0.24445	1682.47	-67.8409	-57.291	0	0	-1.75178
1812	0	1.44625	0	0	1.44634	2.91159	-0.662625	0.0342161	0.039636	-0.824578	22.6	1.40E-15	18.3817	0	0	0.0415095	1.36271	-23.2889	2.96343	245.055	336.507	678.028	403.189	403.189	403.189	0.03142	-95.9114	2.72028	416.014	320.631	270.392	194.289	194.289	194.289	-95.9018	1.59595	-1.81102	49.0044	3.54169	-1.85787	-2.21336	0.0589714	0.276087	1690.33	-37.947	-60.4155	0	0	-1.46275
1813	0	0.622002	0	0	0.622083	2.9838	-0.91676	-0.0408137	0.0617053	-0.77514	3.74629	-2.33E-16	20.4746	0	0	0.0214559	1.21438	-23.4971	2.45666	246.097	334.917	675.306	403.457	403.457	403.457	-0.611078	-94.3742	2.52508	411.827	315.034	264.589	194.289	194.289	194.289	-94.3668	1.92797	-1.27999	49.4234	3.42452	-0.984303	-2.12147	0.130954	0.373986	1619.27	1.02795	-61.6795	0	0	-0.870321
1814	0	0.142635	0	0	0.14269	3.14009	-1.46674	-0.137401	0.0931194	-0.697493	-17.6653	-3.73E-15	22.9464	0	0	0.0287977	1.09584	-23.6577	1.64289	246.841	333.233	671.613	403.606	403.606	403.606	-1.00997	-92.6983	2.46277	403.816	309.835	257.933	194.289	194.289	194.289	-92.6946	2.1742	-0.970328	49.6717	3.38922	0.276816	-1.87979	0.207005	0.51472	1466.68	49.574	-61.7097	0	0	-0.111065
1815	0	0.207103	0	0	0.207263	3.38104	-2.31399	-0.230784	0.125767	-0.593358	-36.6683	1.11E-15	24.7903	0	0	0.0839449	1.00355	-23.7407	0.551696	247.182	331.472	666.951	403.608	403.608	403.608	-1.15689	-91.1404	2.52821	392.377	305.235	251.181	194.289	194.289	194.289	-91.138	2.33082	-0.89391	49.6844	3.46216	1.89407	-1.49337	0.276525	0.675898	1240.61	104.642	-61.4171	0	0	0.596443
1816	0	0.956772	0	0	0.958496	3.70254	-3.44283	-0.298351	0.148467	-0.468148	-49.1613	1.62E-15	24.7272	0	0	0.172783	0.927909	-23.7241	-0.739547	247.065	329.667	661.383	403.422	403.422	403.422	-1.06803	-89.9048	2.71944	378.066	301.413	245.006	194.289	194.289	194.289	-89.8999	2.41265	-1.04958	49.4114	3.65051	3.79031	-0.987388	0.32879	0.841629	958.62	160.522	-61.1492	0	0	1.02934
1817	0	2.42384	0	0	2.43236	4.08933	-4.7971	-0.329048	0.153207	-0.331063	-53.3816	7.28E-15	22.0601	0	0	0.252091	0.852635	-23.5967	-2.10338	246.5	327.862	655.035	402.998	402.997	402.998	-0.798602	-89.0934	3.03291	361.544	298.463	239.846	194.289	194.289	194.289	-89.083	2.45586	-1.40604	48.8247	3.93987	5.84073	-0.407457	0.354346	1.01202	645.619	210.916	-60.2423	0	0	1.04652
1818	0	4.52139	0	0	4.54868	4.51259	-6.27268	-0.328907	0.141697	-0.194884	-50.5185	3.67E-15	17.4127	0	0	0.285628	0.756687	-23.3582	-3.36868	245.554	326.105	648.094	402.289	402.289	402.289	-0.438354	-88.696	3.45694	343.501	296.362	235.851	194.289	194.289	194.289	-88.6787	2.50969	-1.89906	47.9237	4.29406	7.8775	0.180753	0.353756	1.20394	332.577	253.6	-57.765	0	0	0.648756
1819	0	7.08355	0	0	7.14899	4.93562	-7.73879	-0.309067	0.121394	-0.0743753	-43.1068	6.93E-15	12.1711	0	0	0.267144	0.619006	-23.0169	-4.33971	244.327	324.443	640.79	401.267	401.267	401.267	-0.0822077	-88.6261	3.9707	324.592	295.001	232.951	194.289	194.289	194.289	-88.6015	2.61896	-2.45209	46.7372	4.65742	9.70451	0.692201	0.331556	1.43391	57.2809	286.854	-53.3438	0	0	0.000336909
1820	0	9.91843	0	0	10.0454	5.32322	-9.0729	-0.276565	0.0951469	0.0194766	-33.4811	1.69E-15	7.14806	0	0	0.211708	0.426327	-22.5857	-4.82905	242.926	322.926	633.369	399.935	399.935	399.935	0.201829	-88.7662	4.54668	305.374	294.249	230.956	194.289	194.289	194.289	-88.7341	2.80791	-3.00142	45.3213	4.95825	11.1243	1.03916	0.292419	1.70409	-145.032	304.616	-46.7333	0	0	-0.627029
1821	0	12.8398	0	0	13.0488	5.64743	-10.181	-0.239297	0.0668833	0.0822488	-23.7736	2.69E-15	2.97005	0	0	0.144387	0.181549	-22.078	-4.70033	241.415	321.611	626.055	398.338	398.338	398.338	0.380764	-88.9959	5.14967	286.27	293.966	229.621	194.289	194.289	194.289	-88.9552	3.07598	-3.50185	43.7536	5.11461	11.9749	1.15628	0.248545	2.00444	-251.845	304.007	-38.4321	0	0	-0.978355
1822	0	15.6855	0	0	15.9874	5.89142	-11.0098	-0.205192	0.0429441	0.114584	-15.596	-9.88E-16	0.195696	0	0	0.0866733	-0.0911956	-21.5036	-3.90922	239.775	320.571	619.028	396.563	396.563	396.563	0.452579	-89.2088	5.7416	267.558	294.022	228.702	194.289	194.289	194.289	-89.1587	3.40334	-3.92665	42.1229	5.0434	12.167	1.02085	0.223139	2.31885	-257.432	288.335	-29.8357	0	0	-0.921321
1823	0	18.3284	0	0	18.7213	6.05225	-11.5534	-0.178252	0.0242675	0.120638	-9.66695	3.50E-15	-1.35211	0	0	0.0471021	-0.349211	-20.8671	-2.52658	237.886	319.886	612.398	394.733	394.733	394.733	0.43941	-89.3257	6.29216	249.377	294.314	227.992	194.289	194.289	194.289	-89.2654	3.76069	-4.26934	40.5144	4.67465	11.7085	0.667869	0.232188	2.62233	-176.19	259.957	-21.6453	0	0	-0.494691
1824	0	20.6783	0	0	21.1495	6.13861	-11.8444	-0.160499	0.0110422	0.107379	-6.15786	-4.77E-16	-1.97241	0	0	0.0255704	-0.542524	-20.1679	-0.730864	235.53	319.624	606.217	392.987	392.987	392.987	0.373257	-89.2968	6.78307	231.746	294.769	227.34	194.289	194.289	194.289	-89.2262	4.11976	-4.53712	38.9941	3.96886	10.7054	0.188957	0.285342	2.8965	-40.8581	223.164	-14.1295	0	0	0.115724
1825	0	22.6812	0	0	23.2115	6.16621	-11.9373	-0.151453	0.00126533	0.0829905	-4.75397	3.69E-15	-2.15966	0	0	0.0166639	-0.630429	-19.4015	1.2318	232.429	319.809	600.497	391.456	391.456	391.456	0.285892	-89.1001	7.2078	214.598	295.336	226.655	194.289	194.289	194.289	-89.0196	4.45866	-4.74455	37.5965	2.93241	9.33313	-0.299276	0.370963	3.12226	108.611	179.994	-7.13376	0	0	0.679718
1826	0	24.3151	0	0	24.884	6.15233	-11.8906	-0.148417	-0.00654549	0.054536	-4.78416	-7.43E-16	-2.29929	0	0	0.0139043	-0.595051	-18.5612	3.10567	228.31	320.401	595.237	390.244	390.244	390.244	0.203427	-88.7359	7.56695	197.821	295.976	225.901	194.289	194.289	194.289	-88.6463	4.76222	-4.90773	36.3217	1.62252	7.78671	-0.68879	0.459147	3.28651	237.815	131.535	-0.969082	0	0	1.03335
1827	0	25.5827	0	0	26.1719	6.1122	-11.7555	-0.149945	-0.013319	0.0263001	-5.6765	3.31E-15	-2.62506	0	0	0.0129956	-0.445624	-17.6384	4.67865	222.96	321.308	590.445	389.417	389.417	389.416	0.144566	-88.2179	7.86279	181.283	296.655	225.078	194.289	194.289	194.289	-88.1201	5.01993	-5.03982	35.1415	0.139911	6.2318	-0.930978	0.52381	3.3882	331.155	80.303	3.64284	0	0	1.15395
1828	0	26.5039	0	0	27.0984	6.05822	-11.5735	-0.154291	-0.0191336	0.000677388	-6.88274	3.41E-15	-3.18995	0	0	0.011492	-0.213524	-16.6238	5.80955	216.261	322.402	586.145	388.998	388.998	388.998	0.119075	-87.5652	8.09626	164.862	297.341	224.212	194.289	194.289	194.289	-87.46	5.22546	-5.14818	34.0122	-1.3872	4.77987	-1.02329	0.549412	3.43675	386.216	30.3478	6.0253	0	0	1.11588
1829	0	27.1057	0	0	27.6954	6.0008	-11.3797	-0.160096	-0.0238111	-0.0208529	-8.00876	-3.64E-15	-3.93479	0	0	0.00861149	0.0572578	-15.5092	6.43149	208.189	323.55	582.377	388.977	388.977	388.977	0.126895	-86.7949	8.26624	148.447	298.001	223.344	194.289	194.289	194.289	-86.6835	5.37698	-5.23295	32.89	-2.82217	3.48842	-0.987328	0.532203	3.44504	406.09	-13.9211	6.05935	0	0	1.01373
3776	0	3.92186	0	0	3.93177	3.88102	-4.06833										0.77979	-22.3567	0.9085	294.645	338.642	676.917	404.842	404.842	404.842	2.52769	-97.2773	4.61347	458.092	327.222	277.827	194.289	194.289	194.289	-97.2961	1.01771	-4.53817	47.3443	3.52727	-4.14438
Trajectories
120
		sdk:LASI			sdk:RASI			sdk:LPSI			sdk:RPSI			sdk:LTHI			sdk:LKNE			sdk:LTIB			sdk:LANK			sdk:LHEE			sdk:LTOE			sdk:RTHI			sdk:RKNE			sdk:RTIB			sdk:RANK			sdk:RHEE			sdk:RTOE
Frame	Sub Frame	X	Y	Z	X	Y	Z	X	Y	Z	X	Y	Z	X	Y	Z	X	Y	Z	X	Y	Z	X	Y	Z	X	Y	Z	X	Y	Z	X	Y	Z	X	Y	Z	X	Y	Z	X	Y	Z	X	Y	Z	X	Y	Z
		mm	mm	mm	mm	mm	mm	mm	mm	mm	mm	mm	mm	mm	mm	mm	mm	mm	mm	mm	mm	mm	mm	mm	mm	mm	mm	mm	mm	mm	mm	mm	mm	mm	mm	mm	mm	mm	mm	mm	mm	mm	mm	mm	mm	mm	mm	mm	mm
904	0	161.668	392.733	1027.25	161.134	166.795	1032.08	-14.6212	328.236	1093.59	-14.0931	242.731	1096.17	134.618	463.799	837.307	225.473	417.594	580.303	120.878	438.162	488.06	-88.3825	424.414	336.304	-168.15	384.885	343.916	-3.31357	419.525	230.49	76.8018	99.9133	847.302	98.7984	164.903	576.892	71.5181	174.628	466.381	-75.5514	257.993	240.235	-104.788	298.46	255.972	63.0523	233.455	194.57
905	0	159.885	392.776	1031.44	160.625	166.284	1034.57	-16.1374	326.805	1096.98	-14.9874	241.366	1099.43	134.388	464.286	842.383	234.205	418.045	588.272	133.675	438.194	491.094	-68.3317	423.606	329.365	-148.265	383.825	332.332	22.8158	419.008	229.03	72.1048	99.8161	849.747	86.0289	165.385	578.595	56.9541	175.156	468.032	-92.3546	257.7	243.344	-121.57	298.062	259.842	45.1169	233.681	194.669
906	0	158.325	392.81	1036.13	160.214	165.744	1037.38	-17.4718	325.334	1100.82	-15.6693	239.977	1103.1	134.354	464.772	848.111	241.823	418.449	596.676	145.838	438.193	494.36	-47.6009	422.546	322.091	-127.327	382.334	320.237	49.3931	418.496	227.782	67.2902	99.8616	852.602	73.1265	165.879	581.021	42.4276	175.654	470.39	-108.993	257.283	246.949	-138.206	297.583	264.213	27.1501	233.939	194.835
907	0	157.008	392.835	1041.23	159.903	165.193	1040.45	-18.5987	323.856	1105.04	-16.1218	238.589	1107.11	134.537	465.251	854.409	248.257	418.803	605.292	157.325	438.163	497.736	-26.1343	421.253	314.603	-105.284	380.46	307.831	76.4019	418.004	226.797	62.434	100.023	855.864	60.1809	166.335	584.168	27.9837	176.047	473.465	-125.402	256.709	251.046	-154.614	296.986	269.089	9.15807	234.224	195.036
908	0	155.949	392.845	1046.67	159.697	164.65	1043.71	-19.4954	322.408	1109.58	-16.3339	237.226	1111.43	134.922	465.719	861.172	253.471	419.099	613.904	168.124	438.102	501.109	-3.87266	419.757	307.044	-82.1023	378.278	295.345	103.832	417.487	226.098	57.6266	100.262	859.521	47.2821	166.705	588.012	13.6584	176.264	477.246	-141.511	255.955	255.611	-170.699	296.243	274.461	-8.85299	234.528	195.234
909	0	155.155	392.833	1052.38	159.605	164.137	1047.14	-20.1436	321.027	1114.38	-16.3004	235.916	1116	135.466	466.172	868.277	257.465	419.327	622.311	178.256	438.009	504.382	19.2312	418.089	299.575	-57.7792	375.884	283.04	131.668	416.847	225.674	52.9625	100.532	863.546	34.5233	166.951	592.511	-0.509223	176.249	481.699	-157.247	255.009	260.603	-186.361	295.342	280.306	-26.8747	234.835	195.396
910	0	154.625	392.783	1058.29	159.635	163.676	1050.7	-20.5292	319.753	1119.38	-16.0222	234.688	1120.74	136.103	466.607	875.581	260.277	419.482	630.334	187.767	437.874	507.483	43.1926	416.285	292.377	-32.3613	373.387	271.196	159.873	415.939	225.503	48.5313	100.787	867.898	22.0057	167.048	597.602	-14.4645	175.968	486.772	-172.537	253.874	265.972	-201.498	294.281	286.582	-44.8944	235.126	195.5
911	0	154.349	392.678	1064.31	159.801	163.288	1054.35	-20.6434	318.621	1124.53	-15.505	233.568	1125.62	136.757	467.023	882.932	261.985	419.555	637.826	196.729	437.688	510.366	67.9723	414.378	285.637	-5.96308	370.899	260.091	188.376	414.585	225.561	44.4091	100.982	872.521	9.84102	166.986	603.202	-28.1288	175.411	492.395	-187.308	252.56	271.656	-216.013	293.072	293.239	-62.8936	235.382	195.531
912	0	154.312	392.5	1070.36	160.113	162.989	1058.07	-20.4826	317.658	1129.75	-14.7593	232.576	1130.56	137.354	467.415	890.168	262.706	419.544	644.672	205.223	437.435	513.011	93.4539	412.393	279.543	21.2128	368.524	249.986	217.055	412.598	225.844	40.6541	101.083	877.349	-1.84627	166.773	609.209	-41.3964	174.594	498.48	-201.495	251.083	277.59	-229.821	291.728	300.212	-80.846	235.592	195.488
913	0	154.492	392.231	1076.33	160.58	162.792	1061.83	-20.0497	316.882	1135	-13.7996	231.725	1135.51	137.827	467.773	897.133	262.594	419.445	650.794	213.339	437.096	515.418	119.424	410.349	274.26	48.8639	366.342	241.102	245.726	409.802	226.388	37.3052	101.073	882.303	-12.9194	166.428	615.502	-54.1361	173.555	504.922	-215.042	249.461	283.708	-242.86	290.262	307.433	-98.7167	235.746	195.389
914	0	154.866	391.858	1082.12	161.207	162.701	1065.6	-19.3539	316.303	1140.2	-12.6439	231.021	1140.39	138.13	468.08	903.677	261.83	419.258	656.149	221.154	436.649	517.606	145.564	408.248	269.917	76.5868	364.395	233.599	274.119	406.076	227.26	34.3847	100.951	887.299	-23.2319	165.987	621.943	-66.1973	172.349	511.595	-227.907	247.705	289.949	-255.091	288.674	314.836	-116.461	235.845	195.27
915	0	155.411	391.378	1087.62	161.993	162.719	1069.33	-18.4116	315.919	1145.28	-11.3143	230.461	1145.14	138.238	468.314	909.666	260.617	418.986	660.726	228.723	436.068	519.6	171.448	406.082	266.582	103.889	362.677	227.561	301.87	401.386	228.545	31.9031	100.734	892.247	-32.6321	165.491	628.374	-77.4183	171.04	518.352	-240.067	245.823	296.255	-266.504	286.956	322.356	-134.024	235.898	195.193
916	0	156.103	390.797	1092.73	162.932	162.842	1072.97	-17.2464	315.722	1150.17	-9.83632	230.037	1149.67	138.152	468.455	914.987	259.165	418.631	664.537	236.064	435.327	521.422	196.559	403.827	264.249	130.209	361.124	222.988	328.517	395.814	230.309	29.8659	100.459	897.049	-40.9698	164.987	634.628	-87.634	169.698	525.027	-251.515	243.818	302.584	-277.117	285.082	329.942	-151.336	235.915	195.243
917	0	156.923	390.132	1097.34	164.012	163.065	1076.46	-15.8888	315.698	1154.76	-8.23917	229.738	1153.92	137.899	468.49	919.548	257.674	418.196	667.614	243.146	434.399	523.082	220.318	401.448	262.831	154.949	359.619	219.794	353.521	389.552	232.55	28.2795	100.17	901.603	-48.1042	164.522	640.527	-96.6844	168.39	531.44	-262.261	241.687	308.903	-286.971	283.018	337.553	-168.315	235.912	195.529
918	0	157.853	389.412	1101.36	165.216	163.379	1079.74	-14.3755	315.831	1158.97	-6.55559	229.55	1157.79	137.529	468.417	923.277	256.324	417.683	669.992	249.884	433.266	524.565	242.118	398.899	262.161	177.504	358.005	217.811	376.298	382.87	235.148	27.1562	99.9203	905.795	-53.9113	164.141	645.89	-104.422	167.177	537.402	-272.325	239.426	315.197	-296.122	280.728	345.162	-184.863	235.901	196.169
919	0	158.88	388.672	1104.7	166.523	163.777	1082.73	-12.7487	316.102	1162.69	-4.82126	229.465	1161.2	137.107	468.255	926.123	255.255	417.092	671.706	256.145	431.914	525.822	261.367	396.13	262.006	197.294	356.112	216.811	396.278	376.06	237.833	26.5162	99.7577	909.502	-58.2925	163.878	650.54	-110.719	166.11	542.726	-281.727	237.03	321.457	-304.63	278.179	352.749	-200.864	235.901	197.273
920	0	159.994	387.955	1107.3	167.911	164.249	1085.34	-11.0544	316.495	1165.8	-3.07398	229.474	1164.04	136.717	468.033	928.059	254.565	416.423	672.777	261.751	430.339	526.77	277.53	393.093	262.092	213.804	353.78	216.521	412.949	369.381	240.187	26.3876	99.7217	912.59	-61.1816	163.758	654.311	-115.481	165.226	547.239	-290.484	234.497	327.685	-312.547	275.352	360.3	-216.186	235.935	198.926
921	0	161.188	387.306	1109.11	169.355	164.783	1087.5	-9.34127	316.992	1168.2	-1.35253	229.571	1166.23	136.447	467.789	929.073	254.299	415.669	673.21	266.503	428.552	527.291	290.161	389.746	262.134	226.605	350.888	216.647	425.907	363.025	241.708	26.8019	99.8371	914.922	-62.5508	163.792	657.059	-118.651	164.545	550.792	-298.596	231.827	333.879	-319.904	272.243	367.793	-230.678	236.017	201.182
922	0	162.452	386.769	1110.07	170.831	165.367	1089.12	-7.65887	317.577	1169.77	0.3045	229.754	1167.67	136.384	467.564	929.168	254.449	414.822	672.989	270.198	426.569	527.247	298.929	386.061	261.87	235.389	347.372	216.896	434.876	357.109	241.915	27.7893	100.111	916.362	-62.4145	163.979	658.664	-120.221	164.073	553.273	-306.043	229.03	340.028	-326.7	268.878	375.2	-244.178	236.145	204.051
923	0	163.775	386.385	1110.18	172.315	165.991	1090.11	-6.05654	318.232	1170.42	1.85958	230.015	1168.26	136.609	467.381	928.363	254.963	413.872	672.081	272.657	424.419	526.499	303.641	382.037	261.092	239.98	343.241	217.004	439.727	351.696	240.476	29.3713	100.531	916.787	-60.8301	164.302	659.044	-120.24	163.793	554.622	-312.788	226.124	346.109	-332.897	265.303	382.474	-256.52	236.286	207.503
924	0	165.138	386.183	1109.41	173.782	166.643	1090.41	-4.58197	318.936	1170.07	3.27687	230.349	1167.94	137.187	467.241	926.683	255.751	412.809	670.439	273.745	422.135	524.922	304.245	377.708	259.674	240.354	338.58	216.75	440.475	346.82	237.319	31.5539	101.071	916.096	-57.8944	164.735	658.156	-118.809	163.675	554.829	-318.77	223.138	352.079	-338.418	261.595	389.551	-267.546	236.378	211.457
925	0	166.512	386.185	1107.78	175.207	167.315	1089.93	-3.27979	319.667	1168.65	4.52227	230.745	1166.64	138.163	467.115	924.166	256.699	411.627	668.018	273.394	419.753	522.434	300.84	373.149	257.581	236.638	333.549	215.982	437.268	342.51	232.681	34.3228	101.694	914.224	-53.7367	165.243	656.005	-116.078	163.669	553.941	-323.916	220.114	357.877	-343.153	257.849	396.349	-277.119	236.322	215.783
926	0	167.864	386.4	1105.3	176.559	167.998	1088.63	-2.19007	320.399	1166.14	5.56339	231.189	1164.33	139.548	466.949	920.851	257.684	410.322	664.789	271.613	417.311	519.011	293.674	368.483	254.873	229.113	328.364	214.629	430.37	338.809	227.073	37.6402	102.357	911.147	-48.5083	165.786	652.638	-112.231	163.716	552.053	-328.14	217.098	363.427	-346.967	254.177	402.771	-285.138	235.985	220.31
927	0	169.153	386.824	1102.01	177.804	168.691	1086.45	-1.34639	321.103	1162.55	6.36971	231.665	1160.99	141.316	466.679	916.788	258.587	408.899	660.748	268.496	414.846	514.698	283.138	363.867	251.684	218.192	323.274	212.711	420.152	335.757	221.154	41.4451	103.021	906.894	-42.3689	166.323	648.15	-107.469	163.751	549.301	-331.349	214.141	368.645	-349.717	250.687	408.718	-291.535	235.216	224.844
928	0	170.332	387.446	1097.94	178.901	169.392	1083.36	-0.773726	321.75	1157.96	6.91338	232.154	1156.65	143.389	466.26	912.033	259.3	407.372	655.932	264.212	412.395	509.607	269.754	359.483	248.201	204.408	318.535	210.333	407.089	333.366	215.557	45.656	103.65	901.545	-35.4731	166.813	642.67	-101.983	163.711	545.841	-333.452	211.286	373.448	-351.269	247.476	414.092	-296.272	233.867	229.194
929	0	171.355	388.244	1093.17	179.799	170.102	1079.34	-0.48614	322.311	1152.47	7.1709	232.638	1151.39	145.637	465.684	906.656	259.736	405.763	650.422	258.987	409.995	503.913	254.142	355.513	244.63	188.373	314.374	207.67	391.75	331.587	210.732	50.1752	104.221	895.23	-27.9578	167.222	636.363	-95.932	163.54	541.846	-334.361	208.568	377.764	-351.514	244.615	418.812	-299.32	231.823	233.2
930	0	172.18	389.194	1087.77	180.448	170.822	1074.4	-0.484928	322.762	1146.24	7.12548	233.099	1145.31	147.873	464.998	900.743	259.821	404.111	644.346	253.073	407.687	497.822	236.968	352.102	241.171	170.727	310.97	204.932	374.773	330.317	206.875	54.8948	104.721	888.124	-19.9323	167.523	629.415	-89.4282	163.198	537.482	-333.996	206.005	381.538	-350.376	242.138	422.816	-300.638	229.02	236.748
931	0	172.777	390.265	1081.86	180.792	171.554	1068.58	-0.757758	323.088	1139.47	6.76966	233.525	1138.57	149.877	464.301	894.408	259.493	402.465	637.865	246.716	405.508	491.557	218.872	349.345	237.997	152.082	308.422	202.333	356.794	329.437	203.98	59.702	105.148	880.44	-11.4727	167.699	622.027	-82.5233	162.663	532.908	-332.286	203.604	384.739	-347.821	240.045	426.069	-300.175	225.458	239.777
932	0	173.127	391.429	1075.56	180.783	172.295	1061.97	-1.27944	323.283	1132.41	6.10754	233.912	1131.38	151.414	463.72	887.792	258.692	400.889	631.163	240.119	403.496	485.324	200.402	347.269	235.234	132.961	306.733	200.063	338.355	328.856	201.913	64.4836	105.511	872.414	-2.62107	167.742	614.41	-75.2092	161.93	528.263	-329.18	201.358	387.357	-343.849	238.298	428.564	-297.865	221.202	242.27
933	0	173.228	392.655	1069.02	180.382	173.039	1054.7	-2.0145	323.356	1125.31	5.15582	234.261	1123.95	152.272	463.378	881.072	257.357	399.454	624.428	233.409	401.684	479.298	181.962	345.84	232.959	113.765	305.82	198.267	319.842	328.499	200.483	69.1289	105.826	864.299	6.61152	167.652	606.777	-67.4256	161.018	523.671	-324.643	199.253	389.394	-338.491	236.837	430.312	-293.644	216.371	244.249
934	0	173.09	393.912	1062.42	179.57	173.777	1046.96	-2.9214	323.333	1118.43	3.9432	234.588	1116.55	152.289	463.363	874.453	255.414	398.233	617.834	226.62	400.106	473.607	163.81	344.976	231.199	94.7614	305.542	197.035	301.479	328.306	199.481	73.5328	106.12	856.347	16.2367	167.437	599.343	-59.0749	159.961	519.237	-318.662	197.27	390.865	-331.801	235.589	431.342	-287.465	211.122	245.752
935	0	172.733	395.165	1055.93	178.348	174.492	1039.02	-3.95767	323.254	1112.04	2.5078	234.912	1109.43	151.391	463.71	868.16	252.782	397.291	611.527	219.687	398.798	468.336	146.067	344.573	229.94	76.0973	305.731	196.4	283.361	328.24	198.726	77.5983	106.422	848.801	26.2781	167.109	592.316	-50.0439	158.807	515.056	-311.251	195.39	391.782	-323.846	234.479	431.686	-279.313	205.636	246.824
936	0	172.184	396.38	1049.74	176.744	175.165	1031.18	-5.08499	323.172	1106.32	0.892907	235.261	1102.83	149.603	464.388	862.411	249.369	396.679	605.618	212.467	397.798	463.538	128.753	344.524	229.136	57.8199	306.231	196.347	265.495	328.278	198.084	81.2411	106.764	841.872	36.7585	166.686	585.892	-40.2288	157.608	511.21	-302.441	193.597	392.155	-314.702	233.442	431.377	-269.214	200.102	247.5
937	0	171.473	397.521	1044.05	174.809	175.775	1023.79	-6.27282	323.146	1101.45	-0.858048	235.667	1096.97	147.049	465.321	857.393	245.085	396.423	600.178	204.769	397.142	459.24	111.813	344.732	228.722	39.9058	306.914	196.825	247.832	328.411	197.472	84.3952	107.176	835.737	47.6878	166.186	580.251	-29.5584	156.418	507.777	-292.286	191.879	391.987	-304.45	232.426	430.439	-257.23	194.695	247.807
938	0	170.63	398.55	1039.01	172.608	176.294	1017.2	-7.49958	323.235	1097.52	-2.70588	236.161	1092.01	143.923	466.398	853.239	239.854	396.521	595.247	196.397	396.851	455.454	95.1498	345.122	228.636	22.2893	307.691	197.766	230.302	328.632	196.855	87.0191	107.681	830.523	59.0533	165.632	575.551	-18.0106	155.281	504.833	-280.859	190.228	391.266	-293.17	231.395	428.885	-243.445	189.566	247.76
939	0	169.685	399.431	1034.78	170.214	176.697	1011.71	-8.75105	323.488	1094.55	-4.61813	236.768	1088.05	140.453	467.501	850.016	233.622	396.944	590.835	187.185	396.926	452.178	78.653	345.64	228.824	4.88832	308.505	199.099	212.834	328.937	196.227	89.0998	108.293	826.311	70.8132	165.044	571.924	-5.6199	154.234	502.452	-268.246	188.644	389.975	-280.946	230.333	426.718	-227.956	184.83	247.373
940	0	168.666	400.127	1031.46	167.69	176.956	1007.53	-10.0169	323.935	1092.55	-6.5689	237.505	1085.12	136.847	468.526	847.724	226.365	397.637	586.94	177.026	397.338	449.406	62.2182	346.245	229.248	-12.3749	309.322	200.764	195.367	329.32	195.599	90.6542	109.012	823.142	82.8948	164.443	569.469	7.52553	153.299	500.707	-254.545	187.132	388.085	-267.86	229.237	423.926	-210.857	180.569	246.658
941	0	167.601	400.613	1029.11	165.089	177.048	1004.78	-11.2867	324.583	1091.46	-8.53662	238.377	1083.23	133.264	469.397	846.308	218.097	398.526	583.551	165.885	398.029	447.129	45.7633	346.905	229.892	-29.5609	310.118	202.721	177.859	329.766	194.99	91.7275	109.824	821.025	95.1958	163.845	568.259	21.2944	152.492	499.664	-239.859	185.704	385.564	-253.995	228.118	420.487	-192.236	176.838	245.632
942	0	166.52	400.871	1027.76	162.454	176.959	1003.44	-12.5466	325.421	1091.23	-10.5008	239.375	1082.32	129.782	470.081	845.667	208.867	399.527	580.665	153.8	398.915	445.339	29.2352	347.593	230.76	-46.707	310.876	204.957	160.282	330.253	194.421	92.3893	110.704	819.95	107.589	163.265	568.333	35.5252	151.815	499.376	-224.287	184.377	382.382	-239.428	226.998	416.377	-172.18	173.666	244.317
943	0	165.449	400.905	1027.36	159.825	176.685	1003.47	-13.7774	326.418	1091.79	-12.439	240.477	1082.33	126.398	470.583	845.674	198.753	400.552	578.287	140.872	399.902	444.035	12.6119	348.286	231.87	-63.8283	311.584	207.477	142.627	330.748	193.911	92.7268	111.613	819.889	119.927	162.713	569.693	50.0399	151.267	499.873	-207.923	183.173	378.513	-224.227	225.908	411.565	-150.777	171.067	242.747
944	0	164.415	400.734	1027.87	157.246	176.238	1004.72	-14.9547	327.535	1093.08	-14.3249	241.653	1083.19	123.034	470.936	846.197	187.86	401.521	576.434	127.245	400.894	443.223	-4.10104	348.967	233.255	-80.9222	312.237	210.31	124.893	331.216	193.472	92.837	112.509	820.809	132.049	162.194	572.306	64.6551	150.837	501.156	-190.846	182.117	373.94	-208.444	224.881	406.031	-128.132	169.037	240.963
945	0	163.441	400.401	1029.17	154.771	175.647	1007.04	-16.0498	328.729	1095.01	-16.1281	242.87	1084.84	119.568	471.183	847.118	176.307	402.373	575.131	113.088	401.809	442.919	-20.8756	349.626	234.953	-97.975	312.84	213.493	107.091	331.627	193.114	92.818	113.343	822.668	143.791	161.714	576.101	79.192	150.512	503.189	-173.115	181.231	368.664	-192.109	223.956	399.761	-104.365	167.563	239.014
946	0	162.55	399.962	1031.16	152.457	174.96	1010.27	-17.0314	329.96	1097.55	-17.8151	244.096	1087.21	115.87	471.36	848.351	164.222	403.066	574.41	98.573	402.591	443.148	-37.6673	350.261	237.002	-114.965	313.412	217.072	89.2386	331.957	192.841	92.7607	114.069	825.421	154.988	161.274	580.972	93.4835	150.275	505.903	-154.77	180.539	362.702	-175.229	223.172	392.759	-79.6106	166.609	236.958
947	0	161.762	399.487	1033.72	150.365	174.24	1014.22	-17.8679	331.195	1100.61	-19.3514	245.304	1090.21	111.833	471.487	849.851	151.732	403.586	574.304	83.8549	403.217	443.935	-54.4208	350.882	239.436	-131.862	313.979	221.09	71.36	332.196	192.655	92.7425	114.646	829.018	165.485	160.874	586.779	107.379	150.108	509.198	-135.827	180.061	356.096	-157.788	222.565	385.05	-54.008	166.122	234.866
948	0	161.095	399.045	1036.74	148.553	173.557	1018.71	-18.5289	332.412	1104.13	-20.7035	246.477	1093.79	107.405	471.565	851.616	138.954	403.944	574.839	69.0632	403.695	445.311	-71.0747	351.505	242.28	-148.629	314.576	225.584	53.4799	332.343	192.553	92.8216	115.046	833.401	175.14	160.517	593.359	120.746	149.994	512.951	-116.279	179.812	348.907	-139.745	222.173	376.679	-27.6885	166.03	232.813
949	0	160.564	398.701	1040.12	147.069	172.982	1023.58	-18.9868	333.593	1108.07	-21.84	247.603	1097.87	102.602	471.579	853.677	125.997	404.175	576.034	54.2965	404.065	447.298	-87.5647	352.154	245.545	-165.217	315.234	230.582	35.6168	332.414	192.529	93.0351	115.251	838.504	183.836	160.204	600.53	133.473	149.915	517.027	-96.0995	179.804	341.223	-121.043	222.028	367.717	-0.767807	166.255	230.873
950	0	160.183	398.504	1043.79	145.948	172.576	1028.67	-19.2186	334.73	1112.36	-22.733	248.673	1102.37	97.5045	471.512	856.075	112.954	404.329	577.895	39.6256	404.389	449.91	-103.825	352.855	249.233	-181.57	315.979	236.096	17.7762	332.438	192.563	93.3983	115.26	844.25	191.478	159.938	608.101	145.466	149.86	521.288	-75.2465	180.039	333.154	-101.616	222.154	358.263	26.659	166.72	229.12
951	0	159.963	398.485	1047.68	145.215	172.38	1033.85	-19.2064	335.812	1116.93	-23.3586	249.677	1107.23	92.246	471.35	858.85	99.9083	404.467	580.415	25.1016	404.739	453.147	-119.789	353.636	253.329	-197.618	316.825	242.124	-0.0504682	332.455	192.628	93.9069	115.083	850.547	198.002	159.723	615.874	156.654	149.818	525.597	-53.6712	180.512	324.833	-81.3965	222.568	348.441	54.5184	167.357	227.624
952	0	159.912	398.652	1051.74	144.879	172.413	1039.01	-18.9382	336.83	1121.74	-23.6966	250.605	1112.38	86.992	471.092	862.018	86.937	404.649	583.573	10.7665	405.188	456.998	-135.388	354.517	257.807	-213.277	317.769	248.645	-17.881	332.512	192.689	94.5411	114.746	857.296	203.372	159.559	623.654	166.991	149.784	529.831	-31.3292	181.213	316.415	-60.3306	223.271	338.403	82.7552	168.114	226.455
953	0	160.041	398.992	1055.93	144.937	172.666	1044.1	-18.4079	337.773	1126.72	-23.7312	251.446	1117.74	81.9144	470.759	865.573	74.1143	404.928	587.332	-3.33589	405.796	461.433	-150.553	355.514	262.624	-228.453	318.791	255.617	-35.7342	332.657	192.708	95.2705	114.28	864.384	207.589	159.445	631.256	176.451	149.758	533.879	-8.19341	182.121	308.072	-38.3904	224.253	328.327	111.324	168.967	225.683
954	0	160.356	399.475	1060.22	145.373	173.106	1049.06	-17.6153	338.631	1131.8	-23.4517	252.186	1123.24	77.1687	470.387	869.475	61.5183	405.343	591.639	-17.1507	406.606	466.406	-165.215	356.633	267.724	-243.045	319.863	262.986	-53.622	332.933	192.652	96.0593	113.725	871.691	210.682	159.374	638.506	185.038	149.743	537.651	15.7314	183.209	299.987	-15.5889	225.484	318.41	140.171	169.921	225.369
955	0	160.864	400.055	1064.57	146.163	173.684	1053.89	-16.5659	339.393	1136.94	-22.8524	252.816	1128.83	72.8737	470.026	873.66	49.2359	405.916	596.427	-30.6059	407.636	471.86	-179.307	357.876	273.045	-256.951	320.951	270.685	-71.5437	333.376	192.492	96.8719	113.121	879.094	212.717	159.332	645.247	192.779	149.744	541.073	40.3911	184.447	292.348	8.00454	226.922	308.868	169.221	171.016	225.561
956	0	161.568	400.682	1068.96	147.274	174.337	1058.56	-15.27	340.052	1142.08	-21.9344	253.331	1134.43	69.0987	469.731	878.044	37.3662	406.645	601.611	-43.6103	408.88	477.72	-192.769	359.241	278.518	-270.077	322.025	278.641	-89.4828	334.003	192.218	97.6768	112.51	886.463	213.789	159.3	651.348	199.727	149.765	544.095	65.6648	185.804	285.337	32.2497	228.514	299.918	198.348	172.318	226.289
957	0	162.468	401.305	1073.33	148.672	175.003	1063.09	-13.7426	340.607	1147.16	-20.7059	253.728	1139.99	65.8618	469.553	882.531	26.0219	407.51	607.089	-56.0547	410.308	483.899	-205.554	360.72	284.072	-282.35	323.068	286.782	-107.408	334.805	191.842	98.4507	111.926	893.668	214.023	159.254	656.702	205.958	149.811	546.686	91.349	187.252	279.11	56.9245	230.207	291.767	227.366	173.906	227.559
958	0	163.56	401.878	1077.65	150.32	175.627	1067.46	-12.003	341.059	1152.12	-19.183	254.013	1145.42	63.1378	469.53	887.024	15.3288	408.474	612.742	-67.8168	411.872	490.292	-217.627	362.309	289.642	-293.723	324.081	295.045	-125.281	335.751	191.395	99.1797	111.4	900.579	213.57	159.171	661.231	211.562	149.882	548.834	117.149	188.774	273.786	81.7203	231.954	284.587	256.014	175.857	229.345
959	0	164.831	402.367	1081.85	152.18	176.164	1071.65	-10.0749	341.413	1156.91	-17.3905	254.189	1150.66	60.8736	469.675	891.435	5.42256	409.485	618.436	-78.7689	413.513	496.78	-228.975	363.999	295.168	-304.185	325.085	303.374	-143.052	336.781	190.938	99.861	110.951	907.066	212.598	159.032	664.893	216.631	149.98	550.547	142.677	190.363	269.43	106.246	233.725	278.505	283.95	178.22	231.574
960	0	166.264	402.748	1085.87	154.214	176.589	1075.62	-7.98664	341.676	1161.45	-15.3615	254.262	1155.64	59.0071	469.978	895.682	-3.55691	410.484	624.019	-88.7865	415.167	503.224	-239.602	365.783	300.606	-313.763	326.124	311.725	-160.656	337.811	190.557	100.502	110.589	913.001	211.286	158.825	667.675	221.25	150.109	551.845	167.467	192.032	266.039	130.043	235.52	273.577	310.751	181.007	234.119
961	0	167.834	403.014	1089.63	156.38	176.89	1079.32	-5.77193	341.851	1165.69	-13.1378	254.237	1160.27	57.4845	470.404	899.69	-11.4724	411.412	629.33	-97.7583	416.77	509.467	-249.534	367.652	305.927	-322.526	327.26	320.065	-178.006	338.75	190.368	101.119	110.314	918.261	209.812	158.551	669.599	225.478	150.276	552.756	190.987	193.816	263.536	152.605	237.372	269.786	335.935	184.178	236.792
962	0	169.509	403.164	1093.04	158.636	177.072	1082.69	-3.46978	341.942	1169.55	-10.7684	254.114	1164.46	56.2744	470.899	903.387	-18.1981	412.209	634.197	-105.593	418.263	515.341	-258.812	369.598	311.121	-330.573	328.572	328.368	-194.981	339.524	190.51	101.736	110.117	922.731	208.341	158.224	670.709	229.338	150.499	553.302	212.678	195.768	261.777	173.407	239.347	267.035	358.976	187.655	239.346
963	0	171.253	403.209	1096.03	160.942	177.145	1085.64	-1.12438	341.946	1172.95	-8.30835	253.889	1168.11	55.3761	471.392	906.694	-23.6277	412.826	638.449	-112.223	419.597	520.674	-267.484	371.611	316.191	-338.023	330.141	336.609	-211.422	340.097	191.126	102.378	109.98	926.304	207.018	157.873	671.07	232.816	150.802	553.493	231.978	197.96	260.565	191.937	241.538	265.165	379.349	191.334	241.494
964	0	173.029	403.159	1098.5	163.256	177.125	1088.11	1.21587	341.859	1175.8	-5.81734	253.557	1171.13	54.8218	471.81	909.52	-27.6824	413.223	641.919	-117.61	420.735	525.299	-275.599	373.684	321.157	-344.992	332.046	344.758	-227.137	340.489	192.347	103.074	109.882	928.889	205.955	157.541	670.749	235.858	151.218	553.313	248.37	200.467	259.675	207.724	244.052	263.964	396.563	195.115	242.928
965	0	174.799	403.025	1100.4	165.544	177.025	1090.01	3.49988	341.673	1178.02	-3.35731	253.112	1173.42	54.6707	472.08	911.765	-30.3164	413.378	644.455	-121.741	421.652	529.072	-283.198	375.812	326.042	-351.582	334.342	352.775	-241.918	340.758	194.271	103.848	109.802	930.414	205.227	157.278	669.809	238.379	151.784	552.723	261.411	203.365	258.877	220.368	246.984	263.197	410.203	198.919	243.36
966	0	176.53	402.816	1101.65	167.776	176.856	1091.29	5.67568	341.383	1179.52	-0.990458	252.552	1174.88	54.9966	472.139	913.313	-31.5196	413.284	645.932	-124.631	422.341	531.878	-290.303	377.993	330.872	-357.86	337.058	360.61	-255.553	340.999	196.935	104.723	109.723	930.829	204.87	157.141	668.3	240.28	152.539	551.664	270.766	206.709	257.967	229.559	250.411	262.628	419.967	202.702	242.564
967	0	178.192	402.536	1102.19	169.927	176.622	1091.88	7.69229	340.985	1180.21	1.22318	251.88	1175.41	55.8721	471.946	914.047	-31.3182	412.952	646.256	-126.319	422.813	533.648	-296.912	380.231	335.671	-363.85	340.181	368.21	-267.861	341.323	200.316	105.714	109.635	930.112	204.879	157.185	666.258	241.459	153.522	550.07	276.225	210.529	256.787	235.096	254.366	262.042	425.681	206.446	240.437
968	0	179.757	402.191	1102	171.976	176.327	1091.76	9.50133	340.481	1180.02	3.22814	251.107	1174.96	57.3503	471.478	913.854	-29.7713	412.411	645.371	-126.86	423.093	534.361	-302.995	382.541	340.449	-369.524	343.661	375.521	-278.706	341.855	204.323	106.828	109.54	928.27	205.215	157.457	663.702	241.831	154.761	547.88	277.716	214.818	255.238	236.899	258.832	261.269	427.31	210.144	237.037
969	0	181.198	401.784	1101.04	173.901	175.976	1090.88	11.0586	339.88	1178.89	4.97564	250.255	1173.48	59.4516	470.74	912.636	-26.9649	411.703	643.268	-126.321	423.225	534.047	-308.493	384.938	345.209	-374.799	347.413	382.502	-288.005	342.722	208.809	108.063	109.452	925.345	205.807	157.985	660.643	241.344	156.274	545.058	275.313	219.532	253.292	235.016	263.735	260.194	424.955	213.779	232.601
970	0	182.488	401.32	1099.29	175.678	175.574	1089.22	12.3255	339.198	1176.77	6.42549	249.355	1170.94	62.1562	469.76	910.32	-23.0037	410.883	639.98	-124.777	423.262	532.788	-313.314	387.442	349.937	-379.537	351.329	389.127	-295.732	344.045	213.594	109.402	109.387	921.412	206.562	158.78	657.088	239.991	158.057	541.595	269.231	224.575	250.981	229.625	268.947	258.766	418.849	217.313	227.512
971	0	183.602	400.8	1096.74	177.283	175.122	1086.78	13.2702	338.459	1173.65	7.5478	248.445	1167.38	65.4065	468.586	906.876	-18.0011	410.011	635.582	-122.299	423.268	530.703	-317.343	390.064	354.609	-383.559	355.29	395.388	-301.898	345.931	218.49	110.814	109.363	916.578	207.373	159.827	653.047	237.819	160.085	537.525	259.826	229.809	248.388	221.033	274.29	256.996	409.353	220.689	222.227
972	0	184.517	400.225	1093.4	178.693	174.618	1083.55	13.8695	337.691	1169.55	8.32465	247.57	1162.85	69.1175	467.285	902.322	-12.07	409.148	630.191	-118.951	423.311	527.944	-320.449	392.809	359.195	-386.667	359.178	401.288	-306.53	348.459	223.334	112.248	109.392	910.977	208.125	161.087	648.543	234.92	162.309	532.918	247.574	235.059	245.628	209.667	279.556	254.943	396.956	223.847	217.174
973	0	185.212	399.591	1089.3	179.887	174.054	1079.55	14.1101	336.925	1164.52	8.75157	246.775	1157.48	73.1913	465.929	896.732	-5.31422	408.354	623.955	-114.784	423.455	524.676	-322.495	395.667	363.659	-388.67	362.888	406.836	-309.652	351.668	228.002	113.636	109.471	904.77	208.697	162.5	643.615	231.42	164.655	527.878	233.047	240.129	242.828	196.045	284.526	252.706	382.25	226.735	212.675
974	0	185.667	398.893	1084.5	180.845	173.421	1074.83	13.9907	336.193	1158.66	8.83844	246.103	1151.39	77.5311	464.595	890.241	2.17761	407.684	617.051	-109.834	423.758	521.067	-323.352	398.614	367.969	-389.402	366.337	412.032	-311.265	355.556	232.416	114.892	109.582	898.135	208.968	163.99	638.325	227.46	167.039	522.53	216.86	244.834	240.115	180.729	289.013	250.397	365.881	229.318	208.9
975	0	185.872	398.128	1079.08	181.552	172.709	1069.46	13.5232	335.519	1152.12	8.60926	245.585	1144.8	82.0501	463.354	883.036	10.3358	407.184	609.676	-104.116	424.26	517.277	-322.908	401.612	372.089	-388.748	369.467	416.863	-311.325	360.074	236.534	115.923	109.691	891.266	208.817	165.472	632.754	223.163	169.369	517.007	199.612	249.025	237.599	164.275	292.882	248.133	348.467	231.569	205.886
976	0	185.816	397.298	1073.13	182	171.917	1063.54	12.7332	334.922	1145.08	8.10054	245.242	1137.91	86.6758	462.264	875.358	19.11	406.887	602.041	-97.6278	424.984	513.446	-321.079	404.614	375.984	-386.645	372.247	421.294	-309.752	365.139	240.345	116.63	109.755	884.364	208.122	166.863	627	218.613	171.559	511.43	181.817	252.615	235.366	147.173	296.073	246.021	330.52	233.468	203.576
977	0	185.499	396.416	1066.81	182.185	171.054	1057.21	11.6592	334.408	1137.77	7.35818	245.073	1130.98	91.3466	461.363	867.485	28.4669	406.814	594.366	-90.3537	425.924	509.69	-317.809	407.562	379.612	-383.084	374.668	425.266	-306.442	370.634	243.85	116.924	109.728	877.631	206.766	168.087	621.174	213.825	173.545	505.905	163.869	255.582	233.469	129.811	298.601	244.149	312.406	235.017	201.856
978	0	184.92	395.506	1060.28	182.109	170.149	1050.64	10.3503	333.972	1130.42	6.43301	245.06	1124.25	96.0049	460.67	859.721	38.3845	406.971	586.87	-82.2701	427.056	506.101	-313.073	410.399	382.925	-378.104	376.742	428.701	-301.29	376.428	247.047	116.735	109.571	871.256	204.637	169.089	615.394	208.737	175.278	500.516	146.025	257.958	231.934	112.458	300.532	242.581	294.343	236.248	200.593
979	0	184.089	394.604	1053.73	181.779	169.243	1044.03	8.8623	333.599	1123.31	5.37537	245.162	1117.95	100.587	460.184	852.369	48.8459	407.348	579.769	-73.3534	428.335	502.748	-306.875	413.073	385.86	-371.772	378.491	431.505	-294.213	382.381	249.923	116.02	109.253	865.406	201.634	169.838	609.775	203.21	176.735	495.337	128.421	259.807	230.758	95.2653	301.963	241.358	276.431	237.21	199.656
980	0	183.018	393.748	1047.37	181.209	168.384	1037.58	7.25205	333.26	1116.67	4.22987	245.321	1112.28	105.018	459.883	845.711	59.832	407.921	573.268	-63.5889	429.703	499.682	-299.245	415.536	388.349	-364.177	379.949	433.573	-285.168	388.353	252.448	114.767	108.764	860.212	197.674	170.326	604.426	197.057	177.904	490.435	111.095	261.205	229.923	78.2882	302.996	240.497	258.688	237.954	198.933
981	0	181.724	392.974	1041.39	180.419	167.619	1031.53	5.57161	332.921	1110.72	3.03126	245.464	1107.41	109.203	459.735	839.974	71.3147	408.656	567.556	-52.979	431.099	496.943	-290.227	417.756	390.313	-355.413	381.159	434.8	-274.154	394.209	254.576	112.998	108.107	855.769	192.697	170.567	599.443	190.07	178.787	485.874	94.014	262.225	229.401	61.512	303.716	240	241.08	238.528	198.343
982	0	180.23	392.311	1036	179.432	166.985	1026.08	3.86275	332.545	1105.65	1.80268	245.517	1103.42	113.042	459.699	835.311	83.2526	409.512	562.801	-41.5492	432.459	494.567	-279.883	419.709	391.668	-345.571	382.163	435.082	-261.202	399.814	256.254	110.758	107.304	852.127	186.677	170.592	594.905	182.073	179.398	481.721	77.1093	262.929	229.165	44.88	304.188	239.864	223.554	238.967	197.83
983	0	178.563	391.774	1031.37	178.277	166.503	1021.44	2.15375	332.092	1101.55	0.556778	245.411	1100.35	116.433	459.734	831.795	95.5866	410.442	559.148	-29.3514	433.732	492.593	-268.285	421.385	392.331	-334.738	383.005	434.321	-246.368	405.031	257.438	108.114	106.388	849.3	179.621	170.444	590.877	172.95	179.76	478.034	60.2995	263.367	229.196	28.3198	304.453	240.083	206.053	239.299	197.36
984	0	176.753	391.363	1027.65	176.985	166.175	1017.75	0.4594	331.528	1098.48	-0.701028	245.095	1098.2	119.29	459.809	829.427	108.238	411.401	556.712	-16.4642	434.874	491.065	-255.514	422.784	392.222	-322.985	383.725	432.429	-229.719	409.736	258.092	105.134	105.401	847.266	171.572	170.173	587.403	162.669	179.906	474.866	43.5113	263.585	229.487	11.7633	304.539	240.66	188.529	239.546	196.917
985	0	174.833	391.065	1024.95	175.589	165.985	1015.13	-1.21597	330.826	1096.43	-1.96812	244.542	1096.93	121.561	459.9	828.161	121.11	412.345	555.579	-2.99013	435.858	490.034	-241.656	423.914	391.273	-310.374	384.347	429.333	-211.339	413.823	258.196	101.883	104.384	845.979	162.604	169.828	584.516	151.286	179.883	472.255	26.6916	263.624	230.047	-4.84044	304.463	241.61	170.949	239.731	196.493
986	0	172.837	390.852	1023.3	174.124	165.903	1013.64	-2.87365	329.971	1095.36	-3.24051	243.747	1096.48	123.239	459.995	827.926	134.084	413.234	555.804	10.9484	436.663	489.548	-226.8	424.784	389.433	-296.95	384.886	424.976	-191.328	417.223	257.751	98.4086	103.377	845.378	152.814	169.456	582.239	138.927	179.744	470.229	9.81181	263.523	230.9	-21.5188	304.242	242.958	153.291	239.874	196.093
987	0	170.806	390.693	1022.73	172.625	165.885	1013.27	-4.51534	328.959	1095.2	-4.50994	242.73	1096.77	124.367	460.086	828.646	147.027	414.037	557.407	25.2158	437.282	489.646	-211.031	425.408	386.667	-282.741	385.338	419.324	-169.809	419.897	256.784	94.7397	102.413	845.395	142.311	169.097	580.589	125.768	179.543	468.809	-7.13184	263.323	232.082	-38.2746	303.897	244.736	135.549	239.997	195.726
988	0	168.78	390.547	1023.19	171.132	165.879	1013.97	-6.13885	327.797	1095.88	-5.76275	241.526	1097.75	125.043	460.169	830.255	159.793	414.727	560.367	39.6695	437.714	490.349	-194.427	425.793	382.966	-267.755	385.685	412.369	-146.93	421.836	255.347	90.8874	101.519	845.966	131.213	168.781	579.582	112.006	179.331	468.008	-24.1221	263.053	233.637	-55.0885	303.454	246.977	117.724	240.118	195.409
989	0	166.802	390.38	1024.62	169.682	165.835	1015.66	-7.73553	326.504	1097.31	-6.98003	240.178	1099.34	125.399	460.242	832.703	172.228	415.289	564.625	54.1672	437.965	491.648	-177.05	425.949	378.34	-251.976	385.895	404.133	-122.856	423.055	253.514	86.8512	100.713	847.035	119.634	168.525	579.233	97.8393	179.148	467.839	-41.1254	262.736	235.607	-71.9247	302.94	249.711	99.8282	240.249	195.159
990	0	164.915	390.161	1026.92	168.312	165.705	1018.21	-9.28979	325.102	1099.42	-8.13862	238.734	1101.49	125.591	460.307	835.955	184.176	415.711	570.078	68.5727	438.049	493.502	-158.946	425.877	372.829	-235.366	385.931	394.669	-97.7619	423.592	251.368	82.6282	100.004	848.559	107.681	168.334	579.559	83.4475	179.016	468.314	-58.097	262.38	238.028	-88.7359	302.379	252.956	81.8785	240.395	194.993
991	0	163.157	389.87	1030.01	167.048	165.453	1021.49	-10.7801	323.615	1102.13	-9.21246	237.234	1104.13	125.771	460.371	839.981	195.487	415.992	576.582	82.7622	437.982	495.837	-140.138	425.577	366.495	-217.869	385.747	384.068	-71.818	423.511	249.001	78.2207	99.3985	850.509	95.45	168.202	580.572	68.9773	178.939	469.446	-74.985	261.981	240.925	-105.469	301.789	256.719	63.893	240.559	194.925
992	0	161.56	389.501	1033.77	165.913	165.059	1025.36	-12.181	322.068	1105.37	-10.1744	235.713	1107.21	126.072	460.441	844.75	206.019	416.132	583.962	96.6289	437.782	498.552	-120.628	425.047	359.424	-199.415	385.301	372.451	-45.1699	422.913	246.511	73.6438	98.8945	852.868	83.027	168.111	582.281	54.5362	178.896	471.244	-91.7338	261.526	244.307	-122.065	301.172	260.991	45.8875	240.739	194.954
993	0	160.151	389.058	1038.12	164.918	164.515	1029.69	-13.4652	320.486	1109.06	-10.9979	234.198	1110.66	126.592	460.529	850.213	215.646	416.135	592.013	110.087	437.468	501.527	-100.396	424.287	351.725	-179.925	384.557	359.977	-17.9304	421.923	244.005	68.9292	98.4846	855.623	70.4858	168.034	584.686	40.1925	178.854	473.712	-108.285	260.991	248.165	-138.463	300.523	265.756	27.8733	240.937	195.067
994	0	158.945	388.554	1042.96	164.068	163.828	1034.34	-14.6052	318.895	1113.13	-11.659	232.709	1114.45	127.384	460.643	856.305	224.262	416.01	600.517	123.072	437.054	504.634	-79.4041	423.297	343.529	-159.321	383.49	346.833	9.82185	420.668	241.588	64.1262	98.1548	858.767	57.893	167.941	587.777	25.9815	178.762	476.842	-124.58	260.354	252.478	-154.595	299.825	270.986	9.85748	241.157	195.234
995	0	157.953	388.004	1048.21	163.362	163.013	1039.2	-15.5754	317.322	1117.51	-12.1375	231.265	1118.5	128.46	460.785	862.936	231.791	415.765	609.249	135.542	436.556	507.754	-57.6029	422.082	334.989	-137.53	382.095	333.238	38.0381	419.254	239.351	59.2986	97.8842	862.285	45.3121	167.8	591.53	11.9185	178.568	480.619	-140.557	259.59	257.21	-170.384	299.058	276.649	-8.15518	241.402	195.42
996	0	157.175	387.423	1053.79	162.794	162.092	1044.17	-16.3528	315.799	1122.13	-12.4181	229.881	1122.77	129.79	460.954	869.994	238.183	415.41	617.99	147.478	435.985	510.783	-34.939	420.652	326.275	-114.5	380.39	319.436	66.6919	417.743	237.371	54.5188	97.6462	866.157	32.8099	167.583	595.911	-1.98517	178.222	485.012	-156.153	258.682	262.315	-185.751	298.202	282.705	-26.1585	241.672	195.587
997	0	156.603	386.818	1059.62	162.36	161.092	1049.14	-16.9187	314.358	1126.93	-12.4909	228.575	1127.22	131.315	461.143	877.347	243.426	414.956	626.539	158.881	435.347	513.643	-11.3692	419.021	317.574	-90.2053	378.418	305.693	95.7663	416.131	235.708	49.8613	97.4109	870.351	20.4624	167.27	600.865	-15.7068	177.684	489.979	-171.306	257.62	267.741	-200.614	297.241	289.108	-44.1422	241.955	195.709
998	0	156.224	386.191	1065.6	162.056	160.045	1054.04	-17.259	313.031	1131.85	-12.3518	227.364	1131.78	132.951	461.333	884.846	247.541	414.411	634.717	169.766	434.648	516.287	13.1227	417.208	309.087	-64.6708	376.247	292.29	125.236	414.351	234.411	45.3962	97.1484	874.821	8.35983	166.85	606.324	-29.1994	176.933	495.464	-185.954	256.399	273.432	-214.892	296.167	295.809	-62.0907	242.236	195.77
999	0	156.022	385.536	1071.63	161.884	158.985	1058.79	-17.3647	311.846	1136.84	-12.0016	226.262	1136.41	134.605	461.501	892.333	250.589	413.782	642.377	180.169	433.886	518.698	38.5046	415.229	301.021	-37.9866	373.959	279.51	155.045	412.276	233.527	41.1842	96.8341	879.509	-3.39003	166.325	612.2	-42.3852	175.968	501.395	-200.043	255.021	279.329	-228.517	294.974	302.753	-79.9828	242.487	195.771
1000	0	155.982	384.844	1077.61	161.852	157.954	1063.35	-17.2325	310.824	1141.83	-11.4464	225.281	1141.05	136.179	461.614	899.645	252.67	413.076	649.406	190.134	433.057	520.883	64.6738	413.099	293.578	-10.3312	371.646	267.622	185.091	409.736	233.113	37.2751	96.4527	884.348	-14.6607	165.707	618.383	-55.1554	174.808	507.681	-213.527	253.492	285.374	-241.436	293.655	309.884	-97.7893	242.684	195.733
1001	0	156.093	384.103	1083.42	161.97	156.994	1067.68	-16.8654	309.977	1146.77	-10.6965	224.424	1145.65	137.586	461.636	906.622	253.916	412.298	655.727	199.71	432.149	522.869	91.4365	410.825	286.942	18.0137	369.388	256.866	215.201	406.55	233.244	33.7085	96.0026	889.259	-25.3092	165.02	624.747	-67.3753	173.491	514.21	-226.376	251.819	291.512	-253.617	292.201	317.147	-115.471	242.805	195.694
1002	0	156.347	383.307	1088.96	162.249	156.144	1071.75	-16.2723	309.309	1151.61	-9.7663	223.69	1150.16	138.755	461.529	913.115	254.493	411.454	661.294	208.946	431.145	524.69	118.493	408.403	281.261	46.6598	367.235	247.436	245.114	402.558	234.006	30.5169	95.4975	894.157	-35.1805	164.295	631.146	-78.8927	172.067	520.85	-238.577	250.01	297.695	-265.052	290.601	324.493	-132.979	242.837	195.715
1003	0	156.738	382.454	1094.11	162.695	155.44	1075.53	-15.4683	308.811	1156.28	-8.6746	223.069	1154.51	139.639	461.264	918.991	254.587	410.548	666.091	217.877	430.019	526.381	145.437	405.822	276.626	75.1171	365.197	239.461	274.471	397.672	235.474	27.73	94.9657	898.949	-44.1142	163.57	637.418	-89.547	170.594	527.452	-250.132	248.073	303.885	-275.762	288.836	331.878	-150.251	242.778	195.871
1004	0	157.262	381.55	1098.76	163.307	154.91	1078.99	-14.4747	308.47	1160.72	-7.44403	222.547	1158.64	140.219	460.822	924.138	254.397	409.586	670.128	226.513	428.741	527.966	171.762	403.055	273.061	102.813	363.223	233	302.806	391.905	237.676	25.379	94.4472	903.532	-51.9531	162.884	643.391	-99.1782	169.132	533.846	-261.058	246.017	310.055	-285.784	286.89	339.269	-167.212	242.641	196.252
1005	0	157.911	380.608	1102.84	164.078	154.574	1082.1	-13.3184	308.264	1164.83	-6.10108	222.107	1162.46	140.506	460.208	928.464	254.117	408.571	673.426	234.83	427.279	529.448	196.889	400.068	270.508	129.118	361.212	228.028	329.568	385.38	240.547	23.4995	93.9878	907.796	-58.5521	162.273	648.887	-107.634	167.737	539.856	-271.381	243.851	316.19	-295.174	284.745	346.641	-183.772	242.454	196.945
1006	0	158.678	379.655	1106.26	164.993	154.443	1084.83	-12.0318	308.172	1168.54	-4.67561	221.732	1165.89	140.543	459.453	931.899	253.922	407.505	676.018	242.759	425.604	530.804	220.2	396.822	268.83	153.384	359.017	224.442	354.154	378.309	243.884	22.1328	93.6319	911.618	-63.7869	161.77	653.729	-114.778	166.459	545.298	-281.126	241.583	322.285	-303.99	282.389	353.977	-199.829	242.254	198.03
1007	0	159.555	378.721	1108.96	166.03	154.517	1087.12	-10.651	308.17	1171.74	-3.2001	221.407	1168.85	140.4	458.609	934.4	253.955	406.39	677.931	250.186	423.699	531.978	241.084	393.277	267.817	174.984	356.469	222.067	375.961	370.947	247.317	21.3236	93.4162	914.868	-67.5625	161.399	657.75	-120.494	165.337	550.001	-290.314	239.22	328.345	-312.283	279.82	361.266	-215.269	242.08	199.57
1008	0	160.534	377.85	1110.91	167.163	154.786	1088.92	-9.21551	308.237	1174.32	-1.70854	221.123	1171.22	140.17	457.744	935.948	254.311	405.222	679.18	256.954	421.558	532.878	258.975	389.397	267.208	193.346	353.41	220.672	394.443	363.537	250.311	21.1163	93.3634	917.406	-69.8205	161.176	660.796	-124.696	164.403	553.809	-298.948	236.768	334.374	-320.086	277.043	368.495	-229.966	241.957	201.612
1009	0	161.605	377.083	1112.08	168.362	155.231	1090.19	-7.76657	308.355	1176.17	-0.235363	220.873	1172.9	139.966	456.926	936.548	255.035	403.995	679.764	262.878	419.19	533.383	273.397	385.156	266.717	207.996	349.72	219.986	409.164	356.269	252.245	21.5495	93.4788	919.093	-70.5446	161.104	662.738	-127.338	163.673	556.599	-307.009	234.235	340.377	-327.398	274.077	375.649	-243.783	241.887	204.187
1010	0	162.758	376.468	1112.45	169.597	155.821	1090.88	-6.34598	308.512	1177.16	1.18522	220.658	1173.81	139.904	456.214	936.224	256.115	402.7	679.659	267.757	416.624	533.346	283.989	380.547	266.067	218.587	345.341	219.718	419.829	349.264	252.545	22.6494	93.7493	919.798	-69.7624	161.179	663.477	-128.422	163.15	558.289	-314.454	231.63	346.345	-334.182	270.956	382.706	-256.581	241.832	207.303
1011	0	163.982	376.044	1112.02	170.842	156.523	1090.93	-4.99483	308.698	1177.2	2.51966	220.482	1173.83	140.1	455.639	935.013	257.491	401.325	678.822	271.4	413.896	532.615	290.529	375.586	265.025	224.919	340.295	219.58	426.295	342.576	250.827	24.424	94.1459	919.408	-67.5448	161.381	662.951	-127.998	162.819	558.845	-321.214	228.97	352.261	-340.362	267.731	389.624	-268.221	241.72	210.938
1012	0	165.265	375.846	1110.8	172.071	157.295	1090.31	-3.75232	308.906	1176.18	3.73527	220.352	1172.88	140.65	455.198	932.957	259.063	399.861	677.192	273.649	411.052	531.049	292.933	370.323	263.429	226.947	334.681	219.315	428.566	336.237	247.013	26.8593	94.6275	917.84	-64.0005	161.685	661.139	-126.168	162.646	558.285	-327.2	226.276	358.085	-345.82	264.469	396.349	-278.581	241.442	215.021
1013	0	166.589	375.898	1108.79	173.265	158.1	1088.97	-2.65456	309.132	1174.05	4.80019	220.276	1170.9	141.627	454.855	930.1	260.707	398.3	674.708	274.403	408.138	528.539	291.267	364.847	261.208	224.782	328.675	218.714	426.776	330.289	241.361	29.9177	95.1482	915.051	-59.2674	162.054	658.065	-123.078	162.583	556.675	-332.308	223.577	363.763	-350.414	261.248	402.807	-287.564	240.861	219.438
1014	0	167.934	376.21	1106.02	174.406	158.9	1086.89	-1.73337	309.373	1170.78	5.68356	220.266	1167.85	143.064	454.542	926.478	262.29	396.639	671.314	273.634	405.193	525.025	285.733	359.286	258.385	218.681	322.506	217.643	421.178	324.821	234.434	33.5381	95.6629	911.043	-53.5008	162.447	653.796	-118.905	162.564	554.122	-336.431	220.906	369.228	-353.989	258.155	408.914	-295.102	239.83	224.034
[truncated: 862 more rows]
[truncated: 123 more columns]
