# Supplementary material for: The impact of wide step width on lower limb coordination and its variability in individuals with flat feet
Source: PLoS One. 2025 Apr 24;20(4):e0321901. doi: 10.1371/journal.pone.0321901 (PMC12021241; doi:10.1371/journal.pone.0321901)
Supplement: S4 file — (ZIP) [file pone.0321901.s004.zip › Run-Wide16.csv]

Model Outputs
120
		sdk:LAbsAnkleAngle			sdk:LAnkleAngles			sdk:LAnkleForce			sdk:LAnkleMoment			sdk:LAnklePower			sdk:LFE									sdk:LFO									sdk:LFootProgressAngles			sdk:LHipAngles			sdk:LHipForce			sdk:LHipMoment			sdk:LHipPower
Frame	Sub Frame	X	Y	Z	X	Y	Z	X	Y	Z	X	Y	Z	X	Y	Z	RX	RY	RZ	TX	TY	TZ	SX	SY	SZ	RX	RY	RZ	TX	TY	TZ	SX	SY	SZ	X	Y	Z	X	Y	Z	X	Y	Z	X	Y	Z	X	Y	Z
		deg	deg	deg	deg	deg	deg	N/kg	N/kg	N/kg	N.mm/kg	N.mm/kg	N.mm/kg	W/kg	W/kg	W/kg	deg	deg	deg	mm	mm	mm	mm	mm	mm	deg	deg	deg	mm	mm	mm	mm	mm	mm	deg	deg	deg	deg	deg	deg	N/kg	N/kg	N/kg	N.mm/kg	N.mm/kg	N.mm/kg	W/kg	W/kg	W/kg
1
2
3
4
5
6
7
8
9
10
11
12
13
14
15
16
17
18
19
20
21
22
23
24
25
26
27
28
29
30
31
32
33
34
35
36
37
38
39
40
41
42
43
44
45
46
47
48
49
50
51
52
53
54
55
56
57
58	0	-32.9329	0	0	-32.9952	0.656713	3.31886										3.17377	15.1169	9.20095	-90.3663	399.687	645.997	414.483	414.483	414.483	-3.19913	-12.2981	0.0956819	-364.904	398.378	220.791	185.584	185.584	185.584	-12.3134	0.437506	3.16435	12.4412	-1.46509	-6.94053
59	0	-30.8519	0	0	-30.8718	0.793074	1.9543										3.12761	14.7614	8.51188	-86.7481	398.95	643.327	414.235	414.235	414.235	-2.66945	-12.8659	-0.86521	-367.647	400.462	226.229	185.584	185.584	185.584	-12.855	-0.559856	2.74378	12.9224	-1.59039	-6.24553
60	0	-28.4033	0	0	-28.4035	0.968306	0.197692										3.06135	14.3199	7.54494	-82.4597	398.154	639.741	413.985	413.985	413.985	-1.8833	-13.7404	-1.81203	-368.825	403.125	231.608	185.584	185.584	185.584	-13.7143	-1.57061	2.08131	13.3605	-1.71593	-5.26026
61	0	-25.7755	0	0	-25.7896	1.17015	-1.8259										2.99631	13.8032	6.34386	-77.5752	397.356	635.323	413.7	413.7	413.7	-0.868179	-14.7715	-2.63808	-368.583	406.341	236.754	185.584	185.584	185.584	-14.7483	-2.49799	1.19646	13.7419	-1.86444	-4.03534
62	0	-23.1165	0	0	-23.1751	1.38387	-3.96355	-0.276109	0.0859513	0.0612237	-28.8612	6.06E-15	16.571	0	0	0.226251	2.95457	13.215	4.97625	-72.1302	396.611	630.172	413.339	413.339	413.339	0.333998	-15.8491	-3.27058	-367.009	410.043	241.5	185.584	185.584	185.584	-15.85	-3.27492	0.119776	14.0702	-2.05624	-2.64428	1.18385	-0.0559471	0.369642	-731.282	77.5462	-16.2831	0	0	0.609821
63	0	-20.519	0	0	-20.6396	1.59492	-6.06361	-0.2831	0.0713262	0.0842269	-27.7622	1.40E-15	12.9117	0	0	0.197007	2.95622	12.5517	3.52505	-66.1239	395.96	624.404	412.86	412.86	412.86	1.67476	-16.9157	-3.67646	-364.118	414.139	245.717	185.584	185.584	185.584	-16.9602	-3.86927	-1.11068	14.3673	-2.30643	-1.17374	1.18686	0.00633141	0.525795	-762.181	86.7708	-14.8735	0	0	0.63587
64	0	-18.0202	0	0	-18.2036	1.79107	-8.00097	-0.293777	0.0542878	0.0935396	-28.8456	2.80E-15	9.06577	0	0	0.176977	3.01685	11.8039	2.07802	-59.5276	395.435	618.15	412.229	412.229	412.229	3.10587	-17.9641	-3.85626	-359.864	418.524	249.329	185.584	185.584	185.584	-18.0669	-4.27915	-2.45293	14.6714	-2.62226	0.287769	1.16556	0.0679804	0.749186	-776.65	90.6825	-11.821	0	0	0.704658
65	0	-15.6137	0	0	-15.8458	1.96391	-9.69302	-0.303771	0.037296	0.0894957	-31.0337	1.63E-15	5.33041	0	0	0.165893	3.14569	10.9572	0.716997	-52.2972	395.05	611.559	411.424	411.424	411.424	4.58249	-19.0244	-3.83448	-354.17	423.087	252.33	185.584	185.584	185.584	-19.1943	-4.52565	-3.86327	15.0338	-3.00161	1.66063	1.11464	0.131346	1.03233	-769.657	91.1694	-8.20374	0	0	0.829792
66	0	-13.2689	0	0	-13.5268	2.10942	-11.1044	-0.308254	0.0221225	0.0753	-33.0979	0	1.89669	0	0	0.160427	3.34455	9.99506	-0.490682	-44.3863	394.803	604.798	410.444	410.444	410.444	6.06504	-20.1439	-3.65038	-346.968	427.725	254.767	185.584	185.584	185.584	-20.3845	-4.64528	-5.29888	15.5126	-3.43263	2.88217	1.03275	0.197073	1.35949	-739.983	89.3595	-4.92745	0	0	1.0062
67	0	-10.9525	0	0	-11.2107	2.22792	-12.2439	-0.304875	0.00890469	0.0553448	-34.1602	-2.80E-15	-1.22504	0	0	0.15621	3.60789	8.90059	-1.49757	-35.7589	394.685	598.043	409.311	409.311	409.311	7.5203	-21.3676	-3.35096	-338.227	432.348	256.731	185.584	185.584	185.584	-21.6794	-4.68355	-6.72052	16.1664	-3.89512	3.91097	0.929466	0.262629	1.70949	-691.688	84.8654	-2.20714	0	0	1.20819
68	0	-8.64458	0	0	-8.87932	2.32319	-13.1529	-0.293951	-0.00343588	0.0344306	-33.8539	6.52E-15	-4.14318	0	0	0.149311	3.92385	7.6595	-2.27728	-26.3981	394.676	591.483	408.064	408.064	408.064	8.92039	-22.7243	-2.98457	-327.975	436.877	258.325	185.584	185.584	185.584	-23.1068	-4.68759	-8.09303	17.0471	-4.36337	4.72641	0.819077	0.325001	2.06083	-631.975	76.9932	0.32752	0	0	1.40066
69	0	-6.34568	0	0	-6.53766	2.40099	-13.8903	-0.277257	-0.0156632	0.0166172	-32.2465	-9.32E-16	-6.91373	0	0	0.137454	4.27557	6.26228	-2.82284	-16.3122	394.754	585.305	406.764	406.764	406.764	10.24	-24.222	-2.59444	-316.29	441.238	259.64	185.584	185.584	185.584	-24.676	-4.6979	-9.38393	18.1922	-4.80872	5.32558	0.717553	0.379549	2.39074	-568.67	65.6077	3.07793	0	0	1.55455
70	0	-4.0772	0	0	-4.21189	2.46745	-14.5164	-0.257045	-0.0280537	0.00499297	-29.6997	7.45E-15	-9.50509	0	0	0.120559	4.64303	4.7065	-3.14355	-5.53784	394.895	579.693	405.478	405.478	405.478	11.4549	-25.8501	-2.21325	-303.287	445.358	260.741	185.584	185.584	185.584	-26.3775	-4.74136	-10.5634	19.619	-5.20339	5.71849	0.637987	0.424187	2.68018	-508.705	51.7615	6.26409	0	0	1.65786
71	0	-1.87699	0	0	-1.94396	2.52762	-15.0803	-0.235843	-0.040238	0.000958479	-26.7572	-3.73E-15	-11.7761	0	0	0.100791	5.00525	2.99808	-3.2607	5.85956	395.072	574.818	404.278	404.278	404.278	12.5419	-27.5849	-1.86044	-289.097	449.165	261.65	185.584	185.584	185.584	-28.1876	-4.82805	-11.6049	21.3208	-5.52334	5.923	0.589984	0.45635	2.91394	-457.158	36.9816	9.79644	0	0	1.71615
72	0	0.209224	0	0	0.217243	2.58447	-15.6103	-0.216342	-0.0511142	0.00419499	-24.0276	-3.73E-15	-13.4858	0	0	0.0816842	5.34249	1.15121	-3.20103	17.7906	395.264	570.83	403.229	403.229	403.229	13.4797	-29.3983	-1.54322	-273.848	452.595	262.347	185.584	185.584	185.584	-30.0768	-4.95269	-12.4867	23.2676	-5.75197	5.95826	0.579199	0.475244	3.08552	-417.145	23.1041	13.4327	0	0	1.74673
73	0	2.13877	0	0	2.22626	2.63858	-16.1122	-0.199781	-0.0590525	0.0126304	-21.9367	1.86E-15	-14.3563	0	0	0.0661477	5.63813	-0.8135	-2.98783	30.1508	395.449	567.857	402.378	402.378	402.378	14.2516	-31.2674	-1.25997	-257.636	455.598	262.782	185.584	185.584	185.584	-32.0187	-5.10025	-13.1941	25.4106	-5.88207	5.837	0.602752	0.480449	3.19492	-387.958	12.1569	16.705	0	0	1.76023
74	0	3.87984	0	0	4.0483	2.68861	-16.574	-0.186504	-0.0628353	0.0235804	-20.7155	1.86E-15	-14.2083	0	0	0.0555585	5.87942	-2.8718	-2.63339	42.8294	395.612	565.999	401.749	401.749	401.749	14.8501	-33.1803	-1.00464	-240.529	458.148	262.896	185.584	185.584	185.584	-33.9976	-5.25309	-13.7225	27.69	-5.91727	5.56009	0.648537	0.471396	3.24726	-365.677	5.37695	19.3919	0	0	1.75097
75	0	5.41529	0	0	5.66277	2.7323	-16.9755	-0.177041	-0.0621411	0.0344177	-20.4664	1.86E-15	-13.0447	0	0	0.0497129	6.05723	-4.99802	-2.13761	55.713	395.742	565.332	401.338	401.338	401.338	15.2798	-35.1381	-0.769809	-222.563	460.249	262.636	185.584	185.584	185.584	-36.0113	-5.3968	-14.0796	30.0437	-5.87099	5.11758	0.697965	0.448605	3.25078	-344.434	3.59371	21.4034	0	0	1.69937
76	0	6.74379	0	0	7.06484	2.76749	-17.2977	-0.172003	-0.0576601	0.0433594	-21.1417	1.86E-15	-11.0628	0	0	0.0471592	6.16553	-7.16603	-1.49389	68.6823	395.831	565.902	401.12	401.12	401.119	15.5584	-37.1545	-0.547581	-203.751	461.932	261.973	185.584	185.584	185.584	-38.0726	-5.52276	-14.285	32.4141	-5.76389	4.49654	0.731528	0.412852	3.21224	-318.306	6.68721	22.8432	0	0	1.58383
77	0	7.87937	0	0	8.26565	2.79277	-17.5283	-0.171633	-0.0508821	0.0492492	-22.5118	-4.66E-15	-8.60105	0	0	0.0459839	6.20131	-9.34869	-0.699877	81.6051	395.881	567.724	401.049	401.049	401.049	15.7135	-39.2554	-0.328989	-184.087	463.244	260.913	185.584	185.584	185.584	-40.2075	-5.62774	-14.3679	34.7514	-5.62024	3.69247	0.731571	0.367536	3.13859	-281.856	14.0299	23.8566	0	0	1.38849
78	0	8.84804	0	0	9.28957	2.8075	-17.6625	-0.175093	-0.0433381	0.0513527	-24.1424	0	-6.02585	0	0	0.0445176	6.16557	-11.5167	0.23068	94.3283	395.895	570.776	401.075	401.075	401.075	15.7774	-41.4743	-0.103907	-163.557	464.244	259.497	185.584	185.584	185.584	-42.4516	-5.71204	-14.361	37.0151	-5.46366	2.7207	0.687453	0.316687	3.03597	-231.267	24.2094	24.5178	0	0	1.1114
79	0	9.68145	0	0	10.1676	2.81169	-17.7007	-0.180233	-0.0357909	0.0501737	-25.4471	4.66E-15	-3.61387	0	0	0.041618	6.06501	-13.6377	1.25912	106.674	395.885	574.991	401.146	401.146	401.146	15.7803	-43.8454	0.137691	-142.147	464.985	257.794	185.584	185.584	185.584	-44.8416	-5.7777	-14.2949	39.1725	-5.31374	1.6237	0.5961	0.265081	2.9074	-165.666	35.3168	24.7172	0	0	0.770131
80	0	10.4065	0	0	10.9266	2.80587	-17.6477	-0.184578	-0.0287395	0.0464845	-25.8797	9.32E-16	-1.58674	0	0	0.0366893	5.91372	-15.6758	2.31875	118.446	395.857	580.255	401.216	401.216	401.216	15.7479	-46.3933	0.403694	-119.86	465.512	255.895	185.584	185.584	185.584	-47.4044	-5.82794	-14.1961	41.1959	-5.18357	0.472648	0.464402	0.215792	2.7573	-87.6225	44.5113	24.4838	0	0	0.40103
81	0	11.0353	0	0	11.5789	2.79113	-17.5135	-0.187354	-0.0236744	0.0416696	-25.2112	-2.80E-15	-0.2339	0	0	0.0297893	5.7337	-17.5927	3.31936	129.434	395.818	586.41	401.25	401.25	401.25	15.7016	-49.1229	0.698382	-96.7245	465.865	253.891	185.584	185.584	185.584	-50.1474	-5.86707	-14.0865	43.0612	-5.07891	-0.638209	0.308929	0.170816	2.58992	-4.0195	48.6285	24.1296	0	0	0.0559382
82	0	11.5603	0	0	12.1169	2.76893	-17.3108	-0.189154	-0.0219019	0.0370114	-23.5323	-2.33E-15	0.203969	0	0	0.0215421	5.55345	-19.3507	4.15913	139.439	395.767	593.257	401.224	401.224	401.224	15.656	-52.0158	1.02126	-72.7998	466.069	251.858	185.584	185.584	185.584	-53.0539	-5.89975	-13.9812	44.7471	-4.99848	-1.60414	0.152881	0.132161	2.41164	75.5275	45.5731	23.9362	0	0	-0.215213
83	0	11.9555	0	0	12.514	2.74071	-17.0526	-0.191504	-0.0241647	0.0337639	-21.1881	9.32E-16	-0.423889	0	0	0.0130479	5.40397	-20.9157	4.74206	148.286	395.698	600.577	401.124	401.124	401.124	15.616	-55.0327	1.36702	-48.1584	466.127	249.853	185.584	185.584	185.584	-56.0854	-5.9293	-13.8857	46.2361	-4.93521	-2.32755	0.0221849	0.101973	2.2298	140.316	35.1478	23.9636	0	0	-0.378988
84	0	12.1814	0	0	12.7299	2.70757	-16.7485	-0.195566	-0.0304516	0.0322314	-18.5882	2.80E-15	-2.14721	0	0	0.00553832	5.31321	-22.2609	4.99628	155.851	395.605	608.142	400.945	400.945	400.945	15.5752	-58.1196	1.72612	-22.8727	466.021	247.911	185.584	185.584	185.584	-59.1871	-5.95571	-13.7947	47.516	-4.87849	-2.7362	-0.0642878	0.0819533	2.05183	182.659	18.9452	24.1701	0	0	-0.432523
85	0	12.1911	0	0	12.7168	2.66997	-16.4022	-0.201984	-0.0403539	0.0321005	-16.1238	2.80E-15	-4.89232	0	0	0.000104924	5.30024	-23.3695	4.88799	162.066	395.486	615.742	400.69	400.69	400.69	15.5155	-61.2152	2.08541	2.99811	465.707	246.05	185.584	185.584	185.584	-62.2952	-5.97436	-13.692	48.582	-4.81647	-2.79696	-0.0957727	0.0722611	1.88454	198.747	-0.431728	24.4687	0	0	-0.397849
86	0	11.9373	0	0	12.4263	2.62723	-16.0072	-0.211316	-0.05354	0.0316071	-14.1745	2.80E-15	-8.52003	0	0	-0.00251849	5.37108	-24.236	4.42789	166.927	395.346	623.196	400.37	400.37	400.37	15.4078	-64.2573	2.42747	29.4135	465.116	244.282	185.584	185.584	185.584	-65.343	-5.97605	-13.5509	49.4374	-4.73812	-2.52182	-0.0740074	0.0687205	1.73323	190.472	-21.1318	24.9692	0	0	-0.313125
87	0	11.379	0	0	11.817	2.57714	-15.5421	-0.223201	-0.0687836	0.027923	-13.0206	-2.80E-15	-12.7129	0	0	-0.00219973	5.51742	-24.8667	3.6688	170.495	395.197	630.356	400.002	400.002	400.002	15.2124	-67.189	2.72863	56.3492	464.158	242.623	185.584	185.584	185.584	-68.2676	-5.94847	-13.3341	50.0942	-4.63486	-1.96485	-0.00918003	0.0668991	1.60323	164.329	-41.4957	25.4982	0	0	-0.216048
88	0	10.4878	0	0	10.8607	2.51591	-14.9708	-0.237181	-0.0834634	0.0170557	-12.9188	6.52E-15	-16.9087	0	0	0.000217513	5.71833	-25.2785	2.69651	172.881	395.053	637.117	399.611	399.611	399.611	14.8824	-69.9628	2.95794	83.7827	462.722	241.106	185.584	185.584	185.584	-71.0146	-5.87845	-12.9954	50.5724	-4.50125	-1.21235	0.0809644	0.061985	1.49699	130.589	-60.4199	25.558	0	0	-0.132081
89	0	9.25439	0	0	9.55072	2.43874	-14.2464	-0.253991	-0.0948204	-0.00585643	-14.1898	-4.66E-15	-20.4274	0	0	0.00225476	5.94435	-25.4972	1.61643	174.244	394.922	643.406	399.224	399.224	399.224	14.3697	-72.5445	3.0789	111.67	460.686	239.79	185.584	185.584	185.584	-73.5435	-5.75447	-12.4846	50.8985	-4.33505	-0.368862	0.175295	0.0506955	1.41763	101.507	-77.4521	24.6371	0	0	-0.0701121
90	0	7.69879	0	0	7.91303	2.34096	-13.3217	-0.273705	-0.0996235	-0.0452192	-16.9478	-4.66E-15	-22.491	0	0	-1.09E-05	6.16289	-25.5557	0.539287	174.771	394.808	649.179	398.875	398.875	398.875	13.6307	-74.9206	3.05456	139.914	457.936	238.777	185.584	185.584	185.584	-75.8365	-5.56805	-11.754	51.1038	-4.13729	0.457603	0.255118	0.0335283	1.36559	88.7035	-91.8757	22.1787	0	0	-0.0265276
91	0	5.8803	0	0	6.01579	2.21928	-12.1611	-0.294666	-0.0952966	-0.103923	-20.8603	9.32E-16	-22.4304	0	0	-0.00984536	6.34301	-25.4915	-0.430554	174.673	394.701	654.41	398.599	398.599	398.598	12.6351	-77.1036	2.85496	168.34	454.38	238.217	185.584	185.584	185.584	-77.9061	-5.31483	-10.7673	51.2225	-3.91177	1.16703	0.300353	0.0129269	1.33684	103.446	-102.949	17.8833	0	0	0.00445043
92	0	3.90217	0	0	3.97205	2.07319	-10.7542	-0.312552	-0.0812853	-0.181978	-24.941	2.33E-15	-19.9351	0	0	-0.0264057	6.45937	-25.344	-1.20498	174.169	394.586	659.091	398.427	398.428	398.428	11.3743	-79.1337	2.465	196.663	449.969	238.301	185.584	185.584	185.584	-79.7976	-4.99525	-9.51041	51.2896	-3.66473	1.67686	0.293277	-0.00851353	1.32089	154.612	-110.204	11.8718	0	0	0.0234158
93	0	1.90553	0	0	1.92995	1.90565	-9.12444	-0.319632	-0.0599795	-0.275815	-27.481	-4.66E-16	-15.2301	0	0	-0.0428917	6.4951	-25.1514	-1.72048	173.479	394.446	663.219	398.389	398.389	398.389	9.86824	-81.0707	1.88915	224.476	444.724	239.23	185.584	185.584	185.584	-81.5819	-4.61489	-7.99954	51.3383	-3.40461	1.92985	0.222104	-0.0290621	1.30292	247.247	-113.761	4.67602	0	0	0.0223376
94	0	0.0470446	0	0	0.0474147	1.72295	-7.33005	-0.305381	-0.0356049	-0.378974	-26.326	-4.43E-15	-9.00215	0	0	-0.0502643	6.44295	-24.9481	-1.94432	172.803	394.261	666.798	398.501	398.501	398.501	8.16706	-82.9751	1.1514	251.266	438.735	241.149	185.584	185.584	185.584	-83.3341	-4.18387	-6.28364	51.3974	-3.14139	1.89952	0.0805777	-0.0485512	1.2636	382.521	-114.028	-3.15155	0	0	-0.0132008
95	0	-1.53914	0	0	-1.54617	1.53394	-5.45832	-0.260006	-0.012819	-0.48313	-19.6245	-1.63E-15	-2.22493	0	0	-0.0446121	6.30513	-24.7617	-1.87828	172.315	394.015	669.831	398.768	398.768	398.768	6.34712	-84.8786	0.292154	276.438	432.169	244.061	185.584	185.584	185.584	-85.1007	-3.71569	-4.44091	51.4884	-2.88549	1.59326	-0.12771	-0.0686656	1.18436	556.123	-111.664	-11.2899	0	0	-0.0966589
96	0	-2.78371	0	0	-2.78927	1.34889	-3.61429	-0.180169	0.00413286	-0.579862	-6.82885	-2.04E-16	4.03239	0	0	-0.029899	6.0917	-24.6118	-1.55819	172.147	393.691	672.319	399.177	399.177	399.177	4.50078	-86.7532	-0.634789	299.369	425.242	247.748	185.584	185.584	185.584	-86.8661	-3.22562	-2.56961	51.6236	-2.6467	1.05147	-0.38856	-0.0901562	1.05467	757.462	-107.363	-19.6756	0	0	-0.230529
97	0	-3.70809	0	0	-3.71015	1.17818	-1.90634	-0.0739744	0.0122471	-0.662329	10.5517	9.61E-16	8.84459	0	0	-0.0118896	5.818	-24.509	-1.04879	172.385	393.274	674.254	399.704	399.704	399.704	2.72162	-88.4962	-1.56543	319.473	418.194	251.732	185.584	185.584	185.584	-88.5342	-2.72922	-0.773776	51.8044	-2.43245	0.34184	-0.679482	-0.114141	0.88032	970.038	-102.433	-28.3034	0	0	-0.396087
98	0	-4.41664	0	0	-4.41678	1.03092	-0.430247	0.0401862	0.0100611	-0.726676	29.1358	1.12E-15	11.6127	0	0	0.00954151	5.50187	-24.4553	-0.434581	173.065	392.743	675.62	400.312	400.311	400.311	1.08816	-89.9441	-2.43155	336.268	411.243	255.328	185.584	185.584	185.584	-89.9417	-2.24145	0.854297	52.021	-2.24656	-0.450095	-0.974016	-0.138824	0.683794	1174.41	-98.1265	-37.0303	0	0	-0.550348
99	0	-5.05615	0	0	-5.05658	0.913638	0.74591	0.140166	-0.00204044	-0.771999	44.7259	-1.43E-15	12.1822	0	0	0.0378398	5.16099	-24.4457	0.192063	174.177	392.076	676.391	400.957	400.957	400.957	-0.348737	-90.9132	-3.17212	349.408	404.549	257.78	185.584	185.584	185.584	-90.8991	-1.77606	2.25066	52.2533	-2.0885	-1.23298	-1.24968	-0.160885	0.496941	1352.74	-95.6545	-45.4051	0	0	-0.634038
100	0	-5.76062	0	0	-5.76285	0.829239	1.59196	0.206843	-0.0204568	-0.799285	53.5814	2.45E-15	10.9843	0	0	0.0689017	4.81104	-24.469	0.742349	175.668	391.251	676.526	401.596	401.597	401.596	-1.57057	-91.2525	-3.74715	358.678	398.184	258.431	185.584	185.584	185.584	-91.2463	-1.34502	3.39001	52.472	-1.95315	-1.92116	-1.48889	-0.173243	0.351726	1490.91	-93.952	-52.7423	0	0	-0.589293
101	0	-6.60215	0	0	-6.60665	0.777116	2.11414	0.228108	-0.0376828	-0.809191	53.3824	-3.49E-15	9.06025	0	0	0.0872762	4.46455	-24.5099	1.14076	177.449	390.248	675.972	402.187	402.187	402.187	-2.5852	-90.8893	-4.14582	363.958	392.145	256.876	185.584	185.584	185.584	-90.9021	-0.958095	4.28343	52.6419	-1.83167	-2.44393	-1.6767	-0.165988	0.27164	1577.59	-88.7356	-58.1631	0	0	-0.379782
102	0	-7.56116	0	0	-7.56751	0.754631	2.33929	0.199588	-0.0448769	-0.800609	43.661	-2.01E-15	7.72297	0	0	0.077833	4.13025	-24.551	1.33146	179.407	389.055	674.671	402.694	402.694	402.694	-3.41191	-89.8582	-4.38194	365.202	386.393	253.053	185.584	185.584	185.584	-89.8935	-0.6227	4.96241	52.725	-1.71235	-2.75161	-1.79651	-0.131031	0.269465	1602.63	-74.5586	-60.779	0	0	-0.00947576
103	0	-8.52062	0	0	-8.52749	0.759415	2.29139	0.12502	-0.0355757	-0.771461	25.9027	4.51E-15	8.02148	0	0	0.0439192	3.81296	-24.5739	1.28121	181.411	387.671	672.566	403.087	403.087	403.087	-4.06465	-88.305	-4.47971	362.45	380.913	247.271	185.584	185.584	185.584	-88.3615	-0.343574	5.4564	52.6843	-1.58194	-2.81762	-1.83574	-0.0653508	0.344547	1559.86	-47.2881	-60.2478	0	0	0.465241
104	0	-9.28424	0	0	-9.28979	0.791222	1.97285	0.0171021	-0.00875656	-0.720146	3.39361	4.66E-16	10.2098	0	0	0.0142219	3.51363	-24.562	0.978947	183.323	386.105	669.611	403.341	403.341	403.341	-4.54188	-86.4673	-4.45985	355.87	375.756	240.149	185.584	185.584	185.584	-86.5405	-0.121863	5.77644	52.4892	-1.42686	-2.63738	-1.78549	0.0247569	0.486415	1449.2	-6.98913	-57.1983	0	0	0.942085
105	0	-9.61884	0	0	-9.62158	0.852308	1.36075	-0.102887	0.0303346	-0.647547	-19.3298	-9.32E-16	13.5341	0	0	0.0264369	3.22941	-24.5018	0.433745	185.009	384.375	665.786	403.44	403.44	403.44	-4.82827	-84.6294	-4.33258	345.799	371.048	232.495	185.584	185.584	185.584	-84.7129	0.0468576	5.91249	52.1193	-1.23409	-2.22551	-1.65085	0.127092	0.674788	1280.94	42.4985	-53.331	0	0	1.30357
106	0	-9.3159	0	0	-9.31616	0.946057	0.420821	-0.210289	0.0708435	-0.55685	-37.6768	-5.59E-15	16.4379	0	0	0.0952271	2.95387	-24.3848	-0.327763	186.349	382.504	661.106	403.367	403.367	403.367	-4.90889	-83.0574	-4.09796	332.734	366.953	225.124	185.584	185.584	185.584	-83.144	0.175363	5.84595	51.5688	-0.992108	-1.61255	-1.44332	0.224488	0.889525	1071.63	93.0281	-50.4662	0	0	1.45877
107	0	-8.25564	0	0	-8.25657	1.07424	-0.864659	-0.285383	0.0998272	-0.452755	-48.4288	3.26E-15	17.2605	0	0	0.192995	2.67718	-24.2089	-1.26215	187.247	380.517	655.629	403.114	403.114	403.114	-4.79137	-81.933	-3.75148	317.272	363.613	218.678	185.584	185.584	185.584	-82.0165	0.287222	5.57201	50.849	-0.691804	-0.843908	-1.17944	0.300514	1.11512	839.4	135.03	-49.4155	0	0	1.37209
108	0	-6.44821	0	0	-6.45422	1.23418	-2.46713	-0.322113	0.109502	-0.340222	-50.8977	-6.06E-15	15.2574	0	0	0.268415	2.38631	-23.9795	-2.30742	187.64	378.442	649.465	402.673	402.673	402.673	-4.52447	-81.3113	-3.29368	300.024	361.077	213.512	185.584	185.584	185.584	-81.3884	0.41597	5.12119	49.9904	-0.327532	0.0185108	-0.868628	0.345556	1.34754	596.195	162.444	-49.4595	0	0	1.06167
109	0	-4.02756	0	0	-4.03894	1.41755	-4.29959	-0.329095	0.103059	-0.22632	-46.928	6.99E-15	11.2303	0	0	0.288563	2.06505	-23.7095	-3.37875	187.507	376.304	642.776	402.043	402.043	402.043	-4.19596	-81.128	-2.73765	281.56	359.276	209.692	185.584	185.584	185.584	-81.1987	0.599106	4.56254	49.0414	0.101989	0.891756	-0.52316	0.364579	1.58996	352.367	178.254	-49.4982	0	0	0.594533
110	0	-1.19831	0	0	-1.20544	1.61227	-6.23563	-0.316317	0.0892461	-0.120877	-39.1421	5.82E-15	6.76785	0	0	0.255797	1.69488	-23.4182	-4.36659	186.871	374.132	635.766	401.227	401.227	401.227	-3.90396	-81.2496	-2.10751	262.39	358.066	207.079	185.584	185.584	185.584	-81.3165	0.867938	3.98043	48.0649	0.593297	1.66931	-0.170839	0.366778	1.84292	125.093	188.382	-48.8587	0	0	0.0885537
111	0	1.8219	0	0	1.84048	1.80562	-8.14395	-0.289533	0.0721405	-0.0329983	-29.783	-4.66E-15	2.88591	0	0	0.192266	1.25759	-23.1276	-5.14373	185.787	371.956	628.667	400.239	400.239	400.239	-3.72195	-81.525	-1.43227	242.95	357.291	205.436	185.584	185.584	185.584	-81.5919	1.23701	3.44474	47.1325	1.13742	2.22794	0.14758	0.357849	2.09949	-63.4832	194.406	-46.8691	0	0	-0.319432
112	0	4.83666	0	0	4.9101	1.98631	-9.91113	-0.256338	0.0548477	0.0312916	-20.8351	3.44E-15	0.146701	0	0	0.125031	0.740488	-22.8559	-5.58645	184.32	369.815	621.711	399.099	399.099	399.099	-3.68387	-81.8149	-0.745041	223.583	356.816	204.487	185.584	185.584	185.584	-81.8859	1.69829	3.00011	46.3127	1.7201	2.44858	0.385153	0.342026	2.34941	-191.88	197.399	-43.4163	0	0	-0.536193
113	0	7.68935	0	0	7.84668	2.14607	-11.4579	-0.224464	0.0408477	0.0692818	-13.6842	3.20E-15	-1.2208	0	0	0.0728629	0.143534	-22.6108	-5.60878	182.511	367.767	615.102	397.839	397.839	397.839	-3.78559	-82.0103	-0.0801682	204.53	356.543	203.967	185.584	185.584	185.584	-82.089	2.22385	2.66604	45.6589	2.32132	2.25124	0.501337	0.321815	2.58191	-243.514	198.882	-39.1511	0	0	-0.55589
114	0	10.2709	0	0	10.5335	2.28091	-12.7503	-0.198379	0.0305165	0.0819717	-8.875	-4.05E-15	-1.49961	0	0	0.0407692	-0.514333	-22.3832	-5.19908	180.332	365.885	608.988	396.503	396.503	396.503	-3.99542	-82.0417	0.534409	185.92	356.411	203.668	185.584	185.584	185.584	-82.1313	2.77582	2.44008	45.1958	2.91625	1.63235	0.477676	0.29567	2.78535	-213.389	198.198	-34.574	0	0	-0.453148
115	0	12.5162	0	0	12.8944	2.39122	-13.798	-0.180047	0.0232512	0.0746352	-6.36717	-8.74E-17	-1.1003	0	0	0.025373	-1.19309	-22.146	-4.44183	177.675	364.257	603.445	395.139	395.139	395.139	-4.27104	-81.8777	1.08215	167.785	356.393	203.446	185.584	185.584	185.584	-81.981	3.31852	2.30605	44.9105	3.47803	0.686739	0.331523	0.25723	2.94723	-114.506	192.744	-29.642	0	0	-0.322336
116	0	14.3953	0	0	14.8894	2.48072	-14.641	-0.168686	0.0168623	0.0552114	-5.66476	2.50E-15	-0.530597	0	0	0.0196279	-1.83625	-21.8583	-3.51068	174.348	362.964	598.474	393.8	393.8	393.8	-4.5722	-81.5172	1.55953	150.076	356.482	203.221	185.584	185.584	185.584	-81.6358	3.82634	2.24079	44.7505	3.98167	-0.399949	0.112629	0.199005	3.05846	24.6451	178.393	-23.6856	0	0	-0.204052
117	0	15.9051	0	0	16.5084	2.55437	-15.3301	-0.161914	0.00971514	0.0311061	-6.05479	-4.00E-15	-0.162748	0	0	0.0172924	-2.38167	-21.4735	-2.63192	170.116	362.063	594.021	392.538	392.538	392.538	-4.86687	-80.9788	1.97223	132.696	356.675	202.965	185.584	185.584	185.584	-81.1132	4.28458	2.22015	44.6326	4.40821	-1.38952	-0.115865	0.1211	3.11946	170.143	153.628	-16.3946	0	0	-0.0750321
118	0	17.0593	0	0	17.761	2.61675	-15.9101	-0.15793	0.00119615	0.00752277	-6.92796	1.72E-15	-0.180792	0	0	0.0148888	-2.77537	-20.947	-2.03172	164.748	361.569	590.006	391.403	391.403	391.403	-5.13174	-80.2901	2.32913	115.538	356.961	202.683	185.584	185.584	185.584	-80.4398	4.68583	2.22279	44.4577	4.74658	-2.04617	-0.295978	0.0329078	3.14106	291.659	121.13	-8.29424	0	0	0.102619
119	0	17.8813	0	0	18.6683	2.67109	-16.4125	-0.155523	-0.00806575	-0.0127596	-7.84389	1.73E-15	-0.575322	0	0	0.0112252	-2.98388	-20.2428	-1.88403	158.066	361.467	586.363	390.441	390.441	390.441	-5.35159	-79.4794	2.63779	98.4988	357.322	202.394	185.584	185.584	185.584	-79.6427	5.02648	2.23279	44.1302	4.99262	-2.19077	-0.383329	-0.0492127	3.13936	367.36	87.4174	-0.717881	0	0	0.327515
120	0	18.398	0	0	19.2556	2.71916	-16.8549	-0.153931	-0.0168049	-0.0281745	-8.54727	3.57E-15	-1.21645	0	0	0.00648094	-3.00224	-19.3378	-2.27097	149.986	361.727	583.061	389.692	389.692	389.692	-5.51864	-78.5693	2.90241	81.4939	357.727	202.119	185.584	185.584	185.584	-78.7438	5.30503	2.24082	43.5751	5.14687	-1.7417	-0.354471	-0.1121	3.12723	385.652	58.7462	5.03598	0	0	0.543587
121	0	18.6365	0	0	19.5481	2.76135	-17.2415	-0.152766	-0.0238144	-0.0376581	-8.95093	-2.80E-15	-1.93581	0	0	0.00140105	-2.8555	-18.2244	-3.16292	140.541	362.311	580.125	389.185	389.185	389.185	-5.63086	-77.5741	3.1232	64.4627	358.143	201.879	185.584	185.584	185.584	-77.7568	5.52053	2.24382	42.7504	5.21275	-0.734971	-0.209864	-0.151011	3.1093	345.289	38.0265	8.41068	0	0	0.662009
122	0	18.6223	0	0	19.569	2.79653	-17.5626	-0.151385	-0.0284888	-0.0403822	-9.0281	1.81E-15	-2.5895	0	0	-0.00324683	-2.59321	-16.9133	-4.42178	129.883	363.177	577.629	388.943	388.943	388.943	-5.68917	-76.5003	3.29533	47.3731	358.541	201.687	185.584	185.584	185.584	-76.6883	5.67005	2.24364	41.6528	5.1969	0.680193	0.0241896	-0.170318	3.08113	255.068	23.6584	9.869	0	0	0.605799
123	0	18.3795	0	0	19.3385	2.82172	-17.7919	-0.149868	-0.030557	-0.0365898	-8.84844	-3.38E-15	-3.04714	0	0	-0.00686984	-2.27768	-15.4328	-5.8284	118.261	364.267	575.679	388.974	388.974	388.974	-5.69383	-75.3494	3.40766	30.2242	358.9	201.545	185.584	185.584	185.584	-75.5393	5.7454	2.24516	40.3149	5.11075	2.27078	0.302705	-0.17424	3.03543	132.14	12.692	10.1929	0	0	0.356302
124	0	17.9301	0	0	18.8744	2.83225	-17.8875	-0.148582	-0.0300178	-0.027857	-8.49122	2.33E-16	-3.20787	0	0	-0.00927699	-1.96948	-13.8256	-7.12784	105.986	365.499	574.384	389.273	389.273	389.273	-5.64258	-74.1199	3.44333	13.0454	359.208	201.447	185.584	185.584	185.584	-74.3084	5.7324	2.25416	38.7951	4.97171	3.76797	0.571641	-0.163597	2.96741	-0.911382	2.9273	9.94125	0	0	-0.0253306
125	0	17.2929	0	0	18.1919	2.82247	-17.7987	-0.147857	-0.0267084	-0.0173211	-7.99352	-3.49E-15	-2.98447	0	0	-0.010712	-1.71441	-12.1414	-8.08112	93.3739	366.779	573.828	389.824	389.824	389.824	-5.53143	-72.8091	3.38419	-4.11131	359.466	201.379	185.584	185.584	185.584	-72.9924	5.61442	2.27502	37.1638	4.80192	4.92123	0.78179	-0.133498	2.8788	-120.321	-4.81038	8.95757	0	0	-0.42046
126	0	16.4805	0	0	17.3028	2.78732	-17.4787	-0.147637	-0.0208304	-0.00824544	-7.33347	-2.45E-15	-2.37033	0	0	-0.011705	-1.53582	-10.4283	-8.50974	80.7046	368.016	574.055	390.595	390.595	390.595	-5.35805	-71.4113	3.21754	-21.1866	359.688	201.32	185.584	185.584	185.584	-71.5854	5.37927	2.30941	35.4902	4.62432	5.54419	0.902063	-0.0801025	2.77661	-207.32	-8.55383	7.00913	0	0	-0.714574
127	0	15.4966	0	0	16.2147	2.7238	-16.8975	-0.147917	-0.0134368	-0.00316077	-6.50094	1.75E-15	-1.48684	0	0	-0.0127511	-1.43388	-8.72528	-8.32289	68.1862	369.154	575.063	391.543	391.543	391.542	-5.12541	-69.9162	2.9422	-38.1294	359.898	201.246	185.584	185.584	185.584	-70.0771	5.02609	2.35598	33.8326	4.45787	5.54205	0.922679	-0.00563568	2.66967	-251.549	-6.7784	4.17298	0	0	-0.845477
128	0	14.3352	0	0	14.9299	2.63189	-16.0503	-0.147965	-0.00578031	-0.00328961	-5.44479	-2.12E-15	-0.501039	0	0	-0.0137879	-1.39072	-7.05779	-7.52523	55.9408	370.184	576.82	392.615	392.615	392.615	-4.84465	-68.3077	2.57105	-54.9095	360.123	201.136	185.584	185.584	185.584	-68.4526	4.56896	2.41178	32.2333	4.31413	4.91857	0.853904	0.0798397	2.56533	-252.363	0.126203	0.992722	0	0	-0.815395
129	0	12.9801	0	0	13.4438	2.51468	-14.9593	-0.14704	0.000734382	-0.00811263	-4.14747	3.55E-15	0.397355	0	0	-0.0141154	-1.37864	-5.43667	-6.20738	44.0059	371.138	579.271	393.756	393.756	393.756	-4.53422	-66.5652	2.12952	-71.5231	360.389	200.967	185.584	185.584	185.584	-66.692	4.03563	2.47335	30.717	4.19663	3.7653	0.721877	0.160066	2.46542	-218.645	9.57915	-1.73754	0	0	-0.673627
130	0	11.407	0	0	11.7442	2.37766	-13.6696	-0.144652	0.00535426	-0.0162364	-2.63802	2.33E-16	1.08615	0	0	-0.0127677	-1.36873	-3.86045	-4.52331	32.3481	372.075	582.354	394.911	394.911	394.911	-4.21687	-64.6642	1.65082	-87.9914	360.716	200.723	185.584	185.584	185.584	-64.7725	3.46236	2.53762	29.2921	4.10257	2.23803	0.560882	0.218487	2.36985	-164.995	18.0445	-3.42528	0	0	-0.483573
131	0	9.58697	0	0	9.81219	2.22761	-12.2409	-0.140107	0.00830035	-0.0260532	-0.939051	1.16E-16	1.53922	0	0	-0.00881586	-1.33758	-2.31939	-2.66096	20.8893	373.058	586.009	396.032	396.032	396.032	-3.91503	-62.58	1.17023	-104.354	361.112	200.389	185.584	185.584	185.584	-62.6705	2.8873	2.60193	27.9539	4.02583	0.526586	0.403326	0.242797	2.27394	-107.173	22.5318	-3.96905	0	0	-0.299271
132	0	7.48948	0	0	7.62378	2.07165	-10.7393	-0.133091	0.0098173	-0.0364497	0.86875	1.98E-15	1.72029	0	0	-0.00161486	-1.27117	-0.80005	-0.812605	9.53606	374.131	590.179	397.082	397.082	397.082	-3.64626	-60.288	0.720294	-120.663	361.58	199.952	185.584	185.584	185.584	-60.3625	2.34441	2.66324	26.6899	3.95952	-1.17513	0.275871	0.231561	2.17429	-58.8061	22.4897	-3.79444	0	0	-0.1572
133	0	5.08584	0	0	5.15271	1.91634	-9.22888	-0.123985	0.0101057	-0.0468217	2.59821	-1.51E-15	1.57752	0	0	0.00862654	-1.16569	0.710498	0.85079	-1.78989	375.311	594.813	398.043	398.043	398.043	-3.42211	-57.7654	0.326739	-136.978	362.119	199.398	185.584	185.584	185.584	-57.826	1.8597	2.71913	25.4844	3.89761	-2.69502	0.199563	0.188815	2.06686	-30.5478	18.5071	-3.4444	0	0	-0.0788158
134	0	2.35307	0	0	2.37485	1.76703	-7.7644	-0.114257	0.00919032	-0.0567477	3.90607	8.15E-16	1.0508	0	0	0.019998	-1.02599	2.22109	2.19983	-13.1259	376.591	599.854	398.911	398.911	398.911	-3.24889	-54.9917	0.00642677	-153.363	362.723	198.716	185.584	185.584	185.584	-55.0408	1.44999	2.7692	24.3232	3.835	-3.90305	0.190547	0.125032	1.95066	-29.9928	12.5675	-3.4443	0	0	-0.0744924
135	0	-0.720486	0	0	-0.724985	1.62715	-6.38303	-0.106841	0.00638619	-0.0665941	4.26875	-1.03E-15	0.0596102	0	0	0.0281269	-0.862576	3.73367	3.16106	-24.45	377.949	605.242	399.7	399.7	399.7	-3.13117	-51.9525	-0.232871	-169.874	363.38	197.906	185.584	185.584	185.584	-51.9926	1.1239	2.81761	23.1976	3.76729	-4.7257	0.257853	0.0486076	1.826	-60.5913	5.0859	-3.88193	0	0	-0.143278
136	0	-4.12728	0	0	-4.1437	1.49773	-5.09821	-0.105058	0.00140469	-0.076946	3.1271	2.33E-15	-1.3625	0	0	0.0264699	-0.687686	5.24142	3.72374	-35.6719	379.357	610.898	400.436	400.436	400.436	-3.07621	-48.645	-0.39093	-186.556	364.066	196.992	185.584	185.584	185.584	-48.6787	0.884687	2.87572	22.106	3.69014	-5.15278	0.399746	-0.0321247	1.69493	-121.203	-4.035	-4.64068	0	0	-0.272836
137	0	-7.83267	0	0	-7.85094	1.37732	-3.89813	-0.110978	-0.00458265	-0.089072	0.101019	-4.66E-16	-2.97337	0	0	0.00860061	-0.511628	6.72833	3.9365	-46.6369	380.783	616.725	401.151	401.151	401.151	-3.09692	-45.0852	-0.471655	-203.416	364.747	196.032	185.584	185.584	185.584	-45.1151	0.733335	2.96309	21.0552	3.59975	-5.234	0.600805	-0.11096	1.55953	-205.023	-15.1022	-5.56226	0	0	-0.436699
138	0	-11.7699	0	0	-11.7837	1.2629	-2.75455	-0.125246	-0.00931423	-0.104021	-4.95294	-3.26E-15	-4.39826	0	0	-0.0291169	-0.340105	8.17046	3.89285	-57.1413	382.199	622.598	401.881	401.881	401.881	-3.20866	-41.3122	-0.478774	-220.422	365.379	195.128	185.584	185.584	185.584	-41.3411	0.670104	3.10288	20.0587	3.49332	-5.06448	0.834996	-0.182337	1.42274	-301.523	-27.8348	-6.52455	0	0	-0.599408
139	0	-15.8385	0	0	-15.8452	1.15145	-1.63861	-0.146962	-0.0116098	-0.121864	-11.9089	1.86E-15	-5.37087	0	0	-0.0848663	-0.173595	9.53866	3.70906	-66.9571	383.57	628.371	402.655	402.655	402.655	-3.4215	-37.3901	-0.413832	-237.486	365.935	194.421	185.584	185.584	185.584	-37.4212	0.693352	3.31392	19.1347	3.37014	-4.7623	1.07351	-0.244313	1.28525	-399.331	-42.6921	-7.231	0	0	-0.72668
140	0	-19.9072	0	0	-19.9081	1.04138	-0.535089	-0.173043	-0.011964	-0.141429	-20.2996	3.96E-15	-5.78964	0	0	-0.14983	-0.0086039	10.8022	3.50019	-75.8589	384.862	633.878	403.497	403.497	403.497	-3.73366	-33.4079	-0.279183	-254.462	366.406	194.076	185.584	185.584	185.584	-33.4446	0.795802	3.60456	18.3023	3.23196	-4.44434	1.28791	-0.296158	1.14848	-487.395	-60.1289	-7.29371	0	0	-0.792489
141	0	-23.8215	0	0	-23.8226	0.933078	0.550976	-0.201241	-0.011231	-0.160394	-29.6023	1.28E-15	-5.56719	0	0	-0.211424	0.159594	11.9327	3.35956	-83.6498	386.034	638.948	404.416	404.416	404.416	-4.13006	-29.475	-0.0855033	-271.149	366.809	194.257	185.584	185.584	185.584	-29.5208	0.959292	3.97149	17.5775	3.08307	-4.20527	1.45807	-0.338057	1.01244	-558.307	-79.5762	-6.38869	0	0	-0.78784
142	0	-27.412	0	0	-27.4235	0.828961	1.59474	-0.229213	-0.00850114	-0.17596	-39.1377	-6.99E-15	-4.41507	0	0	-0.254841	0.334017	12.9068	3.34503	-90.1793	387.048	643.413	405.41	405.41	405.41	-4.58472	-25.7171	0.140833	-287.298	367.179	195.099	185.584	185.584	185.584	-25.7749	1.15069	4.40078	16.9711	2.9294	-4.10359	1.57093	-0.367545	0.87881	-607.6	-97.6616	-4.49473	0	0	-0.71827
143	0	-30.5067	0	0	-30.5402	0.733349	2.55233	-0.254484	-0.00150784	-0.185385	-48.0655	-2.33E-15	-1.93915	0	0	-0.265893	0.513566	13.7092	3.47297	-95.3557	387.869	647.124	406.466	406.466	406.466	-5.06146	-22.2698	0.354313	-302.63	367.575	196.686	185.584	185.584	185.584	-22.3404	1.32058	4.86636	16.4855	2.77763	-4.1554	1.6225	-0.382313	0.746409	-634.485	-109.544	-1.90414	0	0	-0.602503
144	0	-32.9476	0	0	-33.0117	0.652415	3.36182	-0.275589	0.00999978	-0.187703	-55.5411	-3.73E-15	1.91293	0	0	-0.235028	0.692077	14.3338	3.71948	-99.1499	388.473	649.959	407.56	407.56	407.56	-5.51354	-19.2663	0.49327	-316.856	368.09	199.037	185.584	185.584	185.584	-19.3466	1.40706	5.32733	16.1146	2.63387	-4.33572	1.61645	-0.380432	0.618221	-640.629	-111.797	0.968882	0	0	-0.466583
145	0	-34.6105	0	0	-34.7046	0.593736	3.94789	-0.29147	0.0250314	-0.183271	-60.7503	0	6.80191	0	0	-0.161062	0.859011	14.7837	4.02777	-101.593	388.846	651.828	408.659	408.659	408.659	-5.88726	-16.8216	0.489244	-329.716	368.84	202.102	185.584	185.584	185.584	-16.9038	1.34551	5.73102	15.8439	2.503	-4.58598	1.56274	-0.364048	0.49618	-630.104	-103.413	3.52101	0	0	-0.337286
146	0	-35.4215	0	0	-35.5329	0.565525	4.22936	-0.30123	0.0423574	-0.17291	-63.027	1.86E-15	12.0679	0	0	-0.0539116	1.00165	15.0701	4.31965	-102.767	388.987	652.676	409.727	409.727	409.727	-6.12769	-15.0169	0.282398	-341.005	369.951	205.787	185.584	185.584	185.584	-15.0881	1.08235	6.02046	15.6522	2.38771	-4.82593	1.47736	-0.332826	0.383357	-609.49	-83.7868	4.89253	0	0	-0.234474
147	0	-35.3702	0	0	-35.4761	0.575568	4.12919	-0.304222	0.0603668	-0.157445	-62.0206	-3.73E-15	16.8561	0	0	0.0658478	1.10823	15.2101	4.50982	-102.791	388.907	652.479	410.724	410.724	410.724	-6.18421	-13.8834	-0.159946	-350.596	371.543	209.973	185.584	185.584	185.584	-13.9285	0.590191	6.14296	15.5151	2.28821	-4.96835	1.3779	-0.288156	0.283484	-586.21	-54.0749	4.31771	0	0	-0.166005
148	0	-34.5127	0	0	-34.5901	0.62979	3.58789	-0.300212	0.0768607	-0.136356	-57.8267	-7.45E-15	20.3625	0	0	0.1721	1.17125	15.2235	4.52035	-101.804	388.633	651.24	411.611	411.611	411.611	-6.01598	-13.3928	-0.828365	-358.452	373.706	214.539	185.584	185.584	185.584	-13.3989	-0.120718	6.05771	15.4076	2.20189	-4.93381	1.28074	-0.233085	0.198856	-568.072	-17.3507	1.52489	0	0	-0.127781
149	0	-32.9672	0	0	-33.005	0.730464	2.58121	-0.29027	0.0890825	-0.10876	-51.1033	-5.59E-15	22.0694	0	0	0.242492	1.19008	15.13	4.2935	-99.9474	388.202	648.983	412.347	412.347	412.347	-5.59823	-13.4571	-1.66637	-364.621	376.493	219.365	185.584	185.584	185.584	-13.4186	-0.999438	5.7415	15.3088	2.12286	-4.66388	1.20088	-0.173198	0.135173	-562.273	21.1811	-2.92131	0	0	-0.10816
150	0	-30.899	0	0	-30.9057	0.874634	1.13696	-0.277558	0.0948908	-0.0742907	-43.0704	-5.59E-15	21.9175	0	0	0.268096	1.17221	14.9454	3.80188	-97.3472	387.666	645.753	412.894	412.894	412.894	-4.92793	-13.9416	-2.58022	-369.223	379.907	224.325	185.584	185.584	185.584	-13.8635	-1.96311	5.19097	15.2055	2.04242	-4.13136	1.14685	-0.114313	0.0992199	-573.639	56.185	-7.78634	0	0	-0.0942557
151	0	-28.4949	0	0	-28.497	1.05371	-0.658799	-0.266719	0.0937034	-0.0350842	-35.2687	-5.59E-15	20.2708	0	0	0.256581	1.13285	14.6802	3.05358	-94.0993	387.086	641.607	413.216	413.216	413.216	-4.02484	-14.6902	-3.46189	-372.404	383.905	229.276	185.584	185.584	185.584	-14.5881	-2.91632	4.42061	15.0952	1.94988	-3.34526	1.12107	-0.0602243	0.103681	-602.735	83.8368	-11.6007	0	0	-0.0752365
152	0	-25.9331	0	0	-25.9635	1.25481	-2.67368	-0.261641	0.086543	0.00432734	-29.1025	-6.52E-15	17.7016	0	0	0.22565	1.09268	14.3383	2.09109	-90.2614	386.525	636.619	413.282	413.282	413.282	-2.92556	-15.5582	-4.21575	-374.293	388.406	234.06	185.584	185.584	185.584	-15.4547	-3.77362	3.45644	14.9871	1.83408	-2.34944	1.11644	-0.010816	0.161673	-644.312	103.094	-13.2783	0	0	-0.0394989
153	0	-23.3563	0	0	-23.4418	1.46336	-4.75609	-0.263866	0.075327	0.0378684	-25.4463	3.73E-15	14.7514	0	0	0.192501	1.07437	13.917	0.983085	-85.8523	386.041	630.878	413.069	413.069	413.069	-1.67315	-16.4376	-4.77717	-374.963	393.313	238.521	185.584	185.584	185.584	-16.3572	-4.47579	2.32891	14.9021	1.6851	-1.2141	1.11691	0.0352876	0.285527	-687.731	114.908	-12.4802	0	0	0.0285491
154	0	-20.8571	0	0	-21.0104	1.66592	-6.76673	-0.272626	0.0621314	0.0607403	-24.4986	4.19E-15	11.7912	0	0	0.167351	1.09883	13.4084	-0.189149	-80.86	385.683	624.492	412.571	412.571	412.571	-0.307989	-17.2692	-5.11843	-374.421	398.524	242.532	185.584	185.584	185.584	-17.2341	-4.99568	1.06802	14.8708	1.4961	-0.0215823	1.10532	0.0784439	0.478123	-721.494	120.829	-9.6201	0	0	0.145857
155	0	-18.4761	0	0	-18.6941	1.85238	-8.60288	-0.285674	0.0484504	0.0703898	-25.8565	-8.15E-15	8.97151	0	0	0.153022	1.1822	12.8011	-1.34718	-75.2539	385.483	617.587	411.794	411.794	411.794	1.13652	-18.0417	-5.2436	-372.617	403.943	246.022	185.584	185.584	185.584	-18.0687	-5.33491	-0.298019	14.9316	1.26367	1.14924	1.0675	0.120264	0.737192	-736.537	122.362	-5.55021	0	0	0.322063
156	0	-16.2108	0	0	-16.479	2.01712	-10.2106	-0.299679	0.035422	0.0679119	-28.6791	2.91E-16	6.31238	0	0	0.147863	1.33412	12.082	-2.42816	-68.9987	385.458	610.313	410.762	410.762	410.762	2.63371	-18.7812	-5.17898	-369.467	409.482	248.981	185.584	185.584	185.584	-18.8812	-5.51647	-1.74208	15.1275	0.988195	2.23598	1.0026	0.163269	1.05157	-730.64	120.553	-1.18505	0	0	0.552227
157	0	-14.0315	0	0	-14.3294	2.15915	-11.5837	-0.311603	0.0230096	0.0563026	-32.0128	4.66E-15	3.68945	0	0	0.148554	1.55697	11.2375	-3.39034	-62.0636	385.615	602.833	409.516	409.516	409.516	4.16178	-19.5353	-4.96247	-364.883	415.065	251.457	185.584	185.584	185.584	-19.7137	-5.57602	-3.23766	15.5022	0.673479	3.19822	0.919679	0.211071	1.40706	-706.865	115.817	2.93909	0	0	0.81728
158	0	-11.8987	0	0	-12.2042	2.28112	-12.7523	-0.319457	0.010002	0.0401803	-35.0396	1.86E-15	0.886524	0	0	0.151555	1.84643	10.2551	-4.21101	-54.4264	385.947	595.326	408.115	408.115	408.115	5.70035	-20.3573	-4.63516	-358.795	420.617	253.535	185.584	185.584	185.584	-20.616	-5.5542	-4.75752	16.0956	0.326695	4.01546	0.834667	0.262262	1.78295	-672.365	107.2	6.87539	0	0	1.09176
159	0	-9.77632	0	0	-10.0684	2.38775	-13.7651	-0.321814	-0.00411027	0.0245057	-37.1407	-4.66E-15	-2.18339	0	0	0.153576	2.19259	9.12407	-4.87987	-46.0741	386.441	587.979	406.632	406.632	406.632	7.22585	-21.2954	-4.23508	-351.16	426.061	255.311	185.584	185.584	185.584	-21.6341	-5.48966	-6.27115	16.9395	-0.0420678	4.68025	0.763491	0.311295	2.15351	-634.953	94.0217	10.7944	0	0	1.35495
160	0	-7.64307	0	0	-7.90233	2.48407	-14.6725	-0.318214	-0.0196568	0.0131268	-37.9869	4.66E-15	-5.51129	0	0	0.151765	2.58165	7.83708	-5.39244	-37.0042	387.078	580.98	405.152	405.152	405.152	8.71012	-22.384	-3.793	-341.977	431.312	256.87	185.584	185.584	185.584	-22.8017	-5.41354	-7.74469	18.0537	-0.420946	5.19125	0.716533	0.353983	2.49679	-600.011	76.7628	14.8675	0	0	1.59406
161	0	-5.49682	0	0	-5.70534	2.5741	-15.5139	-0.308881	-0.0364602	0.00849894	-37.5175	-7.45E-15	-8.95875	0	0	0.144306	2.99743	6.39115	-5.74623	-27.2273	387.833	574.514	403.758	403.758	403.758	10.1205	-23.6413	-3.33026	-331.274	436.277	258.263	185.584	185.584	185.584	-24.1368	-5.34585	-9.14186	19.4423	-0.79748	5.54907	0.698754	0.385837	2.7914	-570.676	56.4381	19.2029	0	0	1.80348
162	0	-3.35496	0	0	-3.49578	2.65985	-16.3088	-0.293677	-0.0534067	0.0112834	-35.8182	-7.45E-15	-12.2318	0	0	0.130849	3.42253	4.78929	-5.93917	-16.7707	388.676	568.756	402.526	402.526	402.526	11.4216	-25.0704	-2.85906	-319.107	440.861	259.499	185.584	185.584	185.584	-25.6415	-5.29435	-10.4259	21.0913	-1.15979	5.75439	0.710171	0.404114	3.02618	-547.404	34.9787	23.6311	0	0	1.98018
163	0	-1.25192	0	0	-1.30953	2.74101	-17.0553	-0.273158	-0.0691659	0.0206308	-33.1807	0	-14.9907	0	0	0.113123	3.83974	3.0407	-5.96768	-5.67922	389.576	563.867	401.515	401.515	401.515	12.579	-26.661	-2.38499	-305.55	444.981	260.538	185.584	185.584	185.584	-27.3039	-5.25661	-11.5634	22.9689	-1.49779	5.80574	0.747234	0.405655	3.19384	-529.377	14.0569	27.9789	0	0	2.1214
164	0	0.766212	0	0	0.804438	2.81516	-17.7322	-0.249728	-0.0820529	0.0340296	-30.146	3.73E-15	-16.8846	0	0	0.0947753	4.23305	1.15996	-5.8237	5.98683	390.5	559.992	400.759	400.759	400.759	13.564	-28.393	-1.91094	-290.693	448.568	261.306	185.584	185.584	185.584	-29.1012	-5.22432	-12.5279	25.0298	-1.80439	5.69641	0.802287	0.389565	3.29967	-514.001	-4.33234	31.9269	0	0	2.21995
165	0	2.65139	0	0	2.79285	2.87858	-18.3071	-0.226823	-0.0896502	0.047707	-27.3414	-5.59E-15	-17.5581	0	0	0.0795774	4.58833	-0.834392	-5.49371	18.1531	391.416	557.256	400.262	400.262	400.262	14.3584	-30.2437	-1.4402	-274.623	451.582	261.708	185.584	185.584	185.584	-31.0078	-5.18836	-13.3035	27.2212	-2.07587	5.41345	0.860978	0.356755	3.35316	-496.11	-17.9064	34.851	0	0	2.25689
166	0	4.3643	0	0	4.60937	2.92762	-18.749	-0.207545	-0.090484	0.0582933	-25.2666	1.86E-15	-16.8407	0	0	0.0692688	4.89352	-2.92093	-4.96234	30.7291	392.297	555.763	400.001	400.001	400.001	14.9584	-32.1959	-0.977338	-257.416	454.019	261.66	185.584	185.584	185.584	-33.0047	-5.14288	-13.8884	29.4891	-2.31226	4.94138	0.907053	0.309718	3.36514	-470.126	-25.0098	36.2461	0	0	2.20897
167	0	5.88138	0	0	6.22301	2.95989	-19.0385	-0.193839	-0.0844662	0.0636365	-24.1663	1.86E-15	-14.8039	0	0	0.0630604	5.13895	-5.07547	-4.22035	43.6026	393.119	555.589	399.934	399.934	399.934	15.3765	-34.2431	-0.526825	-239.133	455.908	261.114	185.584	185.584	185.584	-35.0849	-5.08679	-14.2957	31.7832	-2.51702	4.27032	0.923157	0.252572	3.34401	-430.861	-24.9934	35.8598	0	0	2.05511
168	0	7.19689	0	0	7.62197	2.9749	-19.1728	-0.186499	-0.072679	0.0632527	-24.025	-1.86E-15	-11.7364	0	0	0.0587515	5.31815	-7.27059	-3.27497	56.6329	393.865	556.775	400.001	400.001	400.001	15.6396	-36.3903	-0.0908319	-219.82	457.309	260.072	185.584	185.584	185.584	-37.2551	-5.02305	-14.5515	34.0594	-2.69609	3.40639	0.897055	0.190498	3.29412	-375.401	-18.4881	33.7304	0	0	1.789
169	0	8.3209	0	0	8.81298	2.97418	-19.1663	-0.184686	-0.0570905	0.0581882	-24.5528	3.73E-15	-8.09828	0	0	0.0541262	5.42951	-9.47482	-2.1591	69.6466	394.526	559.324	400.142	400.142	400.142	15.7844	-38.6526	0.332624	-199.511	458.306	258.586	185.584	185.584	185.584	-39.5328	-4.95681	-14.6918	36.2801	-2.85658	2.38093	0.823536	0.128854	3.21647	-303.808	-7.67047	30.2486	0	0	1.4254
170	0	9.27325	0	0	9.81551	2.96082	-19.0468	-0.187321	-0.0407735	0.049898	-25.3696	-4.66E-15	-4.50077	0	0	0.0482151	5.47809	-11.6524	-0.935591	82.4389	395.095	563.185	400.301	400.301	400.301	15.853	-41.0484	0.749927	-178.242	458.992	256.753	185.584	185.584	185.584	-41.9402	-4.89388	-14.7578	38.4129	-3.00514	1.25464	0.707438	0.0718952	3.1117	-219.387	3.71239	26.2518	0	0	1.0015
171	0	10.0773	0	0	10.6547	2.93861	-18.8477	-0.193025	-0.0268427	0.0400546	-26.0496	9.32E-16	-1.54768	0	0	0.0411337	5.4767	-13.7639	0.306196	94.7839	395.567	568.259	400.43	400.43	400.43	15.8856	-43.5948	1.1701	-156.052	459.457	254.694	185.584	185.584	185.584	-44.4981	-4.83976	-14.7893	40.4291	-3.14622	0.113998	0.562618	0.0233306	2.98145	-128.489	11.7384	22.6084	0	0	0.570846
172	0	10.7536	0	0	11.3539	2.91103	-18.5998	-0.199994	-0.0180755	0.0301932	-26.1587	5.13E-15	0.262134	0	0	0.0333625	5.44544	-15.7689	1.46159	106.451	395.932	574.395	400.496	400.496	400.496	15.9128	-46.3013	1.60148	-132.985	459.769	252.535	185.584	185.584	185.584	-47.2188	-4.79902	-14.817	42.3031	-3.28086	-0.940255	0.409646	-0.014144	2.82925	-39.5042	13.1553	20.1511	0	0	0.190038
173	0	11.313	0	0	11.926	2.88052	-18.3246	-0.205769	-0.0152717	0.0220621	-25.2893	9.32E-16	0.730435	0	0	0.0251267	5.40888	-17.6288	2.42777	117.229	396.18	581.403	400.478	400.478	400.478	15.9503	-49.1641	2.04828	-109.098	459.966	250.396	185.584	185.584	185.584	-50.1004	-4.7747	-14.8567	44.0131	-3.40626	-1.81058	0.270004	-0.0375239	2.65897	38.7443	7.3102	18.9756	0	0	-0.0981432
174	0	11.7498	0	0	12.3661	2.84821	-18.0322	-0.208452	-0.0184216	0.0170289	-23.2155	5.13E-15	-0.14021	0	0	0.0166591	5.39157	-19.3108	3.12223	126.944	396.297	589.07	400.368	400.368	400.368	15.9981	-52.1608	2.50811	-84.4564	460.048	248.363	185.584	185.584	185.584	-53.1205	-4.76782	-14.9085	45.5427	-3.51653	-2.42127	0.160799	-0.0446768	2.47549	99.1381	-4.47352	18.9009	0	0	-0.275208
175	0	12.0373	0	0	12.6466	2.81388	-17.7206	-0.207636	-0.0263436	0.0159133	-20.0033	1.86E-15	-2.13115	0	0	0.0087089	5.41287	-20.7908	3.49686	135.48	396.273	597.177	400.165	400.165	400.165	16.0422	-55.2469	2.9707	-59.1347	459.986	246.482	185.584	185.584	185.584	-56.2332	-4.77661	-14.9578	46.882	-3.6038	-2.73255	0.0900157	-0.0361835	2.28508	138.025	-19.5996	19.4726	0	0	-0.348782
176	0	12.1298	0	0	12.7194	2.77627	-17.3778	-0.204892	-0.0375717	0.0183525	-16.0615	-3.26E-15	-4.93499	0	0	0.00282329	5.48308	-22.054	3.54287	142.774	396.108	605.517	399.879	399.879	399.879	16.0581	-58.3587	3.41857	-33.2063	459.727	244.75	185.584	185.584	185.584	-59.3715	-4.79589	-14.9797	48.0285	-3.6599	-2.74498	0.0567516	-0.015093	2.09418	155.696	-35.3595	20.2994	0	0	-0.344247
177	0	11.9686	0	0	12.5231	2.73325	-16.9843	-0.201589	-0.0502679	0.0228022	-11.9206	6.52E-15	-8.18777	0	0	0.000814204	5.60221	-23.0954	3.28648	148.821	395.808	613.901	399.523	399.523	399.523	16.015	-61.4209	3.82869	-6.7317	459.203	243.133	185.584	185.584	185.584	-62.455	-4.81698	-14.9427	48.9866	-3.67757	-2.49428	0.0533387	0.0125477	1.90929	156.089	-49.7703	21.0491	0	0	-0.29389
178	0	11.4905	0	0	11.9921	2.68224	-16.5154	-0.199247	-0.0621547	0.0261932	-8.24963	-4.66E-15	-11.4821	0	0	0.00368034	5.76104	-23.918	2.77935	153.656	395.391	622.164	399.116	399.116	399.116	15.88	-64.3537	4.1745	20.2457	458.34	241.577	185.584	185.584	185.584	-65.3982	-4.82868	-14.813	49.7662	-3.65155	-2.04028	0.0693929	0.0412137	1.73649	145.5	-61.212	21.3232	0	0	-0.226354
179	0	10.6361	0	0	11.0669	2.62057	-15.9455	-0.201203	-0.0718072	0.0245882	-5.97573	-9.32E-16	-14.4892	0	0	0.00982828	5.94386	-24.5318	2.08775	157.35	394.876	630.17	398.681	398.681	398.681	15.6219	-67.0812	4.42886	47.6921	457.066	240.03	185.584	185.584	185.584	-68.1192	-4.81866	-14.5588	50.3818	-3.57942	-1.45453	0.0978391	0.0650067	1.58264	129.864	-69.3953	21.0046	0	0	-0.159719
180	0	9.36411	0	0	9.70911	2.54576	-15.2497	-0.211262	-0.0781655	0.0132838	-6.06248	1.86E-15	-16.8994	0	0	0.0136378	6.13181	-24.9521	1.2841	160.001	394.285	637.801	398.243	398.243	398.243	15.2131	-69.5439	4.56719	75.5736	455.313	238.477	185.584	185.584	185.584	-70.5534	-4.77478	-14.1516	50.8509	-3.46226	-0.810315	0.131646	0.0794459	1.4544	115.296	-74.8675	20.1301	0	0	-0.103986
181	0	7.66832	0	0	7.91881	2.45564	-14.4055	-0.233005	-0.0803904	-0.0118669	-9.29061	2.80E-15	-18.4103	0	0	0.00623295	6.30573	-25.1992	0.441232	161.731	393.642	644.963	397.83	397.83	397.83	14.6287	-71.7127	4.57063	103.839	453.014	236.968	185.584	185.584	185.584	-72.6682	-4.68612	-13.5664	51.1931	-3.30504	-0.176113	0.167653	0.0831782	1.35771	106.261	-78.2395	18.6667	0	0	-0.0613421
182	0	5.59458	0	0	5.75154	2.34861	-13.3944	-0.266414	-0.0774122	-0.0536791	-15.7269	-9.32E-16	-18.7102	0	0	-0.0193247	6.44831	-25.2974	-0.370499	162.683	392.967	651.585	397.473	397.473	397.473	13.8477	-73.6031	4.42872	132.399	450.106	235.646	185.584	185.584	185.584	-74.478	-4.54403	-12.7826	51.4299	-3.11646	0.38708	0.198678	0.0765712	1.29275	107.815	-80.089	16.4415	0	0	-0.0310587
183	0	3.25049	0	0	3.32575	2.22392	-12.2056	-0.307005	-0.0687658	-0.112412	-24.4533	-5.59E-15	-17.5949	0	0	-0.0608698	6.54553	-25.275	-1.08546	163.023	392.28	657.61	397.206	397.206	397.206	12.8562	-75.2809	4.14114	161.107	446.537	234.761	185.584	185.584	185.584	-76.0507	-4.34323	-11.7869	51.5841	-2.90862	0.82687	0.215764	0.0635408	1.2549	124.788	-80.2321	13.1443	0	0	-0.0112719
184	0	0.801039	0	0	0.815596	2.08199	-10.8393	-0.345569	-0.0552637	-0.185765	-33.4966	-7.92E-15	-15.0553	0	0	-0.103784	6.58759	-25.163	-1.64542	162.932	391.596	663.004	397.058	397.058	397.058	11.6521	-76.8549	3.71747	189.734	442.279	234.635	185.584	185.584	185.584	-77.5007	-4.08236	-10.5785	51.6803	-2.69591	1.10029	0.206709	0.046733	1.23256	162.745	-78.9028	8.61801	0	0	-0.001576
185	0	-1.55285	0	0	-1.57358	1.92452	-9.3088	-0.368539	-0.0383982	-0.269497	-40.0415	7.45E-15	-11.2214	0	0	-0.127354	6.56947	-24.994	-2.00362	162.602	390.926	667.748	397.056	397.056	397.056	10.2492	-78.4549	3.17448	217.959	437.338	235.608	185.584	185.584	185.584	-78.9662	-3.76358	-9.17216	51.7433	-2.49368	1.17601	0.159883	0.0280873	1.20868	227.618	-76.1939	2.78869	0	0	-0.00468731
186	0	-3.61337	0	0	-3.64579	1.75454	-7.64143	-0.361246	-0.0198059	-0.35879	-41.1667	3.73E-15	-6.32332	0	0	-0.119758	6.49108	-24.8005	-2.12954	162.226	390.279	671.838	397.219	397.219	397.218	8.67992	-80.1953	2.53271	245.364	431.771	237.943	185.584	185.584	185.584	-80.5718	-3.39159	-7.60183	51.7969	-2.31692	1.03754	0.0606874	0.00929942	1.16397	326.578	-71.8019	-4.37836	0	0	-0.0277569
187	0	-5.23358	0	0	-5.26135	1.57645	-5.88043	-0.313514	-0.000830997	-0.448291	-34.9096	-2.80E-15	-0.688562	0	0	-0.0890471	6.35716	-24.612	-2.01476	161.982	389.656	675.281	397.551	397.551	397.551	6.99532	-82.1337	1.81485	271.435	425.689	241.71	185.584	185.584	185.584	-82.3858	-2.97319	-5.92075	51.8623	-2.17846	0.687937	-0.0943182	-0.00878761	1.08179	461.852	-65.24	-12.7953	0	0	-0.0809201
188	0	-6.35652	0	0	-6.37279	1.39627	-4.08728	-0.225557	0.0181464	-0.532736	-21.2303	7.57E-16	5.29233	0	0	-0.0573794	6.17648	-24.4537	-1.67663	162.023	389.051	678.089	398.046	398.046	398.046	5.26365	-84.2397	1.04808	295.595	419.258	246.707	185.584	185.584	185.584	-84.3874	-2.51786	-4.20043	51.9559	-2.08739	0.152653	-0.300295	-0.0236931	0.955298	628.988	-55.2527	-22.3106	0	0	-0.17327
189	0	-7.02705	0	0	-7.03296	1.22193	-2.34451	-0.110716	0.0356706	-0.606793	-2.34507	-3.38E-15	10.992	0	0	-0.0411433	5.96048	-24.3439	-1.15863	162.467	388.45	680.28	398.683	398.683	398.683	3.56609	-86.3914	0.270337	317.265	412.693	252.434	185.584	185.584	185.584	-86.4615	-2.03908	-2.52732	52.0874	-2.0474	-0.520494	-0.53668	-0.0365839	0.791286	812.93	-42.8881	-32.3521	0	0	-0.302909
190	0	-7.36797	0	0	-7.3686	1.06286	-0.750478	0.00944281	0.0478263	-0.666059	18.045	-1.16E-16	15.4929	0	0	-0.0376108	5.72146	-24.2941	-0.525766	163.39	387.831	681.868	399.429	399.429	399.429	1.98715	-88.4044	-0.465841	335.939	406.23	258.166	185.584	185.584	185.584	-88.4261	-1.55404	-0.993637	52.2586	-2.05591	-1.26599	-0.775611	-0.0489959	0.611058	992.74	-31.6698	-42.1833	0	0	-0.450567
191	0	-7.53325	0	0	-7.53366	0.92827	0.599187	0.114803	0.0499129	-0.708357	36.1993	1.06E-15	17.8607	0	0	-0.0320065	5.47059	-24.3085	0.144686	164.827	387.16	682.862	400.245	400.245	400.245	0.598243	-90.081	-1.10008	351.252	400.078	263.104	185.584	185.584	185.584	-90.0812	-1.08074	0.320192	52.4633	-2.10379	-2.0097	-0.993263	-0.0656048	0.439247	1149.83	-27.5921	-51.1802	0	0	-0.581564
192	0	-7.66277	0	0	-7.66589	0.824883	1.63561	0.192729	0.0396166	-0.733507	49.3917	-3.26E-15	17.5611	0	0	-0.0144554	5.21653	-24.3849	0.774565	166.775	386.4	683.262	401.088	401.088	401.088	-0.557956	-91.2556	-1.58065	362.986	394.371	266.521	185.584	185.584	185.584	-91.2538	-0.634241	1.3644	52.6871	-2.17628	-2.67978	-1.17635	-0.0856252	0.298402	1272.69	-34.0289	-58.9973	0	0	-0.654225
193	0	-7.85521	0	0	-7.86177	0.75525	2.3331	0.237956	0.0184824	-0.742526	56.1535	5.53E-15	14.7058	0	0	0.0115956	4.96466	-24.5158	1.29523	169.194	385.511	683.056	401.913	401.913	401.913	-1.47456	-91.8188	-1.88163	371.048	389.136	267.877	185.584	185.584	185.584	-91.8264	-0.224098	2.13107	52.9084	-2.25447	-3.2165	-1.32067	-0.105705	0.202533	1356.55	-50.9717	-65.1754	0	0	-0.629851
194	0	-8.15854	0	0	-8.16773	0.71768	2.70915	0.248549	-0.00856735	-0.736934	55.9082	6.52E-15	10.0703	0	0	0.0335971	4.71736	-24.6889	1.65445	172.014	384.461	682.223	402.68	402.68	402.68	-2.17628	-91.727	-2.01049	375.426	384.298	266.875	185.584	185.584	185.584	-91.7483	0.145612	2.65233	53.0997	-2.31776	-3.5781	-1.42753	-0.118667	0.161539	1400.72	-74.351	-68.9483	0	0	-0.482883
195	0	-8.56833	0	0	-8.57871	0.707661	2.80938	0.223127	-0.0349635	-0.718403	48.6294	-2.80E-15	4.89739	0	0	0.0395486	4.47467	-24.8882	1.81862	175.136	383.228	680.727	403.353	403.353	403.353	-2.70737	-91.0024	-2.00361	376.157	379.713	263.481	185.584	185.584	185.584	-91.0378	0.47413	2.98765	53.2295	-2.34602	-3.74197	-1.49796	-0.116635	0.182946	1405.68	-97.6852	-69.3808	0	0	-0.210372
196	0	-9.02692	0	0	-9.03693	0.720183	2.68409	0.161434	-0.0537408	-0.688146	34.8545	1.25E-15	0.623992	0	0	0.0265206	4.23541	-25.0946	1.77071	178.436	381.804	678.524	403.901	403.901	403.901	-3.11648	-89.734	-1.91284	373.322	375.225	257.926	185.584	185.584	185.584	-89.7822	0.760825	3.20517	53.2648	-2.32126	-3.70162	-1.53269	-0.0938388	0.271398	1372.25	-113.438	-65.8761	0	0	0.161437
197	0	-9.42444	0	0	-9.43256	0.752059	2.36504	0.0676548	-0.0583363	-0.646653	16.0112	3.23E-15	-1.44294	0	0	0.00558493	3.9982	-25.287	1.5054	181.766	380.192	675.57	404.294	404.294	404.294	-3.44218	-88.0752	-1.7895	367.06	370.709	250.692	185.584	185.584	185.584	-88.1345	1.00254	3.36243	53.1742	-2.22906	-3.46057	-1.52866	-0.046238	0.423426	1301.12	-113.552	-58.8456	0	0	0.576523
198	0	-9.60848	0	0	-9.61353	0.803588	1.84898	-0.0469233	-0.0443236	-0.593648	-5.36402	-9.39E-16	-0.562516	0	0	0.000108985	3.76214	-25.4436	1.02463	184.959	378.41	671.827	404.508	404.508	404.508	-3.70212	-86.2314	-1.66962	357.602	366.13	242.462	185.584	185.584	185.584	-86.3	1.19361	3.49023	52.9317	-2.05932	-3.02707	-1.48099	0.0268941	0.628181	1194.09	-91.7306	-50.0829	0	0	0.956403
199	0	-9.40953	0	0	-9.41125	0.878915	1.09404	-0.164706	-0.0120932	-0.528845	-25.9078	7.57E-16	3.02187	0	0	0.0340854	3.52643	-25.5441	0.336532	187.843	376.481	667.274	404.52	404.52	404.52	-3.88979	-84.4314	-1.56352	345.288	361.558	234.016	185.584	185.584	185.584	-84.5068	1.33022	3.58436	52.5211	-1.80616	-2.41256	-1.38625	0.119487	0.865658	1055.56	-46.5563	-42.4793	0	0	1.21872
200	0	-8.67956	0	0	-8.67958	0.984608	0.0342103	-0.265732	0.0315764	-0.451927	-42.1866	4.66E-15	8.02341	0	0	0.113788	3.28897	-25.5731	-0.540497	190.254	374.436	661.925	404.314	404.314	404.314	-3.98312	-82.8847	-1.45224	330.564	357.166	226.097	185.584	185.584	185.584	-82.9635	1.41909	3.6108	51.9405	-1.4682	-1.63551	-1.23906	0.220689	1.11572	890.49	16.78	-38.7266	0	0	1.29798
201	0	-7.33449	0	0	-7.33667	1.1264	-1.38752	-0.334269	0.0740432	-0.363634	-51.744	-9.32E-15	12.4877	0	0	0.215997	3.04405	-25.5222	-1.56883	192.056	372.307	655.833	403.883	403.883	403.883	-3.96499	-81.7369	-1.29205	313.945	353.174	219.28	185.584	185.584	185.584	-81.8152	1.48644	3.52508	51.2052	-1.04799	-0.730823	-1.03907	0.3128	1.36191	704.966	86.0629	-39.7268	0	0	1.16666
202	0	-5.38315	0	0	-5.39145	1.30513	-3.17692	-0.365113	0.102605	-0.266453	-53.9717	4.66E-15	14.7202	0	0	0.298297	2.78037	-25.3931	-2.68193	193.158	370.128	649.104	403.228	403.228	403.228	-3.84677	-81.0392	-1.02923	295.961	349.769	213.879	185.584	185.584	185.584	-81.1143	1.57984	3.2999	50.3503	-0.552381	0.239965	-0.785693	0.380601	1.59905	503.766	147.737	-43.9011	0	0	0.841702
203	0	-2.9265	0	0	-2.93888	1.51394	-5.2595	-0.363326	0.113254	-0.166718	-50.0764	-4.19E-15	14.3281	0	0	0.327869	2.48035	-25.1976	-3.77844	193.524	367.934	641.896	402.362	402.362	402.362	-3.67754	-80.7506	-0.620503	277.117	347.04	209.942	185.584	185.584	185.584	-80.8216	1.75755	2.94398	49.4289	0.00812926	1.18168	-0.492462	0.417681	1.82782	296.928	194.436	-48.6384	0	0	0.393576
204	0	-0.126844	0	0	-0.127926	1.73909	-7.48917	-0.337381	0.109639	-0.0745209	-42.1268	5.59E-15	12.0429	0	0	0.299878	2.12224	-24.9555	-4.72684	193.172	365.756	634.409	401.309	401.309	401.309	-3.52566	-80.7681	-0.0487794	257.861	344.975	207.314	185.584	185.584	185.584	-80.8363	2.0674	2.49667	48.5074	0.619573	1.96937	-0.191904	0.428515	2.05284	103.965	225.441	-51.9013	0	0	-0.0588162
205	0	2.83248	0	0	2.87349	1.96348	-9.68881	-0.296908	0.0961464	9.52E-05	-32.4018	-5.36E-15	8.79292	0	0	0.233481	1.68583	-24.6892	-5.38628	192.16	363.626	626.868	400.1	400.1	400.1	-3.4475	-80.9651	0.670168	238.569	343.499	205.717	185.584	185.584	185.584	-81.0323	2.52628	2.0084	47.6559	1.26485	2.46851	0.0693961	0.418919	2.27472	-50.5281	241.256	-52.4751	0	0	-0.390562
206	0	5.77899	0	0	5.90193	2.17082	-11.696	-0.252611	0.0777255	0.050496	-23.0024	-6.99E-16	5.44807	0	0	0.15747	1.1609	-24.4158	-5.64212	190.548	361.584	619.494	398.776	398.776	398.776	-3.46894	-81.2194	1.48873	219.519	342.51	204.832	185.584	185.584	185.584	-81.2875	3.11248	1.52704	46.936	1.9238	2.57073	0.24908	0.396683	2.49374	-145.525	244.619	-50.3847	0	0	-0.536726
207	0	8.57165	0	0	8.8134	2.34916	-13.3995	-0.213257	0.0593869	0.0750585	-15.3759	-4.43E-15	2.67524	0	0	0.0943583	0.555418	-24.1403	-5.44501	188.366	359.679	612.471	397.384	397.384	397.384	-3.58447	-81.4328	2.33978	200.882	341.902	204.366	185.584	185.584	185.584	-81.503	3.77481	1.09089	46.3872	2.57354	2.23354	0.321915	0.365972	2.70252	-170.295	238.919	-46.515	0	0	-0.520052
208	0	11.1098	0	0	11.4939	2.49311	-14.7573	-0.184182	0.0432594	0.0767953	-10.1966	-1.49E-15	0.696702	0	0	0.0530084	-0.100574	-23.8519	-4.83695	185.586	357.978	605.93	395.977	395.977	395.977	-3.76815	-81.5383	3.15677	182.725	341.587	204.086	185.584	185.584	185.584	-81.6117	4.45253	0.724666	46.0166	3.18975	1.50691	0.291062	0.324126	2.89072	-128.978	225.081	-41.4082	0	0	-0.417293
209	0	13.3334	0	0	13.8665	2.60377	-15.7896	-0.16656	0.0292009	0.0625228	-7.42295	3.52E-15	-0.566177	0	0	0.0311892	-0.758065	-23.5262	-3.9515	182.117	356.546	599.937	394.609	394.609	394.609	-3.9894	-81.5006	3.89078	165.027	341.493	203.846	185.584	185.584	185.584	-81.5782	5.09523	0.439605	45.7954	3.74938	0.533226	0.184117	0.265375	3.04696	-39.7711	201.942	-34.8298	0	0	-0.294926
210	0	15.2172	0	0	15.8925	2.68684	-16.5577	-0.158266	0.016032	0.0399283	-6.52044	-1.43E-15	-1.33737	0	0	0.0217401	-1.35831	-23.13	-2.98785	177.817	355.432	594.499	393.333	393.333	393.333	-4.22301	-81.3104	4.51867	147.707	341.566	203.573	185.584	185.584	185.584	-81.3934	5.67339	0.234619	45.6625	4.2346	-0.479902	0.0408996	0.185372	3.16284	72.1355	168.457	-26.4047	0	0	-0.171454
211	0	16.7607	0	0	17.5641	2.74998	-17.1375	-0.15593	0.00317646	0.0154464	-6.77901	-3.26E-15	-1.81704	0	0	0.0178766	-1.84497	-22.6283	-2.16852	172.523	354.657	589.586	392.199	392.199	392.199	-4.45147	-80.9755	5.0405	130.654	341.759	203.253	185.584	185.584	185.584	-81.065	6.17742	0.0989204	45.5355	4.63495	-1.30331	-0.0977241	0.0908927	3.23683	181.313	127.316	-16.5157	0	0	-0.0329033
212	0	17.9786	0	0	18.8941	2.80063	-17.6	-0.156349	-0.00893865	-0.00659964	-7.53277	-2.18E-15	-2.12204	0	0	0.0152751	-2.17581	-21.9897	-1.69236	166.089	354.208	585.154	391.249	391.249	391.249	-4.66283	-80.5124	5.47085	113.757	342.027	202.905	185.584	185.584	185.584	-80.6091	6.61051	0.0157774	45.326	4.9473	-1.73445	-0.195116	-0.00268296	3.2754	266.419	84.6101	-6.40557	0	0	0.131978
213	0	18.8925	0	0	19.9047	2.84466	-18.0001	-0.157243	-0.0194453	-0.0237525	-8.2888	-3.47E-15	-2.31955	0	0	0.0120531	-2.33163	-21.1898	-1.69316	158.412	354.057	581.175	390.518	390.518	390.518	-4.84762	-79.9389	5.82932	96.9195	342.331	202.564	185.584	185.584	185.584	-80.0428	6.98043	-0.033512	44.955	5.17401	-1.63964	-0.222968	-0.0778531	3.28675	312.317	47.404	2.37398	0	0	0.306651
214	0	19.5245	0	0	20.6194	2.88571	-18.3715	-0.157408	-0.0275653	-0.0347785	-8.76919	3.79E-16	-2.45686	0	0	0.00794502	-2.32085	-20.2151	-2.21049	149.466	354.167	577.648	390.026	390.026	390.026	-4.99657	-79.2686	6.13305	80.0694	342.636	202.259	185.584	185.584	185.584	-79.379	7.29341	-0.0662759	44.3663	5.32065	-0.983648	-0.163872	-0.1244	3.27969	310.713	20.2175	8.74028	0	0	0.443333
215	0	19.894	0	0	21.0572	2.92493	-18.7248	-0.156371	-0.0331569	-0.0391398	-8.87344	-3.84E-15	-2.59809	0	0	0.00340731	-2.17874	-19.0652	-3.17731	139.312	354.506	574.62	389.784	389.784	389.783	-5.09942	-78.5092	6.39126	63.1626	342.918	202.011	185.584	185.584	185.584	-78.6244	7.54976	-0.0959042	43.5353	5.39524	0.158297	-0.0200123	-0.142928	3.25499	261.839	3.0976	12.5816	0	0	0.480737
216	0	20.0178	0	0	21.2315	2.96075	-19.0462	-0.154128	-0.0363878	-0.0371277	-8.62429	-3.20E-15	-2.788	0	0	-0.000897594	-1.96029	-17.7548	-4.42964	128.106	355.035	572.167	389.784	389.784	389.784	-5.14424	-77.6622	6.60181	46.1857	343.16	201.826	185.584	185.584	185.584	-77.7795	7.74096	-0.130376	42.4711	5.40869	1.61137	0.186031	-0.142315	3.20952	174.555	-7.48199	14.5275	0	0	0.376702
217	0	19.9102	0	0	21.1506	2.98891	-19.298	-0.15114	-0.0373755	-0.0300628	-8.12289	-1.63E-15	-3.01795	0	0	-0.00436347	-1.72823	-16.3129	-5.73859	116.076	355.702	570.385	390.011	390.011	390.011	-5.11752	-76.725	6.74995	29.1544	343.353	201.698	185.584	185.584	185.584	-76.8412	7.84863	-0.1719	41.2116	5.37632	3.13495	0.414717	-0.128962	3.13882	65.261	-14.6622	15.1243	0	0	0.141355
218	0	19.5834	0	0	20.8186	3.00316	-19.4251	-0.148514	-0.0362181	-0.0203423	-7.51987	3.49E-16	-3.2334	0	0	-0.00663906	-1.53894	-14.7781	-6.85733	103.489	356.438	569.361	390.441	390.441	390.441	-5.00629	-75.6928	6.81154	12.1078	343.497	201.609	185.584	185.584	185.584	-75.8039	7.84775	-0.217773	39.8141	5.3177	4.4718	0.623878	-0.10399	3.04284	-46.2243	-19.3566	14.4654	0	0	-0.159356
219	0	19.0485	0	0	20.2391	2.99638	-19.3647	-0.147383	-0.0328584	-0.0107381	-6.92939	3.61E-15	-3.33319	0	0	-0.00775867	-1.43082	-13.192	-7.56937	90.6095	357.166	569.151	391.042	391.042	391.042	-4.80299	-74.5595	6.76019	-4.90174	343.597	201.538	185.584	185.584	185.584	-74.6616	7.71433	-0.261394	38.3424	5.25392	5.39793	0.780646	-0.0619632	2.92802	-141.395	-19.2988	12.1942	0	0	-0.435776
220	0	18.3143	0	0	19.4178	2.96225	-19.0596	-0.148029	-0.0270656	-0.00356107	-6.34675	-3.49E-16	-3.18527	0	0	-0.00811193	-1.41833	-11.5918	-7.72515	77.6678	357.829	569.77	391.777	391.777	391.777	-4.51122	-73.3183	6.57643	-21.8205	343.662	201.464	185.584	185.584	185.584	-73.4084	7.4352	-0.293234	36.8571	5.20315	5.75987	0.8681	0.000136744	2.80249	-207.003	-11.5186	8.05038	0	0	-0.619121
221	0	17.3861	0	0	18.3631	2.8967	-18.4706	-0.149538	-0.0182834	-0.000489336	-5.64462	-1.16E-15	-2.63596	0	0	-0.00831069	-1.49237	-10.005	-7.26037	64.8366	358.405	571.197	392.61	392.61	392.61	-4.1484	-71.9603	6.25507	-38.6044	343.709	201.371	185.584	185.584	185.584	-72.037	7.01475	-0.302471	35.4076	5.1762	5.49271	0.88512	0.079035	2.67628	-236.73	5.57732	2.21919	0	0	-0.685035
222	0	16.2625	0	0	17.0838	2.79918	-17.5867	-0.150441	-0.00677884	-0.0022713	-4.67352	-3.55E-15	-1.64749	0	0	-0.00884837	-1.62591	-8.44712	-6.19747	52.2224	358.919	573.379	393.501	393.501	393.501	-3.7425	-70.4724	5.80853	-55.23	343.764	201.243	185.584	185.584	185.584	-70.5359	6.4758	-0.280075	34.0283	5.17465	4.62032	0.839986	0.161103	2.55584	-231.117	29.9307	-4.48787	0	0	-0.647958
223	0	14.9323	0	0	15.5838	2.67294	-16.4296	-0.149589	0.00616389	-0.00863055	-3.37179	1.45E-15	-0.335888	0	0	-0.00966095	-1.78203	-6.92213	-4.63509	39.8657	359.431	576.248	394.41	394.41	394.41	-3.32591	-68.8355	5.26474	-71.7008	343.861	201.064	185.584	185.584	185.584	-68.8873	5.85491	-0.221198	32.7366	5.1914	3.24386	0.750485	0.229157	2.4447	-197.754	56.8137	-10.9169	0	0	-0.544055
224	0	13.3751	0	0	13.8596	2.52444	-15.0506	-0.146746	0.0186159	-0.0183078	-1.82148	3.61E-15	1.06043	0	0	-0.00997467	-1.92246	-5.42508	-2.72912	27.7493	360.014	579.731	395.304	395.304	395.304	-2.92916	-67.025	4.66133	-88.0476	344.043	200.813	185.584	185.584	185.584	-67.0675	5.19491	-0.126013	31.5337	5.21384	1.52175	0.639048	0.265769	2.34308	-149.125	80.021	-15.9531	0	0	-0.411531
225	0	11.5647	0	0	11.8991	2.36203	-13.5216	-0.142139	0.028428	-0.0293133	-0.181137	1.98E-15	2.23015	0	0	-0.00842	-2.01477	-3.94565	-0.668343	15.8164	360.737	583.756	396.155	396.155	396.155	-2.57665	-65.0146	4.03863	-104.321	344.352	200.47	185.584	185.584	185.584	-65.0502	4.53751	0.00101353	30.4072	5.22753	-0.355266	0.530792	0.260851	2.24754	-100.296	94.3828	-18.8939	0	0	-0.28337
226	0	9.47383	0	0	9.68467	2.1943	-11.9216	-0.136246	0.0343388	-0.0395202	1.36346	3.26E-15	2.91826	0	0	-0.0039324	-2.03716	-2.472	1.35332	3.99638	361.637	588.258	396.947	396.947	396.947	-2.28511	-62.7798	3.4327	-120.581	344.823	200.021	185.584	185.584	185.584	-62.8106	3.91741	0.1537	29.336	5.21953	-2.19214	0.453515	0.214543	2.15346	-66.6543	97.6199	-19.7254	0	0	-0.189207
227	0	7.07926	0	0	7.19633	2.02865	-10.3226	-0.129726	0.0360446	-0.0472664	2.62427	3.49E-15	2.96425	0	0	0.00346551	-1.98024	-0.994574	3.16581	-7.76343	362.722	593.178	397.676	397.676	397.676	-2.06437	-60.3006	2.87056	-136.881	345.471	199.456	185.584	185.584	185.584	-60.3283	3.35893	0.326933	28.2963	5.18001	-3.81877	0.430445	0.135985	2.05477	-60.2591	90.2949	-18.9766	0	0	-0.153873
228	0	4.3653	0	0	4.41711	1.87011	-8.77666	-0.123826	0.0334943	-0.0521484	3.37152	-3.49E-16	2.26872	0	0	0.012198	-1.84609	0.490742	4.6474	-19.4695	363.973	598.463	398.355	398.355	398.355	-1.91968	-57.5631	2.36858	-153.265	346.298	198.768	185.584	185.584	185.584	-57.589	2.87574	0.519054	27.268	5.10249	-5.11443	0.476869	0.040302	1.94855	-87.3871	74.7736	-17.3708	0	0	-0.193401
229	0	1.32782	0	0	1.33869	1.72065	-7.30731	-0.120301	0.0265352	-0.0553556	3.31448	-1.16E-15	0.790458	0	0	0.0190495	-1.6449	1.98043	5.73946	-31.0642	365.355	604.051	399.006	399.006	399.006	-1.85673	-54.5608	1.93374	-169.754	347.28	197.962	185.584	185.584	185.584	-54.5862	2.47386	0.734915	26.2389	4.98322	-6.02251	0.592688	-0.0591818	1.83157	-146.4	53.1478	-15.4641	0	0	-0.307108
230	0	-2.02172	0	0	-2.03251	1.579	-5.90567	-0.120328	0.0159781	-0.0598477	2.1714	3.49E-16	-1.32752	0	0	0.0196258	-1.39069	3.46251	6.44731	-42.4237	366.831	609.87	399.66	399.66	399.66	-1.88777	-51.2966	1.567	-186.351	348.37	197.053	185.584	185.584	185.584	-51.3228	2.15625	0.989273	25.2075	4.82044	-6.5511	0.762052	-0.151456	1.70633	-227.907	27.5464	-13.6575	0	0	-0.473235
231	0	-5.65342	0	0	-5.67125	1.44145	-4.53783	-0.124601	0.00412852	-0.0691002	-0.355416	2.10E-15	-3.70003	0	0	0.00876783	-1.09753	4.91711	6.82804	-53.3701	368.367	615.826	400.353	400.353	400.353	-2.03344	-47.7844	1.26791	-203.039	349.501	196.084	185.584	185.584	185.584	-47.8131	1.92628	1.30664	24.1822	4.61436	-6.76047	0.958385	-0.228917	1.57308	-318.396	0.433695	-12.2575	0	0	-0.654323
232	0	-9.51521	0	0	-9.52984	1.30354	-3.16108	-0.134725	-0.00698897	-0.0860635	-4.67844	4.66E-16	-5.89496	0	0	-0.0189856	-0.777137	6.31829	6.9698	-63.6934	369.933	621.805	401.115	401.115	401.115	-2.31794	-44.0512	1.03881	-219.793	350.596	195.129	185.584	185.584	185.584	-44.085	1.7881	1.71579	23.18	4.36751	-6.74198	1.15315	-0.286675	1.43915	-404.485	-26.1286	-11.279	0	0	-0.809217
233	0	-13.5258	0	0	-13.5321	1.16185	-1.74278	-0.152446	-0.0150626	-0.111244	-11.1484	-9.32E-16	-7.42652	0	0	-0.067239	-0.438273	7.63677	6.96926	-73.1774	371.498	627.669	401.972	401.972	401.972	-2.7604	-40.1438	0.884971	-236.567	351.59	194.316	185.584	185.584	185.584	-40.1863	1.74348	2.242	22.2234	4.08509	-6.59502	1.32349	-0.323352	1.30721	-477.171	-50.1355	-10.5869	0	0	-0.907329
234	0	-17.5659	0	0	-17.5661	1.01558	-0.276366	-0.178188	-0.0173791	-0.142192	-19.7819	-6.52E-15	-7.78103	0	0	-0.133618	-0.0874561	8.84299	6.91226	-81.6228	373.035	633.266	402.936	402.936	402.936	-3.36411	-36.1382	0.809685	-253.274	352.449	193.826	185.584	185.584	185.584	-36.1942	1.78505	2.8978	21.3369	3.77471	-6.4073	1.45605	-0.338382	1.18082	-532.887	-68.8778	-9.97587	0	0	-0.93394
235	0	-21.4747	0	0	-21.4797	0.867551	1.20797	-0.21003	-0.0129266	-0.17368	-30.0507	-5.13E-15	-6.64129	0	0	-0.205664	0.269531	9.91008	6.8612	-88.865	374.514	638.44	404.007	404.007	404.007	-4.10583	-32.1461	0.805069	-269.758	353.193	193.88	185.584	185.584	185.584	-32.2207	1.88842	3.67289	20.5436	3.44578	-6.24203	1.54489	-0.333697	1.05667	-572.144	-80.4715	-9.06365	0	0	-0.889821
236	0	-25.0585	0	0	-25.0871	0.724094	2.64496	-0.242883	-0.00370536	-0.199878	-40.7791	4.19E-15	-4.02756	0	0	-0.260923	0.626163	10.8164	6.84914	-94.7863	375.912	643.036	405.17	405.17	405.169	-4.9342	-28.312	0.841924	-285.782	353.9	194.694	185.584	185.584	185.584	-28.4092	2.00744	4.53076	19.8627	3.10857	-6.13183	1.58999	-0.314701	0.930254	-596.614	-85.2034	-7.3551	0	0	-0.786578
237	0	-28.1147	0	0	-28.1876	0.593706	3.94818	-0.271883	0.00886642	-0.216426	-50.5666	7.45E-15	-0.00699204	0	0	-0.276885	0.974488	11.5475	6.88036	-99.3212	377.206	646.916	406.399	406.399	406.399	-5.78004	-24.7971	0.865066	-301.049	354.698	196.427	185.584	185.584	185.584	-24.9167	2.07686	5.41537	19.3071	2.773	-6.07955	1.5951	-0.284975	0.798499	-608.409	-82.4574	-4.8748	0	0	-0.641133
238	0	-30.4631	0	0	-30.5932	0.485651	5.02516	-0.293458	0.0248309	-0.221859	-58.0823	7.45E-15	5.28926	0	0	-0.240466	1.30538	12.097	6.93538	-102.457	378.383	649.962	407.662	407.661	407.662	-6.56936	-21.756	0.800489	-315.246	355.736	199.143	185.584	185.584	185.584	-21.8906	2.02307	6.2607	18.8821	2.44763	-6.06341	1.56648	-0.244895	0.661549	-609.5	-70.2598	-2.33001	0	0	-0.47274
239	0	-31.9753	0	0	-32.1587	0.409153	5.78548	-0.306365	0.0443195	-0.216355	-62.3877	1.86E-15	11.4561	0	0	-0.154079	1.60973	12.4667	6.97855	-104.23	379.437	652.081	408.918	408.918	408.918	-7.23165	-19.3114	0.5729	-328.095	357.172	202.81	185.584	185.584	185.584	-19.4459	1.77974	6.9983	18.5846	2.13877	-6.04514	1.51518	-0.196015	0.522326	-604.024	-47.9503	-0.707788	0	0	-0.303142
240	0	-32.596	0	0	-32.808	0.372792	6.14618	-0.311071	0.0663643	-0.201151	-63.0745	5.59E-15	17.7399	0	0	-0.035185	1.88019	12.6661	6.96708	-104.716	380.372	653.209	410.127	410.127	410.127	-7.70351	-17.5334	0.128545	-339.398	359.159	207.321	185.584	185.584	185.584	-17.6461	1.3054	7.56333	18.4037	1.84972	-5.97929	1.45274	-0.139849	0.386373	-596.759	-16.686	-0.926127	0	0	-0.149661
241	0	-32.3492	0	0	-32.5519	0.383651	6.03851	-0.308923	0.0889035	-0.176836	-60.2938	3.73E-15	23.2296	0	0	0.0894997	2.11276	12.7102	6.85925	-104.025	381.202	653.312	411.25	411.25	411.25	-7.93115	-16.4264	-0.545232	-349.054	361.828	212.524	185.584	185.584	185.584	-16.4939	0.596948	7.90024	18.3219	1.58075	-5.82186	1.38964	-0.0805205	0.2586	-593.09	19.8152	-3.38762	0	0	-0.0220986
242	0	-31.3339	0	0	-31.4907	0.445908	5.4204	-0.301347	0.108934	-0.143107	-54.6957	1.86E-15	27.1295	0	0	0.193046	2.30796	12.6178	6.62074	-102.284	381.955	652.381	412.247	412.247	412.246	-7.87368	-15.9266	-1.41054	-357.051	365.275	218.247	185.584	185.584	185.584	-15.9312	-0.305319	7.96745	18.3166	1.32907	-5.53674	1.3333	-0.0242679	0.142975	-597.334	55.8201	-7.66197	0	0	0.0777573
243	0	-29.7064	0	0	-29.7984	0.55919	4.29254	-0.29043	0.122832	-0.10031	-47.4024	1.12E-14	28.9584	0	0	0.257584	2.47106	12.4095	6.2287	-99.6299	382.662	650.431	413.083	413.083	413.083	-7.50819	-15.9136	-2.38507	-363.455	369.552	224.301	185.584	185.584	185.584	-15.849	-1.3249	7.74068	18.3635	1.08913	-5.09997	1.2862	0.0219607	0.04547	-611.429	85.0376	-12.4573	0	0	0.152392
244	0	-27.6551	0	0	-27.6888	0.717539	2.71055	-0.279723	0.127909	-0.0503979	-39.9147	7.45E-15	28.6884	0	0	0.280377	2.61148	12.105	5.67396	-96.1961	383.364	647.499	413.727	413.727	413.727	-6.83461	-16.2345	-3.36364	-368.369	374.651	230.483	185.584	185.584	185.584	-16.109	-2.36801	7.21529	18.4399	0.853433	-4.50179	1.24823	0.052647	-0.0241635	-635.59	102.584	-15.9869	0	0	0.204635
245	0	-25.3688	0	0	-25.3713	0.90989	0.783495	-0.273661	0.123771	0.00169243	-33.8193	1.86E-15	26.7139	0	0	0.272663	2.74167	11.7209	4.96152	-92.101	384.1	643.642	414.152	414.152	414.152	-5.87556	-16.7372	-4.24611	-371.895	380.512	236.576	185.584	185.584	185.584	-16.5722	-3.34656	6.40512	18.5281	0.613572	-3.74699	1.21859	0.0662046	-0.0526009	-668.042	107.218	-16.8223	0	0	0.238067
246	0	-23.0051	0	0	-23.0119	1.12224	-1.3458	-0.275705	0.112109	0.0493877	-30.3469	-5.59E-15	23.6367	0	0	0.251398	2.87566	11.2694	4.11025	-87.4388	384.908	638.933	414.336	414.336	414.336	-4.66912	-17.3031	-4.95926	-374.09	387.032	242.365	185.584	185.584	185.584	-17.1278	-4.19572	5.33759	18.6193	0.360987	-2.85453	1.19466	0.0665005	-0.0229678	-704.863	101.392	-14.4439	0	0	0.260538
247	0	-20.6687	0	0	-20.7098	1.34045	-3.53	-0.286823	0.0958186	0.0870414	-30.0063	3.73E-15	20.0486	0	0	0.230541	3.02763	10.7562	3.15192	-82.2714	385.817	633.467	414.264	414.264	414.264	-3.25871	-17.8673	-5.46458	-374.941	394.084	247.669	185.584	185.584	185.584	-17.713	-4.8799	4.04718	18.7165	0.0882051	-1.85631	1.17537	0.0605574	0.075284	-741.94	89.7141	-9.4114	0	0	0.288316
248	0	-18.4029	0	0	-18.4958	1.55256	-5.64324	-0.30499	0.0773237	0.111031	-32.4499	-9.32E-15	16.3219	0	0	0.21706	3.21078	10.1803	2.12996	-76.6251	386.848	627.351	413.927	413.927	413.927	-1.68524	-18.4229	-5.75265	-374.363	401.536	252.364	185.584	185.584	185.584	-18.3187	-5.38865	2.57025	18.8359	-0.210586	-0.795856	1.15826	0.0552603	0.248868	-774.245	76.227	-2.84466	0	0	0.344584
249	0	-16.1977	0	0	-16.3451	1.74994	-7.59609	-0.32608	0.0578427	0.120937	-36.6387	6.06E-15	12.5647	0	0	0.212228	3.43627	9.53337	1.09715	-70.491	388.012	620.713	413.331	413.331	413.331	0.0155837	-19.0111	-5.83297	-372.226	409.258	256.393	185.584	185.584	185.584	-18.9803	-5.72944	0.942808	19.0069	-0.538814	0.274216	1.14148	0.0556892	0.494579	-797.827	63.0563	4.16705	0	0	0.453259
250	0	-14.0075	0	0	-14.1995	1.92744	-9.33724	-0.344547	0.0379252	0.118535	-41.1224	-9.32E-15	8.74112	0	0	0.214019	3.71223	8.80068	0.112048	-63.8299	389.309	613.698	412.491	412.491	412.491	1.81154	-19.7016	-5.72511	-368.385	417.13	259.768	185.584	185.584	185.584	-19.7609	-5.92183	-0.799043	19.27	-0.897193	1.29584	1.12199	0.0647234	0.802896	-808.961	50.6654	10.8361	0	0	0.629807
251	0	-11.775	0	0	-11.9924	2.08283	-10.8474	-0.355115	0.0174086	0.106447	-44.4602	-9.55E-15	4.7487	0	0	0.218126	4.04265	7.96291	-0.765893	-56.5818	390.727	606.468	411.435	411.435	411.435	3.67076	-20.571	-5.45503	-362.721	425.037	262.552	185.584	185.584	185.584	-20.7305	-5.99515	-2.61764	19.6724	-1.28323	2.21063	1.09599	0.0841578	1.15807	-804.105	38.6769	16.8234	0	0	0.872343
252	0	-9.45326	0	0	-9.67124	2.21616	-12.1312	-0.353689	-0.00341632	0.0884146	-45.535	-2.80E-15	0.592617	0	0	0.218422	4.42659	6.99866	-1.48227	-48.6791	392.251	599.202	410.207	410.207	410.207	5.55871	-21.6814	-5.05454	-355.173	432.866	264.839	185.584	185.584	185.584	-21.9463	-5.98735	-4.47222	20.2622	-1.69163	2.9658	1.0602	0.114183	1.53957	-781.64	26.5011	22.1624	0	0	1.15804
253	0	-7.02469	0	0	-7.21661	2.32915	-13.2096	-0.338586	-0.0240212	0.0677416	-43.8351	9.32E-16	-3.61616	0	0	0.208475	4.85747	5.88777	-1.99439	-40.0623	393.856	592.091	408.86	408.859	408.859	7.43839	-23.0645	-4.56067	-345.766	440.507	266.73	185.584	185.584	185.584	-23.4372	-5.94206	-6.31981	21.0816	-2.11435	3.52086	1.01323	0.152743	1.92446	-741.37	13.9768	26.9969	0	0	1.44554
254	0	-4.51066	0	0	-4.65138	2.42475	-14.1146	-0.311019	-0.0435696	0.0484962	-39.5634	5.59E-15	-7.66874	0	0	0.184727	5.32313	4.61502	-2.27709	-30.6955	395.515	585.332	407.458	407.458	407.458	9.27172	-24.7123	-4.01341	-334.614	447.855	268.311	185.584	185.584	185.584	-25.1951	-5.9028	-8.11699	22.1597	-2.54181	3.85316	0.957363	0.197226	2.28895	-686.748	1.61731	31.4662	0	0	1.68944
255	0	-1.97091	0	0	-2.03935	2.50659	-14.8836	-0.275768	-0.06126	0.0338688	-33.6403	-5.59E-15	-11.3261	0	0	0.149565	5.80661	3.1736	-2.3268	-20.5789	397.203	579.122	406.074	406.074	406.074	11.0219	-26.5784	-3.45062	-321.911	454.81	269.631	185.584	185.584	185.584	-27.1756	-5.90461	-9.82256	23.5061	-2.96325	3.96164	0.89895	0.241519	2.61094	-623.723	-10.3695	35.6541	0	0	1.85535
256	0	0.509333	0	0	0.528697	2.57829	-15.5529	-0.23987	-0.0759471	0.0261848	-27.4173	0	-14.3236	0	0	0.110867	6.28803	1.56746	-2.16243	-9.75639	398.892	573.648	404.776	404.776	404.776	12.6559	-28.5917	-2.90213	-307.886	461.288	270.69	185.584	185.584	185.584	-29.3093	-5.96681	-11.4007	25.1082	-3.3681	3.86733	0.847107	0.281338	2.87489	-559.972	-21.0263	39.2675	0	0	1.93469
257	0	2.84105	0	0	2.95787	2.64273	-16.1506	-0.21001	-0.086793	0.025738	-22.2072	5.59E-15	-16.4637	0	0	0.0775813	6.7472	-0.188245	-1.82132	1.68563	400.556	569.076	403.625	403.625	403.625	14.1467	-30.6785	-2.38552	-292.759	467.221	271.443	185.584	185.584	185.584	-31.5226	-6.09048	-12.8237	26.9314	-3.74662	3.60888	0.812938	0.311299	3.07165	-502.601	-30.1157	41.9991	0	0	1.94274
258	0	4.9533	0	0	5.17176	2.70137	-16.6915	-0.188799	-0.093349	0.0307447	-18.7334	3.73E-15	-17.6476	0	0	0.0545573	7.16641	-2.06932	-1.34883	13.6286	402.168	565.545	402.664	402.664	402.664	15.4754	-32.7837	-1.90602	-276.692	472.568	271.821	185.584	185.584	185.584	-33.758	-6.26233	-14.0743	28.9244	-4.09073	3.23195	0.801766	0.328147	3.20207	-454.749	-37.27	43.5066	0	0	1.90071
259	0	6.80417	0	0	7.12337	2.75409	-17.1751	-0.175909	-0.0957478	0.0385722	-17.14	-3.73E-15	-17.9033	0	0	0.0419128	7.5322	-4.04654	-0.785279	25.9373	403.701	563.161	401.914	401.914	401.914	16.6313	-34.8808	-1.46043	-259.78	477.312	271.756	185.584	185.584	185.584	-35.9852	-6.4629	-15.1449	31.0277	-4.39462	2.77616	0.811132	0.329284	3.27127	-415.759	-42.5986	43.762	0	0	1.82305
260	0	8.38114	0	0	8.7954	2.79951	-17.5897	-0.16985	-0.0943485	0.0463349	-17.1744	0	-17.3531	0	0	0.0368431	7.8356	-6.08955	-0.157141	38.4723	405.128	561.998	401.373	401.373	401.373	17.6127	-36.9711	-1.04205	-242.054	481.462	271.199	185.584	185.584	185.584	-38.201	-6.67419	-16.0365	33.1819	-4.6549	2.2665	0.828693	0.314348	3.29034	-381.118	-45.9002	42.8418	0	0	1.70858
261	0	9.69523	0	0	10.1947	2.8358	-17.9197	-0.169257	-0.0897488	0.0516143	-18.3927	-5.59E-15	-16.1985	0	0	0.0358181	8.07144	-8.16904	0.523027	51.0937	406.426	562.096	401.018	401.018	401.018	18.4259	-39.0762	-0.643902	-223.508	485.045	270.134	185.584	185.584	185.584	-40.424	-6.88387	-16.757	35.3344	-4.87065	1.71341	0.839016	0.285581	3.27011	-345.125	-46.7527	40.9087	0	0	1.54877
262	0	10.7734	0	0	11.3449	2.86145	-18.1522	-0.173013	-0.0830736	0.0533006	-20.2822	1.86E-15	-14.7136	0	0	0.035951	8.23765	-10.257	1.24975	63.659	407.572	563.462	400.81	400.81	400.81	19.0828	-41.23	-0.25984	-204.116	488.101	268.582	185.584	185.584	185.584	-42.6858	-7.08558	-17.3188	37.4427	-5.04305	1.11985	0.828882	0.24728	3.2198	-303.114	-44.9788	38.2591	0	0	1.33878
263	0	11.6506	0	0	12.2792	2.87569	-18.2809	-0.180053	-0.0762704	0.0516561	-22.3292	7.45E-15	-13.2326	0	0	0.0355087	8.33524	-12.3255	2.01488	76.0175	408.548	566.069	400.705	400.705	400.705	19.5977	-43.4695	0.115256	-183.85	490.669	266.603	185.584	185.584	185.584	-45.0227	-7.27704	-17.7357	39.4739	-5.17481	0.491094	0.790464	0.203364	3.14412	-252.744	-41.5871	35.5493	0	0	1.08451
264	0	12.3627	0	0	13.0329	2.87829	-18.3044	-0.188529	-0.0707867	0.0475702	-24.0068	-3.73E-15	-11.9955	0	0	0.0337245	8.36901	-14.3454	2.7989	88.0079	409.342	569.85	400.659	400.66	400.66	19.9829	-45.8283	0.484785	-162.688	492.783	264.283	185.584	185.584	185.584	-47.4677	-7.4575	-18.0191	41.4032	-5.26958	-0.156448	0.722156	0.159006	3.04593	-193.667	-37.6531	33.2971	0	0	0.800685
265	0	12.9386	0	0	13.6347	2.86938	-18.2239	-0.196285	-0.0672322	0.0425466	-24.8649	0	-11.104	0	0	0.0304244	8.34847	-16.2857	3.56661	99.4591	409.946	574.704	400.634	400.634	400.634	20.2459	-48.3283	0.849427	-140.624	494.46	261.72	185.584	185.584	185.584	-50.0418	-7.62574	-18.1761	43.2109	-5.33113	-0.790944	0.627975	0.119194	2.92559	-127.956	-34.3511	31.8394	0	0	0.510746
266	0	13.3924	0	0	14.0989	2.84923	-18.0415	-0.202066	-0.0650992	0.0380088	-24.6706	-1.86E-15	-10.508	0	0	0.0257179	8.28808	-18.1132	4.26869	110.197	410.36	580.49	400.6	400.6	400.6	20.39	-50.9737	1.20606	-117.675	495.705	259.009	185.584	185.584	185.584	-52.7473	-7.77928	-18.2103	44.8791	-5.3626	-1.36679	0.51878	0.0885534	2.78579	-60.1629	-32.2511	31.0996	0	0	0.243555
267	0	13.7204	0	0	14.4215	2.81831	-17.7609	-0.206188	-0.0643242	0.0350489	-23.4641	-4.66E-15	-10.1781	0	0	0.0199357	8.20616	-19.7953	4.84915	120.058	410.588	587.039	400.534	400.534	400.534	20.4169	-53.7478	1.54832	-93.8773	496.518	256.228	185.584	185.584	185.584	-55.5659	-7.91417	-18.1246	46.3917	-5.36619	-1.83203	0.408142	0.0704334	2.62926	3.84458	-31.7646	31.0574	0	0	0.0261799
268	0	13.9015	0	0	14.5814	2.77718	-17.3861	-0.209337	-0.0649126	0.0342647	-21.4164	1.86E-15	-10.0928	0	0	0.0136399	8.12266	-21.3015	5.25529	128.897	410.64	594.161	400.424	400.424	400.424	20.3278	-56.6163	1.86759	-69.2821	496.892	253.436	185.584	185.584	185.584	-58.4607	-8.02497	-17.9224	47.7341	-5.34294	-2.13852	0.309912	0.0652841	2.46177	58.1585	-33.0871	31.6712	0	0	-0.123429
269	0	13.901	0	0	14.5435	2.72622	-16.9197	-0.212157	-0.0664374	0.0352504	-18.769	-1.86E-15	-10.2124	0	0	0.00766525	8.05594	-22.6068	5.44803	136.603	410.534	601.66	400.263	400.263	400.263	20.124	-59.5307	2.15428	-43.9438	496.82	250.673	185.584	185.584	185.584	-61.381	-8.10479	-17.6082	48.8942	-5.29308	-2.25219	0.233701	0.0734677	2.28913	99.0041	-35.2484	32.6007	0	0	-0.203413
270	0	13.674	0	0	14.2631	2.66559	-16.3619	-0.214809	-0.0679705	0.0366874	-15.7991	-4.66E-15	-10.4767	0	0	0.00299354	8.01963	-23.6934	5.40913	143.108	410.295	609.342	400.054	400.054	400.054	19.8064	-62.433	2.39898	-17.9163	496.293	247.962	185.584	185.584	185.584	-64.2668	-8.14552	-17.1878	49.864	-5.2164	-2.16019	0.183044	0.092744	2.11938	125.574	-37.0778	33.368	0	0	-0.225526
271	0	13.1681	0	0	13.6889	2.59528	-15.7108	-0.21788	-0.0687781	0.0364711	-12.9405	-9.32E-16	-10.8623	0	0	0.000385869	8.02046	-24.552	5.144	148.383	409.956	617.03	399.803	399.803	399.803	19.3769	-65.2577	2.59378	8.74604	495.305	245.315	185.584	185.584	185.584	-67.0513	-8.13833	-16.6688	50.6408	-5.11268	-1.87319	0.156392	0.119646	1.95932	139.662	-37.519	33.4934	0	0	-0.208048
272	0	12.3293	0	0	12.7691	2.51508	-14.9631	-0.223594	-0.0689566	0.0314434	-10.9187	-4.66E-15	-11.4126	0	0	-0.000687536	8.0575	-25.1815	4.68002	152.444	409.556	624.566	399.527	399.527	399.527	18.837	-67.9367	2.73295	35.9834	493.847	242.742	185.584	185.584	185.584	-69.6655	-8.07395	-16.0598	51.2273	-4.98188	-1.42311	0.149678	0.147627	1.81787	144.91	-36.7174	32.7711	0	0	-0.169025
273	0	11.1125	0	0	11.4629	2.42452	-14.1123	-0.235607	-0.0683281	0.0179393	-10.6794	-4.66E-15	-12.086	0	0	-0.00367615	8.1229	-25.5894	4.06206	155.345	409.133	631.816	399.248	399.248	399.248	18.1842	-70.408	2.81248	63.7268	491.908	240.267	185.584	185.584	185.584	-72.0472	-7.94275	-15.366	51.6323	-4.82445	-0.857572	0.15697	0.170663	1.70165	145.872	-35.1109	30.9988	0	0	-0.121879
274	0	9.49903	0	0	9.75724	2.32277	-13.1489	-0.257927	-0.0667659	-0.00804392	-13.1353	6.52E-15	-12.7586	0	0	-0.0150649	8.20373	-25.7904	3.34686	157.177	408.724	638.676	398.993	398.993	398.993	17.4091	-72.6307	2.82941	91.8916	489.457	237.958	185.584	185.584	185.584	-74.1555	-7.7351	-14.5851	51.8703	-4.64165	-0.23334	0.173347	0.182985	1.61757	147.187	-33.8738	28.2174	0	0	-0.0738861
275	0	7.51471	0	0	7.68534	2.20888	-12.0614	-0.291814	-0.0633205	-0.0491913	-18.6443	-2.33E-15	-13.1415	0	0	-0.0410126	8.28415	-25.8064	2.59804	158.062	408.358	645.062	398.796	398.796	398.796	16.4943	-74.6011	2.78077	120.364	486.449	235.956	185.584	185.584	185.584	-75.9868	-7.44262	-13.7048	51.9613	-4.43578	0.389522	0.191227	0.181835	1.56562	153.52	-33.5581	24.3264	0	0	-0.0272372
276	0	5.24264	0	0	5.33817	2.08205	-10.8399	-0.334187	-0.057028	-0.106046	-26.6439	-7.45E-15	-12.8878	0	0	-0.0810797	8.34792	-25.6653	1.88089	158.153	408.054	650.92	398.686	398.686	398.686	15.419	-76.3618	2.66327	148.986	482.822	234.494	185.584	185.584	185.584	-77.5857	-7.06059	-12.7051	51.93	-4.21078	0.953016	0.201876	0.168101	1.54006	169.233	-34.189	19.2912	0	0	0.0186745
277	0	2.82339	0	0	2.86253	1.94214	-9.48077	-0.376563	-0.0474445	-0.176251	-35.4601	0	-11.6885	0	0	-0.123774	8.3805	-25.3998	1.25768	157.627	407.822	656.216	398.696	398.696	398.696	14.1666	-78.0004	2.47304	177.531	478.519	233.879	185.584	185.584	185.584	-79.0437	-6.59064	-11.5658	51.8051	-3.9721	1.40518	0.196783	0.143517	1.52567	197.901	-35.4699	13.1	0	0	0.0643158
278	0	0.438053	0	0	0.442348	1.78979	-7.98832	-0.405987	-0.0345843	-0.255396	-42.5143	-9.32E-16	-9.30635	0	0	-0.150421	8.37051	-25.0469	0.784063	156.685	407.659	660.935	398.846	398.846	398.846	12.7336	-79.6311	2.20594	205.697	473.506	234.449	185.584	185.584	185.584	-80.4826	-6.04201	-10.2749	51.6186	-3.72701	1.70251	0.168099	0.11225	1.50354	243.469	-36.3287	5.75587	0	0	0.107228
279	0	-1.72531	0	0	-1.73605	1.62645	-6.37614	-0.408329	-0.018496	-0.338266	-44.9841	3.73E-15	-5.5899	0	0	-0.147826	8.31043	-24.6458	0.505572	155.536	407.556	665.081	399.151	399.151	399.151	11.136	-81.3634	1.8592	233.096	467.798	236.48	185.584	185.584	185.584	-82.0221	-5.42989	-8.8385	51.4041	-3.48387	1.81174	0.10624	0.0784531	1.45141	310.979	-35.0886	-2.77122	0	0	0.140898
280	0	-3.51406	0	0	-3.52578	1.45469	-4.66976	-0.372857	0.00103974	-0.419731	-40.7149	-9.49E-15	-0.521488	0	0	-0.119807	8.1969	-24.2359	0.453495	154.397	407.492	668.671	399.61	399.61	399.61	9.41267	-83.264	1.43566	259.259	461.48	240.086	185.584	185.584	185.584	-83.7408	-4.77194	-7.28716	51.1951	-3.25155	1.71263	0.00634978	0.0470789	1.35268	404.009	-29.4993	-12.448	0	0	0.153137
281	0	-4.84847	0	0	-4.85476	1.27862	-2.91189	-0.296554	0.024063	-0.495155	-29.0556	-5.56E-15	5.66511	0	0	-0.0851994	8.03049	-23.8539	0.640655	153.47	407.442	671.731	400.207	400.207	400.207	7.6251	-85.326	0.950212	283.662	454.711	245.133	185.584	185.584	185.584	-85.6433	-4.08546	-5.67947	51.0222	-3.03847	1.401	-0.132244	0.0218131	1.19903	522.468	-17.9719	-22.9939	0	0	0.127692
282	0	-5.74081	0	0	-5.742	1.1046	-1.16901	-0.187005	0.0493281	-0.56064	-11.3185	-4.08E-15	12.3503	0	0	-0.06189	7.81502	-23.5312	1.05711	152.935	407.376	674.29	400.908	400.908	400.908	5.85387	-87.4575	0.437029	305.775	447.724	251.197	185.584	185.584	185.584	-87.6469	-3.38677	-4.10007	50.9096	-2.85086	0.892095	-0.303667	0.00453008	0.996133	660.303	-0.503672	-33.9081	0	0	0.0506078
283	0	-6.28667	0	0	-6.2869	0.941383	0.46769	-0.0612701	0.0727676	-0.613223	9.48508	3.79E-16	18.4434	0	0	-0.0513142	7.55704	-23.2912	1.66697	152.931	407.259	676.375	401.669	401.669	401.669	4.18982	-89.4962	-0.0475475	325.132	440.801	257.601	185.584	185.584	185.584	-89.5938	-2.6918	-2.65012	50.873	-2.69169	0.223541	-0.493495	-0.00535471	0.763452	805.083	19.7367	-44.5663	0	0	-0.0794894
284	0	-6.63117	0	0	-6.63482	0.799061	1.89432	0.0593832	0.0876848	-0.651753	29.5789	-1.98E-15	22.5457	0	0	-0.0396378	7.26484	-23.1469	2.40933	153.546	407.055	678.005	402.436	402.436	402.436	2.71804	-91.2472	-0.432405	341.387	434.218	263.526	185.584	185.584	185.584	-91.2878	-2.01587	-1.42828	50.9165	-2.55939	-0.545716	-0.687496	-0.0123209	0.530389	943.205	36.1401	-54.5708	0	0	-0.2437
285	0	-6.92328	0	0	-6.93295	0.686738	3.01868	0.157378	0.0876161	-0.676358	45.671	-3.49E-15	23.4189	0	0	-0.013935	6.94744	-23.1014	3.20453	154.815	406.73	679.183	403.154	403.154	403.154	1.49846	-92.5292	-0.651704	354.334	428.181	268.17	185.584	185.584	185.584	-92.5407	-1.37202	-0.505501	51.0323	-2.44755	-1.34119	-0.871169	-0.019758	0.324847	1062.71	42.0243	-63.867	0	0	-0.404864
286	0	-7.27908	0	0	-7.2951	0.609823	3.78729	0.223661	0.0706869	-0.687953	55.754	-3.73E-15	20.6117	0	0	0.0241033	6.61349	-23.1488	3.96565	156.721	406.251	679.897	403.775	403.775	403.775	0.550911	-93.2101	-0.670241	363.887	422.764	270.877	185.584	185.584	185.584	-93.211	-0.768951	0.0969618	51.2018	-2.34547	-2.08378	-1.03546	-0.027367	0.167725	1156.51	34.4214	-72.3654	0	0	-0.517077
287	0	-7.76531	0	0	-7.78634	0.568511	4.19958	0.255762	0.0404664	-0.687223	59.0049	5.13E-15	14.6975	0	0	0.0597541	6.27029	-23.2759	4.61176	159.205	405.596	680.116	404.26	404.26	404.26	-0.14746	-93.2221	-0.499145	370.034	417.9	271.224	185.584	185.584	185.584	-93.2219	-0.210583	0.414518	51.3976	-2.23927	-2.70237	-1.17271	-0.0306193	0.0682367	1219.95	15.6126	-79.3862	0	0	-0.53786
288	0	-8.39883	0	0	-8.42275	0.558069	4.30372	0.252774	0.00460359	-0.675341	55.2217	3.90E-15	7.16313	0	0	0.0764472	5.92307	-23.4653	5.07955	162.173	404.752	679.79	404.585	404.586	404.585	-0.652857	-92.5618	-0.193558	372.806	413.402	269.046	185.584	185.584	185.584	-92.5641	0.302502	0.528876	51.5863	-2.11408	-3.14453	-1.2776	-0.0219411	0.0344467	1250.62	-7.72813	-83.6424	0	0	-0.442035
289	0	-9.14798	0	0	-9.17255	0.570866	4.17609	0.212911	-0.027559	-0.654321	44.512	-1.93E-16	0.00977991	0	0	0.065831	5.57489	-23.6964	5.32984	165.505	403.72	678.862	404.742	404.742	404.742	-1.0376	-91.2881	0.164892	372.256	409.026	264.439	185.584	185.584	185.584	-91.294	0.769369	0.545218	51.7321	-1.95572	-3.38212	-1.34797	0.00452624	0.0703058	1248.22	-27.0605	-83.7925	0	0	-0.232172
290	0	-9.92816	0	0	-9.95134	0.599404	3.89131	0.136378	-0.046122	-0.625787	27.5904	-1.82E-16	-4.69445	0	0	0.0333021	5.22669	-23.9476	5.34766	169.064	402.512	677.263	404.731	404.731	404.731	-1.36883	-89.5248	0.492322	368.468	404.55	257.764	185.584	185.584	185.584	-89.5349	1.18391	0.563463	51.7996	-1.75223	-3.41034	-1.38211	0.0524562	0.176121	1213.19	-33.0957	-79.2304	0	0	0.0592832
291	0	-10.5992	0	0	-10.6192	0.639413	3.49175	0.0302722	-0.0433786	-0.590781	6.31107	1.16E-15	-5.4681	0	0	-0.000383957	4.878	-24.1964	5.13721	172.697	401.148	674.928	404.561	404.561	404.561	-1.68727	-87.4598	0.726294	361.579	399.846	249.618	185.584	185.584	185.584	-87.4752	1.53178	0.649381	51.7571	-1.4949	-3.24174	-1.38126	0.121808	0.343171	1148.77	-18.3159	-70.8919	0	0	0.377725
292	0	-10.9773	0	0	-10.9922	0.692029	2.96576	-0.0899484	-0.0171322	-0.548814	-16.2332	1.35E-15	-2.03967	0	0	-0.00454343	4.5277	-24.4203	4.71466	176.24	399.652	671.801	404.243	404.243	404.243	-1.99273	-85.3286	0.841165	351.807	394.938	240.773	185.584	185.584	185.584	-85.3504	1.7922	0.814518	51.5788	-1.17874	-2.89804	-1.34545	0.205602	0.552942	1059.48	19.1707	-61.2357	0	0	0.66221
293	0	-10.868	0	0	-10.8765	0.763949	2.24599	-0.203673	0.0269579	-0.498981	-36.2872	3.49E-15	4.36975	0	0	0.045503	4.17453	-24.5986	4.10266	179.53	398.046	667.846	403.79	403.79	403.79	-2.24521	-83.3773	0.852181	339.461	390.005	232.043	185.584	185.584	185.584	-83.4055	1.9469	1.01411	51.2482	-0.802434	-2.40388	-1.27781	0.29127	0.783857	952.274	74.2406	-53.4977	0	0	0.862982
294	0	-10.114	0	0	-10.1164	0.865067	1.23287	-0.292022	0.0759626	-0.439254	-50.5447	-9.32E-16	11.3937	0	0	0.1478	3.81731	-24.7134	3.32844	182.409	396.347	663.053	403.217	403.217	403.217	-2.38619	-81.8134	0.808723	324.931	385.332	224.144	185.584	185.584	185.584	-81.8456	1.99411	1.1679	50.7608	-0.368798	-1.78463	-1.17407	0.36184	1.01843	830.463	134.683	-49.8934	0	0	0.948871
295	0	-8.64057	0	0	-8.6406	1.00394	-0.159654	-0.343988	0.114209	-0.367726	-57.1691	-3.26E-15	16.4699	0	0	0.265987	3.454	-24.7526	2.42793	184.739	394.573	657.455	402.536	402.536	402.536	-2.37471	-80.7601	0.781042	308.643	381.211	217.571	185.584	185.584	185.584	-80.7922	1.96154	1.1973	50.1263	0.115825	-1.07088	-1.02673	0.400443	1.24646	693.476	185.922	-50.4151	0	0	0.904821
296	0	-6.47992	0	0	-6.48371	1.18287	-1.95333	-0.360249	0.131286	-0.283819	-56.3773	-3.26E-15	18.0727	0	0	0.348968	3.08034	-24.7113	1.45377	186.418	392.742	651.13	401.76	401.76	401.76	-2.21993	-80.2347	0.842058	291.024	377.837	212.534	185.584	185.584	185.584	-80.2628	1.90927	1.06259	49.3705	0.641542	-0.30712	-0.82352	0.397688	1.46732	536.675	217.878	-52.8647	0	0	0.725524
297	0	-3.76254	0	0	-3.77209	1.39528	-4.07744	-0.349443	0.128621	-0.191343	-49.9878	-2.33E-15	16.5051	0	0	0.365494	2.68854	-24.5936	0.483761	187.387	390.875	644.21	400.902	400.902	400.902	-1.9865	-80.1602	1.0492	272.482	375.256	208.992	185.584	185.584	185.584	-80.1825	1.91629	0.77691	48.5348	1.19519	0.438775	-0.565814	0.360825	1.68535	361.525	231.476	-54.8064	0	0	0.430168
298	0	-0.678955	0	0	-0.683198	1.62717	-6.38325	-0.320154	0.113239	-0.0993909	-40.2804	9.32E-16	13.0748	0	0	0.31838	2.2675	-24.4114	-0.377659	187.637	388.997	636.874	399.976	399.976	399.976	-1.76394	-80.4043	1.43292	253.404	373.395	206.723	185.584	185.584	185.584	-80.4208	2.05429	0.388248	47.6735	1.76128	1.07294	-0.277276	0.303863	1.90443	182.362	232.029	-54.5798	0	0	0.0862819
299	0	2.56238	0	0	2.59214	1.86086	-8.68606	-0.280301	0.0901771	-0.018965	-29.4725	5.59E-15	8.94757	0	0	0.234052	1.8058	-24.181	-1.01171	187.198	387.138	629.336	398.991	398.991	398.991	-1.62578	-80.8172	1.99008	234.146	372.127	205.416	185.584	185.584	185.584	-80.8285	2.36142	-0.0481302	46.8465	2.32269	1.48682	-0.0029319	0.240588	2.12723	23.665	223.327	-51.2812	0	0	-0.204386
300	0	5.76751	0	0	5.87205	2.07893	-10.8098	-0.238937	0.0653694	0.041033	-19.5325	-5.24E-15	5.12029	0	0	0.146053	1.29763	-23.917	-1.31364	186.114	385.336	621.82	397.96	397.96	397.96	-1.6065	-81.2591	2.68159	215.004	371.308	204.736	185.584	185.584	185.584	-81.2653	2.82936	-0.484104	46.1099	2.86167	1.58485	0.209418	0.185132	2.35313	-89.5902	210.329	-45.4905	0	0	-0.364074
301	0	8.77865	0	0	8.99796	2.26783	-12.6255	-0.203733	0.043997	0.0754421	-11.7841	4.83E-15	2.2049	0	0	0.077889	0.750019	-23.6261	-1.22956	184.41	383.636	614.53	396.897	396.897	396.897	-1.69854	-81.6179	3.44212	196.191	370.812	204.389	185.584	185.584	185.584	-81.6191	3.40906	-0.884749	45.5036	3.36041	1.32128	0.320787	0.146129	2.57607	-138.398	197.034	-38.7533	0	0	-0.378605
302	0	11.4847	0	0	11.8453	2.42054	-14.0749	-0.179039	0.0281023	0.0847917	-6.76505	9.61E-16	0.324428	0	0	0.0368096	0.187366	-23.3023	-0.786634	182.065	382.095	607.625	395.818	395.818	395.818	-1.86554	-81.8184	4.19976	177.823	370.543	204.156	185.584	185.584	185.584	-81.8148	4.03155	-1.22969	45.0405	3.80205	0.730611	0.322511	0.122861	2.78419	-119.768	184.462	-32.3132	0	0	-0.297897
303	0	13.8215	0	0	14.3308	2.5369	-15.167	-0.165407	0.0175299	0.0746427	-4.32241	-8.37E-16	-0.656028	0	0	0.0181869	-0.34974	-22.9275	-0.0997601	178.999	380.77	601.204	394.748	394.748	394.748	-2.06344	-81.8218	4.89502	159.918	370.439	203.905	185.584	185.584	185.584	-81.8136	4.63232	-1.51029	44.7014	4.17205	-0.0655942	0.23758	0.107733	2.96302	-47.8395	171.026	-26.482	0	0	-0.185319
304	0	15.7642	0	0	16.4137	2.62206	-15.9593	-0.160244	0.0102375	0.0525231	-3.82601	3.68E-15	-1.05299	0	0	0.0125654	-0.812307	-22.4747	0.650062	175.087	379.704	595.311	393.716	393.716	393.716	-2.25597	-81.6187	5.49241	142.419	370.464	203.583	185.584	185.584	185.584	-81.6068	5.16743	-1.72736	44.436	4.46064	-0.881069	0.104773	0.0914823	3.10025	53.6845	154.148	-20.8675	0	0	-0.0693004
305	0	17.3169	0	0	18.0888	2.68397	-16.5313	-0.159909	0.00447085	0.0253671	-4.50592	4.80E-16	-1.15548	0	0	0.0118739	-1.15394	-21.9137	1.25625	170.186	378.918	589.945	392.758	392.758	392.758	-2.42056	-81.2195	5.98119	125.223	370.596	203.19	185.584	185.584	185.584	-81.2045	5.61704	-1.88834	44.1726	4.66372	-1.50598	-0.0345193	0.0728514	3.19295	159.527	133.85	-15.2723	0	0	0.0584407
306	0	18.501	0	0	19.3755	2.73106	-16.9641	-0.161285	-0.000874964	-0.00141666	-5.69839	2.62E-16	-1.18866	0	0	0.011469	-1.34152	-21.2154	1.53252	164.163	378.411	585.082	391.915	391.915	391.915	-2.54697	-80.6446	6.3689	108.21	370.817	202.756	185.584	185.584	185.584	-80.6272	5.98037	-2.00456	43.8312	4.7827	-1.75381	-0.142399	0.0575373	3.2448	247.438	112.89	-10.0056	0	0	0.213619
307	0	19.3463	0	0	20.3055	2.77067	-17.3267	-0.162599	-0.00635065	-0.0240795	-6.97253	4.00E-15	-1.31463	0	0	0.00965513	-1.36325	-20.3565	1.35379	156.932	378.168	580.704	391.229	391.229	391.229	-2.6334	-79.9166	6.67253	91.2664	371.11	202.322	185.584	185.584	185.584	-79.8971	6.26769	-2.08819	43.3377	4.82261	-1.50257	-0.188742	0.0523506	3.26529	300.758	94.6641	-5.58693	0	0	0.388376
308	0	19.885	0	0	20.9142	2.80799	-17.667	-0.163118	-0.012019	-0.0400222	-8.10323	-3.49E-15	-1.61714	0	0	0.00633471	-1.23237	-19.3228	0.685545	148.469	378.174	576.813	390.736	390.736	390.736	-2.68274	-79.0565	6.91043	74.2988	371.452	201.926	185.584	185.584	185.584	-79.035	6.49276	-2.14938	42.6372	4.7903	-0.724272	-0.153232	0.0597213	3.26174	309.029	81.0908	-2.34016	0	0	0.537339
309	0	20.1494	0	0	21.2358	2.84525	-18.0054	-0.162384	-0.0177209	-0.0478161	-8.96212	3.44E-15	-2.10512	0	0	0.00200839	-0.985886	-18.1131	-0.403439	138.837	378.417	573.446	390.459	390.459	390.459	-2.69892	-78.0824	7.09567	57.248	371.819	201.596	185.584	185.584	185.584	-78.0588	6.66634	-2.19457	41.7024	4.69382	0.502936	-0.0373686	0.0739639	3.23728	271.058	70.829	0.0057872	0	0	0.59357
310	0	20.1703	0	0	21.2998	2.88135	-18.3321	-0.160271	-0.0230471	-0.0473258	-9.47669	3.09E-15	-2.69863	0	0	-0.0025609	-0.677494	-16.7418	-1.75107	128.184	378.877	570.669	390.41	390.41	390.41	-2.68372	-77.01	7.23118	40.0944	372.185	201.353	185.584	185.584	185.584	-76.9843	6.79069	-2.2259	40.5376	4.54352	2.00587	0.137385	0.086006	3.19115	194.473	60.5923	2.08953	0	0	0.504727
311	0	19.9764	0	0	21.1296	2.91197	-18.6082	-0.157015	-0.0273404	-0.0399892	-9.60262	3.26E-15	-3.24253	0	0	-0.0065388	-0.366119	-15.2379	-3.13415	116.724	379.518	568.566	390.586	390.586	390.586	-2.63439	-75.8529	7.30799	22.8571	372.528	201.201	185.584	185.584	185.584	-75.8252	6.85677	-2.24212	39.1752	4.35375	3.55015	0.334838	0.0914381	3.12146	94.3883	48.1683	4.25761	0	0	0.271877
312	0	19.5912	0	0	20.7413	2.93038	-18.7738	-0.152882	-0.0293831	-0.028615	-9.28777	1.40E-15	-3.50865	0	0	-0.00924322	-0.103077	-13.6408	-4.31424	104.707	380.282	567.213	390.974	390.974	390.974	-2.54382	-74.6214	7.30742	5.58624	372.83	201.131	185.584	185.584	185.584	-74.5917	6.8457	-2.24018	37.6672	4.14287	4.88792	0.51615	0.0943603	3.03054	-10.2457	34.3206	6.18839	0	0	-0.0414488
313	0	19.0298	0	0	20.1426	2.92904	-18.7617	-0.148618	-0.0280136	-0.0167858	-8.54056	2.68E-15	-3.29449	0	0	-0.010544	0.078088	-11.9935	-5.08415	92.3809	381.098	566.661	391.548	391.548	391.548	-2.40242	-73.319	7.20778	-11.6535	373.085	201.119	185.584	185.584	185.584	-73.2876	6.73472	-2.21786	36.0747	3.93115	5.80556	0.650772	0.103889	2.92448	-100.973	22.362	7.09722	0	0	-0.339566
314	0	18.2964	0	0	19.3336	2.90153	-18.5141	-0.145207	-0.023163	-0.00749394	-7.44071	1.05E-15	-2.55267	0	0	-0.0110155	0.16627	-10.3347	-5.30307	79.9571	381.904	566.926	392.277	392.277	392.277	-2.20193	-71.9401	6.99305	-28.8011	373.302	201.129	185.584	185.584	185.584	-71.9072	6.5059	-2.17585	34.4568	3.73657	6.15928	0.722971	0.127203	2.81274	-164.475	15.7927	6.44625	0	0	-0.544457
315	0	17.384	0	0	18.309	2.8441	-17.9949	-0.143057	-0.0153087	-0.00268658	-6.07887	-2.80E-15	-1.34829	0	0	-0.0114977	0.17149	-8.69264	-4.91415	67.592	382.664	567.994	393.121	393.121	393.121	-1.94011	-70.4694	6.66002	-45.8124	373.506	201.121	185.584	185.584	185.584	-70.4354	6.15428	-2.11806	32.8632	3.57103	5.8922	0.733175	0.163458	2.70327	-194.952	16.4354	4.19977	0	0	-0.625673
316	0	16.2762	0	0	17.0606	2.75646	-17.1968	-0.141775	-0.00543316	-0.00289519	-4.53089	-2.30E-15	0.155361	0	0	-0.0124442	0.119034	-7.08331	-3.94456	55.3799	383.379	569.825	394.04	394.04	394.04	-1.62312	-68.8834	6.22129	-62.6686	373.729	201.059	185.584	185.584	185.584	-68.8488	5.69175	-2.05085	31.3289	3.43831	5.03341	0.691839	0.202037	2.60078	-193.981	23.044	0.914775	0	0	-0.597872
317	0	14.949	0	0	15.5778	2.64179	-16.1419	-0.140891	0.00478396	-0.00753242	-2.90129	3.03E-15	1.69751	0	0	-0.0135196	0.0416244	-5.51053	-2.49302	43.356	384.079	572.367	394.992	394.992	394.992	-1.26459	-67.1531	5.70391	-79.377	374.011	200.912	185.584	185.584	185.584	-67.1184	5.14568	-1.98242	29.8732	3.33469	3.68428	0.617414	0.227111	2.50578	-169.68	31.6126	-2.46154	0	0	-0.501849
318	0	13.3746	0	0	13.8475	2.50591	-14.8772	-0.139686	0.0136948	-0.0155488	-1.27636	3.26E-15	3.00654	0	0	-0.0135844	-0.028269	-3.9691	-0.709468	31.5093	384.804	575.563	395.94	395.94	395.94	-0.882956	-65.2477	5.14455	-95.9666	374.388	200.657	185.584	185.584	185.584	-65.2136	4.55404	-1.92154	28.5002	3.25132	1.99731	0.527853	0.22368	2.41641	-132.809	37.3232	-5.13744	0	0	-0.379416
319	0	11.5248	0	0	11.8553	2.3562	-13.4663	-0.137569	0.0201366	-0.0255198	0.256742	3.26E-15	3.85724	0	0	-0.011302	-0.0643717	-2.4486	1.22831	19.7998	385.587	579.353	396.853	396.853	396.853	-0.498591	-63.1381	4.58269	-112.481	374.89	200.284	185.584	185.584	185.584	-63.1053	3.9587	-1.87551	27.2022	3.17739	0.152197	0.442808	0.185254	2.32733	-95.7059	37.0798	-6.77776	0	0	-0.267228
320	0	9.37434	0	0	9.58501	2.20041	-11.9802	-0.13415	0.0236557	-0.0362851	1.60686	-1.86E-15	4.1061	0	0	-0.00588452	-0.0500522	-0.937416	3.13905	8.1815	386.441	583.681	397.714	397.714	397.714	-0.13104	-60.7994	4.05418	-128.971	375.532	199.789	185.584	185.584	185.584	-60.7685	3.39899	-1.84841	25.9641	3.10259	-1.66877	0.380324	0.114053	2.23396	-69.4622	30.1182	-7.51093	0	0	-0.191892
321	0	6.90357	0	0	7.02147	2.04574	-10.4883	-0.129752	0.0238706	-0.0465494	2.624	-1.16E-15	3.64882	0	0	0.00225303	0.020605	0.573643	4.86137	-3.37353	387.355	588.49	398.518	398.518	398.518	0.202466	-58.212	3.58613	-145.488	376.315	199.177	185.584	185.584	185.584	-58.1835	2.9066	-1.83935	24.7691	3.0185	-3.30404	0.359835	0.0183598	2.13062	-64.1927	17.1557	-7.60388	0	0	-0.174475
322	0	4.10208	0	0	4.15384	1.89783	-9.0479	-0.125585	0.0204937	-0.0556341	3.06778	1.63E-15	2.44365	0	0	0.0108862	0.144	2.08826	6.2745	-14.8536	388.3	593.717	399.272	399.272	399.272	0.486632	-55.3635	3.19383	-162.077	377.221	198.46	185.584	185.584	185.584	-55.3372	2.50275	-1.84073	23.6031	2.91891	-4.63341	0.395907	-0.0888201	2.01484	-86.192	-0.0468621	-7.35721	0	0	-0.225642
323	0	0.97251	0	0	0.981343	1.75992	-7.69438	-0.123226	0.0138081	-0.0633146	2.63851	7.86E-16	0.573994	0	0	0.0159523	0.310006	3.60237	7.31308	-26.1927	389.241	599.29	399.998	399.998	399.998	0.7059	-52.2504	2.88052	-178.767	378.217	197.659	185.584	185.584	185.584	-52.2264	2.19792	-1.83669	22.4593	2.79948	-5.5927	0.496175	-0.194965	1.88407	-137.553	-19.883	-6.98711	0	0	-0.344802
324	0	-2.46593	0	0	-2.48159	1.63248	-6.43579	-0.124344	0.0043266	-0.0708805	0.984195	1.51E-15	-1.78405	0	0	0.0122081	0.506019	5.10302	7.97294	-37.2659	390.144	605.119	400.723	400.723	400.723	0.842456	-48.8808	2.64043	-195.563	379.248	196.811	185.584	185.584	185.584	-48.8586	1.994	-1.80334	21.34	2.65729	-6.17932	0.654116	-0.29054	1.73852	-213.589	-41.609	-6.54073	0	0	-0.512362
325	0	-6.17429	0	0	-6.20044	1.51337	-5.25378	-0.13096	-0.00667082	-0.0808977	-2.32494	1.40E-15	-4.3219	0	0	-0.00629512	0.720712	6.5688	8.30478	-47.898	390.985	611.09	401.474	401.474	401.474	0.875007	-45.2757	2.46369	-212.443	380.248	195.971	185.584	185.584	185.584	-45.2551	1.88751	-1.71036	20.2571	2.49066	-6.4458	0.848978	-0.369163	1.58371	-303.641	-64.7361	-6.00619	0	0	-0.691465
326	0	-10.0885	0	0	-10.1149	1.39896	-4.11412	-0.144787	-0.0171536	-0.0959355	-7.68358	-3.73E-15	-6.62643	0	0	-0.0442719	0.946322	7.9719	8.39658	-57.8827	391.747	617.068	402.278	402.278	402.278	0.781045	-41.4739	2.34141	-229.357	381.143	195.226	185.584	185.584	185.584	-41.4552	1.87203	-1.52549	19.2304	2.29982	-6.48187	1.05323	-0.428108	1.42622	-394.856	-88.7869	-5.31727	0	0	-0.839699
327	0	-14.113	0	0	-14.1325	1.2858	-2.98367	-0.167407	-0.0255052	-0.116729	-15.3617	-3.73E-15	-8.32204	0	0	-0.102612	1.17881	9.28148	8.35009	-67.0076	392.418	622.894	403.154	403.154	403.154	0.543479	-37.538	2.26752	-246.21	381.87	194.704	185.584	185.584	185.584	-37.5224	1.93723	-1.22188	18.2836	2.08748	-6.39071	1.23975	-0.466784	1.27285	-476.375	-113.011	-4.30733	0	0	-0.923735
328	0	-18.1135	0	0	-18.1232	1.17222	-1.84666	-0.198827	-0.0299647	-0.141246	-25.2389	-1.86E-15	-9.03219	0	0	-0.174551	1.4163	10.4675	8.25797	-75.0791	392.985	628.399	404.111	404.111	404.111	0.158558	-33.5621	2.23549	-262.854	382.389	194.576	185.584	185.584	185.584	-33.5521	2.06479	-0.785779	17.4408	1.85882	-6.26577	1.39018	-0.485824	1.12821	-542.228	-135.71	-2.79706	0	0	-0.928838
329	0	-21.9167	0	0	-21.9185	1.05939	-0.715772	-0.235838	-0.0296012	-0.165028	-36.5488	-3.73E-15	-8.48581	0	0	-0.242769	1.65665	11.5039	8.1869	-81.9428	393.435	633.411	405.147	405.147	405.147	-0.357076	-29.6752	2.2307	-279.065	382.698	195.032	185.584	185.584	185.584	-29.6746	2.22273	-0.223562	16.7223	1.62136	-6.17366	1.49405	-0.486078	0.991146	-590.283	-154.246	-0.65483	0	0	-0.857127
330	0	-25.3219	0	0	-25.3224	0.951463	0.366605	-0.272271	-0.024927	-0.183277	-47.897	2.80E-15	-6.60777	0	0	-0.282749	1.89537	12.372	8.16894	-87.496	393.755	637.771	406.249	406.249	406.249	-0.965225	-26.0335	2.22262	-294.547	382.846	196.243	185.584	185.584	185.584	-26.0463	2.36252	0.435833	16.1416	1.38378	-6.1454	1.54858	-0.470542	0.85778	-620.341	-166.534	2.19152	0	0	-0.72384
331	0	-28.1267	0	0	-28.1351	0.85473	1.33649	-0.30269	-0.0166024	-0.192648	-57.7244	-6.41E-15	-3.45296	0	0	-0.273937	2.12463	13.061	8.20128	-91.6917	393.932	641.339	407.396	407.396	407.396	-1.61287	-22.8007	2.16206	-308.969	382.917	198.317	185.584	185.584	185.584	-22.8291	2.42251	1.14566	15.7035	1.15476	-6.17636	1.5571	-0.441528	0.725895	-633.675	-170.241	5.46398	0	0	-0.552829
332	0	-30.1585	0	0	-30.1813	0.776538	2.11993	-0.323487	-0.00493333	-0.192362	-64.6177	9.32E-16	0.769688	0	0	-0.209568	2.33368	13.5692	8.25231	-94.5362	393.96	644.005	408.559	408.559	408.559	-2.24215	-20.1239	1.98856	-322.016	383.023	201.274	185.584	185.584	185.584	-20.1662	2.33854	1.85008	15.4036	0.942058	-6.23254	1.52696	-0.400588	0.595174	-632.585	-163.139	8.48118	0	0	-0.371539
333	0	-31.3015	0	0	-31.3385	0.724398	2.64192	-0.332881	0.0100518	-0.18344	-67.5606	-1.86E-15	5.66473	0	0	-0.10138	2.51079	13.9027	8.27133	-96.0825	393.837	645.69	409.706	409.706	409.706	-2.79787	-18.1093	1.64617	-333.438	383.282	205.053	185.584	185.584	185.584	-18.1589	2.05879	2.49291	15.2289	0.751413	-6.2607	1.46846	-0.348062	0.468935	-620.622	-143.373	10.2563	0	0	-0.205165
334	0	-31.5173	0	0	-31.5604	0.70526	2.83341	-0.330482	0.0282828	-0.167165	-66.1245	1.86E-15	10.7069	0	0	0.0236087	2.64584	14.0744	8.19978	-96.4203	393.569	646.347	410.801	410.801	410.801	-3.23142	-16.8034	1.1026	-343.089	383.808	209.54	185.584	185.584	185.584	-16.8495	1.5589	3.02433	15.1594	0.585475	-6.20005	1.39359	-0.284049	0.350166	-603.036	-110.478	9.85573	0	0	-0.0705001
335	0	-30.8539	0	0	-30.8902	0.724753	2.63837	-0.31704	0.0493674	-0.144069	-60.5771	-7.45E-15	15.3856	0	0	0.133712	2.7329	14.1011	7.98185	-95.6646	393.175	645.961	411.806	411.806	411.806	-3.50129	-16.1814	0.364643	-350.944	384.702	214.598	185.584	185.584	185.584	-16.2118	0.852111	3.40361	15.1709	0.44349	-5.99318	1.31244	-0.209191	0.243235	-585.552	-65.6651	6.70036	0	0	0.0283904
336	0	-29.4401	0	0	-29.4602	0.786218	2.02297	-0.295257	0.0714152	-0.113671	-51.9541	-5.59E-15	19.2524	0	0	0.20597	2.77218	14.0016	7.57314	-93.9437	392.685	644.54	412.686	412.686	412.686	-3.57277	-16.1471	-0.517209	-357.092	386.054	220.071	185.584	185.584	185.584	-16.1522	-0.0101143	3.59805	15.2379	0.320962	-5.59486	1.23482	-0.128171	0.152103	-574.627	-13.4095	1.05583	0	0	0.098967
337	0	-27.4654	0	0	-27.4698	0.889433	0.988602	-0.2706	0.0910065	-0.0759534	-41.9784	9.32E-16	21.9725	0	0	0.235084	2.7709	13.7939	6.94708	-91.3871	392.142	642.118	413.404	413.404	413.404	-3.42047	-16.5492	-1.45869	-361.706	387.939	225.791	185.584	185.584	185.584	-16.5253	-0.948988	3.58219	15.3377	0.209811	-4.97862	1.16684	-0.0476394	0.0846482	-575.54	39.4191	-5.84246	0	0	0.15473
338	0	-25.1453	0	0	-25.146	1.02977	-0.418732	-0.250316	0.104598	-0.0325	-32.6982	-9.32E-16	23.3799	0	0	0.232299	2.74255	13.493	6.09852	-88.1132	391.599	638.749	413.928	413.928	413.928	-3.03212	-17.2126	-2.36339	-364.984	390.41	231.569	185.584	185.584	185.584	-17.1643	-1.8779	3.33855	15.454	0.0994378	-4.14005	1.11371	0.024342	0.0516503	-591.809	85.3801	-12.1508	0	0	0.208464
339	0	-22.6816	0	0	-22.6978	1.19849	-2.10979	-0.240079	0.110459	0.0124522	-25.8658	-4.66E-15	23.5284	0	0	0.215369	2.70544	13.1095	5.04457	-84.2189	391.111	634.505	414.226	414.226	414.226	-2.41012	-17.9762	-3.14663	-367.086	393.49	237.199	185.584	185.584	185.584	-17.9153	-2.72235	2.85944	15.5801	-0.0220856	-3.09743	1.0747	0.0846909	0.0685515	-621.907	120.285	-16.3141	0	0	0.269813
340	0	-20.2311	0	0	-20.2819	1.38432	-3.96801	-0.242176	0.109157	0.053848	-22.5081	-1.86E-15	22.637	0	0	0.198347	2.68034	12.6484	3.823	-79.773	390.736	629.476	414.271	414.271	414.271	-1.56821	-18.7233	-3.75132	-368.087	397.169	242.485	185.584	185.584	185.584	-18.6668	-3.43241	2.14689	15.7215	-0.166377	-1.88977	1.04833	0.134459	0.145453	-661.467	143.508	-17.6067	0	0	0.348618
341	0	-17.8895	0	0	-17.9871	1.57566	-5.87255	-0.255591	0.101737	0.0867287	-22.7927	9.32E-16	20.8769	0	0	0.187203	2.68801	12.1087	2.48896	-74.8114	390.521	623.772	414.044	414.044	414.044	-0.525406	-19.3962	-4.1507	-367.966	401.407	247.265	185.584	185.584	185.584	-19.3626	-3.98427	1.21062	15.8959	-0.343312	-0.573312	1.0285	0.178747	0.294459	-702.674	156.597	-16.0658	0	0	0.457343
342	0	-15.6897	0	0	-15.8369	1.76236	-7.71847	-0.277244	0.0890958	0.108645	-26.1353	0	18.3348	0	0	0.182128	2.74656	11.4841	1.1102	-69.3385	390.504	617.522	413.536	413.536	413.536	0.696937	-19.9956	-4.34205	-366.618	406.142	251.434	185.584	185.584	185.584	-20.0027	-4.37481	0.0674363	16.1327	-0.559101	0.783736	1.01059	0.219623	0.514423	-738.962	160.83	-12.2115	0	0	0.610169
343	0	-13.6127	0	0	-13.8027	1.9366	-9.42671	-0.301956	0.0723435	0.118935	-31.3218	-6.52E-15	15.0957	0	0	0.181422	2.86949	10.7635	-0.239108	-63.3315	390.707	610.875	412.754	412.754	412.754	2.07382	-20.57	-4.33741	-363.885	411.286	254.953	185.584	185.584	185.584	-20.6327	-4.61398	-1.25744	16.4706	-0.815782	2.10746	0.988817	0.260711	0.8015	-763.724	158.009	-6.92936	0	0	0.817125
344	0	-11.605	0	0	-11.8232	2.09309	-10.9467	-0.323912	0.0526016	0.118825	-36.8612	3.26E-15	11.2663	0	0	0.183722	3.06402	9.93213	-1.48505	-56.7496	391.135	603.997	411.721	411.721	411.721	3.57456	-21.198	-4.15664	-359.593	416.737	257.835	185.584	185.584	185.584	-21.3266	-4.72014	-2.72961	16.9533	-1.11054	3.32507	0.959421	0.30142	1.14105	-772.464	149.046	-1.10354	0	0	1.07607
345	0	-9.60183	0	0	-9.8279	2.22901	-12.2543	-0.336975	0.0318739	0.109979	-41.2527	-8.85E-15	7.08681	0	0	0.187263	3.33035	8.97361	-2.56048	-49.5448	391.776	597.072	410.478	410.478	410.478	5.1621	-21.967	-3.82465	-353.593	422.377	260.138	185.584	185.584	185.584	-22.1674	-4.71885	-4.30649	17.6251	-1.43641	4.37133	0.918438	0.342206	1.51655	-761.226	135.555	4.34022	0	0	1.36607
346	0	-7.54872	0	0	-7.75964	2.34394	-13.3501	-0.33723	0.0116738	0.0948987	-43.4372	-7.45E-15	2.80778	0	0	0.188748	3.66159	7.87223	-3.41077	-41.6742	392.606	590.295	409.085	409.085	409.085	6.79599	-22.9512	-3.37137	-345.798	428.087	261.942	185.584	185.584	185.584	-23.2256	-4.64332	-5.94153	18.5254	-1.78311	5.19422	0.868257	0.380257	1.9055	-729.869	118.218	9.00248	0	0	1.64875
347	0	-5.4195	0	0	-5.59219	2.43963	-14.2548	-0.324388	-0.0077327	0.076412	-43.0588	1.86E-15	-1.39336	0	0	0.18406	4.04423	6.61567	-3.99778	-33.1118	393.591	583.866	407.616	407.616	407.616	8.43578	-24.1955	-2.83145	-336.207	433.758	263.334	185.584	185.584	185.584	-24.5446	-4.53258	-7.58834	19.682	-2.1385	5.75851	0.813904	0.412535	2.28549	-681.168	97.6436	13.0278	0	0	1.87853
348	0	-3.22218	0	0	-3.33599	2.51919	-15.0015	-0.301566	-0.026022	0.057696	-40.4527	9.32E-16	-5.30188	0	0	0.170817	4.45936	5.19788	-4.3022	-23.8576	394.693	577.984	406.154	406.154	406.154	10.0415	-25.7087	-2.24122	-324.908	439.283	264.39	185.584	185.584	185.584	-26.1337	-4.42559	-9.20151	21.1055	-2.49003	6.04778	0.764288	0.435847	2.63289	-621.207	75.0262	16.7352	0	0	2.02219
349	0	-0.994492	0	0	-1.03266	2.58623	-15.6267	-0.273684	-0.0417844	0.0416312	-36.4026	3.73E-15	-8.59167	0	0	0.149984	4.88462	3.62142	-4.32422	-13.9447	395.87	572.836	404.781	404.781	404.781	11.5746	-27.4689	-1.63367	-312.053	444.565	265.165	185.584	185.584	185.584	-27.9728	-4.35345	-10.7379	22.7855	-2.82597	6.06473	0.726546	0.447703	2.92729	-556.653	52.7902	20.0599	0	0	2.0687
350	0	1.20841	0	0	1.25815	2.64418	-16.164	-0.245314	-0.0532216	0.0303511	-31.791	-9.32E-15	-10.9256	0	0	0.125104	5.29692	1.89851	-4.08168	-3.44029	397.086	568.589	403.573	403.573	403.573	13.0015	-29.4353	-1.03309	-297.823	449.517	265.685	185.584	185.584	185.584	-30.0232	-4.33361	-12.1607	24.6897	-3.13715	5.82893	0.707709	0.448074	3.15425	-494.194	33.9698	22.6739	0	0	2.03215
351	0	3.32707	0	0	3.47266	2.69575	-16.6398	-0.219452	-0.059842	0.0244484	-27.3489	5.59E-15	-12.1559	0	0	0.100312	5.67534	0.0500406	-3.60359	7.55967	398.306	565.385	402.582	402.582	402.582	14.2988	-31.5619	-0.452347	-282.4	454.08	265.95	185.584	185.584	185.584	-32.2396	-4.36883	-13.4451	26.7684	-3.41762	5.37022	0.708955	0.435677	3.30773	-437.817	20.3234	24.4333	0	0	1.93578
352	0	5.30787	0	0	5.5532	2.74248	-17.0688	-0.197286	-0.0619219	0.0230213	-23.5456	3.73E-15	-12.3075	0	0	0.0787469	6.00353	-1.8972	-2.92123	18.9399	399.504	563.333	401.835	401.835	401.835	15.4549	-33.8071	0.105836	-265.94	458.224	265.942	185.584	185.584	185.584	-34.5796	-4.45094	-14.5803	28.9626	-3.66535	4.71996	0.723298	0.410329	3.38987	-387.652	12.6562	25.3483	0	0	1.79645
353	0	7.10835	0	0	7.45334	2.78464	-17.4542	-0.17959	-0.0600039	0.0243266	-20.6779	3.73E-15	-11.5366	0	0	0.0621389	6.2707	-3.91357	-2.06282	30.5729	400.66	562.513	401.328	401.328	401.328	16.4699	-36.1382	0.645035	-248.571	461.951	265.638	185.584	185.584	185.584	-37.0091	-4.56696	-15.5684	31.212	-3.88203	3.90584	0.735949	0.373201	3.40934	-340.335	11.2023	25.381	0	0	1.61664
354	0	8.70016	0	0	9.14074	2.82154	-17.7902	-0.167813	-0.0548387	0.0267034	-18.9548	-5.59E-15	-10.0944	0	0	0.0508457	6.47179	-5.96847	-1.05465	42.3209	401.762	562.967	401.029	401.029	401.029	17.3537	-38.534	1.17141	-230.388	465.285	265.017	185.584	185.584	185.584	-39.5051	-4.70456	-16.4215	33.4629	-4.07259	2.95333	0.731821	0.328638	3.3764	-291.982	15.6856	24.5544	0	0	1.39477
355	0	10.0714	0	0	10.5996	2.85205	-18.067	-0.163014	-0.0480193	0.0286717	-18.3919	5.59E-15	-8.3455	0	0	0.0437498	6.60725	-8.03084	0.0724278	54.0319	402.803	564.705	400.889	400.889	400.889	18.1234	-40.986	1.69205	-211.454	468.272	264.079	185.584	185.584	185.584	-42.0581	-4.85509	-17.159	35.6711	-4.24404	1.89222	0.698849	0.281142	3.30259	-238.767	24.5263	23.1192	0	0	1.12916
356	0	11.2263	0	0	11.8309	2.87494	-18.2742	-0.164881	-0.0413289	0.029893	-18.73	-9.32E-16	-6.66977	0	0	0.0388803	6.68313	-10.0686	1.27543	65.5369	403.784	567.696	400.85	400.85	400.85	18.7987	-43.4986	2.21421	-191.802	470.959	262.849	185.584	185.584	185.584	-44.6727	-5.01388	-17.802	37.8021	-4.40418	0.764283	0.633202	0.236998	3.19492	-179.325	35.6257	21.3378	0	0	0.830448
357	0	12.1813	0	0	12.8487	2.88903	-18.4014	-0.170957	-0.03558	0.0303466	-19.4084	-9.32E-16	-5.32184	0	0	0.0342449	6.71122	-12.048	2.4946	76.6495	404.707	571.867	400.856	400.856	400.856	19.397	-46.0849	2.74445	-171.44	473.389	261.378	185.584	185.584	185.584	-47.3623	-5.17913	-18.3684	39.8283	-4.56005	-0.372363	0.536712	0.201169	3.0594	-113.595	46.5413	19.2725	0	0	0.51545
358	0	12.956	0	0	13.6705	2.89342	-18.441	-0.178069	-0.0314911	0.0304447	-19.7792	-3.73E-15	-4.49904	0	0	0.0286287	6.70888	-13.9335	3.654	87.1731	405.578	577.1	400.858	400.858	400.858	19.9304	-48.7578	3.28741	-150.369	475.596	259.736	185.584	185.584	185.584	-50.1403	-5.3504	-18.8711	41.7262	-4.71652	-1.44419	0.419424	0.177539	2.90057	-44.4205	54.9351	16.9877	0	0	0.212478
359	0	13.5626	0	0	14.3075	2.88768	-18.3892	-0.18324	-0.0302279	0.0302627	-19.2861	-9.32E-16	-4.38228	0	0	0.0217947	6.69775	-15.6893	4.66909	96.9129	406.397	583.24	400.821	400.821	400.821	20.4043	-51.5205	3.84445	-128.598	477.597	257.989	185.584	185.584	185.584	-53.0098	-5.5267	-19.316	43.4744	-4.87548	-2.37014	0.295255	0.167388	2.72426	23.742	58.6763	14.809	0	0	-0.0475761
360	0	13.9985	0	0	14.756	2.87179	-18.2457	-0.185414	-0.0316946	0.0303601	-17.7028	-5.59E-15	-4.97041	0	0	0.0144802	6.70109	-17.2815	5.45921	105.693	407.166	590.103	400.72	400.72	400.72	20.815	-54.3585	4.41223	-106.148	479.394	256.188	185.584	185.584	185.584	-55.9544	-5.70405	-19.7004	45.0532	-5.0355	-3.0747	0.182546	0.171109	2.53645	84.2592	57.5406	12.6602	0	0	-0.235682
361	0	14.2432	0	0	14.9941	2.84613	-18.0134	-0.18449	-0.0351661	0.0313579	-15.0711	0	-6.15723	0	0	0.0079953	6.74004	-18.6811	5.96212	113.375	407.885	597.487	400.545	400.545	400.545	21.15	-57.2376	4.98282	-83.0592	480.971	254.358	185.584	185.584	185.584	-58.936	-5.87365	-20.0142	46.4457	-5.19268	-3.50252	0.095068	0.187296	2.34234	131.399	52.593	10.3887	0	0	-0.338244
362	0	14.2592	0	0	14.9837	2.81127	-17.6968	-0.181534	-0.0398502	0.033561	-11.711	-3.73E-15	-7.80614	0	0	0.00402417	6.82965	-19.8667	6.14515	119.866	408.558	605.188	400.297	400.297	400.297	21.3899	-60.1058	5.54423	-59.3773	482.305	252.493	185.584	185.584	185.584	-61.8962	-6.02149	-20.2426	47.6393	-5.3416	-3.62974	0.0434346	0.21277	2.14903	160.906	45.6136	7.8721	0	0	-0.357952
363	0	13.9971	0	0	14.6749	2.76771	-17.2997	-0.178076	-0.0447629	0.0368446	-8.13372	-4.66E-15	-9.75481	0	0	0.00405865	6.97584	-20.8259	6.01068	125.129	409.195	613.018	399.985	399.985	399.985	21.5117	-62.8985	6.081	-35.1468	483.367	250.561	185.584	185.584	185.584	-64.7619	-6.12951	-20.3683	48.6272	-5.47646	-3.469	0.02705	0.242381	1.9597	172.27	38.4422	4.97765	0	0	-0.315125
364	0	13.402	0	0	14.013	2.71545	-16.8209	-0.176338	-0.0493981	0.0394531	-5.03525	6.52E-15	-11.8797	0	0	0.00851233	7.17456	-21.556	5.59387	129.177	409.807	620.804	399.629	399.629	399.629	21.4911	-65.5455	6.57407	-10.4023	484.126	248.522	185.584	185.584	185.584	-67.4544	-6.17858	-20.3728	49.4085	-5.59214	-3.06617	0.0409593	0.268521	1.78231	168.151	31.734	1.87594	0	0	-0.238107
365	0	12.4224	0	0	12.9482	2.65364	-16.2515	-0.179004	-0.0529247	0.038751	-3.24485	-3.73E-15	-13.9949	0	0	0.0153106	7.41301	-22.0636	4.95463	132.069	410.412	628.402	399.256	399.256	399.256	21.3033	-67.9799	7.00034	14.833	484.554	246.337	185.584	185.584	185.584	-69.8982	-6.15184	-20.2362	49.9891	-5.6846	-2.49111	0.0771244	0.284742	1.62257	152.957	25.8842	-1.39417	0	0	-0.153293
366	0	11.0209	0	0	11.4465	2.58055	-15.5739	-0.190066	-0.0544598	0.0307467	-3.73634	3.73E-15	-15.8552	0	0	0.0185333	7.67245	-22.363	4.16778	133.903	411.021	635.69	398.897	398.897	398.897	20.9251	-70.1479	7.33325	40.5409	484.616	244.003	185.584	185.584	185.584	-72.0326	-6.03785	-19.9362	50.3806	-5.75121	-1.82599	0.12762	0.285073	1.48869	132.142	20.3564	-4.67243	0	0	-0.0797966
367	0	9.1897	0	0	9.50635	2.49386	-14.7643	-0.213379	-0.0527373	0.0115371	-7.35512	7.45E-15	-17.131	0	0	0.00895109	7.93168	-22.4757	3.31359	134.805	411.642	642.57	398.591	398.591	398.59	20.3356	-72.0221	7.54525	66.6956	484.27	241.573	185.584	185.584	185.584	-73.8269	-5.83288	-19.4481	50.6007	-5.79145	-1.1542	0.185383	0.268321	1.387	110.846	15.0202	-7.9567	0	0	-0.0263156
368	0	6.96751	0	0	7.17563	2.39121	-13.7979	-0.250677	-0.0469343	-0.0218942	-14.4334	1.86E-15	-17.5306	0	0	-0.0214688	8.17032	-22.4289	2.47088	134.928	412.276	648.969	398.373	398.373	398.373	19.5183	-73.6164	7.61186	93.2462	483.468	239.199	185.584	185.584	185.584	-75.2957	-5.54248	-18.7471	50.6722	-5.80714	-0.552127	0.243404	0.23598	1.321	93.7475	9.40592	-11.1537	0	0	0.00675954
369	0	4.45138	0	0	4.56243	2.27086	-12.6544	-0.299251	-0.0371815	-0.0701599	-24.3747	3.73E-15	-16.9069	0	0	-0.0718569	8.37126	-22.2543	1.71197	134.445	412.919	654.831	398.282	398.282	398.282	18.4644	-74.9944	7.51538	120.097	482.159	237.139	185.584	185.584	185.584	-76.5083	-5.18174	-17.8119	50.6227	-5.80268	-0.0839446	0.292668	0.191648	1.28635	85.1392	2.94311	-14.2044	0	0	0.024581
370	0	1.79745	0	0	1.83316	2.13206	-11.3228	-0.350667	-0.0250557	-0.131675	-35.4295	9.32E-16	-15.3245	0	0	-0.127003	8.52206	-21.987	1.09895	133.545	413.562	660.12	398.349	398.349	398.349	17.1761	-76.2668	7.24621	147.094	480.294	235.747	185.584	185.584	185.584	-77.586	-4.77399	-16.6298	50.4839	-5.78501	0.201246	0.322123	0.139016	1.2721	89.9988	-5.56003	-16.9982	0	0	0.0346315
371	0	-0.795715	0	0	-0.807497	1.97518	-9.80278	-0.391169	-0.0127412	-0.203192	-44.834	1.40E-15	-12.9511	0	0	-0.161952	8.61561	-21.664	0.680207	132.426	414.191	664.816	398.598	398.598	398.598	15.6687	-77.5731	6.80101	174.006	477.839	235.423	185.584	185.584	185.584	-78.6814	-4.34695	-15.2004	50.2909	-5.76288	0.27093	0.317873	0.0816075	1.26027	115.418	-16.9668	-19.6784	0	0	0.0440568
372	0	-3.12174	0	0	-3.15326	1.8016	-8.1045	-0.404665	-0.0023554	-0.28131	-49.4298	6.06E-15	-9.95363	0	0	-0.157702	8.65006	-21.3223	0.486512	131.284	414.792	668.913	399.037	399.037	399.037	13.9702	-79.0478	6.17862	200.518	474.777	236.52	185.584	185.584	185.584	-79.9422	-3.92725	-13.537	50.0801	-5.74624	0.111169	0.2647	0.0203084	1.2298	170.762	-32.3907	-22.5285	0	0	0.0552432
373	0	-5.01148	0	0	-5.04152	1.61374	-6.25015	-0.37774	0.00562529	-0.362865	-46.6429	6.99E-15	-6.36613	0	0	-0.117373	8.62824	-20.9962	0.5264	130.307	415.347	672.417	399.662	399.662	399.662	12.1201	-80.7782	5.37732	226.216	471.119	239.235	185.584	185.584	185.584	-81.4672	-3.53522	-11.6663	49.8873	-5.74505	-0.270631	0.151558	-0.042317	1.16285	264.6	-51.0693	-26.1443	0	0	0.0592611
374	0	-6.37422	0	0	-6.39211	1.41555	-4.27958	-0.305385	0.0126499	-0.444089	-35.5088	2.91E-15	-2.14067	0	0	-0.0664126	8.55672	-20.7155	0.782933	129.659	415.834	675.342	400.45	400.45	400.45	10.1698	-82.7688	4.39768	250.587	466.909	243.509	185.584	185.584	185.584	-83.27	-3.18244	-9.6307	49.7445	-5.76784	-0.843906	-0.0204373	-0.103007	1.04659	398.489	-70.1459	-31.0963	0	0	0.0325606
375	0	-7.21881	0	0	-7.22444	1.21335	-2.25858	-0.194419	0.0208194	-0.520227	-17.2324	4.66E-16	2.66254	0	0	-0.0331639	8.44421	-20.5032	1.21414	129.475	416.226	677.708	401.36	401.359	401.359	8.1843	-84.9271	3.25312	273.058	462.244	248.974	185.584	185.584	185.584	-85.2653	-2.8728	-7.49213	49.6776	-5.82062	-1.5562	-0.236006	-0.155587	0.880686	563.645	-85.2494	-37.4707	0	0	-0.0535961
376	0	-7.64558	0	0	-7.64568	1.01631	-0.28371	-0.0630913	0.029001	-0.586209	4.98092	-2.10E-15	7.5054	0	0	-0.0261776	8.29996	-20.3753	1.75746	129.855	416.493	679.539	402.34	402.34	402.34	6.24238	-87.0784	1.98376	293.064	457.281	254.975	185.584	185.584	185.584	-87.2844	-2.6056	-5.33637	49.7037	-5.90509	-2.33835	-0.468689	-0.196754	0.679404	741.649	-94.7431	-44.604	0	0	-0.214012
377	0	-7.8114	0	0	-7.8142	0.835632	1.52789	0.0649779	0.0320728	-0.638309	26.946	-2.77E-15	11.3815	0	0	-0.0307345	8.13223	-20.3401	2.33804	130.861	416.599	680.852	403.333	403.333	403.333	4.42674	-89.0067	0.660857	310.132	452.222	260.681	185.584	185.584	185.584	-89.1146	-2.37843	-3.26524	49.8294	-6.01787	-3.11281	-0.691668	-0.225701	0.469771	911.629	-101.19	-51.543	0	0	-0.434567
378	0	-7.8816	0	0	-7.89296	0.682089	3.06516	0.169325	0.0239262	-0.675114	44.8659	-1.92E-15	13.2312	0	0	-0.0262863	7.94741	-20.399	2.87917	132.52	416.511	681.659	404.282	404.282	404.282	2.80527	-90.5066	-0.626111	323.937	447.26	265.247	185.584	185.584	185.584	-90.5496	-2.18851	-1.37527	50.0502	-6.15001	-3.80417	-0.887252	-0.245143	0.282362	1057.62	-110.04	-57.556	0	0	-0.672905
379	0	-7.98915	0	0	-8.01136	0.563135	4.2532	0.238343	0.00271625	-0.69679	56.2959	3.61E-15	12.577	0	0	-0.00555745	7.74959	-20.5473	3.31276	134.823	416.2	681.959	405.137	405.137	405.137	1.41406	-91.4234	-1.79509	334.299	442.521	267.963	185.584	185.584	185.584	-91.4293	-2.03282	0.267138	50.3497	-6.28742	-4.34919	-1.0484	-0.25342	0.141658	1171.02	-123.699	-62.1865	0	0	-0.870718
380	0	-8.21319	0	0	-8.24568	0.481162	5.06982	0.268845	-0.02767	-0.704228	60.2579	-1.40E-15	9.78576	0	0	0.0222323	7.54044	-20.775	3.58753	137.727	415.648	681.739	405.862	405.862	405.862	0.252146	-91.6732	-2.79351	341.146	438.027	268.363	185.584	185.584	185.584	-91.6621	-1.90764	1.63932	50.701	-6.4118	-4.70453	-1.17542	-0.246564	0.0611585	1248.74	-140.368	-64.8487	0	0	-0.970716
381	0	-8.57608	0	0	-8.61662	0.433865	5.54008	0.261208	-0.0598511	-0.698638	56.716	2.42E-15	5.90618	0	0	0.0412857	7.31964	-21.0678	3.67317	141.157	414.851	680.969	406.431	406.431	406.431	-0.709793	-91.2438	-3.6052	344.466	433.711	266.253	185.584	185.584	185.584	-91.2278	-1.8086	2.75846	51.0684	-6.50223	-4.85022	-1.27158	-0.218689	0.0489806	1290.37	-154.965	-64.7221	0	0	-0.932716
382	0	-9.04749	0	0	-9.09306	0.4163	5.71453	0.216176	-0.0852395	-0.681631	46.1513	-4.76E-15	2.36883	0	0	0.0408411	7.08538	-21.4078	3.55939	145.005	413.818	679.609	406.831	406.831	406.831	-1.51357	-90.1894	-4.24269	344.287	429.457	261.721	185.584	185.584	185.584	-90.1751	-1.73151	3.6656	51.4105	-6.53701	-4.78784	-1.3384	-0.165726	0.109083	1296.09	-160.999	-61.08	0	0	-0.745939
383	0	-9.54641	0	0	-9.5933	0.423765	5.6404	0.135453	-0.0959736	-0.654692	29.5587	-1.07E-15	0.583332	0	0	0.0228751	6.83516	-21.774	3.25115	149.136	412.571	677.609	407.055	407.055	407.055	-2.19567	-88.6277	-4.73247	340.672	425.159	255.122	185.584	185.584	185.584	-88.6177	-1.67418	4.40503	51.6839	-6.49566	-4.53471	-1.37572	-0.0867136	0.241676	1266.34	-152.34	-53.8382	0	0	-0.434968
384	0	-9.94328	0	0	-9.98701	0.454433	5.33566	0.026182	-0.0865405	-0.61824	8.86176	5.24E-16	1.49904	0	0	0.00469282	6.56639	-22.1435	2.76183	153.388	411.143	674.921	407.104	407.104	407.104	-2.77203	-86.736	-5.09985	333.75	420.769	247.051	185.584	185.584	185.584	-86.7306	-1.63763	5.005	51.8479	-6.36038	-4.11586	-1.37839	0.0146179	0.437454	1201.38	-124.485	-44.1133	0	0	-0.0572064
385	0	-10.0735	0	0	-10.109	0.51073	4.77548	-0.0967755	-0.0562689	-0.571896	-12.9488	-2.62E-15	5.13762	0	0	0.0130647	6.27707	-22.4933	2.10727	157.583	409.567	671.505	406.977	406.977	406.977	-3.23081	-84.7346	-5.3577	323.752	416.336	238.279	185.584	185.584	185.584	-84.7326	-1.62451	5.46546	51.8688	-6.11808	-3.55676	-1.34283	0.130294	0.676198	1104.32	-76.6433	-34.3869	0	0	0.308202
386	0	-9.7685	0	0	-9.79139	0.598641	3.89893	-0.21371	-0.0106454	-0.514669	-32.3517	3.73E-15	10.4283	0	0	0.0678525	5.96584	-22.8019	1.30315	161.54	407.876	667.338	406.676	406.676	406.676	-3.53854	-82.8518	-5.50152	311.022	412.008	229.626	185.584	185.584	185.584	-82.8507	-1.63368	5.75893	51.7251	-5.76142	-2.87969	-1.26516	0.246207	0.932435	980.044	-13.4039	-27.7926	0	0	0.582956
387	0	-8.89778	0	0	-8.90729	0.724824	2.63766	-0.305521	0.0394663	-0.44555	-46.2306	-6.06E-15	15.5241	0	0	0.163181	5.63148	-23.0518	0.367381	165.089	406.098	662.423	406.205	406.205	406.205	-3.66076	-81.2771	-5.51131	296.007	407.995	221.821	185.584	185.584	185.584	-81.2745	-1.65236	5.84648	51.4112	-5.29038	-2.10533	-1.14481	0.346213	1.18093	835.049	55.8762	-26.7055	0	0	0.712754
388	0	-7.40789	0	0	-7.40895	0.892561	0.957237	-0.359428	0.0812838	-0.363835	-52.7976	8.39E-15	18.5511	0	0	0.263312	5.27195	-23.2324	-0.672875	168.082	404.259	656.798	405.574	405.574	405.574	-3.58895	-80.1197	-5.35872	279.205	404.498	215.372	185.584	185.584	185.584	-80.1142	-1.65064	5.70284	50.9395	-4.71299	-1.2596	-0.978935	0.413057	1.40439	673.706	119.216	-31.3227	0	0	0.679539
389	0	-5.34308	0	0	-5.34409	1.09825	-1.10531	-0.37436	0.105511	-0.271489	-52.2677	8.39E-15	18.4678	0	0	0.324031	4.88292	-23.3411	-1.77119	170.415	402.378	650.541	404.797	404.797	404.797	-3.35938	-79.388	-5.02053	261.115	401.645	210.499	185.584	185.584	185.584	-79.381	-1.58475	5.33897	50.3409	-4.04621	-0.383834	-0.768778	0.4366	1.5974	500.354	167.35	-39.5147	0	0	0.502147
390	0	-2.83222	0	0	-2.8373	1.33044	-3.42992	-0.359187	0.112042	-0.175481	-46.5332	-2.80E-15	15.6837	0	0	0.32406	4.45678	-23.3841	-2.85333	172.03	400.473	643.77	403.893	403.893	403.893	-3.04935	-79.0068	-4.49403	242.204	399.454	207.152	185.584	185.584	185.584	-79.0014	-1.41053	4.80825	49.6623	-3.31555	0.455697	-0.526083	0.4192	1.76591	324.086	198.988	-48.4293	0	0	0.232415
391	0	-0.0474767	0	0	-0.0477228	1.57239	-5.84014	-0.323759	0.106858	-0.0866482	-37.8978	-4.19E-15	11.5297	0	0	0.273447	3.98318	-23.3738	-3.81653	172.917	398.562	636.64	402.888	402.888	402.888	-2.74877	-78.8597	-3.80407	222.89	397.856	205.099	185.584	185.584	185.584	-78.8596	-1.10096	4.18926	48.9606	-2.55431	1.16607	-0.279449	0.371889	1.91939	162.574	217.616	-55.8159	0	0	-0.048992
392	0	2.83686	0	0	2.86583	1.80642	-8.15182	-0.276968	0.0941667	-0.0151983	-28.4321	-6.99E-16	7.14083	0	0	0.198439	3.45216	-23.3243	-4.54248	173.098	396.662	629.325	401.808	401.808	401.808	-2.52649	-78.828	-2.99957	203.525	396.744	204.015	185.584	185.584	185.584	-78.8355	-0.6583	3.55932	48.2947	-1.80143	1.63945	-0.0686805	0.305055	2.067	37.3649	225.223	-60.0354	0	0	-0.257358
393	0	5.66967	0	0	5.76128	2.01751	-10.2143	-0.228759	0.0782797	0.0331539	-19.8624	1.40E-15	3.39192	0	0	0.126199	2.86013	-23.2443	-4.92536	172.599	394.797	621.999	400.681	400.681	400.681	-2.41584	-78.8114	-2.14569	184.37	396.014	203.555	185.584	185.584	185.584	-78.8274	-0.114354	2.98011	47.7136	-1.09929	1.78057	0.0703115	0.231088	2.21646	-34.804	224.527	-60.5676	0	0	-0.348214
394	0	8.33543	0	0	8.52104	2.19597	-11.9376	-0.187619	0.0629481	0.0571025	-13.2685	-3.03E-15	0.77425	0	0	0.0728324	2.21663	-23.1312	-4.90742	171.422	393.006	614.813	399.536	399.536	399.536	-2.41674	-78.7385	-1.3102	165.586	395.573	203.411	185.584	185.584	185.584	-78.7627	0.48072	2.49182	47.2462	-0.490231	1.54165	0.116665	0.160282	2.37312	-46.0865	218.052	-57.8888	0	0	-0.329114
395	0	10.7569	0	0	11.0571	2.33875	-13.3008	-0.158081	0.0490298	0.0596937	-8.97999	-1.16E-15	-0.745009	0	0	0.0408802	1.54837	-22.9683	-4.50623	169.515	391.339	607.881	398.4	398.4	398.4	-2.50726	-78.5681	-0.547515	147.236	395.352	203.352	185.584	185.584	185.584	-78.5999	1.07535	2.11201	46.8932	-0.0125458	0.949041	0.0770913	0.0962766	2.53716	-2.29583	205.861	-52.4758	0	0	-0.239227
396	0	12.8902	0	0	13.3122	2.44871	-14.3403	-0.141075	0.0366319	0.0472387	-6.79349	3.06E-15	-1.39235	0	0	0.0254615	0.897545	-22.7274	-3.81953	166.775	389.852	601.269	397.302	397.302	397.302	-2.65825	-78.283	0.110826	129.298	395.303	203.23	185.584	185.584	185.584	-78.322	1.63064	1.83995	46.6259	0.304803	0.106821	-0.0176646	0.0369281	2.70366	78.2566	186.765	-44.6713	0	0	-0.115522
397	0	14.7163	0	0	15.257	2.5325	-15.1259	-0.134884	0.0243247	0.0269035	-6.20205	5.82E-16	-1.58591	0	0	0.0194395	0.314405	-22.3747	-3.00561	163.065	388.594	595.013	396.273	396.273	396.273	-2.84196	-77.8822	0.657736	111.699	395.39	202.98	185.584	185.584	185.584	-77.9284	2.12573	1.66117	46.3913	0.446835	-0.824197	-0.124815	-0.0208537	2.86698	171.164	159.377	-34.6521	0	0	0.0258122
398	0	16.2333	0	0	16.8839	2.59791	-15.7352	-0.136249	0.0119536	0.00459365	-6.58574	-1.81E-15	-1.621	0	0	0.0171644	-0.153346	-21.8776	-2.2483	158.242	387.591	589.131	395.344	395.344	395.344	-3.03545	-77.3731	1.10378	94.3379	395.577	202.597	185.584	185.584	185.584	-77.4265	2.55483	1.55377	46.1222	0.415362	-1.66286	-0.210164	-0.0734119	3.02077	254.969	125.916	-23.3838	0	0	0.180483
399	0	17.4493	0	0	18.1988	2.65184	-16.2348	-0.141726	0.000160655	-0.0159128	-7.38689	-3.44E-15	-1.67746	0	0	0.0152798	-0.470563	-21.2103	-1.71952	152.19	386.844	583.641	394.552	394.552	394.552	-3.22017	-76.7657	1.46737	77.1146	395.831	202.115	185.584	185.584	185.584	-76.8261	2.92021	1.49388	45.7503	0.228437	-2.24554	-0.248644	-0.111363	3.16097	313.954	91.5861	-12.424	0	0	0.341743
400	0	18.3756	0	0	19.2128	2.69925	-16.672	-0.148663	-0.00960753	-0.0324575	-8.21848	2.45E-15	-1.80227	0	0	0.0124431	-0.62173	-20.356	-1.54755	144.843	386.341	578.584	393.929	393.929	393.929	-3.3809	-76.0677	1.76613	59.9426	396.119	201.587	185.584	185.584	185.584	-76.1345	3.22549	1.46013	45.2172	-0.083189	-2.45704	-0.228571	-0.122428	3.28173	339.524	63.4733	-3.65809	0	0	0.493341
401	0	19.0234	0	0	19.9366	2.74292	-17.0729	-0.155355	-0.016423	-0.0439989	-8.86819	3.84E-15	-2.01601	0	0	0.00846803	-0.613914	-19.3086	-1.79486	136.199	386.062	574.023	393.507	393.507	393.507	-3.50529	-75.2827	2.01139	42.757	396.411	201.069	185.584	185.584	185.584	-75.3549	3.4716	1.43655	44.4822	-0.481471	-2.25055	-0.146473	-0.0994548	3.37808	328.633	46.8255	1.61976	0	0	0.607499
402	0	19.4022	0	0	20.3779	2.78346	-17.4434	-0.160828	-0.0199988	-0.0499667	-9.25308	-2.15E-15	-2.31682	0	0	0.00373748	-0.475397	-18.0733	-2.44681	126.327	385.99	570.052	393.305	393.305	393.305	-3.58473	-74.4098	2.2054	25.5188	396.689	200.608	185.584	185.584	185.584	-74.4857	3.65509	1.41493	43.5275	-0.926371	-1.65596	-0.0102992	-0.0459865	3.44032	283.593	42.7692	3.14086	0	0	0.64817
403	0	19.5206	0	0	20.5416	2.81935	-17.7703	-0.164581	-0.0206704	-0.0505624	-9.35872	-3.84E-15	-2.68006	0	0	-0.00116184	-0.249805	-16.6669	-3.41377	115.369	386.114	566.779	393.33	393.33	393.33	-3.61497	-73.4453	2.34061	8.21592	396.941	200.238	185.584	185.584	185.584	-73.5231	3.76782	1.39541	42.3576	-1.38065	-0.77414	0.159753	0.0259465	3.45994	212.212	48.3963	1.64765	0	0	0.585893
404	0	19.3873	0	0	20.4312	2.84724	-18.0234	-0.16615	-0.0186475	-0.0468588	-9.16096	-1.86E-15	-2.99861	0	0	-0.00557515	0.0129448	-15.117	-4.54908	103.52	386.415	564.313	393.573	393.573	393.573	-3.59619	-72.385	2.40077	-9.13805	397.165	199.98	185.584	185.584	185.584	-72.4627	3.79731	1.38571	40.9973	-1.81282	0.243803	0.33581	0.102201	3.43233	126.342	58.9949	-1.67135	0	0	0.41799
405	0	19.0114	0	0	20.0498	2.86255	-18.1621	-0.165552	-0.0147168	-0.0402857	-8.65349	-5.82E-16	-3.17724	0	0	-0.00894391	0.266777	-13.4581	-5.67955	91.0106	386.867	562.743	394.016	394.016	394.016	-3.53125	-71.2243	2.36464	-26.5103	397.367	199.836	185.584	185.584	185.584	-71.3	3.72833	1.39754	39.4844	-2.19894	1.22805	0.491203	0.171293	3.35747	38.4647	69.7748	-5.5063	0	0	0.174024
406	0	18.4	0	0	19.4001	2.86042	-18.1428	-0.163193	-0.0098284	-0.0328572	-7.84259	-4.66E-16	-3.12988	0	0	-0.0109431	0.477436	-11.7277	-6.63897	78.0701	387.432	562.125	394.629	394.629	394.629	-3.42485	-69.9571	2.21128	-43.8576	397.556	199.793	185.584	185.584	185.584	-70.0291	3.54603	1.44293	37.8633	-2.52355	2.02254	0.609085	0.228627	3.24442	-40.7255	78.0312	-8.90816	0	0	-0.0937741
407	0	17.5573	0	0	18.4847	2.83655	-17.9265	-0.159366	-0.00458474	-0.0257792	-6.71691	1.63E-15	-2.7711	0	0	-0.0115137	0.626637	-9.96041	-7.29486	64.9082	388.07	562.473	395.38	395.38	395.38	-3.28398	-68.5754	1.92604	-61.1363	397.749	199.824	185.584	185.584	185.584	-68.6422	3.24061	1.53128	36.1778	-2.78016	2.509	0.685083	0.274247	3.10292	-105.01	83.2014	-11.3222	0	0	-0.335854
408	0	16.4828	0	0	17.3059	2.78805	-17.4853	-0.154435	0.000805774	-0.0200047	-5.2848	-4.54E-15	-2.0487	0	0	-0.0108635	0.71184	-8.18519	-7.56332	51.6984	388.748	563.764	396.234	396.234	396.234	-3.11773	-67.0673	1.50541	-78.3102	397.961	199.893	185.584	185.584	185.584	-67.1272	2.8111	1.66685	34.4669	-2.97086	2.61851	0.724512	0.309824	2.94526	-151.977	86.0443	-12.5257	0	0	-0.519383
409	0	15.1699	0	0	15.8642	2.71394	-16.807	-0.148658	0.00651433	-0.015871	-3.56799	2.45E-15	-0.962523	0	0	-0.00927475	0.743238	-6.42292	-7.41211	38.5744	389.447	565.947	397.155	397.155	397.155	-2.93601	-65.4163	0.960205	-95.3551	398.21	199.953	185.584	185.584	185.584	-65.4677	2.26749	1.84651	32.7616	-3.10527	2.33178	0.735591	0.336454	2.78208	-182.023	87.8103	-12.6083	0	0	-0.63204
410	0	13.6054	0	0	14.1575	2.61541	-15.8976	-0.142301	0.0117879	-0.0135933	-1.61993	3.00E-15	0.311374	0	0	-0.00661791	0.739411	-4.68643	-6.85649	25.6312	390.169	568.952	398.111	398.111	398.111	-2.7477	-63.6013	0.315793	-112.262	398.517	199.957	185.584	185.584	185.584	-63.6423	1.63045	2.05871	31.084	-3.19867	1.6733	0.72712	0.350452	2.62038	-197.563	88.0494	-11.6088	0	0	-0.678869
411	0	11.7705	0	0	12.1792	2.49542	-14.779	-0.135258	0.0156857	-0.0132992	0.501488	-8.15E-16	1.5155	0	0	-0.00206085	0.722678	-2.98139	-5.95116	12.9293	390.93	572.699	399.071	399.071	399.071	-2.56088	-61.5974	-0.391477	-129.035	398.903	199.854	185.584	185.584	185.584	-61.6259	0.929368	2.28604	29.447	-3.26934	0.702507	0.704171	0.347975	2.46403	-201.62	85.8752	-9.76054	0	0	-0.673341
412	0	9.64087	0	0	9.91685	2.35802	-13.4836	-0.12744	0.0179939	-0.0153312	2.6766	-1.28E-15	2.43873	0	0	0.00532225	0.714743	-1.30813	-4.78063	0.501247	391.753	577.106	400.011	400.011	400.01	-2.38421	-59.3764	-1.11982	-145.696	399.384	199.597	185.584	185.584	185.584	-59.3906	0.199185	2.50989	27.8564	-3.33568	-0.495817	0.673796	0.32462	2.31262	-198.493	80.434	-7.54576	0	0	-0.636586
413	0	7.18923	0	0	7.35208	2.20765	-12.0496	-0.119171	0.018428	-0.0202679	4.65568	6.99E-16	2.8833	0	0	0.0157396	0.733516	0.336216	-3.44748	-11.6399	392.66	582.087	400.91	400.91	400.91	-2.22773	-56.9083	-1.82712	-162.28	399.965	199.143	185.584	185.584	185.584	-56.9073	-0.52298	2.71428	26.3126	-3.41388	-1.82237	0.643021	0.27805	2.16642	-192.71	71.184	-5.4591	0	0	-0.590628
414	0	4.38869	0	0	4.46382	2.04856	-10.5157	-0.11173	0.0167206	-0.0288366	5.98911	2.33E-16	2.71225	0	0	0.0272423	0.791082	1.95537	-2.05939	-23.4884	393.663	587.559	401.759	401.759	401.759	-2.10381	-54.164	-2.47478	-178.838	400.642	198.463	185.584	185.584	185.584	-54.1476	-1.20042	2.88927	24.8132	-3.51633	-3.17484	0.621198	0.208121	2.02303	-189.379	57.8319	-3.84254	0	0	-0.55687
415	0	1.2196	0	0	1.23452	1.88438	-8.91637	-0.107626	0.0123584	-0.0420613	6.03263	-2.33E-15	1.8437	0	0	0.0346399	0.893278	3.55163	-0.715645	-35.0328	394.758	593.434	402.558	402.558	402.558	-2.02815	-51.1203	-3.02978	-195.433	401.396	197.551	185.584	185.584	185.584	-51.0892	-1.79839	3.03359	23.3561	-3.65132	-4.45987	0.61709	0.117447	1.8848	-192.693	40.1695	-2.79287	0	0	-0.549861
416	0	-2.32014	0	0	-2.339	1.71779	-7.27913	-0.110537	0.00522115	-0.0605088	4.05566	-7.86E-16	0.313848	0	0	0.029359	1.04037	5.12392	0.504653	-46.243	395.929	599.62	403.315	403.315	403.315	-2.02028	-47.7677	-3.46537	-212.122	402.195	196.445	185.584	185.584	185.584	-47.7235	-2.28491	3.15653	21.9415	-3.82313	-5.60351	0.638737	0.0114323	1.75292	-206.305	18.2843	-2.23513	0	0	-0.578187
417	0	-6.20123	0	0	-6.23134	1.55057	-5.62353	-0.124119	-0.00397904	-0.0839776	-0.523437	4.66E-16	-1.67169	0	0	0.00186258	1.2286	6.66634	1.55063	-57.0622	397.143	606.013	404.05	404.05	404.05	-2.10245	-44.1222	-3.76086	-228.941	402.984	195.241	185.584	185.584	185.584	-44.067	-2.63198	3.27791	20.5739	-4.03285	-6.55859	0.690025	-0.10013	1.62964	-232.407	-6.94039	-1.99883	0	0	-0.641444
418	0	-10.35	0	0	-10.3751	1.38404	-3.96525	-0.148192	-0.0136358	-0.110897	-7.6777	-1.63E-15	-3.73112	0	0	-0.0517172	1.45204	8.16747	2.40246	-67.4031	398.364	612.498	404.786	404.786	404.786	-2.29469	-40.2366	-3.902	-245.867	403.7	194.108	185.584	185.584	185.584	-40.1727	-2.81864	3.42447	19.2634	-4.2791	-7.30773	0.769871	-0.207866	1.51368	-271.107	-34.4596	-1.84494	0	0	-0.729343
419	0	-14.6455	0	0	-14.6578	1.21965	-2.32168	-0.177614	-0.0224297	-0.139009	-16.6496	-9.32E-16	-5.43413	0	0	-0.124413	1.704	9.61055	3.06858	-77.152	399.549	618.944	405.548	405.548	405.548	-2.60796	-36.2022	-3.88394	-262.797	404.278	193.262	185.584	185.584	185.584	-36.1322	-2.83688	3.62358	18.0257	-4.55795	-7.86095	0.868323	-0.304355	1.39962	-318.368	-63.3076	-1.45403	0	0	-0.81838
420	0	-18.9304	0	0	-18.932	1.05958	-0.717629	-0.207304	-0.0274144	-0.16549	-26.5061	4.43E-15	-6.16936	0	0	-0.202695	1.9778	10.9748	3.57761	-86.1789	400.658	625.206	406.357	406.357	406.357	-3.03832	-32.1385	-3.7163	-279.557	404.669	192.934	185.584	185.584	185.584	-32.0653	-2.69795	3.89568	16.8806	-4.86343	-8.24804	0.971872	-0.381932	1.28151	-368.746	-90.7189	-0.733505	0	0	-0.881061
421	0	-23.0254	0	0	-23.0278	0.907422	0.808234	-0.233488	-0.0261121	-0.186856	-36.3561	-4.78E-15	-5.44312	0	0	-0.269604	2.26657	12.2376	3.9672	-94.3517	401.647	631.131	407.229	407.23	407.23	-3.56124	-28.1816	-3.427	-295.912	404.861	193.319	185.584	185.584	185.584	-28.1086	-2.43597	4.24438	15.8501	-5.18728	-8.50788	1.06743	-0.436503	1.15576	-417.463	-114.267	0.418038	0	0	-0.895877
422	0	-26.7443	0	0	-26.7656	0.768493	2.2005	-0.254479	-0.0180226	-0.200013	-45.481	-6.06E-15	-3.11765	0	0	-0.308581	2.56222	13.3768	4.27291	-101.551	402.477	636.565	408.17	408.17	408.17	-4.12979	-24.4738	-3.064	-311.592	404.897	194.552	185.584	185.584	185.584	-24.4046	-2.10694	4.64907	14.9553	-5.51868	-8.67764	1.14539	-0.465745	1.02021	-461.255	-132.07	2.03464	0	0	-0.851839
423	0	-29.9102	0	0	-29.9681	0.649452	3.39143	-0.270187	-0.00496171	-0.20303	-53.2883	2.33E-15	0.516304	0	0	-0.306496	2.85449	14.3736	4.51967	-107.682	403.107	641.36	409.172	409.172	409.172	-4.68055	-21.1546	-2.69359	-326.318	404.873	196.68	185.584	185.584	185.584	-21.0913	-1.78246	5.06596	14.2137	-5.84412	-8.78436	1.20076	-0.471379	0.877619	-498.438	-143.865	4.0863	0	0	-0.750197
424	0	-32.3709	0	0	-32.474	0.55724	4.31199	-0.281894	0.00851584	-0.19611	-59.2761	-8.39E-15	4.70549	0	0	-0.257118	3.13056	15.2143	4.71755	-112.683	403.502	645.383	410.216	410.216	410.216	-5.14653	-18.3514	-2.393	-339.822	404.918	199.664	185.584	185.584	185.584	-18.2933	-1.53902	5.43847	13.6371	-6.14771	-8.84048	1.23342	-0.457845	0.731817	-528.647	-151.173	6.50329	0	0	-0.602629
425	0	-34.0116	0	0	-34.1539	0.497588	4.90634	-0.288863	0.0205631	-0.181121	-62.7572	-6.52E-15	8.81943	0	0	-0.164578	3.37577	15.8913	4.86192	-116.53	403.631	648.529	411.269	411.269	411.269	-5.47372	-16.1687	-2.23742	-351.872	405.153	203.394	185.584	185.584	185.584	-16.1109	-1.4447	5.71452	13.2299	-6.41215	-8.84355	1.24521	-0.428144	0.590171	-551.393	-153.229	8.70062	0	0	-0.424167
426	0	-34.7705	0	0	-34.9311	0.474389	5.1372	-0.2892	0.032777	-0.160734	-63.0725	-5.59E-15	12.5187	0	0	-0.0459666	3.57504	16.4036	4.93668	-119.231	403.476	650.718	412.293	412.293	412.293	-5.62737	-14.6713	-2.28347	-362.306	405.67	207.718	185.584	185.584	185.584	-14.6059	-1.54673	5.85629	12.9885	-6.62012	-8.77925	1.24077	-0.382781	0.456961	-566.977	-146.718	9.71195	0	0	-0.233373
427	0	-34.6514	0	0	-34.8017	0.490073	4.98114	-0.282356	0.0458727	-0.137292	-60.004	1.86E-15	15.4545	0	0	0.0722736	3.71498	16.7565	4.91895	-120.826	403.029	651.9	413.244	413.244	413.244	-5.58601	-13.8685	-2.55437	-371.05	406.539	212.471	185.584	185.584	185.584	-13.7868	-1.86252	5.83843	12.9007	-6.75637	-8.62605	1.22697	-0.323526	0.338219	-577.024	-129.756	8.84461	0	0	-0.0520242
428	0	-33.7269	0	0	-33.8414	0.545607	4.42797	-0.268843	0.0586869	-0.111576	-53.8599	5.59E-15	17.2916	0	0	0.16376	3.78602	16.9596	4.78451	-121.377	402.296	652.055	414.081	414.081	414.081	-5.33656	-13.7072	-3.03302	-378.13	407.811	217.499	185.584	185.584	185.584	-13.6031	-2.3759	5.64552	12.9462	-6.80982	-8.36084	1.21084	-0.256536	0.236715	-584.18	-103.817	6.01826	0	0	0.100367
429	0	-32.129	0	0	-32.1957	0.639843	3.48744	-0.250093	0.0691618	-0.0841548	-45.4571	-5.59E-15	17.8491	0	0	0.212141	3.78407	17.0258	4.51233	-120.961	401.301	651.182	414.766	414.766	414.766	-4.87485	-14.0781	-3.66524	-383.657	409.517	222.665	185.584	185.584	185.584	-13.9514	-3.04055	5.27184	13.0982	-6.77585	-7.96381	1.1964	-0.187076	0.157489	-589.953	-71.6236	1.63128	0	0	0.211757
430	0	-30.0305	0	0	-30.0549	0.768767	2.19774	-0.229758	0.0753104	-0.0553037	-36.1103	1.86E-15	17.1607	0	0	0.217006	3.71131	16.9687	4.08798	-119.66	400.079	649.301	415.271	415.271	415.271	-4.20906	-14.8339	-4.37392	-387.803	411.661	227.841	185.584	185.584	185.584	-14.6913	-3.79141	4.72225	13.3249	-6.65719	-7.42189	1.18776	-0.12227	0.103237	-597.009	-37.3824	-3.44717	0	0	0.279399
431	0	-27.6182	0	0	-27.62	0.925261	0.629363	-0.212337	0.0763322	-0.0266631	-27.2873	2.80E-15	15.496	0	0	0.191712	3.57618	16.8013	3.50573	-117.548	398.68	646.446	415.576	415.576	415.576	-3.3618	-15.8148	-5.07819	-390.758	414.223	232.899	185.584	185.584	185.584	-15.6699	-4.55985	4.01202	13.5933	-6.46463	-6.73092	1.18558	-0.0655949	0.0816033	-606.487	-4.31787	-8.2624	0	0	0.307762
432	0	-25.0655	0	0	-25.0707	1.09993	-1.12223	-0.201577	0.0729422	-0.000920039	-20.2368	2.80E-15	13.2843	0	0	0.154987	3.39244	16.5343	2.76927	-114.691	397.158	642.661	415.67	415.67	415.67	-2.36698	-16.8757	-5.7114	-392.688	417.16	237.714	185.584	185.584	185.584	-16.7459	-5.28802	3.1642	13.8719	-6.21612	-5.89612	1.18856	-0.0182276	0.0978717	-618.278	25.8421	-12.1038	0	0	0.30538
433	0	-22.512	0	0	-22.5436	1.28264	-2.9521	-0.199284	0.0668084	0.0186706	-15.7133	-3.73E-15	10.9781	0	0	0.122151	3.17788	16.1751	1.89124	-111.134	395.573	638.001	415.548	415.548	415.548	-1.26283	-17.904	-6.23099	-393.705	420.413	242.176	185.584	185.584	185.584	-17.8079	-5.93693	2.20501	14.1349	-5.93541	-4.93137	1.19065	0.0234379	0.160484	-629.617	53.3296	-14.6675	0	0	0.282367
434	0	-20.0518	0	0	-20.1243	1.46421	-4.7646	-0.205911	0.0594527	0.0295992	-13.9596	-9.32E-16	8.90993	0	0	0.101081	2.95251	15.7271	0.891932	-106.905	393.985	632.53	415.216	415.216	415.216	-0.0845328	-18.8289	-6.61953	-393.856	423.917	246.208	185.584	185.584	185.584	-18.784	-6.4879	1.15963	14.3661	-5.64961	-3.85741	1.18544	0.0625542	0.273913	-637.654	78.3634	-15.8879	0	0	0.252362
435	0	-17.7317	0	0	-17.8498	1.63773	-6.48778	-0.219894	0.052861	0.0316332	-14.6761	4.66E-16	7.33925	0	0	0.0928044	2.73697	15.1902	-0.202464	-102.011	392.451	626.323	414.682	414.682	414.682	1.13995	-19.6211	-6.879	-393.125	427.61	249.78	185.584	185.584	185.584	-19.6422	-6.93856	0.049941	14.5613	-5.38653	-2.69975	1.1678	0.103787	0.441585	-640.714	101.852	-16.0488	0	0	0.232852
436	0	-15.5582	0	0	-15.7183	1.79927	-8.08157	-0.238734	0.0480249	0.0265214	-17.2345	4.08E-15	6.32065	0	0	0.094384	2.55095	14.56	-1.36123	-96.4437	391.022	619.47	413.963	413.963	413.963	2.39241	-20.2856	-7.02252	-391.448	431.437	252.915	185.584	185.584	185.584	-20.3844	-7.29696	-1.1077	14.7315	-5.17163	-1.48667	1.13591	0.149096	0.659699	-639.183	123.497	-15.4272	0	0	0.243748
437	0	-13.5102	0	0	-13.7033	1.948	-9.5379	-0.259744	0.0444335	0.0175855	-20.8854	5.53E-16	5.66696	0	0	0.101737	2.41208	13.8287	-2.54966	-90.1816	389.744	612.08	413.078	413.078	413.078	3.66442	-20.8506	-7.06686	-388.735	435.354	255.677	185.584	185.584	185.584	-21.0365	-7.57603	-2.30339	14.9029	-5.02586	-0.248228	1.09207	0.198141	0.923053	-635.356	141.653	-14.0759	0	0	0.303289
438	0	-11.5522	0	0	-11.7664	2.08546	-10.873	-0.28023	0.0402328	0.0084282	-24.8909	-5.24E-15	4.99688	0	0	0.111061	2.33506	12.9852	-3.72844	-83.1918	388.651	604.285	412.051	412.051	412.051	4.95421	-21.3571	-7.02719	-384.882	439.325	258.153	185.584	185.584	185.584	-21.6375	-7.78932	-3.53203	15.1169	-4.96329	0.98349	1.03993	0.249776	1.22046	-631.594	154.433	-11.8874	0	0	0.42443
439	0	-9.64667	0	0	-9.86856	2.2144	-12.1144	-0.297256	0.0337998	0.0022861	-28.578	2.80E-15	3.93971	0	0	0.119273	2.33088	12.0156	-4.85293	-75.4356	387.771	596.237	410.908	410.908	410.908	6.26091	-21.8502	-6.91485	-379.789	443.307	260.432	185.584	185.584	185.584	-22.2312	-7.94834	-4.78887	15.4271	-4.9896	2.17376	0.983764	0.30226	1.54015	-629.298	160.732	-8.81628	0	0	0.613832
440	0	-7.76409	0	0	-7.97908	2.33749	-13.2888	-0.308728	0.0234986	0.00138764	-31.4811	0	2.17729	0	0	0.123923	2.40602	10.9048	-5.87391	-66.8735	387.119	588.111	409.681	409.681	409.681	7.57939	-22.3723	-6.73707	-373.372	447.25	262.578	185.584	185.584	185.584	-22.8582	-8.06137	-6.06538	15.8948	-5.10164	3.28554	0.927766	0.353153	1.86843	-628.535	160.065	-4.78386	0	0	0.870799
441	0	-5.88985	0	0	-6.08191	2.4563	-14.4116	-0.313128	0.00887023	0.00669295	-33.3305	1.12E-14	-0.379157	0	0	0.123345	2.56171	9.63749	-6.74031	-57.4736	386.701	580.104	408.406	408.406	408.406	8.89554	-22.9579	-6.49822	-365.568	451.082	264.621	185.584	185.584	185.584	-23.5512	-8.13324	-7.34508	16.5812	-5.28788	4.28128	0.876584	0.399842	2.19085	-628.227	153.11	0.0977685	0	0	1.18621
442	0	-4.02733	0	0	-4.17924	2.57066	-15.4818	-0.309902	-0.00915235	0.0177243	-34.0868	9.32E-15	-3.53525	0	0	0.117266	2.79336	8.20126	-7.40382	-47.2193	386.516	572.426	407.122	407.122	407.122	10.1849	-23.632	-6.20163	-356.344	454.719	266.542	185.584	185.584	185.584	-24.3322	-8.16586	-8.60234	17.5395	-5.53053	5.12601	0.834314	0.440258	2.49564	-626.255	141.433	5.52302	0	0	1.54001
443	0	-2.1971	0	0	-2.29132	2.67868	-16.4826	-0.300068	-0.0285441	0.0330944	-33.9761	1.86E-15	-6.86237	0	0	0.107313	3.09059	6.58843	-7.82412	-36.1174	386.553	565.299	405.872	405.872	405.872	11.4147	-24.4095	-5.85119	-345.693	458.067	268.277	185.584	185.584	185.584	-25.212	-8.15916	-9.80445	18.8061	-5.80847	5.79067	0.807249	0.472851	2.77148	-621.419	127.107	10.9795	0	0	1.90411
444	0	-0.430772	0	0	-0.451397	2.77717	-17.386	-0.285839	-0.0462708	0.0509089	-33.4044	-5.59E-15	-9.76355	0	0	0.0965241	3.43806	4.79827	-7.97242	-24.2027	386.798	558.942	404.702	404.702	404.702	12.5493	-25.2986	-5.45194	-333.629	461.037	269.728	185.584	185.584	185.584	-26.1947	-8.11206	-10.9162	20.3927	-6.10122	6.25378	0.800228	0.498005	3.01116	-613.262	112.404	15.8514	0	0	2.24672
445	0	1.23758	0	0	1.30248	2.86242	-18.161	-0.269844	-0.0590182	0.068687	-32.8129	-1.86E-15	-11.6281	0	0	0.0878277	3.81657	2.83785	-7.83187	-11.5386	387.234	553.567	403.654	403.654	403.654	13.5575	-26.3068	-5.00958	-320.178	463.56	270.78	185.584	185.584	185.584	-27.2838	-8.02371	-11.9074	22.285	-6.39135	6.50019	0.815565	0.517505	3.2103	-601.394	99.7224	19.4153	0	0	2.53647
446	0	2.78027	0	0	2.93677	2.9313	-18.7821	-0.254586	-0.0647447	0.0839178	-32.5547	0	-12.0659	0	0	0.082521	4.20445	0.721485	-7.39433	1.78676	387.843	549.368	402.759	402.759	402.759	14.4206	-27.4462	-4.52903	-305.363	465.606	271.329	185.584	185.584	185.584	-28.4887	-7.89463	-12.7597	24.4445	-6.66569	6.51684	0.851091	0.531623	3.36783	-585.092	90.605	21.2114	0	0	2.74473
447	0	4.18239	0	0	4.4302	2.98201	-19.2363	-0.24176	-0.0624285	0.0939934	-32.7807	1.86E-15	-10.943	0	0	0.0799286	4.57874	-1.53078	-6.65634	15.6648	388.604	546.513	402.035	402.035	402.035	15.1367	-28.7376	-4.01296	-289.201	467.184	271.299	185.584	185.584	185.584	-29.8296	-7.72758	-13.4714	26.8157	-6.91572	6.28852	0.895822	0.540507	3.48604	-561.236	86.5541	20.8222	0	0	2.83905
448	0	5.44462	0	0	5.77799	3.01464	-19.5274	-0.231943	-0.0524638	0.0977331	-33.3994	1.86E-15	-8.43362	0	0	0.0781428	4.91623	-3.89454	-5.61882	29.967	389.498	545.14	401.483	401.483	401.483	15.7205	-30.2114	-3.46093	-271.703	468.344	270.665	185.584	185.584	185.584	-31.3383	-7.52787	-14.0568	29.3342	-7.13671	5.79839	0.932425	0.542859	3.56523	-525.874	88.2848	18.1628	0	0	2.78895
449	0	6.58047	0	0	6.99053	3.0314	-19.6765	-0.225059	-0.0372301	0.0953628	-34.1587	3.73E-15	-5.04311	0	0	0.0754111	5.19469	-6.34128	-4.29299	44.54	390.507	545.35	401.087	401.087	401.087	16.2014	-31.9032	-2.86891	-252.882	469.171	269.457	185.584	185.584	185.584	-33.0541	-7.30303	-14.5449	31.9348	-7.32636	5.03472	0.940221	0.536056	3.60245	-475.022	95.0587	13.7473	0	0	2.57295
450	0	7.61067	0	0	8.08779	3.03607	-19.718	-0.220309	-0.0206021	0.0882132	-34.7126	9.32E-16	-1.4945	0	0	0.070919	5.39504	-8.83765	-2.71074	59.1975	391.617	547.196	400.819	400.819	400.819	16.6171	-33.8482	-2.22982	-232.76	469.769	267.754	185.584	185.584	185.584	-35.0168	-7.06201	-14.9741	34.5561	-7.48337	4.00229	0.901538	0.516895	3.59349	-405.769	104.585	8.54172	0	0	2.18848
451	0	8.55612	0	0	9.09176	3.03276	-19.6885	-0.216647	-0.0059704	0.0778607	-34.729	0	1.53707	0	0	0.0647222	5.50495	-11.3443	-0.934831	73.7138	392.809	550.673	400.645	400.645	400.645	17.0054	-36.073	-1.53586	-211.376	470.241	265.664	185.584	185.584	185.584	-37.2584	-6.81452	-15.3831	37.1431	-7.60663	2.73401	0.807624	0.481821	3.53331	-317.409	113.377	3.41762	0	0	1.65992
452	0	9.43158	0	0	10.0185	3.02468	-19.6167	-0.213601	0.00476495	0.0663427	-34.0073	-2.80E-15	3.58477	0	0	0.0572019	5.52292	-13.8151	0.936248	87.8269	394.064	555.708	400.532	400.532	400.532	17.3946	-38.5898	-0.782191	-188.793	470.669	263.311	185.584	185.584	185.584	-39.7957	-6.57119	-15.8023	39.6467	-7.69566	1.29847	0.663188	0.4291	3.42054	-213.368	117.494	-1.19095	0	0	1.04586
453	0	10.2416	0	0	10.8733	3.01342	-19.5166	-0.212189	0.0113107	0.0551934	-32.5687	2.80E-15	4.4294	0	0	0.0487356	5.46129	-16.1984	2.77303	101.252	395.348	562.154	400.45	400.449	400.45	17.7992	-41.3926	0.0295819	-165.09	471.108	260.814	185.584	185.584	185.584	-42.6264	-6.344	-16.2476	42.0225	-7.75078	-0.201253	0.48655	0.358724	3.25852	-101.405	113.271	-5.39715	0	0	0.430902
454	0	10.9801	0	0	11.6492	2.99903	-19.3883	-0.212296	0.0130714	0.0456485	-30.3914	-6.99E-15	3.91468	0	0	0.0394058	5.34633	-18.4404	4.42982	113.709	396.611	569.797	400.374	400.374	400.374	18.2194	-44.4583	0.889507	-140.358	471.582	258.28	185.584	185.584	185.584	-45.7301	-6.14612	-16.7188	44.2298	-7.77324	-1.63865	0.302503	0.275721	3.05527	8.15456	98.5232	-9.30319	0	0	-0.0956897
455	0	11.628	0	0	12.3249	2.98032	-19.2212	-0.212686	0.0095107	0.0386198	-27.4021	-3.26E-15	1.96245	0	0	0.0295017	5.21464	-20.4898	5.76587	124.945	397.793	578.369	400.285	400.285	400.285	18.6404	-47.7465	1.77831	-114.692	472.083	255.797	185.584	185.584	185.584	-49.0677	-5.99	-17.1989	46.2323	-7.76434	-2.88264	0.136001	0.186991	2.8217	104.432	73.1818	-12.8969	0	0	-0.464736
456	0	12.1494	0	0	12.8609	2.95538	-18.9981	-0.212436	0.000243179	0.0344467	-23.6165	3.73E-15	-1.42954	0	0	0.0201684	5.10609	-22.3032	6.66839	134.77	398.827	587.578	400.166	400.166	400.166	19.0334	-51.198	2.66767	-88.1865	472.573	253.418	185.584	185.584	185.584	-52.5786	-5.88385	-17.6545	48.0006	-7.72497	-3.81991	0.0114298	0.10265	2.5726	177.338	40.2113	-16.059	0	0	-0.64414
457	0	12.4909	0	0	13.1992	2.92206	-18.699	-0.211912	-0.015188	0.0330337	-19.2524	-2.80E-15	-6.19756	0	0	0.0137091	5.05496	-23.8494	7.07275	143.066	399.656	597.132	400.005	400.005	400.005	19.3562	-54.7351	3.52143	-60.9289	472.977	251.163	185.584	185.584	185.584	-56.1801	-5.82726	-18.0378	49.5146	-7.65509	-4.37644	-0.0565404	0.0298784	2.32157	220.543	3.48108	-18.1734	0	0	-0.648558
458	0	12.5852	0	0	13.2676	2.87793	-18.3012	-0.211771	-0.0365901	0.0329567	-14.662	9.32E-16	-12.1202	0	0	0.0131492	5.08199	-25.1126	6.97285	149.799	400.241	606.765	399.792	399.792	399.792	19.5541	-58.2673	4.2971	-32.9902	473.192	249.011	185.584	185.584	185.584	-59.7722	-5.80821	-18.2891	50.7665	-7.55391	-4.53035	-0.0659437	-0.0278835	2.08203	234.017	-33.3338	-18.3222	0	0	-0.533216
459	0	12.3574	0	0	12.9876	2.82014	-17.7775	-0.212674	-0.062342	0.0314325	-10.3183	1.86E-15	-18.7239	0	0	0.0212166	5.1903	-26.092	6.41801	155.01	400.57	616.258	399.524	399.524	399.524	19.5627	-61.6977	4.94621	-4.41722	473.079	246.917	185.584	185.584	185.584	-63.2438	-5.80357	-18.3399	51.7603	-7.41987	-4.31174	-0.0283096	-0.0720838	1.86339	224.022	-67.8865	-15.761	0	0	-0.368932
460	0	11.7334	0	0	12.2841	2.74544	-17.096	-0.216097	-0.0891714	0.0241958	-6.88399	-3.73E-15	-25.2573	0	0	0.0384251	5.36612	-26.8001	5.49907	158.801	400.65	625.436	399.204	399.204	399.205	19.3139	-64.9306	5.41501	24.76	472.473	244.833	185.584	185.584	185.584	-66.4822	-5.78387	-18.119	52.5116	-7.25127	-3.79101	0.0393001	-0.10445	1.67491	200.598	-98.6496	-10.3831	0	0	-0.213448
461	0	10.651	0	0	11.0981	2.65049	-16.2224	-0.224291	-0.11284	0.00592644	-5.1535	1.86E-15	-30.7712	0	0	0.0606022	5.58329	-27.2603	4.33013	161.321	400.502	634.169	398.846	398.846	398.846	18.7453	-67.881	5.64728	54.5089	471.196	242.73	185.584	185.584	185.584	-69.3872	-5.72114	-17.5595	53.0451	-7.04652	-3.06223	0.118383	-0.127898	1.52141	175.151	-125.096	-2.73794	0	0	-0.0964534
462	0	9.07652	0	0	9.40516	2.53246	-15.1255	-0.239128	-0.129015	-0.0284934	-5.83467	5.59E-15	-34.2534	0	0	0.0776778	5.80954	-27.5034	3.0317	162.751	400.157	642.367	398.472	398.472	398.472	17.8096	-70.4877	5.59038	84.7627	469.071	240.636	185.584	185.584	185.584	-71.8884	-5.59713	-16.6073	53.3919	-6.8054	-2.22689	0.189584	-0.14234	1.40688	159.088	-146.641	6.11628	0	0	-0.0209295
463	0	7.02134	0	0	7.23065	2.38977	-13.7842	-0.261404	-0.134175	-0.0821287	-9.32101	-7.45E-15	-34.8159	0	0	0.0758671	6.01268	-27.5656	1.71755	163.292	399.647	649.965	398.115	398.115	398.115	16.4846	-72.7252	5.20405	115.383	465.941	238.659	185.584	185.584	185.584	-73.9616	-5.40895	-15.2291	53.5871	-6.52976	-1.38111	0.238214	-0.146651	1.32995	161.003	-162.243	14.6951	0	0	0.0271141
464	0	4.55729	0	0	4.66271	2.22272	-12.1941	-0.289883	-0.126022	-0.154629	-15.4201	0	-31.8684	0	0	0.0442812	6.16536	-27.4854	0.486784	163.16	399.009	656.921	397.815	397.815	397.815	14.7794	-74.6132	4.47048	146.13	461.697	236.997	185.584	185.584	185.584	-75.6392	-5.16945	-13.4213	53.6679	-6.22448	-0.608167	0.252799	-0.137791	1.28538	186.421	-169.672	21.3504	0	0	0.062914
465	0	1.82412	0	0	1.85443	2.03392	-10.3737	-0.31959	-0.104712	-0.241585	-23.0627	8.39E-15	-25.3612	0	0	-0.0157175	6.24791	-27.3019	-0.580171	162.572	398.281	663.207	397.613	397.613	397.613	12.7388	-76.2202	3.40349	176.652	456.308	235.933	185.584	185.584	185.584	-77.0111	-4.90161	-11.2186	53.6713	-5.89765	0.0249381	0.226183	-0.114141	1.26026	237.458	-166.304	24.8238	0	0	0.0923133
466	0	-0.979036	0	0	-0.98956	1.82847	-8.36837	-0.341789	-0.0731839	-0.335522	-30.2965	4.66E-16	-15.8782	0	0	-0.086519	6.2496	-27.0529	-1.42311	161.74	397.502	668.81	397.548	397.548	397.548	10.4436	-77.6547	2.05356	206.503	449.848	235.794	185.584	185.584	185.584	-78.2112	-4.62796	-8.69879	53.6329	-5.56068	0.468631	0.15544	-0.0765703	1.23764	313.878	-150.403	24.7454	0	0	0.109429
467	0	-3.62319	0	0	-3.64488	1.6137	-6.24982	-0.345219	-0.0365903	-0.428063	-34.5861	-4.43E-15	-4.55484	0	0	-0.141624	6.16844	-26.7729	-2.00297	160.863	396.713	673.723	397.654	397.654	397.654	8.00325	-79.0432	0.506358	235.168	442.512	236.877	185.584	185.584	185.584	-79.3886	-4.35965	-5.98171	53.5847	-5.22756	0.691327	0.0391557	-0.0301743	1.19833	415.01	-122.501	21.6189	0	0	0.10271
468	0	-5.89688	0	0	-5.91216	1.39875	-4.11207	-0.318961	-0.000889327	-0.511848	-33.4679	-2.68E-15	7.15116	0	0	-0.161914	6.01037	-26.4916	-2.30331	160.118	395.951	677.946	397.947	397.947	397.947	5.54524	-80.4962	-1.12491	262.113	434.598	239.361	185.584	185.584	185.584	-80.6705	-4.09067	-3.21926	53.5532	-4.91391	0.680897	-0.122393	0.0177075	1.12402	540.082	-85.5379	16.3452	0	0	0.0627235
469	0	-7.65786	0	0	-7.66284	1.19368	-2.06162	-0.256022	0.0288321	-0.581973	-25.3827	-4.66E-16	17.7623	0	0	-0.147776	5.78787	-26.2322	-2.33234	159.646	395.249	681.483	398.429	398.429	398.429	3.19941	-82.0715	-2.71179	286.819	426.478	243.21	185.584	185.584	185.584	-82.1238	-3.80068	-0.578651	53.5572	-4.63517	0.446779	-0.326772	0.059494	1.0025	687.39	-44.0049	9.61645	0	0	-0.012863
470	0	-8.87183	0	0	-8.87189	1.00839	-0.20432	-0.157313	0.0495502	-0.635733	-10.4588	-3.73E-15	26.0702	0	0	-0.115447	5.5184	-26.0102	-2.12469	159.546	394.633	684.335	399.084	399.084	399.084	1.08261	-83.7469	-4.12449	308.821	418.543	248.112	185.584	185.584	185.584	-83.7278	-3.46539	1.77805	53.6055	-4.40463	0.0218735	-0.564934	0.0905236	0.831386	850.814	-2.43948	1.69649	0	0	-0.115934
471	0	-9.62065	0	0	-9.62342	0.851533	1.36853	-0.0345702	0.0598947	-0.672713	9.1085	1.86E-15	31.262	0	0	-0.080256	5.22267	-25.8325	-1.74054	159.87	394.115	686.499	399.879	399.879	399.879	-0.714555	-85.4119	-5.24561	327.735	411.148	253.476	185.584	185.584	185.584	-85.3668	-3.06888	3.71456	53.696	-4.23138	-0.537993	-0.819716	0.107792	0.622548	1018.54	34.1858	-7.30209	0	0	-0.223348
472	0	-10.0723	0	0	-10.0827	0.729379	2.59206	0.092009	0.0595937	-0.694553	29.5607	9.32E-16	32.952	0	0	-0.0443847	4.92256	-25.6979	-1.26082	160.618	393.697	687.963	400.77	400.77	400.77	-2.1373	-86.8904	-5.98461	343.293	404.564	258.516	185.584	185.584	185.584	-86.8527	-2.61071	5.13893	53.8145	-4.11878	-1.15848	-1.06845	0.111162	0.402415	1175.01	61.0308	-17.242	0	0	-0.296851
473	0	-10.4239	0	0	-10.4429	0.645011	3.43581	0.199999	0.0494345	-0.704294	46.7081	1.63E-15	31.1645	0	0	-0.00246642	4.63884	-25.5988	-0.777694	161.75	393.367	688.706	401.705	401.705	401.705	-3.17166	-87.9865	-6.29231	355.342	398.942	262.399	185.584	185.584	185.584	-87.9746	-2.10443	6.01719	53.9369	-4.06331	-1.75581	-1.28816	0.101324	0.204076	1305.05	73.6017	-27.8213	0	0	-0.291268
474	0	-10.8401	0	0	-10.8656	0.59806	3.90473	0.271971	0.031873	-0.70507	57.1843	6.06E-15	26.349	0	0	0.0434053	4.38878	-25.5228	-0.381953	163.195	393.104	688.702	402.63	402.63	402.63	-3.84191	-88.5388	-6.17121	363.825	394.291	264.417	185.584	185.584	185.584	-88.5569	-1.56984	6.37679	54.0312	-4.05472	-2.24887	-1.46045	0.0822605	0.0576053	1397.07	70.1677	-38.5607	0	0	-0.170181
475	0	-11.4094	0	0	-11.4381	0.58528	4.03228	0.298908	0.0107091	-0.698544	59.1671	-3.84E-15	19.3567	0	0	0.0781532	4.18405	-25.4559	-0.150346	164.865	392.88	687.92	403.496	403.496	403.496	-4.20089	-88.4619	-5.67651	368.737	390.502	264.124	185.584	185.584	185.584	-88.505	-1.02597	6.29747	54.0617	-4.07676	-2.57131	-1.57318	0.0593155	-0.0169706	1443.45	51.9569	-48.5961	0	0	0.079612
476	0	-12.1282	0	0	-12.1564	0.601774	3.86766	0.279585	-0.0102358	-0.68464	52.4722	1.81E-15	11.3312	0	0	0.0841764	4.02958	-25.3843	-0.13636	166.671	392.666	686.333	404.257	404.257	404.257	-4.31623	-87.7653	-4.90556	370.108	387.382	261.397	185.584	185.584	185.584	-87.8248	-0.489485	5.89283	53.9932	-4.10897	-2.67999	-1.61884	0.0374084	-0.00883733	1439.79	22.5658	-56.683	0	0	0.437744
477	0	-12.9079	0	0	-12.9319	0.642352	3.46237	0.218216	-0.0276015	-0.662303	38.2795	3.76E-15	3.58233	0	0	0.0572776	3.92323	-25.2962	-0.366626	168.527	392.43	683.924	404.877	404.877	404.877	-4.25782	-86.5495	-3.98015	368	384.705	256.444	185.584	185.584	185.584	-86.6172	0.0220895	5.28934	53.7953	-4.12859	-2.55782	-1.59594	0.0195959	0.0812242	1385.09	-12.645	-61.5052	0	0	0.848392
478	0	-13.5953	0	0	-13.6126	0.702655	2.85946	0.122798	-0.0382107	-0.630662	18.7933	-1.63E-15	-2.59785	0	0	0.0144272	3.85655	-25.1829	-0.842481	170.358	392.145	680.687	405.329	405.329	405.329	-4.08897	-84.9874	-3.02634	362.543	382.252	249.752	185.584	185.584	185.584	-85.057	0.486352	4.60751	53.4461	-4.1125	-2.21146	-1.50839	0.00881203	0.245988	1282.35	-46.3193	-62.2509	0	0	1.23113
479	0	-14	0	0	-14.0094	0.780105	2.0842	0.00581095	-0.0385633	-0.589185	-2.9494	-1.05E-15	-6.16737	0	0	-0.0124744	3.81594	-25.0393	-1.54417	172.096	391.784	676.638	405.592	405.592	405.592	-3.86015	-83.2976	-2.15418	353.959	379.86	242.011	185.584	185.584	185.584	-83.3649	0.876301	3.9452	52.9355	-4.03922	-1.66645	-1.36257	0.00820768	0.470269	1138.16	-69.7872	-59.1471	0	0	1.50035
480	0	-13.9277	0	0	-13.9306	0.874608	1.13722	-0.115199	-0.0264036	-0.537648	-23.3727	-8.15E-16	-6.699	0	0	0.0052478	3.78386	-24.8646	-2.43405	173.687	391.317	671.813	405.655	405.655	405.655	-3.60491	-81.7096	-1.43875	342.579	377.447	233.995	185.584	185.584	185.584	-81.772	1.16713	3.36415	52.2678	-3.89086	-0.963396	-1.1704	0.0210834	0.731474	963.582	-75.5107	-53.646	0	0	1.59102
481	0	-13.2211	0	0	-13.2212	0.988611	-0.0059379	-0.220598	-0.00322037	-0.475175	-39.087	-4.78E-15	-4.63327	0	0	0.0728719	3.73985	-24.6631	-3.45692	175.086	390.717	666.279	405.511	405.511	405.511	-3.33987	-80.4213	-0.906008	328.819	375.028	226.436	185.584	185.584	185.584	-80.4774	1.3487	2.88376	51.4636	-3.65499	-0.157525	-0.942367	0.0468321	1.00559	770.201	-61.1455	-47.76	0	0	1.47587
482	0	-11.801	0	0	-11.8045	1.12582	-1.38167	-0.294378	0.0245088	-0.400352	-47.8306	6.99E-16	-1.18536	0	0	0.165194	3.661	-24.4444	-4.53738	176.265	389.96	660.13	405.164	405.164	405.164	-3.0724	-79.5564	-0.529019	313.136	372.697	219.897	185.584	185.584	185.584	-79.6055	1.4382	2.48745	50.5603	-3.32577	0.678488	-0.689185	0.0777339	1.27068	568.001	-31.7428	-42.9056	0	0	1.17333
483	0	-9.69383	0	0	-9.70736	1.28853	-3.01102	-0.331039	0.047367	-0.312608	-49.3049	-4.43E-15	2.13526	0	0	0.241635	3.52276	-24.2235	-5.57778	177.212	389.025	653.495	404.624	404.624	404.624	-2.8138	-79.1374	-0.238739	295.984	370.573	214.684	185.584	185.584	185.584	-79.1797	1.48446	2.14051	49.6108	-2.90498	1.45193	-0.422189	0.103146	1.51532	364.194	3.09974	-39.0773	0	0	0.745099
484	0	-7.02705	0	0	-7.05264	1.47467	-4.86873	-0.337296	0.0588058	-0.215565	-45.2078	-2.33E-16	4.27413	0	0	0.273726	3.3006	-24.0182	-6.46118	177.924	387.901	646.525	403.906	403.906	403.906	-2.58904	-79.0924	0.051342	277.797	368.751	210.839	185.584	185.584	185.584	-79.1293	1.55785	1.81109	48.6794	-2.40216	2.05223	-0.158707	0.116145	1.73967	167.968	35.2375	-35.3163	0	0	0.290048
485	0	-3.98863	0	0	-4.01753	1.67643	-6.87069	-0.322115	0.0596612	-0.11919	-37.8668	3.03E-15	5.10572	0	0	0.258291	2.97339	-23.8456	-7.06334	178.398	386.59	639.389	403.032	403.033	403.033	-2.43214	-79.2964	0.417631	258.988	367.262	208.215	185.584	185.584	185.584	-79.3299	1.72797	1.48064	47.8345	-1.83468	2.3625	0.0659028	0.119092	1.94831	-0.786301	62.5312	-31.2845	0	0	-0.0735845
486	0	-0.779238	0	0	-0.788719	1.88197	-8.89276	-0.291733	0.0532161	-0.0362185	-29.261	-6.29E-15	4.88726	0	0	0.20972	2.52838	-23.7155	-7.27532	178.615	385.114	632.259	402.03	402.03	402.03	-2.36787	-79.6165	0.906601	239.935	366.092	206.564	185.584	185.584	185.584	-79.6486	2.03901	1.14081	47.1385	-1.22702	2.28165	0.210494	0.116296	2.14759	-117.413	84.7466	-27.3678	0	0	-0.265413
487	0	2.41889	0	0	2.46257	2.07839	-10.8045	-0.253935	0.0426127	0.0242198	-21.0756	-2.56E-15	3.93129	0	0	0.149507	1.96694	-23.6257	-7.0326	178.512	383.521	625.288	400.928	400.928	400.928	-2.39882	-79.9388	1.52485	220.95	365.204	205.599	185.584	185.584	185.584	-79.9708	2.49531	0.790317	46.6367	-0.609608	1.75363	0.249858	0.112037	2.33973	-165.908	102.518	-24.1606	0	0	-0.294066
488	0	5.45889	0	0	5.59183	2.2546	-12.4991	-0.217015	0.0321672	0.0591728	-14.4876	1.98E-15	2.70403	0	0	0.0963025	1.30906	-23.5581	-6.34071	177.976	381.887	618.598	399.759	399.759	399.759	-2.50699	-80.1812	2.24121	202.251	364.548	205.051	185.584	185.584	185.584	-80.2137	3.06405	0.436006	46.3478	-0.01677	0.793538	0.188958	0.107215	2.52494	-146.043	117.032	-22.2551	0	0	-0.240672
489	0	8.23621	0	0	8.48693	2.40334	-13.9125	-0.186589	0.0243027	0.0708037	-9.96611	-4.89E-15	1.53473	0	0	0.0587931	0.593903	-23.4804	-5.28565	176.838	380.302	612.267	398.555	398.555	398.555	-2.66237	-80.2963	3.00141	183.957	364.08	204.7	185.584	185.584	185.584	-80.329	3.69044	0.0908507	46.2574	0.516769	-0.501802	0.0570543	0.0979133	2.69802	-71.1315	127.165	-21.5974	0	0	-0.188158
490	0	10.6868	0	0	11.0699	2.52196	-15.0274	-0.165704	0.0191026	0.0647755	-7.47494	3.52E-15	0.573416	0	0	0.0371111	-0.124445	-23.3511	-4.02466	174.894	378.852	606.33	397.349	397.349	397.349	-2.83347	-80.2659	3.74632	166.097	363.768	204.395	185.584	185.584	185.584	-80.2981	4.31607	-0.229898	46.3177	0.9608	-1.96376	-0.103137	0.0750565	2.85156	35.9941	129.167	-21.2397	0	0	-0.164942
491	0	12.7814	0	0	13.2967	2.61193	-15.8654	-0.154417	0.0148954	0.0475682	-6.59464	4.44E-16	-0.194341	0	0	0.0264621	-0.785438	-23.1269	-2.75958	171.929	377.597	600.79	396.175	396.175	396.175	-2.99459	-80.092	4.42698	148.631	363.592	204.053	185.584	185.584	185.584	-80.1227	4.89292	-0.513314	46.4541	1.29373	-3.38015	-0.249169	0.0342496	2.98334	150.59	119.777	-19.8473	0	0	-0.142159
492	0	14.5164	0	0	15.1524	2.67773	-16.4738	-0.151007	0.00955953	0.0246218	-6.76052	3.23E-15	-0.882184	0	0	0.0213697	-1.33267	-22.7688	-1.70125	167.756	376.566	595.631	395.065	395.065	395.065	-3.12854	-79.787	5.01256	131.477	363.539	203.648	185.584	185.584	185.584	-79.8158	5.39026	-0.752149	46.5762	1.50559	-4.53346	-0.350199	-0.022321	3.093	252.086	98.8049	-16.5541	0	0	-0.0743234
493	0	15.9047	0	0	16.6443	2.72562	-16.9143	-0.153197	0.00231167	8.83E-05	-7.4531	-1.81E-15	-1.55169	0	0	0.0180386	-1.72384	-22.2465	-1.03303	162.236	375.753	590.84	394.055	394.055	394.055	-3.2274	-79.3658	5.49139	114.533	363.59	203.192	185.584	185.584	185.584	-79.3923	5.79559	-0.944921	46.592	1.5972	-5.23916	-0.385924	-0.0823744	3.18507	325.524	70.9052	-11.549	0	0	0.058968
494	0	16.9677	0	0	17.7931	2.76251	-17.2521	-0.158254	-0.00635977	-0.0227907	-8.23419	3.41E-15	-2.20388	0	0	0.0144364	-1.93811	-21.5398	-0.879847	155.3	375.139	586.426	393.181	393.181	393.181	-3.29132	-78.8402	5.86765	97.6954	363.715	202.726	185.584	185.584	185.584	-78.8642	6.11187	-1.09442	46.4212	1.57786	-5.37769	-0.345585	-0.130495	3.26208	361.516	43.2415	-5.88819	0	0	0.2388
495	0	17.7288	0	0	18.625	2.79485	-17.5473	-0.163704	-0.0149474	-0.0411505	-8.81261	-3.96E-15	-2.77332	0	0	0.00998734	-1.97975	-20.6397	-1.2861	146.96	374.703	582.426	392.479	392.479	392.479	-3.32604	-78.2157	6.1551	80.868	363.881	202.296	185.584	185.584	185.584	-78.2374	6.35196	-1.20521	46.0053	1.46176	-4.91618	-0.227454	-0.153856	3.32135	355.644	22.45	-0.889426	0	0	0.414231
496	0	18.21	0	0	19.1652	2.82748	-17.8442	-0.167207	-0.0217612	-0.052654	-9.00741	1.86E-15	-3.17912	0	0	0.00493823	-1.87719	-19.5486	-2.20572	137.311	374.434	578.912	391.975	391.975	391.975	-3.33871	-77.492	6.36985	63.9774	364.049	201.948	185.584	185.584	185.584	-77.5117	6.53116	-1.2821	45.3137	1.26532	-3.91686	-0.0419572	-0.148316	3.3569	309.176	11.7648	2.54121	0	0	0.520481
497	0	18.4289	0	0	19.4331	2.86267	-18.1632	-0.16739	-0.0255395	-0.0560037	-8.78577	3.03E-15	-3.3647	0	0	-3.86E-06	-1.67715	-18.2806	-3.50831	126.522	374.325	575.982	391.686	391.686	391.686	-3.33245	-76.6636	6.52298	46.98	364.192	201.708	185.584	185.584	185.584	-76.6819	6.65896	-1.32954	44.3457	1.00652	-2.52841	0.186221	-0.119225	3.35861	229.671	10.3626	4.21597	0	0	0.503581
498	0	18.3995	0	0	19.4407	2.89947	-18.4955	-0.164473	-0.0263482	-0.0515379	-8.27246	-4.19E-15	-3.36615	0	0	-0.0041597	-1.43495	-16.8602	-5.00237	114.822	374.366	573.746	391.619	391.619	391.619	-3.30259	-75.7231	6.61515	29.8672	364.297	201.582	185.584	185.584	185.584	-75.74	6.73273	-1.35165	43.1258	0.705725	-0.959851	0.423691	-0.0765872	3.32008	129.684	14.9076	4.53712	0	0	0.345148
499	0	18.1323	0	0	19.1934	2.93367	-18.8033	-0.15999	-0.0248999	-0.0411361	-7.67366	1.63E-15	-3.23483	0	0	-0.00722572	-1.20329	-15.3192	-6.47031	102.465	374.53	572.299	391.767	391.767	391.767	-3.23758	-74.6638	6.63466	12.6643	364.365	201.553	185.584	185.584	185.584	-74.6793	6.73677	-1.35108	41.697	0.386434	0.557197	0.638236	-0.0286476	3.24092	23.8139	22.172	4.00911	0	0	0.0740238
500	0	17.6375	0	0	18.6932	2.95841	-19.0252	-0.155552	-0.0217804	-0.0276307	-7.13178	3.61E-15	-2.96462	0	0	-0.0093064	-1.02266	-13.6923	-7.70569	89.7042	374.776	571.707	392.119	392.119	392.119	-3.12381	-73.4828	6.56088	-4.57566	364.407	201.595	185.584	185.584	185.584	-73.4965	6.64717	-1.32821	40.1109	0.0743613	1.80747	0.807343	0.0216243	3.12707	-74.5352	30.7868	2.89845	0	0	-0.245533
501	0	16.9248	0	0	17.942	2.96549	-19.0886	-0.152179	-0.0168729	-0.0139982	-6.66498	-2.68E-15	-2.45489	0	0	-0.0107708	-0.915689	-12.0121	-8.54225	76.7619	375.056	571.997	392.657	392.657	392.656	-2.95143	-72.1809	6.37195	-21.7833	364.441	201.673	185.584	185.584	185.584	-72.1923	6.44067	-1.2816	38.4195	-0.205383	2.6217	0.922791	0.0755901	2.98811	-155.751	41.3539	1.20745	0	0	-0.543543
502	0	16.0027	0	0	16.9439	2.94707	-18.9236	-0.14974	-0.0100171	-0.00265181	-6.14585	-1.98E-15	-1.60536	0	0	-0.0120916	-0.885892	-10.3059	-8.86923	63.8205	375.335	573.154	393.361	393.361	393.361	-2.71795	-70.7591	6.05426	-38.8877	364.489	201.756	185.584	185.584	185.584	-70.7679	6.10366	-1.21045	36.6697	-0.432418	2.89148	0.987603	0.132865	2.83385	-214.683	54.214	-0.940067	0	0	-0.770606
503	0	14.8761	0	0	15.7049	2.89738	-18.4767	-0.147754	-0.00175132	0.00468422	-5.42716	2.59E-15	-0.42136	0	0	-0.0137024	-0.920208	-8.59393	-8.63454	51.0198	375.601	575.131	394.212	394.212	394.212	-2.42912	-69.2152	5.60929	-55.8298	364.579	201.808	185.584	185.584	185.584	-69.2213	5.63813	-1.11678	34.8998	-0.594505	2.57132	1.00809	0.190494	2.67454	-249.359	68.5509	-3.24327	0	0	-0.903271
504	0	13.5439	0	0	14.2323	2.81375	-17.7194	-0.145455	0.00699149	0.00731989	-4.39234	3.84E-15	0.995859	0	0	-0.0156483	-0.993502	-6.88975	-7.84193	38.4592	375.867	577.856	395.193	395.193	395.193	-2.09864	-67.5408	5.05602	-72.5725	364.744	201.796	185.584	185.584	185.584	-67.5443	5.0638	-1.00603	33.1383	-0.689149	1.67423	0.989552	0.240721	2.51591	-260.438	81.5636	-5.21859	0	0	-0.940322
505	0	11.9983	0	0	12.532	2.69721	-16.6532	-0.14196	0.0154201	0.00493838	-2.9937	1.63E-15	2.49568	0	0	-0.0173538	-1.0743	-5.20057	-6.54659	26.1981	376.169	581.243	396.285	396.285	396.285	-1.74562	-65.7204	4.42921	-89.1058	365.014	201.686	185.584	185.584	185.584	-65.7217	4.41589	-0.886865	31.4034	-0.723019	0.26553	0.934539	0.277144	2.36421	-249.95	90.5319	-6.59383	0	0	-0.89233
506	0	10.224	0	0	10.6045	2.55241	-15.3118	-0.137304	0.0223275	-0.00247853	-1.35367	2.56E-15	3.83641	0	0	-0.0177593	-1.13095	-3.5286	-4.84973	14.2565	376.556	585.2	397.47	397.471	397.47	-1.39084	-63.7321	3.77437	-105.449	365.416	201.443	185.584	185.584	185.584	-63.7315	3.73977	-0.770448	29.7037	-0.708877	-1.54451	0.848494	0.2928	2.22353	-222.449	92.2294	-7.06335	0	0	-0.780749
507	0	8.19977	0	0	8.44368	2.38689	-13.757	-0.131804	0.0263694	-0.0144047	0.311649	2.80E-15	4.73033	0	0	-0.0155022	-1.13761	-1.87256	-2.88905	2.61917	377.07	589.637	398.736	398.736	398.736	-1.05347	-61.5496	3.14088	-121.651	365.971	201.042	185.584	185.584	185.584	-61.5478	3.08418	-0.668786	28.0397	-0.66112	-3.61157	0.743366	0.282402	2.09416	-185.533	84.2906	-6.47734	0	0	-0.63695
508	0	5.9034	0	0	6.03736	2.20981	-12.0704	-0.125982	0.0265101	-0.0296993	1.73114	0	4.91487	0	0	-0.00977018	-1.07891	-0.229558	-0.822375	-8.75086	377.734	594.47	400.069	400.069	400.069	-0.749149	-59.1472	2.57465	-137.779	366.684	200.468	185.584	185.584	185.584	-59.1445	2.49466	-0.592044	26.4071	-0.591974	-5.77392	0.638888	0.244987	1.97483	-149.327	66.1259	-4.939	0	0	-0.4998
509	0	3.31708	0	0	3.37188	2.03039	-10.3394	-0.120764	0.021976	-0.0467795	2.59418	-6.99E-16	4.19137	0	0	-0.00134092	-0.952177	1.40266	1.19412	-19.8916	378.549	599.624	401.458	401.458	401.458	-0.4898	-56.5039	2.1116	-153.912	367.544	199.728	185.584	185.584	185.584	-56.5008	2.00817	-0.545329	24.8012	-0.508814	-7.87404	0.557142	0.185249	1.86073	-124.238	39.227	-2.82307	0	0	-0.407411
510	0	0.433894	0	0	0.438886	1.85634	-8.64176	-0.117404	0.0128154	-0.0642481	2.58236	0	2.52164	0	0	0.00665608	-0.766635	3.0235	3.02854	-30.8184	379.485	605.031	402.898	402.898	402.898	-0.285651	-53.6086	1.77338	-170.128	368.514	198.85	185.584	185.584	185.584	-53.6053	1.64991	-0.525069	23.2207	-0.41335	-9.78051	0.517701	0.111126	1.74751	-118.39	6.475	-0.675074	0	0	-0.386625
511	0	-2.73611	0	0	-2.75687	1.6928	-7.03237	-0.116764	0.000440132	-0.0817407	1.44294	1.14E-15	0.106264	0	0	0.00927711	-0.540119	4.62767	4.59086	-41.506	380.499	610.619	404.384	404.384	404.384	-0.148318	-50.4638	1.56591	-186.481	369.535	197.889	185.584	185.584	185.584	-50.4603	1.43238	-0.516262	21.6708	-0.302423	-11.405	0.528597	0.0329094	1.63117	-134.378	-27.9689	0.875081	0	0	-0.439698
512	0	-6.16231	0	0	-6.19132	1.54199	-5.53822	-0.119172	-0.0121502	-0.0995333	-1.00465	2.56E-15	-2.59922	0	0	0.00112807	-0.294268	6.204	5.84116	-51.8806	381.541	616.313	405.909	405.909	405.909	-0.0919633	-47.0876	1.48146	-203.003	370.529	196.924	185.584	185.584	185.584	-47.0843	1.35596	-0.493283	20.1652	-0.169665	-12.71	0.588036	-0.0399981	1.50892	-170.246	-59.3899	1.2872	0	0	-0.547056
513	0	-9.79132	0	0	-9.81749	1.40385	-4.16294	-0.125763	-0.0223253	-0.118228	-4.9869	-3.73E-15	-5.11094	0	0	-0.0222025	-0.0495005	7.73546	6.78709	-61.8238	382.567	622.018	407.471	407.471	407.471	-0.130674	-43.5147	1.5032	-219.69	371.416	196.058	185.584	185.584	185.584	-43.5119	1.4101	-0.425423	18.7246	-0.00776862	-13.7053	0.683209	-0.103061	1.38145	-220.242	-85.0683	0.534465	0	0	-0.673465
514	0	-13.5438	0	0	-13.5614	1.27713	-2.89692	-0.13827	-0.0284459	-0.137915	-10.7072	-3.73E-15	-7.02925	0	0	-0.0623062	0.178347	9.20031	7.47214	-71.1874	383.543	627.625	409.061	409.061	409.061	-0.274444	-39.7984	1.60914	-236.497	372.135	195.416	185.584	185.584	185.584	-39.7971	1.57437	-0.283849	17.3747	0.190322	-14.4356	0.796869	-0.157529	1.25027	-277.657	-104.491	-1.00909	0	0	-0.783284
515	0	-17.3102	0	0	-17.3183	1.16045	-1.72875	-0.157736	-0.0294225	-0.156883	-18.156	0	-8.03196	0	0	-0.115643	0.379588	10.5743	7.95873	-79.8123	384.442	633.003	410.67	410.67	410.67	-0.525191	-36.0159	1.77315	-253.328	372.653	195.148	185.584	185.584	185.584	-36.0183	1.81836	-0.0479473	16.1426	0.429616	-14.9631	0.91286	-0.205939	1.11758	-337.578	-118.124	-2.78213	0	0	-0.85227
516	0	-20.9509	0	0	-20.9523	1.05327	-0.654349	-0.182893	-0.0251362	-0.172889	-26.8966	-5.59E-15	-7.93003	0	0	-0.171488	0.55001	11.8332	8.31141	-87.5484	385.244	638.013	412.283	412.283	412.283	-0.873091	-32.2708	1.96377	-270.015	372.979	195.411	185.584	185.584	185.584	-32.2798	2.10105	0.288958	15.0534	0.712273	-15.3503	1.01667	-0.251322	0.983026	-395.406	-126.763	-4.25438	0	0	-0.865126
517	0	-24.3043	0	0	-24.3047	0.956309	0.318004	-0.209961	-0.0168648	-0.183068	-36.0341	3.49E-15	-6.71504	0	0	-0.21345	0.68924	12.9557	8.58368	-94.2705	385.929	642.509	413.879	413.879	413.879	-1.29593	-28.6876	2.14151	-286.327	373.163	196.34	185.584	185.584	185.584	-28.707	2.37101	0.717139	14.1267	1.03679	-15.6474	1.09803	-0.295312	0.844844	-447.589	-131.337	-5.00787	0	0	-0.817957
518	0	-27.2052	0	0	-27.2113	0.871434	1.16905	-0.235568	-0.00569749	-0.18583	-44.5574	-5.65E-15	-4.42895	0	0	-0.226341	0.798666	13.925	8.80978	-99.8896	386.479	646.353	415.433	415.433	415.433	-1.76293	-25.3988	2.25823	-301.988	373.288	198.02	185.584	185.584	185.584	-25.4312	2.56982	1.21285	13.3746	1.39753	-15.8841	1.15033	-0.336493	0.703361	-491.103	-131.613	-4.97223	0	0	-0.717037
519	0	-29.5051	0	0	-29.5224	0.801403	1.87086	-0.257424	0.00800635	-0.180784	-51.5215	6.52E-15	-1.15644	0	0	-0.201764	0.879751	14.7307	9.00192	-104.359	386.878	649.422	416.91	416.91	416.91	-2.23925	-22.5278	2.26116	-316.716	373.46	200.465	185.584	185.584	185.584	-22.5737	2.63881	1.74241	12.8002	1.7845	-16.0681	1.17389	-0.3729	0.560414	-525.079	-126.683	-4.43268	0	0	-0.579691
520	0	-31.0912	0	0	-31.1213	0.749729	2.38837	-0.273976	0.0234967	-0.169032	-56.1584	2.33E-15	2.83323	0	0	-0.141149	0.933295	15.3689	9.15239	-107.676	387.109	651.616	418.272	418.272	418.272	-2.68827	-20.1744	2.10116	-330.256	373.797	203.624	185.584	185.584	185.584	-20.2304	2.52786	2.26609	12.3967	2.18342	-16.188	1.17063	-0.400903	0.420513	-549.15	-115.47	-3.90822	0	0	-0.426861
521	0	-31.9014	0	0	-31.9405	0.720446	2.68146	-0.284238	0.03983	-0.151897	-57.987	2.80E-15	7.12266	0	0	-0.0558811	0.959865	15.8419	9.23859	-109.875	387.164	652.861	419.472	419.472	419.472	-3.07385	-18.4015	1.74321	-342.408	374.413	207.393	185.584	185.584	185.584	-18.4601	2.20459	2.74296	12.1488	2.57554	-16.2182	1.14818	-0.418175	0.287531	-565.321	-97.8505	-3.95855	0	0	-0.278962
522	0	-31.9322	0	0	-31.9722	0.717574	2.7102	-0.287938	0.0560919	-0.130785	-56.905	-9.32E-16	11.2478	0	0	0.0361978	0.960745	16.1573	9.23039	-111.023	387.041	653.113	420.463	420.463	420.463	-3.36232	-17.2255	1.17647	-353.046	375.411	211.642	185.584	185.584	185.584	-17.2766	1.66227	3.13585	12.0337	2.93778	-16.1266	1.11402	-0.421856	0.167883	-576.029	-74.1402	-5.06078	0	0	-0.148218
523	0	-31.2393	0	0	-31.2709	0.7444	2.44171	-0.285655	0.0715893	-0.106623	-53.2204	-4.66E-15	14.8308	0	0	0.116816	0.939151	16.3258	9.09731	-111.205	386.75	652.352	421.192	421.192	421.192	-3.52396	-16.6144	0.420598	-362.123	376.869	216.231	185.584	185.584	185.584	-16.6472	0.923342	3.41403	12.0239	3.24321	-15.8809	1.0766	-0.410019	0.0685841	-584.623	-45.5543	-7.41869	0	0	-0.0365256
524	0	-29.9284	0	0	-29.9458	0.802606	1.85881	-0.278395	0.085285	-0.0800203	-47.5666	9.32E-16	17.6144	0	0	0.173174	0.900918	16.3596	8.8147	-110.518	386.311	650.583	421.61	421.61	421.61	-3.53406	-16.4921	-0.474705	-369.664	378.846	221.022	185.584	185.584	185.584	-16.4986	0.0371585	3.55331	12.0906	3.463	-15.4551	1.04176	-0.383169	-0.00369122	-593.645	-14.5555	-10.8174	0	0	0.0637033
525	0	-28.1397	0	0	-28.1441	0.891483	0.968045	-0.268185	0.0958118	-0.0520337	-40.8674	8.39E-15	19.4743	0	0	0.201322	0.854633	16.2705	8.3679	-109.054	385.757	647.833	421.673	421.673	421.673	-3.37418	-16.7503	-1.43796	-375.744	381.376	225.882	185.584	185.584	185.584	-16.7274	-0.92885	3.53491	12.2072	3.56813	-14.8332	1.013	-0.342307	-0.0387511	-604.476	15.8829	-14.6297	0	0	0.163472
526	0	-26.0279	0	0	-26.0281	1.00761	-0.196497	-0.258028	0.102151	-0.023826	-34.2072	0	20.4261	0	0	0.205935	0.811062	16.0686	7.75391	-106.894	385.129	644.145	421.345	421.345	421.345	-3.03351	-17.2659	-2.3906	-380.467	384.475	230.681	185.584	185.584	185.584	-17.2169	-1.90294	3.34478	12.3535	3.53285	-14.011	0.992148	-0.28957	-0.0276168	-618.192	42.882	-18.0186	0	0	0.27157
527	0	-23.7412	0	0	-23.7507	1.14522	-1.57609	-0.250976	0.103607	0.0020077	-28.6151	5.59E-15	20.5373	0	0	0.196466	0.782092	15.761	6.98121	-104.102	384.474	639.579	420.607	420.607	420.607	-2.50871	-17.9201	-3.26219	-383.935	388.136	235.295	185.584	185.584	185.584	-17.8545	-2.82247	2.97299	12.518	3.33774	-12.9964	0.978109	-0.227166	0.0415896	-633.512	64.4249	-20.1665	0	0	0.391028
528	0	-21.4031	0	0	-21.4359	1.29723	-3.09794	-0.249759	0.100225	0.0229756	-24.9061	1.86E-15	19.9023	0	0	0.18262	0.779545	15.3515	6.06841	-100.718	383.842	634.212	419.462	419.462	419.462	-1.80267	-18.6156	-4.00205	-386.218	392.338	239.619	185.584	185.584	185.584	-18.5479	-3.64368	2.41422	12.7011	2.97293	-11.8078	0.969493	-0.156571	0.176082	-649.089	79.732	-20.5422	0	0	0.521069
529	0	-19.1005	0	0	-19.1671	1.45657	-4.68849	-0.255608	0.092591	0.0368178	-23.4732	1.03E-14	18.6037	0	0	0.170811	0.814063	14.8401	5.04215	-96.7573	383.279	628.136	417.937	417.937	417.937	-0.922981	-19.2883	-4.58301	-387.346	397.037	243.58	185.584	185.584	185.584	-19.2357	-4.3441	1.6686	12.9151	2.44073	-10.4728	0.963621	-0.0797259	0.381783	-662.397	88.9202	-18.982	0	0	0.659721
530	0	-16.879	0	0	-16.9842	1.61738	-6.2863	-0.268304	0.0814398	0.0433473	-24.2488	3.73E-15	16.6883	0	0	0.163501	0.894238	14.2235	3.9352	-92.2144	382.83	621.461	416.086	416.085	416.085	0.119372	-19.9113	-4.99875	-387.297	402.175	247.144	185.584	185.584	185.584	-19.892	-4.91944	0.74251	13.1844	1.75673	-9.02568	0.961267	0.00152705	0.653258	-672.905	92.4881	-15.6359	0	0	0.807994
531	0	-14.7469	0	0	-14.8896	1.77556	-7.84834	-0.285351	0.0669969	0.0438259	-26.6628	5.13E-15	14.1321	0	0	0.159824	1.02603	13.4956	2.78503	-87.0641	382.529	614.312	413.985	413.985	413.985	1.30956	-20.4918	-5.25675	-386.005	407.674	250.324	185.584	185.584	185.584	-20.5235	-5.37718	-0.350525	13.5428	0.949677	-7.50628	0.960967	0.0848034	0.980998	-679.279	90.9804	-10.7928	0	0	0.967865
532	0	-12.6861	0	0	-12.8598	1.9287	-9.34956	-0.302442	0.0497943	0.0407802	-29.8013	2.56E-15	10.9436	0	0	0.157459	1.21224	12.6484	1.63188	-81.2677	382.403	606.833	411.734	411.734	411.734	2.62665	-21.062	-5.37191	-383.382	413.436	253.163	185.584	185.584	185.584	-21.1606	-5.7308	-1.58799	14.0301	0.059944	-5.95841	0.961203	0.167312	1.34538	-680.566	85.3928	-4.94904	0	0	1.14232
533	0	-10.6674	0	0	-10.8613	2.07573	-10.7788	-0.314896	0.0305813	0.0371442	-32.7005	4.08E-16	7.18169	0	0	0.153813	1.45225	11.6734	0.516246	-74.7816	382.471	599.186	409.444	409.444	409.444	4.04242	-21.6654	-5.36208	-379.337	419.348	255.715	185.584	185.584	185.584	-21.844	-5.99628	-2.93833	14.6864	-0.864037	-4.42767	0.960026	0.244329	1.72391	-675.918	76.501	1.37829	0	0	1.33076
534	0	-8.66711	0	0	-8.86672	2.21635	-12.1331	-0.319601	0.00991467	0.0357164	-34.6723	7.45E-15	2.94069	0	0	0.146785	1.74181	10.5634	-0.524037	-67.5664	382.737	591.547	407.228	407.228	407.228	5.52204	-22.343	-5.24604	-373.806	425.284	258.027	185.584	185.584	185.584	-22.6117	-6.19036	-4.36288	15.5461	-1.77064	-2.95909	0.95609	0.309848	2.09144	-665.581	64.7943	7.75853	0	0	1.52763
535	0	-6.67787	0	0	-6.86596	2.35038	-13.4111	-0.316619	-0.0124528	0.0380865	-35.5368	-1.86E-15	-1.68375	0	0	0.135605	2.07353	9.31452	-1.45704	-59.5965	383.195	584.104	405.19	405.19	405.19	7.02506	-23.124	-5.04241	-366.76	431.114	260.115	185.584	185.584	185.584	-23.4895	-6.32904	-5.8178	16.6325	-2.61145	-1.59433	0.949974	0.356938	2.4267	-650.85	49.9273	14.1359	0	0	1.72183
536	0	-4.71019	0	0	-4.86786	2.47694	-14.6056	-0.307692	-0.0358086	0.045153	-35.476	5.59E-15	-6.41779	0	0	0.121361	2.43756	7.92729	-2.25882	-50.8675	383.831	577.051	403.416	403.416	403.415	8.50506	-24.0247	-4.76919	-358.207	436.707	261.959	185.584	185.584	185.584	-24.4901	-6.42576	-7.25416	17.9529	-3.34717	-0.369409	0.943658	0.379996	2.71084	-634.127	32.0722	20.3923	0	0	1.90478
537	0	-2.78801	0	0	-2.89613	2.59396	-15.6986	-0.295089	-0.0581017	0.0561382	-34.8486	3.73E-15	-10.7925	0	0	0.106724	2.82293	6.40733	-2.91382	-41.4006	384.62	570.579	401.962	401.962	401.962	9.91217	-25.0524	-4.44262	-348.173	441.934	263.501	185.584	185.584	185.584	-25.6167	-6.48971	-8.62066	19.4978	-3.95355	0.686538	0.939295	0.378131	2.93357	-617.094	12.5656	26.187	0	0	2.07014
538	0	-0.94094	0	0	-0.982191	2.69832	-16.6634	-0.280935	-0.0766378	0.0695962	-34.0276	5.59E-15	-14.2613	0	0	0.0947291	3.21898	4.76473	-3.41226	-31.241	385.528	564.87	400.851	400.851	400.851	11.1992	-26.2106	-4.0767	-336.691	446.681	264.658	185.584	185.584	185.584	-26.8686	-6.52589	-9.8695	21.2426	-4.42449	1.55054	0.940758	0.354483	3.09262	-601.385	-6.8429	31.1211	0	0	2.21468
539	0	0.803636	0	0	0.842505	2.78639	-17.4702	-0.267157	-0.0892891	0.0828841	-33.3099	0	-16.3886	0	0	0.0872495	3.61609	3.01222	-3.74401	-20.4522	386.519	560.086	400.073	400.072	400.072	12.3297	-27.5043	-3.68265	-323.791	450.868	265.336	185.584	185.584	185.584	-28.2472	-6.53662	-10.9639	23.1525	-4.7715	2.20213	0.950145	0.316889	3.19548	-586.637	-24.011	34.8398	0	0	2.33106
540	0	2.42705	0	0	2.55337	2.85483	-18.0922	-0.254353	-0.0944421	0.0934664	-32.7679	0	-16.9156	0	0	0.0838908	4.00557	1.16306	-3.89205	-9.10807	387.555	556.37	399.586	399.586	399.586	13.2829	-28.9438	-3.26896	-309.494	454.453	265.457	185.584	185.584	185.584	-29.7599	-6.52374	-11.8831	25.1888	-5.01961	2.61892	0.963973	0.275796	3.25476	-569.947	-36.5935	36.9605	0	0	2.4032
541	0	3.92062	0	0	4.13498	2.9016	-18.5148	-0.242425	-0.0918563	0.0991111	-32.3201	1.86E-15	-15.8802	0	0	0.08242	4.37824	-0.770178	-3.83084	2.71011	388.597	553.842	399.33	399.33	399.33	14.0575	-30.5441	-2.84173	-293.816	457.44	264.978	185.584	185.584	185.584	-31.4211	-6.49069	-12.625	27.3135	-5.20055	2.77612	0.971868	0.240248	3.28375	-546.012	-42.8989	37.2697	0	0	2.40469
542	0	5.28319	0	0	5.57987	2.92663	-18.7401	-0.23128	-0.0827622	0.0987153	-31.8501	0	-13.6088	0	0	0.0802164	4.72304	-2.77504	-3.53205	14.9094	389.609	552.593	399.236	399.236	399.236	14.6699	-32.3218	-2.40494	-276.782	459.873	263.896	185.584	185.584	185.584	-33.248	-6.44351	-13.205	29.4929	-5.34532	2.65162	0.962919	0.214845	3.29164	-509.932	-42.3944	35.8348	0	0	2.31185
543	0	6.51719	0	0	6.88576	2.93205	-18.7888	-0.221398	-0.0696346	0.0923661	-31.3084	3.73E-15	-10.6413	0	0	0.0756907	5.02659	-4.83727	-2.97511	27.3768	390.565	552.69	399.233	399.233	399.233	15.1497	-34.2904	-1.96036	-258.434	461.827	262.253	185.584	185.584	185.584	-35.257	-6.39004	-13.6518	31.6968	-5.47852	2.23463	0.926609	0.200301	3.28172	-458.165	-35.5162	33.0103	0	0	2.11045
544	0	7.62589	0	0	8.0534	2.92164	-18.6952	-0.213404	-0.0558452	0.081312	-30.6916	-1.86E-15	-7.62627	0	0	0.0687429	5.27464	-6.93812	-2.15943	39.9698	391.444	554.164	399.259	399.26	399.259	15.5321	-36.4577	-1.50717	-238.834	463.387	260.129	185.584	185.584	185.584	-37.4591	-6.3379	-13.9995	33.8977	-5.61536	1.53501	0.856865	0.192857	3.25111	-389.671	-24.0631	29.504	0	0	1.80234
545	0	8.61242	0	0	9.08551	2.8998	-18.4985	-0.209287	-0.0431569	0.0674555	-30.1406	-3.73E-15	-5.01089	0	0	0.0605644	5.45525	-9.05205	-1.11404	52.5108	392.237	557.005	399.267	399.266	399.267	15.8491	-38.8251	-1.04224	-218.059	464.633	257.624	185.584	185.584	185.584	-39.859	-6.29257	-14.2804	36.0683	-5.76165	0.590312	0.752144	0.18786	3.19433	-305.983	-9.96968	25.6742	0	0	1.4059
546	0	9.48248	0	0	9.98894	2.87071	-18.236	-0.20925	-0.0332715	0.0526333	-29.6006	4.66E-15	-3.14437	0	0	0.0521036	5.56264	-11.1456	0.0977212	64.7881	392.94	561.157	399.218	399.218	399.218	16.1251	-41.3912	-0.560562	-196.192	465.628	254.859	185.584	185.584	185.584	-42.4575	-6.25639	-14.5197	38.1802	-5.91566	-0.531076	0.615285	0.179173	3.10548	-210.356	3.42011	22.1129	0	0	0.95307
547	0	10.2434	0	0	10.7727	2.83753	-17.9354	-0.211753	-0.0274171	0.0387071	-28.8157	1.86E-15	-2.22379	0	0	0.0437052	5.60064	-13.1784	1.38081	76.5651	393.553	566.506	399.089	399.089	399.089	16.373	-44.1515	-0.0576455	-173.312	466.41	251.956	185.584	185.584	185.584	-45.2514	-6.22922	-14.7318	40.203	-6.07073	-1.73303	0.45623	0.163309	2.98134	-108.656	12.5734	19.3679	0	0	0.491933
548	0	10.8981	0	0	11.441	2.80186	-17.6112	-0.214694	-0.0259001	0.0271064	-27.4902	-4.66E-15	-2.26861	0	0	0.035281	5.58371	-15.1054	2.61932	87.5981	394.072	572.89	398.866	398.866	398.866	16.593	-47.0938	0.466702	-149.501	466.991	249.03	185.584	185.584	185.584	-48.2285	-6.20961	-14.9188	42.1058	-6.21734	-2.90211	0.29085	0.140835	2.8229	-8.74083	14.9519	17.6839	0	0	0.0775794
549	0	11.4379	0	0	11.9853	2.7638	-17.264	-0.216604	-0.0280524	0.0186385	-25.4714	-6.52E-15	-3.16158	0	0	0.0267784	5.53517	-16.8822	3.69359	97.6602	394.491	580.101	398.543	398.543	398.543	16.7748	-50.1922	1.00595	-124.841	467.359	246.174	185.584	185.584	185.584	-51.3616	-6.19553	-15.0719	43.859	-6.34484	-3.92379	0.139879	0.115803	2.6367	80.2869	9.91313	16.8775	0	0	-0.240386
550	0	11.8383	0	0	12.3799	2.72247	-16.8853	-0.217399	-0.0329125	0.0132705	-22.8753	4.66E-15	-4.75135	0	0	0.0186805	5.48253	-18.4691	4.50024	106.565	394.8	587.908	398.12	398.12	398.12	16.9015	-53.4036	1.54688	-99.4219	467.483	243.449	185.584	185.584	185.584	-54.605	-6.18392	-15.1751	45.437	-6.44269	-4.70148	0.0236271	0.0937352	2.43389	150.127	-1.17199	16.4957	0	0	-0.433036
551	0	12.0603	0	0	12.5842	2.67655	-16.463	-0.219323	-0.0400587	0.0100837	-20.1722	3.73E-15	-6.94992	0	0	0.0120752	5.45114	-19.8358	4.97037	114.186	394.99	596.072	397.602	397.602	397.602	16.9527	-56.67	2.07182	-73.3296	467.321	240.888	185.584	185.584	185.584	-57.8972	-6.1693	-15.2091	46.8209	-6.50173	-5.17351	-0.042861	0.078687	2.22758	195.143	-16.0375	16.2529	0	0	-0.499213
552	0	12.0596	0	0	12.5522	2.62458	-15.9826	-0.224739	-0.0496032	0.00683357	-17.9213	-6.52E-15	-9.72338	0	0	0.00793513	5.45828	-20.9639	5.0802	120.466	395.061	604.368	397	397	397.001	16.9047	-59.9275	2.56094	-46.6404	466.821	238.507	185.584	185.584	185.584	-61.1696	-6.14253	-15.1516	47.9998	-6.51468	-5.32287	-0.0565072	0.0704007	2.03181	215.277	-32.7	16.1943	0	0	-0.46717
553	0	11.7969	0	0	12.2445	2.5648	-15.4273	-0.234419	-0.0611744	0.000739645	-16.539	-2.80E-15	-12.9608	0	0	0.00646162	5.50968	-21.8479	4.8512	125.419	395.024	612.598	396.332	396.332	396.332	16.7285	-63.1165	2.99262	-19.4135	465.914	236.322	185.584	185.584	185.584	-64.3566	-6.09054	-14.9759	48.9718	-6.4766	-5.17633	-0.025313	0.0657614	1.85649	215.4	-49.763	16.4432	0	0	-0.378975
554	0	11.2462	0	0	11.6361	2.49508	-14.7757	-0.247767	-0.073269	-0.0115317	-16.256	3.73E-15	-16.3688	0	0	0.00687593	5.59919	-22.4936	4.34161	129.116	394.894	620.599	395.622	395.622	395.622	16.3892	-66.1883	3.34207	8.29996	464.512	234.372	185.584	185.584	185.584	-67.4029	-5.99816	-14.6489	49.7425	-6.38454	-4.79505	0.0354737	0.0616653	1.70913	203.913	-66.0724	16.9233	0	0	-0.273965
555	0	10.3996	0	0	10.7219	2.41304	-14.0041	-0.264502	-0.0841231	-0.0328227	-17.2197	1.86E-15	-19.5257	0	0	0.00755933	5.71096	-22.917	3.63392	131.682	394.692	628.244	394.902	394.902	394.902	15.8492	-69.108	3.5805	36.4373	462.514	232.721	185.584	185.584	185.584	-70.2676	-5.85118	-14.1337	50.3243	-6.23691	-4.26166	0.109595	0.0549574	1.59092	189.377	-81.1836	17.4675	0	0	-0.175881
556	0	9.27351	0	0	9.52305	2.31621	-13.0866	-0.284315	-0.0920798	-0.0656779	-19.4021	1.86E-15	-21.9137	0	0	0.00653906	5.82317	-23.1423	2.8226	133.276	394.437	635.437	394.21	394.21	394.21	15.0729	-71.8587	3.67558	64.9035	459.813	231.474	185.584	185.584	185.584	-72.9296	-5.63966	-13.3917	50.7352	-6.03361	-3.66765	0.18164	0.0450978	1.50288	179.926	-94.7503	17.8694	0	0	-0.0938008
557	0	7.91453	0	0	8.09245	2.20222	-11.9976	-0.304724	-0.0948466	-0.111178	-22.3433	7.45E-15	-22.8861	0	0	0.00253245	5.91205	-23.2002	2.00407	134.091	394.142	642.112	393.589	393.589	393.589	14.0321	-74.4449	3.59397	93.5494	456.306	230.774	185.584	185.584	185.584	-75.3934	-5.36012	-12.3883	50.9977	-5.77574	-3.10384	0.238396	0.0329149	1.43905	182.239	-105.823	17.6433	0	0	-0.0264004
558	0	6.39923	0	0	6.5133	2.06928	-10.7163	-0.320844	-0.0899836	-0.168919	-25.1229	-5.59E-15	-21.7984	0	0	-0.00434288	5.95533	-23.1264	1.26969	134.334	393.817	648.228	393.083	393.083	393.083	12.7141	-76.8905	3.30713	122.151	451.916	230.793	185.584	185.584	185.584	-77.6874	-5.01621	-11.1009	51.1385	-5.46596	-2.65395	0.267246	0.0213455	1.38974	202.236	-112.263	16.1266	0	0	0.0302041
559	0	4.82562	0	0	4.88912	1.91688	-9.23411	-0.326368	-0.0758725	-0.23637	-26.5262	5.59E-15	-18.2176	0	0	-0.0130969	5.93504	-22.9599	0.700759	134.226	393.466	653.764	392.731	392.731	392.731	11.1301	-79.2282	2.79983	150.392	446.622	231.696	185.584	185.584	185.584	-79.8548	-4.61699	-9.53071	51.1874	-5.10923	-2.39015	0.257956	0.0140317	1.34154	244.157	-111.168	12.7829	0	0	0.0765314
560	0	3.29762	0	0	3.32657	1.74648	-7.56205	-0.315332	-0.0526054	-0.309752	-25.362	-1.63E-15	-12.1261	0	0	-0.0231552	5.83911	-22.7405	0.364219	133.99	393.093	658.716	392.562	392.562	392.562	9.3214	-81.4857	2.07936	177.868	440.482	233.595	185.584	185.584	185.584	-81.9381	-4.17373	-7.7129	51.1757	-4.71315	-2.36961	0.202352	0.0136925	1.28002	310.839	-99.7605	7.49409	0	0	0.106334
561	0	1.90615	0	0	1.91575	1.56202	-5.73716	-0.283742	-0.0220409	-0.384653	-20.8048	-4.43E-15	-4.00316	0	0	-0.0347817	5.66234	-22.5067	0.30792	133.833	392.698	663.091	392.595	392.595	392.595	7.35993	-83.6706	1.18231	204.103	433.651	236.492	185.584	185.584	185.584	-83.9616	-3.69669	-5.72137	51.1352	-4.28807	-2.63022	0.0943158	0.0214786	1.19232	403.438	-76.1157	0.600581	0	0	0.108021
562	0	0.711471	0	0	0.713059	1.37006	-3.82571	-0.231107	0.0115128	-0.456746	-12.6901	-1.34E-15	5.12211	0	0	-0.0472963	5.40662	-22.2927	0.554536	133.938	392.286	666.901	392.827	392.827	392.827	5.34277	-85.7599	0.176691	228.594	426.379	240.245	185.584	185.584	185.584	-85.9178	-3.19373	-3.66529	51.095	-3.84725	-3.18477	-0.0688407	0.0359353	1.07179	520.676	-40.7392	-7.12926	0	0	0.0704475
563	0	-0.267794	0	0	-0.267936	1.17951	-1.91971	-0.160875	0.0421226	-0.522639	-1.60884	-2.33E-16	13.8638	0	0	-0.0570336	5.08099	-22.1258	1.09474	134.446	391.859	670.155	393.241	393.241	393.241	3.37942	-87.6982	-0.844181	250.862	418.98	244.548	185.584	185.584	185.584	-87.7613	-2.67129	-1.67549	51.0795	-3.40609	-4.01437	-0.286628	0.0529359	0.917665	658.975	2.83566	-14.9055	0	0	-0.0107786
564	0	-1.05591	0	0	-1.05592	1.00056	-0.125755	-0.0800618	0.0636831	-0.580174	11.1769	-1.22E-15	20.8003	0	0	-0.0576209	4.70093	-22.0239	1.88204	135.445	391.42	672.856	393.799	393.799	393.799	1.57439	-89.403	-1.77579	270.495	411.785	248.954	185.584	185.584	185.584	-89.4121	-2.13641	0.117453	51.1057	-2.9812	-5.06323	-0.552615	0.0663907	0.737379	812.112	48.3919	-22.3003	0	0	-0.129821
565	0	-1.71057	0	0	-1.71112	0.843283	1.45121	0.00248169	0.0723588	-0.628305	24.0213	-1.57E-15	24.8921	0	0	-0.0435745	4.28732	-21.9951	2.8324	136.959	390.967	674.99	394.452	394.452	394.452	0.00972222	-90.7776	-2.52206	287.174	405.074	252.929	185.584	185.584	185.584	-90.7681	-1.59812	1.60725	51.1818	-2.58893	-6.23817	-0.854469	0.0707531	0.544083	971.707	89.1248	-29.4056	0	0	-0.271249
566	0	-2.30589	0	0	-2.30851	0.716193	2.72402	0.0778656	0.067714	-0.666584	35.1991	2.45E-15	25.7256	0	0	-0.0145442	3.86472	-22.0383	3.83111	138.955	390.493	676.526	395.141	395.141	395.141	-1.26647	-91.7261	-3.01455	300.671	399.034	255.924	185.584	185.584	185.584	-91.7225	-1.06748	2.73041	51.3066	-2.24428	-7.41529	-1.17134	0.0646457	0.355523	1127.06	119.663	-36.5057	0	0	-0.411979
567	0	-2.91408	0	0	-2.91998	0.625204	3.63369	0.137673	0.0525176	-0.694389	43.063	-8.15E-16	23.5487	0	0	0.0226524	3.45885	-22.1455	4.74748	141.349	389.978	677.416	395.804	395.804	395.804	-2.24195	-92.1675	-3.22477	310.831	393.733	257.45	185.584	185.584	185.584	-92.1823	-0.556512	3.47313	51.4711	-1.95916	-8.45483	-1.47818	0.0485072	0.191339	1265.99	136.56	-43.6133	0	0	-0.523374
568	0	-3.58847	0	0	-3.59793	0.573267	4.15214	0.173523	0.0311902	-0.71123	46.105	-2.21E-15	19.1089	0	0	0.0554716	3.09419	-22.3047	5.45358	144.025	389.398	677.598	396.383	396.383	396.383	-2.93376	-92.05	-3.16702	317.55	389.132	257.142	185.584	185.584	185.584	-92.0857	-0.07743	3.86653	51.6606	-1.74233	-9.22008	-1.74781	0.0267527	0.0722604	1376.23	138.877	-50.2299	0	0	-0.576841
569	0	-4.34734	0	0	-4.35951	0.560684	4.27765	0.177153	0.00854547	-0.716592	43.1049	-6.99E-16	13.4665	0	0	0.0701144	2.79169	-22.5024	5.84206	146.853	388.726	677.003	396.829	396.829	396.829	-3.37733	-91.3647	-2.89195	320.757	385.116	254.823	185.584	185.584	185.584	-91.4175	0.357294	3.97374	51.8572	-1.59887	-9.59592	-1.95739	0.00330294	0.019458	1447.37	127.317	-55.3968	0	0	-0.552028
570	0	-5.1584	0	0	-5.17118	0.585993	4.02516	0.142949	-0.0108603	-0.709631	33.5572	-6.12E-16	7.8158	0	0	0.0589418	2.56713	-22.7244	5.8381	149.698	387.938	675.561	397.107	397.107	397.107	-3.61506	-90.1607	-2.47411	320.42	381.529	250.558	185.584	185.584	185.584	-90.2243	0.733893	3.8734	52.0418	-1.5301	-9.50165	-2.08867	-0.0183586	0.0478548	1471.05	104.684	-58.086	0	0	-0.444191
571	0	-5.92921	0	0	-5.93981	0.647045	3.41548	0.0720432	-0.0226449	-0.688866	18.2207	-1.89E-16	3.31544	0	0	0.0285362	2.43039	-22.9567	5.40363	152.43	387.021	673.212	397.196	397.196	397.196	-3.68766	-88.5545	-1.99604	316.563	378.218	244.672	185.584	185.584	185.584	-88.6225	1.03718	3.64339	52.1955	-1.53356	-8.89639	-2.12849	-0.0330517	0.162308	1442.11	76.721	-57.7955	0	0	-0.266781
572	0	-6.51271	0	0	-6.51877	0.742002	2.46572	-0.0255613	-0.023008	-0.65229	-0.672109	1.53E-16	0.827891	0	0	0.00152895	2.38489	-23.1845	4.53559	154.928	385.973	669.912	397.091	397.091	397.091	-3.62975	-86.7238	-1.53073	309.307	375.071	237.727	185.584	185.584	185.584	-86.7909	1.25362	3.34691	52.3008	-1.60226	-7.77857	-2.06934	-0.0359457	0.352388	1359.39	50.9681	-55.0338	0	0	-0.0469655
573	0	-6.7329	0	0	-6.73434	0.869902	1.1844	-0.131848	-0.0104009	-0.597902	-19.7422	-2.45E-15	0.59393	0	0	0.00563319	2.42706	-23.3929	3.2621	157.078	384.798	665.642	396.805	396.805	396.805	-3.46943	-84.8812	-1.12431	298.899	372.043	230.43	185.584	185.584	185.584	-84.9433	1.37897	3.02307	52.3425	-1.72437	-6.18326	-1.91043	-0.0206897	0.596389	1226.7	35.3784	-51.4538	0	0	0.182279
574	0	-6.42847	0	0	-6.42865	1.03032	-0.424174	-0.225886	0.0126359	-0.524289	-35.4185	-6.12E-15	2.08848	0	0	0.053586	2.54524	-23.5673	1.64088	158.782	383.508	660.42	396.36	396.36	396.36	-3.23293	-83.2294	-0.784204	285.72	369.16	223.485	185.584	185.584	185.584	-83.2839	1.42859	2.68564	52.3097	-1.88321	-4.18122	-1.65345	0.0163985	0.868652	1050.64	34.2846	-49.0014	0	0	0.385624
575	0	-5.50047	0	0	-5.50509	1.22185	-2.3437	-0.291104	0.0387875	-0.431718	-45.1199	-7.69E-15	4.17996	0	0	0.130159	2.71778	-23.6955	-0.237447	159.963	382.119	654.312	395.787	395.787	395.787	-2.95191	-81.9144	-0.478106	270.258	366.502	217.451	185.584	185.584	185.584	-81.9605	1.44435	2.33109	52.197	-2.05746	-1.88255	-1.30633	0.0729444	1.14696	839.994	46.0689	-48.6141	0	0	0.522717
576	0	-3.94394	0	0	-3.95627	1.43982	-4.52157	-0.321562	0.0594196	-0.323819	-48.1253	-4.66E-16	5.71157	0	0	0.201094	2.91122	-23.7708	-2.24385	160.579	380.644	647.441	395.12	395.12	395.12	-2.67022	-80.9951	-0.147796	253.059	364.156	212.645	185.584	185.584	185.584	-81.0338	1.49077	1.95339	52.0065	-2.2218	0.558608	-0.88489	0.142565	1.42188	605.336	65.2304	-49.4807	0	0	0.55296
577	0	-1.8467	0	0	-1.86001	1.67454	-6.85193	-0.322236	0.0703104	-0.210124	-45.5525	-3.03E-15	6.17838	0	0	0.237876	3.08016	-23.7931	-4.21036	160.627	379.089	639.984	394.392	394.392	394.392	-2.44123	-80.446	0.266126	234.681	362.174	209.122	185.584	185.584	185.584	-80.4794	1.63756	1.55611	51.7487	-2.34763	2.94513	-0.425748	0.220214	1.69437	365.129	87.4275	-49.952	0	0	0.460436
578	0	0.643521	0	0	0.651871	1.91191	-9.1856	-0.301589	0.0727186	-0.104492	-39.3131	1.86E-15	5.78029	0	0	0.232838	3.17146	-23.7686	-5.94303	160.135	377.452	632.168	393.636	393.636	393.636	-2.31146	-80.1878	0.801626	215.655	360.569	206.746	185.584	185.584	185.584	-80.2183	1.93487	1.15184	51.4401	-2.40479	5.05274	0.0146272	0.303378	1.9708	146.488	110.859	-48.9559	0	0	0.275565
579	0	3.3585	0	0	3.42573	2.13632	-11.3639	-0.267457	0.0680238	-0.0192497	-31.2869	-4.43E-15	4.77453	0	0	0.195167	3.13312	-23.7047	-7.25104	159.141	375.725	624.245	392.883	392.883	392.883	-2.30116	-80.1224	1.46222	196.435	359.328	205.273	185.584	185.584	185.584	-80.1518	2.39361	0.754391	51.0994	-2.36492	6.66267	0.377374	0.386597	2.25186	-23.8316	132.873	-46.1244	0	0	0.0600947
580	0	6.13483	0	0	6.30337	2.33378	-13.2536	-0.229087	0.058843	0.0391204	-23.2039	1.05E-15	3.49303	0	0	0.143402	2.92655	-23.604	-7.98527	157.669	373.916	616.465	392.167	392.167	392.167	-2.39913	-80.1531	2.21381	177.365	358.422	204.417	185.584	185.584	185.584	-80.1826	2.9809	0.377148	50.7419	-2.20662	7.60449	0.620915	0.464026	2.53006	-128.801	152.464	-42.0232	0	0	-0.127737
581	0	8.82946	0	0	9.13385	2.49479	-14.773	-0.195571	0.0484621	0.0696391	-16.3864	-1.16E-16	2.27418	0	0	0.0951683	2.53826	-23.4575	-8.07492	155.706	372.062	609.045	391.519	391.519	391.519	-2.5706	-80.1968	2.99552	158.666	357.814	203.914	185.584	185.584	185.584	-80.2266	3.63259	0.0330624	50.3741	-1.92141	7.79647	0.727637	0.526504	2.79291	-162.782	168.987	-37.6786	0	0	-0.258275
582	0	11.3299	0	0	11.7872	2.61611	-15.9041	-0.172091	0.0377794	0.0756291	-11.453	-4.02E-15	1.20822	0	0	0.059394	1.98666	-23.2434	-7.54993	153.186	370.234	602.15	390.969	390.969	390.969	-2.77192	-80.1901	3.74112	140.435	357.467	203.554	185.584	185.584	185.584	-80.2202	4.27676	-0.267255	49.9902	-1.5176	7.2705	0.701004	0.558734	3.02109	-130.656	178.903	-33.3466	0	0	-0.32199
583	0	13.5569	0	0	14.1649	2.70071	-16.6854	-0.159588	0.0269079	0.0635242	-8.41853	-1.25E-15	0.315183	0	0	0.0371113	1.32116	-22.9294	-6.54191	149.994	368.533	595.881	390.54	390.54	390.54	-2.96615	-80.0908	4.3991	122.671	357.343	203.208	185.584	185.584	185.584	-80.1208	4.85646	-0.516741	49.571	-1.0202	6.17299	0.565735	0.544705	3.19837	-47.5087	177.358	-28.3844	0	0	-0.304586
584	0	15.4615	0	0	16.2041	2.75598	-17.1924	-0.155981	0.0150003	0.0406239	-6.91524	-9.54E-16	-0.496602	0	0	0.0247185	0.613163	-22.4799	-5.26332	145.974	367.059	590.273	390.243	390.243	390.243	-3.13054	-79.8727	4.94373	105.304	357.398	202.815	185.584	185.584	185.584	-79.9024	5.34132	-0.713931	49.085	-0.466145	4.74134	0.358732	0.476688	3.31688	65.5096	160.784	-21.7972	0	0	-0.180737
585	0	17.0189	0	0	17.8735	2.79129	-17.5149	-0.157807	0.00250096	0.0135296	-6.42451	1.35E-15	-1.24519	0	0	0.0177937	-0.0585089	-21.8635	-3.96987	140.95	365.885	585.314	390.079	390.079	390.079	-3.2561	-79.5212	5.37397	88.2196	357.587	202.371	185.584	185.584	185.584	-79.5505	5.72616	-0.862968	48.4931	0.103344	3.26162	0.124192	0.364166	3.38019	184.765	131.28	-13.5511	0	0	0.0564189
586	0	18.2212	0	0	19.1652	2.81582	-17.7382	-0.162082	-0.00966902	-0.0126766	-6.50412	-4.40E-15	-1.94731	0	0	0.0130536	-0.62372	-21.0587	-2.91437	134.76	365.045	580.965	390.042	390.042	390.042	-3.34227	-79.0287	5.70488	71.2932	357.857	201.902	185.584	185.584	185.584	-79.0574	6.02171	-0.972327	47.7555	0.64989	2.01673	-0.0893482	0.230049	3.39942	287.047	96.07	-4.7812	0	0	0.368398
587	0	19.0721	0	0	20.0865	2.83699	-17.9305	-0.166658	-0.0197253	-0.034363	-6.84045	-2.56E-15	-2.55288	0	0	0.00872557	-1.03456	-20.056	-2.30019	127.281	364.54	577.195	390.121	390.121	390.121	-3.39205	-78.3914	5.95668	54.4085	358.158	201.452	185.584	185.584	185.584	-78.4193	6.24424	-1.05156	46.8405	1.14226	1.23495	-0.235026	0.102962	3.38748	352.538	65.3345	2.49559	0	0	0.672416
588	0	19.5831	0	0	20.6522	2.85959	-18.1353	-0.170106	-0.0266361	-0.0492989	-7.23074	1.92E-15	-3.05087	0	0	0.00414899	-1.27304	-18.858	-2.2425	118.466	364.349	573.994	390.305	390.305	390.305	-3.40895	-77.6084	6.14621	37.4739	358.449	201.063	185.584	185.584	185.584	-77.6352	6.40773	-1.10826	45.7305	1.55733	1.04825	-0.276896	0.0047221	3.3549	368.094	46.7067	6.71285	0	0	0.874158
589	0	19.7708	0	0	20.8803	2.88528	-18.3676	-0.17178	-0.0298386	-0.0559047	-7.56806	0	-3.40911	0	0	-0.000592026	-1.3517	-17.4791	-2.74462	108.361	364.448	571.392	390.582	390.582	390.582	-3.39559	-76.6804	6.28145	20.4321	358.701	200.772	185.584	185.584	185.584	-76.706	6.51917	-1.14583	44.4274	1.87939	1.46773	-0.199015	-0.0560978	3.30355	329.022	42.3032	7.48916	0	0	0.899898
590	0	19.6565	0	0	20.7898	2.91228	-18.611	-0.171385	-0.0297382	-0.0539481	-7.77064	4.08E-15	-3.60729	0	0	-0.00508541	-1.30747	-15.9436	-3.69619	97.1166	364.814	569.453	390.943	390.943	390.943	-3.35236	-75.6111	6.35905	3.26646	358.898	200.602	185.584	185.584	185.584	-75.6352	6.57584	-1.16315	42.952	2.10031	2.38265	-0.0133884	-0.083048	3.23256	241.37	48.5297	5.75686	0	0	0.722804
591	0	19.2648	0	0	20.3999	2.9355	-18.8198	-0.168678	-0.0266139	-0.0444285	-7.73559	-1.05E-15	-3.55196	0	0	-0.0087625	-1.19036	-14.2847	-4.89588	84.973	365.419	568.255	391.381	391.381	391.381	-3.27649	-74.4064	6.3645	-13.9988	359.043	200.556	185.584	185.584	185.584	-74.4292	6.56463	-1.15578	41.3409	2.22052	3.58522	0.244474	-0.0850202	3.1378	119.91	59.3703	2.93971	0	0	0.37038
592	0	18.6215	0	0	19.7285	2.94732	-18.9258	-0.163982	-0.0209869	-0.0300534	-7.38452	-1.16E-15	-3.15276	0	0	-0.0112025	-1.05028	-12.5408	-6.09347	72.2292	366.215	567.868	391.892	391.892	391.892	-3.16156	-73.0735	6.2759	-31.3059	359.151	200.623	185.584	185.584	185.584	-73.0949	6.46422	-1.1189	39.6396	2.24976	4.8156	0.524025	-0.0684581	3.02001	-14.3244	70.0195	0.117199	0	0	-0.0787411
593	0	17.7488	0	0	18.7914	2.93902	-18.8514	-0.158	-0.0130598	-0.0142454	-6.66272	1.75E-15	-2.32263	0	0	-0.0124166	-0.925578	-10.7517	-7.04016	59.2	367.136	568.335	392.475	392.475	392.475	-2.99956	-71.6174	6.07111	-48.5785	359.25	200.766	185.584	185.584	185.584	-71.6373	6.25159	-1.05009	37.8936	2.20559	5.81481	0.778088	-0.0343416	2.88469	-140.342	79.0963	-2.43879	0	0	-0.524794
594	0	16.6623	0	0	17.6017	2.90267	-18.5245	-0.15174	-0.0035718	5.89E-05	-5.56463	-3.38E-15	-1.0985	0	0	-0.0128967	-0.836051	-8.95377	-7.53227	46.175	368.114	569.656	393.135	393.135	393.135	-2.78479	-70.0377	5.73663	-65.7394	359.378	200.937	185.584	185.584	185.584	-70.0557	5.91094	-0.951206	36.1427	2.10962	6.37045	0.974873	0.0168549	2.74023	-242.314	87.2356	-4.8154	0	0	-0.884289
595	0	15.3684	0	0	16.1702	2.83273	-17.8918	-0.145257	0.00681975	0.0109299	-4.04045	-2.45E-15	0.40557	0	0	-0.0129812	-0.781605	-7.17594	-7.43887	33.391	369.099	571.793	393.877	393.877	393.877	-2.51827	-68.3265	5.27477	-82.7243	359.576	201.074	185.584	185.584	185.584	-68.3423	5.44198	-0.82854	34.4164	1.9821	6.34522	1.09903	0.0829108	2.59466	-311.186	96.1488	-7.25773	0	0	-1.11115
596	0	13.8621	0	0	14.5034	2.72708	-16.9276	-0.138252	0.0171997	0.0172034	-2.07243	-1.16E-16	1.98027	0	0	-0.0123378	-0.745412	-5.43813	-6.71235	21.0173	370.074	574.679	394.703	394.703	394.703	-2.20997	-66.4673	4.70657	-99.4927	359.889	201.114	185.584	185.584	185.584	-66.4806	4.86387	-0.69159	32.7334	1.83769	5.68739	1.14754	0.155068	2.45338	-344.189	106.096	-9.82236	0	0	-1.19778
597	0	12.1265	0	0	12.6001	2.58723	-15.636	-0.130559	0.0265271	0.0181822	0.270867	1.63E-15	3.36795	0	0	-0.00977448	-0.700155	-3.75059	-5.38656	9.15124	371.063	578.226	395.615	395.615	395.615	-1.87904	-64.435	4.06927	-116.033	360.352	200.987	185.584	185.584	185.584	-64.4456	4.21383	-0.550292	31.1011	1.68336	4.42833	1.12502	0.220216	2.3208	-343.724	115.478	-12.3885	0	0	-1.16401
598	0	10.1333	0	0	10.4492	2.41781	-14.0491	-0.121926	0.0340597	0.013919	2.84965	2.56E-15	4.33843	0	0	-0.00350077	-0.615462	-2.11515	-3.56642	-2.17997	372.114	582.343	396.609	396.609	396.609	-1.55227	-62.1978	3.41048	-132.366	360.993	200.631	185.584	185.584	185.584	-62.206	3.54192	-0.411848	29.5179	1.51918	2.67132	1.04541	0.263578	2.19597	-317.676	121.195	-14.6981	0	0	-1.04818
599	0	7.84541	0	0	8.02855	2.22563	-12.222	-0.112661	0.0384152	0.00476668	5.38076	-2.33E-16	4.62439	0	0	0.00813095	-0.465265	-0.527257	-1.40984	-13.0074	373.284	586.942	397.68	397.68	397.68	-1.26036	-59.7201	2.78105	-148.542	361.827	199.992	185.584	185.584	185.584	-59.7264	2.90358	-0.278793	27.9747	1.34103	0.572935	0.930493	0.273675	2.0785	-277.778	119.556	-16.3776	0	0	-0.895282
600	0	5.22244	0	0	5.30693	2.01844	-10.2234	-0.103683	0.0383684	-0.00872648	7.4283	-1.40E-15	4.0203	0	0	0.0250147	-0.233455	1.0209	0.897266	-23.3979	374.612	591.939	398.821	398.821	398.821	-1.03532	-56.966	2.22823	-164.637	362.85	199.03	185.584	185.584	185.584	-56.9713	2.35247	-0.146564	26.4592	1.14439	-1.68228	0.809249	0.245615	1.96423	-237.929	107.887	-17.1774	0	0	-0.75199
601	0	2.22799	0	0	2.25058	1.80362	-8.12437	-0.0972146	0.0329919	-0.0262424	8.34148	1.28E-15	2.41305	0	0	0.0432156	0.0832017	2.53689	3.17079	-33.423	376.105	597.261	400.029	400.029	400.029	-0.908745	-53.9045	1.7907	-180.743	364.037	197.735	185.584	185.584	185.584	-53.9097	1.93484	-0.00162209	24.96	0.926999	-3.91156	0.711945	0.182079	1.85077	-210.907	85.3414	-17.0874	0	0	-0.659208
602	0	-1.15862	0	0	-1.16498	1.58721	-5.98718	-0.0966784	0.0221133	-0.0477027	7.29153	6.70E-16	-0.151542	0	0	0.053551	0.475686	4.0245	5.25752	-43.1248	377.738	602.835	401.307	401.306	401.306	-0.91132	-50.5169	1.49592	-196.953	365.333	196.137	185.584	185.584	185.584	-50.5233	1.6859	0.179837	23.472	0.68992	-5.96282	0.662658	0.0918421	1.7355	-205.732	52.8106	-16.2708	0	0	-0.644346
603	0	-4.92843	0	0	-4.93966	1.37324	-3.85747	-0.105596	0.00675007	-0.0730046	3.45343	3.03E-15	-3.40069	0	0	0.0427204	0.926209	5.48087	7.05668	-52.4917	379.462	608.58	402.658	402.658	402.658	-1.07163	-46.8067	1.35974	-213.336	366.659	194.324	185.584	185.584	185.584	-46.8163	1.62742	0.431035	21.9992	0.436895	-7.73604	0.674209	-0.0143266	1.61942	-226.124	12.0945	-14.8968	0	0	-0.713697
604	0	-9.02868	0	0	-9.03298	1.16382	-1.76254	-0.127452	-0.0110056	-0.101559	-3.84727	1.86E-15	-6.83576	0	0	-0.00267349	1.41311	6.8947	8.52901	-61.4481	381.218	614.399	404.091	404.091	404.091	-1.41285	-42.8101	1.3869	-229.91	367.917	192.458	185.584	185.584	185.584	-42.8265	1.76527	0.790349	20.5565	0.173211	-9.19207	0.746562	-0.127868	1.50094	-271.234	-34.9638	-12.9685	0	0	-0.851704
605	0	-13.3491	0	0	-13.3493	0.959701	0.283996	-0.164526	-0.027469	-0.131743	-14.8569	5.59E-15	-9.69073	0	0	-0.0886152	1.91546	8.24625	9.69133	-69.8611	382.947	620.171	405.615	405.615	405.615	-1.94719	-38.6075	1.57077	-246.603	369.01	190.77	185.584	185.584	185.584	-38.6371	2.08658	1.29326	19.1684	-0.0957522	-10.3473	0.866103	-0.240997	1.38304	-336.252	-85.6351	-10.3412	0	0	-1.02192
606	0	-17.7128	0	0	-17.7272	0.761649	2.26902	-0.215253	-0.0376651	-0.160393	-29.0067	-4.66E-16	-10.988	0	0	-0.204194	2.41581	9.50921	10.5989	-77.5602	384.595	625.754	407.232	407.232	407.232	-2.66619	-34.3323	1.89089	-263.213	369.873	189.546	185.584	185.584	185.584	-34.3851	2.55607	1.95884	17.8657	-0.364638	-11.2559	1.01213	-0.346575	1.26336	-414.566	-135.487	-6.87211	0	0	-1.1766
607	0	-21.8807	0	0	-21.9416	0.572202	4.16276	-0.272008	-0.0377034	-0.183198	-44.6661	-6.52E-15	-9.84766	0	0	-0.316967	2.90065	10.6542	11.3222	-84.3634	386.117	630.987	408.937	408.937	408.937	-3.52943	-30.1694	2.30734	-279.402	370.509	189.079	185.584	185.584	185.584	-30.2582	3.11287	2.77327	16.6815	-0.628138	-11.9866	1.1586	-0.438991	1.13591	-496.937	-179.58	-2.4241	0	0	-1.264
608	0	-25.5781	0	0	-25.7246	0.396832	5.90776	-0.323052	-0.0280471	-0.196917	-59.4234	-5.13E-15	-5.94891	0	0	-0.382347	3.35921	11.6527	11.9249	-90.1029	387.467	635.702	410.712	410.712	410.712	-4.46079	-26.3369	2.75424	-294.726	371.015	189.593	185.584	185.584	185.584	-26.4731	3.6712	3.68029	15.6471	-0.880853	-12.6012	1.28005	-0.514481	0.994086	-571.406	-214.561	3.07235	0	0	-1.24265
609	0	-28.5412	0	0	-28.8048	0.243865	7.42097	-0.358816	-0.0101271	-0.200821	-70.9122	6.52E-15	0.568215	0	0	-0.366672	3.78167	12.4811	12.4501	-94.645	388.606	639.737	412.527	412.527	412.527	-5.3584	-23.0514	3.13959	-308.719	371.57	191.193	185.584	185.584	185.584	-23.2392	4.12871	4.58711	14.7882	-1.11715	-13.1403	1.35714	-0.569126	0.83636	-626.92	-236.972	9.0021	0	0	-1.09856
610	0	-30.5647	0	0	-30.9503	0.123927	8.60029	-0.374697	0.0135128	-0.197159	-77.3889	1.86E-15	8.86578	0	0	-0.263357	4.15814	13.1231	12.9137	-97.9035	389.501	642.948	414.338	414.338	414.338	-6.10899	-20.4917	3.35753	-320.992	372.401	193.853	185.584	185.584	185.584	-20.7228	4.38128	5.37932	14.1228	-1.33195	-13.6172	1.37885	-0.598784	0.668854	-655.812	-244.322	14.2192	0	0	-0.851899
611	0	-31.5357	0	0	-32.0084	0.0491719	9.33168	-0.370356	0.0396611	-0.188711	-77.9786	5.59E-15	17.4266	0	0	-0.0965586	4.47849	13.5715	13.305	-99.8455	390.125	645.221	416.088	416.088	416.088	-6.60164	-18.7685	3.31131	-331.304	373.746	197.455	185.584	185.584	185.584	-19.0197	4.34091	5.94001	13.6597	-1.52113	-14.0184	1.34635	-0.600383	0.500815	-657.125	-235.813	17.4086	0	0	-0.550974
612	0	-31.4491	0	0	-31.9375	0.0319857	9.4994	-0.34813	0.0641102	-0.177048	-72.7528	1.12E-14	24.3589	0	0	0.0868503	4.73333	13.8278	13.5921	-100.493	390.463	646.477	417.714	417.714	417.714	-6.73962	-17.9031	2.94163	-339.595	375.813	201.851	185.584	185.584	185.584	-18.1408	3.95501	6.16885	13.3986	-1.68222	-14.31	1.26841	-0.573834	0.340496	-635.331	-213.304	17.6537	0	0	-0.25038
613	0	-30.4035	0	0	-30.8239	0.0826296	9.0047	-0.312618	0.0814125	-0.160994	-62.7597	0	27.9575	0	0	0.233626	4.91578	13.9019	13.7299	-99.916	390.519	646.674	419.146	419.146	419.146	-6.45381	-17.8177	2.24995	-345.98	378.739	206.901	185.584	185.584	185.584	-18.0076	3.22217	5.99948	13.3309	-1.81491	-14.4456	1.15946	-0.523044	0.19463	-599.3	-181.704	14.9503	0	0	0.00922299
614	0	-28.5816	0	0	-28.8732	0.205815	7.79584	-0.271171	0.0863552	-0.136897	-49.9643	5.59E-15	27.3443	0	0	0.305417	5.02325	13.8091	13.6695	-98.2267	390.309	645.808	420.316	420.316	420.316	-5.71985	-18.3459	1.30506	-350.714	382.562	212.477	185.584	185.584	185.584	-18.4658	2.1981	5.4138	13.4416	-1.92168	-14.3754	1.03636	-0.455578	0.0679274	-560.97	-148.228	10.4071	0	0	0.213245
615	0	-26.218	0	0	-26.3684	0.397539	5.90074	-0.233931	0.0770718	-0.101418	-36.9879	3.73E-15	22.8726	0	0	0.296693	5.05859	13.5679	13.3653	-95.5645	389.87	643.908	421.161	421.161	421.161	-4.57257	-19.2666	0.224578	-354.119	387.202	218.443	185.584	185.584	185.584	-19.315	0.984327	4.44916	13.712	-2.00714	-14.0545	0.917323	-0.381065	-0.0331712	-533.441	-119.349	5.70939	0	0	0.373162
616	0	-23.5585	0	0	-23.6037	0.64446	3.44131	-0.211087	0.0569613	-0.0539174	-26.4764	-3.73E-15	16.0022	0	0	0.235682	5.03048	13.1976	12.7815	-92.0835	389.252	641.031	421.624	421.624	421.624	-3.10419	-20.3561	-0.862161	-356.492	392.474	224.617	185.584	185.584	185.584	-20.3531	-0.298647	3.19084	14.1222	-2.07838	-13.4481	0.818383	-0.305013	-0.0983344	-527.709	-97.6804	2.33529	0	0	0.515715
617	0	-20.8189	0	0	-20.8202	0.926578	0.61615	-0.207583	0.0330278	0.00103165	-20.1865	9.32E-16	8.65155	0	0	0.163883	4.95278	12.7157	11.8957	-87.9376	388.521	637.258	421.663	421.663	421.663	-1.44039	-21.4388	-1.84955	-358.009	398.134	230.772	185.584	185.584	185.584	-21.4183	-1.54078	1.74886	14.6536	-2.14385	-12.5356	0.747903	-0.227256	-0.112348	-546.478	-80.5131	0.80109	0	0	0.665592
618	0	-18.1539	0	0	-18.1696	1.2218	-2.34319	-0.220991	0.0116028	0.0558666	-18.4559	3.96E-15	2.38697	0	0	0.111348	4.84349	12.1366	10.7023	-83.2659	387.745	632.688	421.253	421.253	421.253	0.295077	-22.4166	-2.67164	-358.689	403.944	236.663	185.584	185.584	185.584	-22.4154	-2.661	0.228406	15.2914	-2.21291	-11.3133	0.707389	-0.147468	-0.0632897	-584.105	-63.8156	1.00037	0	0	0.835062
619	0	-15.6471	0	0	-15.7139	1.50992	-5.21947	-0.244258	-0.00477071	0.102422	-20.3745	2.33E-16	-2.07129	0	0	0.0869607	4.72348	11.4702	9.21468	-78.1798	387.001	627.439	420.388	420.388	420.388	2.00817	-23.2686	-3.29761	-358.411	409.715	242.062	185.584	185.584	185.584	-23.318	-3.61061	-1.29184	16.0257	-2.29515	-9.79668	0.693713	-0.0648275	0.0606674	-629.535	-44.493	2.61965	0	0	1.02316
620	0	-13.3192	0	0	-13.4473	1.77484	-7.84126	-0.269276	-0.0165945	0.135131	-24.3372	5.59E-15	-4.76217	0	0	0.0846828	4.61494	10.7212	7.46825	-72.7516	386.356	621.64	419.09	419.09	419.09	3.64286	-24.031	-3.71918	-356.976	415.321	246.805	185.584	185.584	185.584	-24.1529	-4.36766	-2.76509	16.8531	-2.3992	-8.02272	0.704975	0.0163869	0.263136	-672.389	-22.8748	5.41767	0	0	1.2233
621	0	-11.1482	0	0	-11.3258	2.00522	-10.095	-0.289362	-0.0249584	0.151788	-28.6743	-5.59E-15	-6.0885	0	0	0.094208	4.53983	9.88945	5.52173	-67.0068	385.871	615.429	417.404	417.404	417.404	5.17451	-24.77	-3.94074	-354.174	420.688	250.797	185.584	185.584	185.584	-24.976	-4.92996	-4.16986	17.7761	-2.53233	-6.05112	0.742093	0.0928776	0.542188	-705.929	-0.673524	8.97062	0	0	1.43002
622	0	-9.09243	0	0	-9.29468	2.19447	-11.9232	-0.300706	-0.0308081	0.153105	-32.1428	6.52E-15	-6.54196	0	0	0.106936	4.51803	8.96935	3.4577	-60.9221	385.588	608.958	415.403	415.403	415.403	6.59882	-25.5557	-3.97554	-349.839	425.777	254.016	185.584	185.584	185.584	-25.8491	-5.31052	-5.50048	18.803	-2.69911	-3.96459	0.806822	0.160924	0.887291	-727.182	19.236	12.8015	0	0	1.63948
623	0	-7.10944	0	0	-7.30694	2.34043	-13.3167	-0.302333	-0.0346436	0.141645	-34.0945	2.80E-15	-6.51875	0	0	0.117402	4.56541	7.95126	1.38002	-54.429	385.526	602.384	413.184	413.184	413.184	7.92257	-26.445	-3.84547	-343.877	430.573	256.495	185.584	185.584	185.584	-26.8238	-5.53517	-6.75936	19.9463	-2.90089	-1.86621	0.895027	0.218837	1.28271	-734.554	34.2645	16.5036	0	0	1.84344
624	0	-5.1674	0	0	-5.33323	2.445	-14.3053	-0.295906	-0.0366856	0.120725	-34.4632	8.39E-15	-6.27479	0	0	0.122931	4.69158	6.82274	-0.593588	-47.4271	385.681	595.875	410.863	410.863	410.863	9.15772	-27.4735	-3.58126	-336.277	435.073	258.313	185.584	185.584	185.584	-27.9328	-5.64023	-7.95223	21.2197	-3.13514	0.128082	0.997173	0.266833	1.70527	-727.227	43.1164	19.7569	0	0	2.02724
625	0	-3.24913	0	0	-3.36308	2.51356	-14.9488	-0.283835	-0.0374738	0.0939691	-33.5056	-9.32E-16	-5.9924	0	0	0.122537	4.89799	5.57101	-2.34405	-39.8054	386.022	589.602	408.566	408.566	408.566	10.318	-28.6554	-3.21992	-327.094	439.281	259.575	185.584	185.584	185.584	-29.1903	-5.66832	-9.08541	22.6349	-3.39579	1.90172	1.09598	0.306022	2.1292	-704.003	45.7976	22.4469	0	0	2.16728
626	0	-1.35257	0	0	-1.40247	2.55427	-15.3291	-0.268036	-0.0373345	0.0652998	-31.5846	-2.80E-15	-5.75803	0	0	0.116454	5.17682	4.18601	-3.7666	-31.468	386.502	583.747	406.416	406.416	406.416	11.4159	-29.9868	-2.79994	-316.436	443.203	260.4	185.584	185.584	185.584	-30.5949	-5.66222	-10.1637	24.1974	-3.67393	3.35287	1.17274	0.339146	2.52543	-664.845	44.295	24.3614	0	0	2.24044
627	0	0.509603	0	0	0.528939	2.5769	-15.5399	-0.250709	-0.0368706	0.039009	-29.1662	-9.32E-16	-5.63508	0	0	0.106091	5.51151	2.66351	-4.78553	-22.3578	387.069	578.485	404.52	404.52	404.52	12.4612	-31.4508	-2.35499	-304.443	446.841	260.902	185.584	185.584	185.584	-32.1325	-5.65788	-11.1896	25.9038	-3.95936	4.40857	1.21418	0.366581	2.86526	-613.014	40.6109	25.523	0	0	2.23583
628	0	2.31285	0	0	2.40223	2.59141	-15.6748	-0.234081	-0.0364381	0.0189324	-26.7359	9.32E-16	-5.63663	0	0	0.093549	5.87915	1.00714	-5.3634	-12.4726	387.671	573.989	402.958	402.958	402.958	13.4596	-33.0229	-1.90798	-291.27	450.193	261.177	185.584	185.584	185.584	-33.7816	-5.67821	-12.1638	27.7399	-4.24225	5.03347	1.21592	0.389214	3.12812	-554.29	37.2948	25.8808	0	0	2.16125
629	0	4.02679	0	0	4.18544	2.60625	-15.8126	-0.219735	-0.0366321	0.00769184	-24.6835	3.73E-15	-5.78838	0	0	0.0807843	6.25416	-0.77127	-5.5013	-1.86887	388.273	570.413	401.769	401.769	401.769	14.4124	-34.6793	-1.46788	-277.06	453.254	261.289	185.584	185.584	185.584	-35.5196	-5.73049	-13.0858	29.6835	-4.51494	5.22967	1.18516	0.406453	3.30551	-495.975	35.5875	25.7208	0	0	2.0409
630	0	5.62192	0	0	5.84938	2.6269	-16.0041	-0.207999	-0.0378771	0.00575544	-23.2012	-4.66E-15	-6.10394	0	0	0.0689765	6.61189	-2.65329	-5.22951	9.34703	388.852	567.889	400.951	400.951	400.951	15.3167	-36.4037	-1.03135	-261.926	456.017	261.266	185.584	185.584	185.584	-37.3301	-5.80869	-13.9541	31.7066	-4.77225	5.02731	1.13104	0.419632	3.40318	-442.521	36.3909	25.2701	0	0	1.8974
631	0	7.07428	0	0	7.37086	2.65519	-16.2658	-0.198376	-0.0402809	0.011363	-22.2917	-1.86E-15	-6.56978	0	0	0.0585235	6.93105	-4.61626	-4.59496	21.0317	389.399	566.523	400.467	400.467	400.467	16.1655	-38.1906	-0.588086	-245.94	458.478	261.103	185.584	185.584	185.584	-39.2057	-5.89935	-14.7656	33.7799	-5.01152	4.47223	1.06028	0.431735	3.43503	-394.044	39.9511	24.7942	0	0	1.73897
632	0	8.36765	0	0	8.73355	2.68955	-16.5827	-0.190335	-0.0434475	0.0215263	-21.8373	-2.80E-15	-7.11999	0	0	0.0494213	7.19454	-6.63495	-3.65256	33.0159	389.917	566.392	400.257	400.257	400.257	16.9491	-40.0451	-0.12705	-229.136	460.63	260.771	185.584	185.584	185.584	-41.1489	-5.98801	-15.5148	35.8745	-5.23164	3.61756	0.974195	0.445114	3.41683	-346.977	46.264	24.3315	0	0	1.55747
633	0	9.49358	0	0	9.92723	2.72591	-16.9169	-0.183683	-0.0466273	0.0330286	-21.6596	-9.32E-16	-7.64404	0	0	0.0415515	7.38989	-8.68174	-2.46305	45.1104	390.413	567.54	400.244	400.244	400.244	17.656	-41.9793	0.359061	-211.523	462.472	260.231	185.584	185.584	185.584	-43.1692	-6.06362	-16.1941	37.9627	-5.43234	2.52183	0.873754	0.460483	3.36076	-296.862	54.8704	23.8342	0	0	1.33954
634	0	10.4498	0	0	10.9462	2.759	-17.22	-0.178417	-0.049017	0.0437507	-21.5404	5.59E-15	-8.01825	0	0	0.0346994	7.50989	-10.7259	-1.09498	57.1089	390.9	569.973	400.351	400.351	400.351	18.2751	-44.0085	0.872167	-193.093	464.003	259.446	185.584	185.584	185.584	-45.2794	-6.12019	-16.7949	40.0159	-5.61322	1.25119	0.759123	0.474832	3.27165	-240.318	64.622	23.1375	0	0	1.07724
635	0	11.2372	0	0	11.7865	2.78353	-17.4441	-0.174497	-0.0500459	0.0519574	-21.2471	2.80E-15	-8.15279	0	0	0.0285074	7.55386	-12.7328	0.372326	68.792	391.389	573.654	400.509	400.509	400.509	18.7982	-46.1455	1.40923	-173.834	465.227	258.395	185.584	185.584	185.584	-47.4905	-6.15641	-17.3096	42.0042	-5.7737	-0.11753	0.631076	0.482097	3.15194	-175.345	73.3985	22.1516	0	0	0.773093
636	0	11.8559	0	0	12.4438	2.79527	-17.5512	-0.172183	-0.0495478	0.0568975	-20.6073	-9.32E-16	-8.02968	0	0	0.0225426	7.52908	-14.6641	1.84791	79.9334	391.886	578.495	400.658	400.658	400.658	19.2209	-48.3961	1.96379	-153.742	466.156	257.071	185.584	185.584	185.584	-49.8074	-6.17405	-17.7341	43.8954	-5.91271	-1.49576	0.491275	0.476325	3.00273	-102.433	78.9427	20.7371	0	0	0.446096
637	0	12.3022	0	0	12.9106	2.79171	-17.5187	-0.170385	-0.0473723	0.0585383	-19.3913	-2.80E-15	-7.68007	0	0	0.0163148	7.45132	-16.4791	3.23212	90.3101	392.393	584.357	400.75	400.75	400.75	19.5429	-50.7558	2.52762	-132.826	466.802	255.487	185.584	185.584	185.584	-52.2249	-6.17586	-18.0673	45.6563	-6.02894	-2.78609	0.344943	0.454293	2.82591	-24.7757	79.5715	18.7114	0	0	0.129891
638	0	12.5638	0	0	13.1726	2.77234	-17.342	-0.169024	-0.0440309	0.0573274	-17.5732	-9.32E-16	-7.24917	0	0	0.00987318	7.34382	-18.1372	4.42479	99.7167	392.899	591.06	400.75	400.75	400.75	19.767	-53.2054	3.09203	-111.115	467.182	253.668	185.584	185.584	185.584	-54.7234	-6.16362	-18.3121	47.2549	-6.12109	-3.89046	0.203054	0.417406	2.62859	51.5049	74.7193	16.0122	0	0	-0.133483
639	0	12.6179	0	0	13.207	2.7386	-17.0333	-0.168391	-0.0402808	0.0540653	-15.2852	-2.80E-15	-6.93842	0	0	0.00382073	7.23402	-19.6023	5.33754	107.982	393.391	598.392	400.635	400.635	400.635	19.8974	-55.7108	3.64903	-88.6583	467.317	251.642	185.584	185.584	185.584	-57.2678	-6.13618	-18.4736	48.6632	-6.18827	-4.72265	0.0792503	0.369945	2.41828	118.909	64.9574	12.7301	0	0	-0.309077
640	0	12.4325	0	0	12.9836	2.69328	-16.617	-0.16913	-0.0373527	0.049678	-12.8092	-9.32E-16	-6.99124	0	0	-0.00085844	7.1486	-20.8452	5.90696	114.983	393.848	606.124	400.394	400.394	400.394	19.9365	-58.225	4.19172	-65.5175	467.221	249.437	185.584	185.584	185.584	-59.8098	-6.08825	-18.5568	49.8597	-6.23052	-5.22177	-0.0114986	0.318994	2.20564	170.049	51.9644	9.16586	0	0	-0.381246
641	0	11.97	0	0	12.4677	2.63957	-16.1214	-0.172516	-0.0363329	0.044453	-10.5897	6.06E-15	-7.59734	0	0	-0.00349568	7.10804	-21.8474	6.1052	120.654	394.257	614.035	400.027	400.027	400.027	19.8816	-60.6938	4.71332	-41.7569	466.901	247.075	185.584	185.584	185.584	-62.2919	-6.01041	-18.5631	50.832	-6.24892	-5.36349	-0.0610561	0.268582	1.99895	200.755	37.1571	5.80154	0	0	-0.361963
642	0	11.1933	0	0	11.6256	2.58009	-15.5696	-0.179645	-0.0377417	0.0380426	-9.123	-1.86E-15	-8.82138	0	0	-0.00456788	7.12276	-22.6015	5.94371	124.991	394.61	621.923	399.548	399.548	399.548	19.7226	-63.0619	5.20477	-17.4326	466.346	244.581	185.584	185.584	185.584	-64.6553	-5.8907	-18.4869	51.5769	-6.24587	-5.16391	-0.0673898	0.223055	1.80786	210.365	22.0824	3.05053	0	0	-0.282462
643	0	10.073	0	0	10.4309	2.51615	-14.973	-0.191604	-0.0406667	0.0288061	-8.93109	9.32E-16	-10.5108	0	0	-0.00634506	7.19145	-23.1113	5.46923	128.045	394.906	629.616	398.977	398.977	398.977	19.4415	-65.2809	5.65233	7.41207	465.529	241.989	185.584	185.584	185.584	-66.8468	-5.71746	-18.3138	52.1005	-6.22399	-4.67588	-0.0363127	0.1837	1.63945	202.305	7.79122	1.00751	0	0	-0.180474
644	0	8.59452	0	0	8.87267	2.44753	-14.3292	-0.210262	-0.043866	0.0142604	-10.5721	3.73E-15	-12.4079	0	0	-0.0128896	7.30218	-23.39	4.75444	129.912	395.15	636.975	398.348	398.348	398.348	19.0162	-67.3157	6.03671	32.7419	464.403	239.36	185.584	185.584	185.584	-68.8273	-5.48273	-18.0217	52.4165	-6.18543	-3.97919	0.0243455	0.151469	1.50157	181.695	-5.16119	-0.385614	0	0	-0.0854581
645	0	6.7691	0	0	6.96601	2.37277	-13.6233	-0.237191	-0.046551	-0.00842605	-14.4372	-9.32E-15	-14.2424	0	0	-0.0286219	7.4352	-23.4592	3.88725	130.727	395.349	643.895	397.698	397.698	397.698	18.424	-69.1538	6.33425	58.5202	462.91	236.803	185.584	185.584	185.584	-70.5819	-5.18488	-17.5834	52.5454	-6.13075	-3.16908	0.103483	0.125883	1.39786	154.798	-17.1507	-1.16452	0	0	-0.0138491
646	0	4.64338	0	0	4.76256	2.28935	-12.8308	-0.271882	-0.0480808	-0.0415229	-20.4715	-1.86E-15	-15.7227	0	0	-0.0552958	7.56669	-23.3464	2.96017	130.656	395.506	650.302	397.07	397.07	397.07	17.6438	-70.8132	6.51927	84.6943	460.979	234.488	185.584	185.584	185.584	-72.1287	-4.82958	-16.969	52.5124	-6.05841	-2.34444	0.188761	0.107343	1.32943	128.168	-28.5017	-1.54444	0	0	0.0315572
647	0	2.3048	0	0	2.35562	2.19424	-11.921	-0.3107	-0.0477206	-0.0859626	-27.9863	-7.45E-15	-16.5348	0	0	-0.0888147	7.67257	-23.0844	2.062	129.883	395.627	656.146	396.513	396.513	396.513	16.6587	-72.3456	6.56705	111.178	458.533	232.657	185.584	185.584	185.584	-73.5223	-4.42876	-16.1491	52.3466	-5.96452	-1.59821	0.267786	0.0949765	1.29048	108.045	-39.4182	-1.97211	0	0	0.0582806
648	0	-0.121802	0	0	-0.124037	2.0843	-10.8617	-0.346704	-0.0447296	-0.140985	-35.6206	5.59E-15	-16.3696	0	0	-0.118606	7.73164	-22.709	1.27258	128.61	395.713	661.398	396.073	396.073	396.073	15.4582	-73.8305	6.4573	137.832	455.495	231.6	185.584	185.584	185.584	-74.848	-3.99776	-15.1002	52.0792	-5.84396	-1.01066	0.327099	0.0884482	1.26931	100.864	-49.4901	-3.02629	0	0	0.0787357
649	0	-2.48727	0	0	-2.52283	1.95692	-9.62485	-0.370499	-0.0385174	-0.20468	-41.5052	9.32E-16	-14.9551	0	0	-0.131817	7.72752	-22.258	0.659451	127.045	395.768	666.045	395.794	395.794	395.794	14.042	-75.3611	6.17735	164.441	451.807	231.614	185.584	185.584	185.584	-76.2066	-3.5512	-13.8108	51.7435	-5.69101	-0.645667	0.353501	0.0846195	1.25154	113.662	-58.3018	-5.24803	0	0	0.104994
650	0	-4.63964	0	0	-4.68758	1.81059	-8.19284	-0.372302	-0.0290251	-0.27436	-43.6492	1.40E-15	-12.123	0	0	-0.121275	7.64983	-21.7698	0.275044	125.403	395.795	670.089	395.71	395.71	395.71	12.4236	-77.0222	5.72444	190.704	447.445	232.948	185.584	185.584	185.584	-77.6917	-3.09918	-12.2878	51.3733	-5.50104	-0.547772	0.334631	0.080478	1.21883	153.476	-65.066	-8.96275	0	0	0.143287
651	0	-6.45003	0	0	-6.49279	1.64555	-6.56523	-0.344058	-0.0163113	-0.347108	-40.4141	5.59E-15	-7.82122	0	0	-0.0919485	7.49449	-21.2815	0.153495	123.888	395.797	673.541	395.844	395.844	395.844	10.6326	-78.8658	5.10695	216.224	442.432	235.724	185.584	185.584	185.584	-79.3645	-2.64515	-10.56	51.0018	-5.27151	-0.739945	0.261249	0.0721686	1.15553	226.17	-68.6767	-14.2336	0	0	0.189559
652	0	-7.83819	0	0	-7.86555	1.46434	-4.7658	-0.281499	0.000233817	-0.419665	-30.9863	3.49E-15	-2.10053	0	0	-0.0600052	7.26341	-20.8274	0.307236	122.691	395.773	676.419	396.201	396.201	396.201	8.71701	-80.8893	4.3456	240.519	436.849	239.879	185.584	185.584	185.584	-81.2321	-2.18719	-8.67983	50.6607	-5.00312	-1.22124	0.129457	0.0590926	1.04781	334.113	-66.4787	-20.8931	0	0	0.226471
653	0	-8.79044	0	0	-8.80142	1.27242	-2.84985	-0.18728	0.0207872	-0.488587	-15.8622	-3.96E-15	4.74175	0	0	-0.0426922	6.96366	-20.4369	0.724119	121.974	395.721	678.745	396.766	396.766	396.766	6.74474	-83.0237	3.47665	263.056	430.845	245.113	185.584	185.584	185.584	-83.2343	-1.72186	-6.72442	50.3778	-4.7004	-1.96513	-0.0578678	0.042237	0.890432	473.988	-55.754	-28.3894	0	0	0.227236
654	0	-9.36262	0	0	-9.36381	1.07849	-0.907214	-0.07227	0.0435196	-0.550245	3.02096	-2.33E-16	12.0234	0	0	-0.0452277	6.60651	-20.1326	1.36562	121.864	395.634	680.537	397.504	397.504	397.504	4.80131	-85.1378	2.55603	283.304	424.634	250.895	185.584	185.584	185.584	-85.2474	-1.24856	-4.79251	50.1751	-4.37174	-2.91869	-0.289036	0.0221511	0.690384	635.153	-35.9577	-35.8684	0	0	0.166843
655	0	-9.66384	0	0	-9.66518	0.893765	0.945165	0.0469482	0.0641431	-0.601694	22.7172	1.16E-16	18.7002	0	0	-0.0562916	6.20618	-19.9301	2.16792	122.441	395.498	681.81	398.362	398.362	398.362	2.98063	-87.0616	1.65911	300.8	418.473	256.519	185.584	185.584	185.584	-87.1047	-0.771854	-2.99455	50.0674	-4.02913	-4.00435	-0.547788	-0.00190438	0.46513	802.765	-10.1362	-42.5954	0	0	0.0363824
656	0	-9.8265	0	0	-9.83658	0.730417	2.58167	0.152851	0.0771968	-0.641496	40.0526	1.05E-15	23.5898	0	0	-0.0573045	5.77881	-19.8367	3.04655	123.735	395.294	682.566	399.274	399.274	399.274	1.36944	-88.6201	0.871502	315.2	412.615	261.218	185.584	185.584	185.584	-88.6291	-0.300896	-1.43498	50.0605	-3.6869	-5.12496	-0.817419	-0.0306598	0.243645	962.264	15.8562	-48.326	0	0	-0.150553
657	0	-9.97268	0	0	-9.99598	0.599377	3.89159	0.231752	0.0785117	-0.669364	52.4152	-1.49E-15	25.7331	0	0	-0.037679	5.34149	-19.8525	3.90441	125.725	395	682.793	400.169	400.169	400.169	0.0316728	-89.6671	0.270639	326.283	407.256	264.295	185.584	185.584	185.584	-89.667	0.152806	-0.192166	50.1513	-3.36048	-6.17198	-1.08512	-0.0651742	0.0506224	1102.72	35.3338	-53.2243	0	0	-0.361707
658	0	-10.1885	0	0	-10.2247	0.508369	4.79899	0.275535	0.0671351	-0.685715	58.1491	-1.33E-15	24.7268	0	0	-0.00314443	4.91176	-19.9711	4.64206	128.341	394.591	682.462	400.978	400.977	400.978	-1.00099	-90.1094	-0.09495	333.933	402.493	265.23	185.584	185.584	185.584	-90.115	0.577359	0.696945	50.3282	-3.06536	-7.03565	-1.3378	-0.101396	-0.0873508	1216.37	44.2875	-57.4168	0	0	-0.556637
659	0	-10.5096	0	0	-10.5548	0.460899	5.27138	0.27988	0.045529	-0.690731	56.4785	4.77E-15	20.8796	0	0	0.0285742	4.50713	-20.1812	5.16805	131.476	394.047	681.524	401.641	401.641	401.641	-1.7297	-89.918	-0.219213	338.097	398.315	263.756	185.584	185.584	185.584	-89.9345	0.96112	1.24153	50.5727	-2.81532	-7.61562	-1.56231	-0.135335	-0.153614	1297.14	41.3639	-60.5072	0	0	-0.695816
660	0	-10.9166	0	0	-10.9643	0.456492	5.3152	0.243142	0.0188983	-0.684765	47.4117	-5.53E-15	15.1951	0	0	0.0404329	4.14481	-20.4671	5.40714	134.987	393.355	679.921	402.113	402.113	402.113	-2.18157	-89.1315	-0.139369	338.766	394.613	259.883	185.584	185.584	185.584	-89.1579	1.29193	1.49018	50.8607	-2.62162	-7.82919	-1.74334	-0.161482	-0.132996	1339.91	28.7618	-61.6174	0	0	-0.75044
661	0	-11.3326	0	0	-11.3758	0.492058	4.96139	0.166793	-0.00593402	-0.667829	31.7887	2.68E-15	9.15312	0	0	0.0289445	3.8411	-20.8103	5.30491	138.711	392.514	677.587	402.364	402.364	402.364	-2.39907	-87.8569	0.0751336	335.978	391.228	253.912	185.584	185.584	185.584	-87.8889	1.55549	1.51593	51.1652	-2.49161	-7.61653	-1.8649	-0.174914	-0.0200835	1340.41	11.5617	-59.8435	0	0	-0.709191
662	0	-11.6282	0	0	-11.6607	0.563855	4.24602	0.0584882	-0.0213889	-0.639496	11.5623	-1.46E-15	4.34502	0	0	0.00984529	3.61062	-21.1892	4.82883	142.47	391.532	674.46	402.381	402.381	402.381	-2.42885	-86.2631	0.342231	329.84	387.999	246.402	185.584	185.584	185.584	-86.2961	1.73538	1.3969	51.4579	-2.42775	-6.94255	-1.91254	-0.170625	0.179876	1296.52	-2.48709	-55.0683	0	0	-0.580122
663	0	-11.638	0	0	-11.6563	0.669343	3.19261	-0.0670273	-0.0217073	-0.598785	-10.2291	1.75E-15	1.88811	0	0	0.0111528	3.46507	-21.5808	3.96712	146.078	390.425	670.491	402.166	402.166	402.166	-2.31264	-84.5622	0.590498	320.559	384.816	238.1	185.584	185.584	185.584	-84.5921	1.8171	1.19732	51.7116	-2.42708	-5.79674	-1.87456	-0.143192	0.4497	1209.32	-5.28477	-48.5701	0	0	-0.385359
664	0	-11.1928	0	0	-11.1984	0.808136	1.80341	-0.189515	-0.00485245	-0.544157	-29.9261	4.19E-15	2.04109	0	0	0.0549409	3.41134	-21.961	2.72856	149.36	389.219	665.661	401.733	401.733	401.733	-2.0839	-82.9736	0.779819	308.453	381.657	229.815	185.584	185.584	185.584	-82.9979	1.79764	0.955255	51.9027	-2.48071	-4.19423	-1.74369	-0.0878093	0.762805	1082.93	9.31325	-42.892	0	0	-0.153352
665	0	-10.1635	0	0	-10.1635	0.981383	0.0665453	-0.288663	0.0248172	-0.473965	-44.2327	-3.61E-15	4.03858	0	0	0.138368	3.44896	-22.3075	1.14574	152.16	387.938	659.987	401.104	401.104	401.104	-1.77227	-81.6791	0.913522	293.939	378.59	222.277	185.584	185.584	185.584	-81.6967	1.69747	0.681821	52.0137	-2.57406	-2.1801	-1.51738	-0.00488461	1.09072	923.018	41.416	-40.6134	0	0	0.0833518
666	0	-8.50121	0	0	-8.50651	1.18945	-2.01931	-0.350411	0.0572566	-0.386796	-51.2304	-2.80E-15	6.46473	0	0	0.230423	3.56709	-22.6019	-0.717198	154.361	386.611	653.536	400.312	400.312	400.312	-1.41455	-80.7815	1.03617	277.488	375.74	216.002	185.584	185.584	185.584	-80.7924	1.56803	0.373016	52.0357	-2.68819	0.162661	-1.19747	0.0995558	1.41003	734.141	84.4736	-42.5897	0	0	0.282267
667	0	-6.25754	0	0	-6.2762	1.42868	-4.41054	-0.372793	0.0816544	-0.284874	-51.0862	7.45E-15	8.01285	0	0	0.291709	3.74163	-22.8337	-2.75542	155.895	385.265	646.434	399.392	399.392	399.392	-1.06455	-80.286	1.21529	259.595	373.234	211.225	185.584	185.584	185.584	-80.2912	1.48637	0.0278009	51.9706	-2.80025	2.70421	-0.798458	0.214607	1.7093	523.065	128.944	-47.2689	0	0	0.392895
668	0	-3.56917	0	0	-3.596	1.68924	-6.99723	-0.363568	0.0932123	-0.176589	-45.6419	2.10E-15	8.23273	0	0	0.301243	3.93427	-23.0013	-4.8201	156.753	383.918	638.859	398.384	398.384	398.384	-0.789241	-80.1167	1.51347	240.752	371.147	207.917	185.584	185.584	185.584	-80.1175	1.53383	-0.340567	51.8306	-2.88473	5.26625	-0.357896	0.330335	1.98772	305.251	167.974	-51.8219	0	0	0.382393
669	0	-0.615172	0	0	-0.623937	1.9559	-9.61491	-0.331914	0.0929691	-0.0754534	-37.1768	6.76E-15	7.40533	0	0	0.2637	4.09579	-23.1113	-6.72931	156.97	382.576	631.036	397.33	397.33	397.33	-0.646899	-80.1581	1.96547	221.426	369.504	205.864	185.584	185.584	185.584	-80.1551	1.76759	-0.709167	51.635	-2.91484	7.63562	0.0625959	0.438083	2.24911	107.275	197.617	-53.8667	0	0	0.263861
670	0	2.42365	0	0	2.47859	2.21111	-12.0828	-0.28657	0.083136	0.00615963	-27.7583	-1.40E-15	5.92154	0	0	0.199083	4.17412	-23.1731	-8.29627	156.598	381.237	623.205	396.273	396.273	396.273	-0.663336	-80.2917	2.56717	202.027	368.289	204.758	185.584	185.584	185.584	-80.2844	2.19931	-1.0564	51.4052	-2.86537	9.59622	0.398008	0.529629	2.49422	-43.7894	214.916	-52.0853	0	0	0.0906353
671	0	5.38806	0	0	5.55952	2.43857	-14.2448	-0.238124	0.0677785	0.061097	-19.1731	-2.33E-16	4.24265	0	0	0.13172	4.12588	-23.1922	-9.36839	155.668	379.903	615.597	395.255	395.255	395.255	-0.824051	-80.4165	3.27624	182.867	367.461	204.266	185.584	185.584	185.584	-80.4044	2.79129	-1.36666	51.1571	-2.71729	10.9717	0.603496	0.599099	2.72175	-130.242	220.095	-46.7338	0	0	-0.0748389
672	0	8.15318	0	0	8.48413	2.62651	-16.0005	-0.196038	0.0510109	0.0878503	-12.5933	3.49E-16	2.72726	0	0	0.0786749	3.92791	-23.163	-9.86411	154.168	378.594	608.406	394.316	394.316	394.316	-1.08295	-80.46	4.02626	164.144	366.967	204.089	185.584	185.584	185.584	-80.4427	3.47116	-1.63133	50.8959	-2.46319	11.6662	0.662776	0.641087	2.92469	-146.428	215.172	-39.2086	0	0	-0.191072
673	0	10.6334	0	0	11.1447	2.76981	-17.3189	-0.165899	0.0350038	0.0896625	-8.43888	-3.44E-15	1.50326	0	0	0.0453137	3.58483	-23.0655	-9.79536	152.024	377.36	601.767	393.487	393.487	393.487	-1.38128	-80.3808	4.74856	145.943	366.75	204	185.584	185.584	185.584	-80.3589	4.15773	-1.84837	50.6124	-2.11122	11.6893	0.589333	0.647449	3.09286	-99.2701	200.758	-30.7741	0	0	-0.240375
674	0	12.7802	0	0	13.4681	2.87031	-18.2323	-0.149037	0.0205143	0.073195	-6.51244	-3.87E-15	0.56216	0	0	0.0284353	3.12963	-22.8677	-9.26843	149.108	376.272	595.754	392.788	392.788	392.788	-1.6671	-80.1647	5.39197	128.247	366.754	203.862	185.584	185.584	185.584	-80.1391	4.78571	-2.02144	50.283	-1.68496	11.1579	0.418878	0.609444	3.2176	-6.01784	176.214	-22.0702	0	0	-0.209946
675	0	14.5755	0	0	15.4184	2.93516	-18.8167	-0.14334	0.00691238	0.0459311	-6.20969	-2.41E-15	-0.236449	0	0	0.0212434	2.61661	-22.5321	-8.464	145.256	375.405	590.379	392.224	392.224	392.224	-1.90644	-79.8159	5.93254	110.972	366.925	203.617	185.584	185.584	185.584	-79.787	5.31882	-2.15873	49.8722	-1.2186	10.2734	0.196545	0.523371	3.29676	111.012	140.788	-13.1897	0	0	-0.0824336
676	0	16.0225	0	0	16.9907	2.97437	-19.1681	-0.144833	-0.00568115	0.0146554	-6.77436	3.60E-15	-0.967942	0	0	0.0177674	2.10917	-22.023	-7.6033	140.293	374.81	585.618	391.792	391.792	391.792	-2.08499	-79.3471	6.37116	93.9932	367.206	203.273	185.584	185.584	185.584	-79.3154	5.74928	-2.27058	49.3383	-0.749829	9.28433	-0.0307834	0.396552	3.33537	228.395	96.9649	-4.54894	0	0	0.145971
677	0	17.1357	0	0	18.2001	2.99831	-19.3819	-0.149643	-0.0166644	-0.0151008	-7.56276	1.78E-15	-1.6635	0	0	0.0145352	1.66582	-21.3132	-6.90718	134.065	374.504	581.426	391.482	391.482	391.482	-2.20262	-78.7721	6.72373	77.1757	367.544	202.871	185.584	185.584	185.584	-78.7374	6.08801	-2.36701	48.6414	-0.312588	8.43913	-0.2165	0.247522	3.3437	323.727	51.0588	2.90917	0	0	0.44177
678	0	17.9331	0	0	19.0699	3.01599	-19.5394	-0.15485	-0.0248675	-0.0393485	-8.15822	4.19E-15	-2.28805	0	0	0.0103502	1.32771	-20.3889	-6.55465	126.472	374.472	577.772	391.282	391.282	391.282	-2.26611	-78.0991	7.00973	60.394	367.887	202.464	185.584	185.584	185.584	-78.061	6.35266	-2.45541	47.7515	0.0668631	7.9406	-0.320839	0.100312	3.3303	378.851	11.6608	7.87982	0	0	0.730681
679	0	18.4313	0	0	19.6225	3.03395	-19.6991	-0.158877	-0.029564	-0.0556957	-8.40495	-9.32E-16	-2.816	0	0	0.00538897	1.11095	-19.2512	-6.64782	117.492	374.673	574.654	391.184	391.184	391.184	-2.28336	-77.329	7.24331	43.5484	368.198	202.104	185.584	185.584	185.584	-77.287	6.558	-2.53903	46.6551	0.371028	7.90762	-0.315532	-0.0231992	3.3013	382.122	-14.2381	9.56817	0	0	0.919343
680	0	18.6445	0	0	19.8754	3.05553	-19.8906	-0.16126	-0.0308835	-0.0626922	-8.34659	2.21E-15	-3.25553	0	0	0.000331694	1.00493	-17.9166	-7.18943	107.202	375.057	572.112	391.177	391.178	391.177	-2.25977	-76.4562	7.42779	26.5749	368.454	201.825	185.584	185.584	185.584	-76.4099	6.70976	-2.61634	45.3593	0.590837	8.35175	-0.192598	-0.111231	3.25539	330.466	-24.4132	8.23443	0	0	0.928192
681	0	18.5862	0	0	19.8419	3.08036	-20.1103	-0.161979	-0.0296138	-0.0604512	-8.09438	-3.49E-16	-3.61715	0	0	-0.00417986	0.977379	-16.416	-8.08061	95.7805	375.569	570.214	391.257	391.257	391.257	-2.19673	-75.4722	7.55304	9.45248	368.645	201.645	185.584	185.584	185.584	-75.4217	6.80153	-2.68107	43.8912	0.725259	9.17568	0.0292321	-0.161431	3.18937	231.772	-21.6668	5.07842	0	0	0.726417
682	0	18.2721	0	0	19.5324	3.10427	-20.3214	-0.161293	-0.0265405	-0.0503795	-7.74675	-2.91E-15	-3.85295	0	0	-0.00768558	0.984515	-14.7908	-9.14229	83.4911	376.146	569.046	391.415	391.415	391.415	-2.09169	-74.3698	7.59624	-7.79726	368.778	201.569	185.584	185.584	185.584	-74.3155	6.81487	-2.72326	42.293	0.781645	10.1967	0.308666	-0.178253	3.09948	102.922	-11.5877	1.54443	0	0	0.348256
683	0	17.7196	0	0	18.9567	3.1201	-20.4607	-0.15982	-0.0222343	-0.0354871	-7.35786	1.86E-15	-3.86111	0	0	-0.00998722	0.983359	-13.0874	-10.1556	70.6437	376.714	568.676	391.648	391.648	391.648	-1.93957	-73.1448	7.52694	-25.116	368.867	201.583	185.584	185.584	185.584	-73.0878	6.72332	-2.73186	40.6136	0.775193	11.1897	0.593922	-0.16563	2.9881	-33.831	1.09073	-1.45322	0	0	-0.115444
684	0	16.9469	0	0	18.1254	3.11922	-20.4529	-0.157953	-0.0166204	-0.0196412	-6.88392	3.38E-15	-3.48793	0	0	-0.0112036	0.942168	-11.3509	-10.9084	57.5509	377.195	569.146	391.954	391.954	391.954	-1.73592	-71.7961	7.31616	-42.4234	368.935	201.667	185.584	185.584	185.584	-71.7382	6.50075	-2.69791	38.9001	0.726512	11.9362	0.837662	-0.126005	2.86229	-156.378	14.2462	-3.77473	0	0	-0.553162
685	0	15.9695	0	0	17.0503	3.09373	-20.2284	-0.155607	-0.00924742	-0.0065342	-6.20232	2.21E-15	-2.59957	0	0	-0.0118	0.846419	-9.6187	-11.2358	44.4883	377.527	570.454	392.331	392.331	392.331	-1.4805	-70.3227	6.9464	-59.6363	369.008	201.79	185.584	185.584	185.584	-70.2661	6.13098	-2.61732	37.1911	0.65749	12.2657	1.00679	-0.0624329	2.73017	-247.404	28.169	-5.77915	0	0	-0.875191
686	0	14.7961	0	0	15.7431	3.0385	-19.7395	-0.152283	-0.000256137	0.00148208	-5.17938	-2.10E-15	-1.20484	0	0	-0.0123475	0.69957	-7.91652	-11.0448	31.6674	377.676	572.562	392.782	392.782	392.782	-1.17916	-68.7199	6.41887	-76.6886	369.119	201.913	185.584	185.584	185.584	-68.6669	5.61483	-2.49258	35.5131	0.586293	12.0818	1.08745	0.0168005	2.59936	-298.095	43.0632	-7.58922	0	0	-1.04188
687	0	13.4251	0	0	14.212	2.95245	-18.9718	-0.147631	0.00936738	0.00349355	-3.77002	5.24E-16	0.519856	0	0	-0.0130473	0.519486	-6.25721	-10.3222	19.2243	377.651	575.402	393.309	393.309	393.309	-0.843329	-66.976	5.7552	-93.5448	369.305	201.995	185.584	185.584	185.584	-66.9285	4.97184	-2.33306	33.88	0.524151	11.3695	1.08408	0.0994456	2.47363	-308.699	58.2717	-9.0141	0	0	-1.06196
688	0	11.8439	0	0	12.459	2.83861	-17.9452	-0.141746	0.0180825	-5.64E-05	-2.06387	2.33E-16	2.27818	0	0	-0.0133696	0.332432	-4.64193	-9.12867	7.22004	377.502	578.893	393.913	393.913	393.913	-0.487945	-65.0715	4.99371	-110.205	369.603	201.99	185.584	185.584	185.584	-65.0308	4.23698	-2.1535	32.2942	0.474221	10.1884	1.0143	0.169091	2.35361	-287.249	71.1058	-9.54861	0	0	-0.973347
689	0	10.0307	0	0	10.4777	2.70318	-16.7081	-0.135487	0.0242657	-0.00816594	-0.300708	-3.26E-15	3.72837	0	0	-0.0123298	0.16624	-3.0635	-7.58136	-4.34791	377.298	582.946	394.596	394.596	394.596	-0.128846	-62.9814	4.18213	-126.7	370.043	201.858	185.584	185.584	185.584	-62.9484	3.45414	-1.97138	30.7493	0.433028	8.65485	0.903973	0.214202	2.23967	-246.524	79.0633	-8.90602	0	0	-0.823856
690	0	7.95996	0	0	8.25549	2.55399	-15.3265	-0.129254	0.0270695	-0.0190128	1.27692	1.63E-15	4.59606	0	0	-0.00895642	0.0444253	-1.51068	-5.83092	-15.5253	377.116	587.473	395.359	395.36	395.359	0.218666	-60.6801	3.36948	-143.083	370.643	201.569	185.584	185.584	185.584	-60.6546	2.6692	-1.80332	29.2339	0.393313	6.91873	0.78352	0.228426	2.12758	-201.889	80.2521	-7.11571	0	0	-0.66318
691	0	5.60779	0	0	5.77681	2.39897	-13.8712	-0.123655	0.0260996	-0.0313072	2.39099	-2.33E-16	4.6715	0	0	-0.00330649	-0.0178572	0.0274418	-4.03503	-26.3743	377.013	592.393	396.207	396.207	396.207	0.541127	-58.1451	2.59921	-159.418	371.405	201.11	185.584	185.584	185.584	-58.127	1.92407	-1.66225	27.7356	0.34714	5.13659	0.679787	0.213782	2.01389	-166.708	74.5571	-4.65532	0	0	-0.533602
692	0	2.9582	0	0	3.02899	2.24481	-12.4055	-0.119683	0.0210607	-0.0438964	2.71687	1.40E-15	3.80916	0	0	0.00277616	-0.015286	1.55771	-2.33342	-36.9445	377.026	597.63	397.141	397.141	397.141	0.826098	-55.3617	1.90439	-175.767	372.31	200.487	185.584	185.584	185.584	-55.3505	1.2528	-1.55402	26.2458	0.288168	3.44689	0.617593	0.175771	1.89385	-152.12	62.3917	-2.04811	0	0	-0.471215
693	0	0.00880194	0	0	0.00895824	2.09598	-10.9746	-0.118733	0.0117865	-0.0565071	1.8836	-3.61E-15	1.96798	0	0	0.00535547	0.0485419	3.08016	-0.827541	-47.249	377.165	603.107	398.166	398.166	398.166	1.0594	-52.3263	1.30546	-192.175	373.317	199.728	185.584	185.584	185.584	-52.3211	0.680448	-1.47396	24.7626	0.212624	1.94986	0.610866	0.122752	1.76459	-163.626	44.8045	0.191356	0	0	-0.494074
694	0	-3.22351	0	0	-3.26932	1.95412	-9.59759	-0.122437	-0.000997648	-0.0698895	-0.499826	2.85E-15	-0.681451	0	0	-0.00121419	0.164023	4.58651	0.43091	-57.2481	377.42	608.742	399.289	399.289	399.289	1.22113	-49.0494	0.810921	-208.669	374.36	198.881	185.584	185.584	185.584	-49.0492	0.223921	-1.40376	23.2937	0.119225	0.696159	0.662806	0.0622217	1.6261	-200.925	22.6873	1.75943	0	0	-0.597264
695	0	-6.69671	0	0	-6.76737	1.81816	-8.26719	-0.133165	-0.0152719	-0.085299	-4.85651	2.56E-15	-3.70835	0	0	-0.02321	0.31914	6.06009	1.44123	-66.8474	377.772	614.436	400.513	400.513	400.513	1.28422	-45.5596	0.420945	-225.238	375.349	198.028	185.584	185.584	185.584	-45.5629	-0.106315	-1.31182	21.8563	0.00894827	-0.314162	0.762756	0.000542375	1.48106	-258.186	-2.55773	2.49989	0	0	-0.751339
696	0	-10.3364	0	0	-10.414	1.68538	-6.9591	-0.152364	-0.0279602	-0.103473	-11.4106	-9.32E-16	-6.47808	0	0	-0.064005	0.502568	7.47718	2.24367	-75.9074	378.192	620.074	401.843	401.843	401.843	1.21787	-41.91	0.131806	-241.829	376.187	197.285	185.584	185.584	185.584	-41.9146	-0.305607	-1.15822	20.4751	-0.115583	-1.1216	0.892416	-0.0581808	1.33359	-326.966	-29.4126	2.52154	0	0	-0.913139
697	0	-14.031	0	0	-14.1009	1.55304	-5.64806	-0.179223	-0.0352789	-0.124159	-19.9725	4.66E-15	-8.26267	0	0	-0.120381	0.705216	8.80968	2.9018	-84.2633	378.652	625.52	403.274	403.274	403.274	0.996701	-38.1822	-0.0618738	-258.333	376.784	196.803	185.584	185.584	185.584	-38.1862	-0.37743	-0.904672	19.1799	-0.250132	-1.78953	1.02953	-0.11092	1.18678	-397.953	-55.4601	2.02647	0	0	-1.03711
698	0	-17.6328	0	0	-17.6849	1.42029	-4.32684	-0.211583	-0.0346933	-0.145074	-29.9677	4.66E-15	-8.51826	0	0	-0.181267	0.920015	10.0283	3.48282	-91.7474	379.116	630.622	404.795	404.795	404.795	0.613508	-34.4861	-0.169086	-274.575	377.094	196.761	185.584	185.584	185.584	-34.488	-0.338199	-0.527759	18.0013	-0.389324	-2.38452	1.15619	-0.15557	1.04207	-464.643	-78.2928	1.38665	0	0	-1.09204
699	0	-20.9657	0	0	-20.9962	1.28924	-3.01811	-0.245921	-0.026357	-0.162913	-40.4209	-9.32E-16	-7.09084	0	0	-0.228709	1.1406	11.1058	4.04109	-98.2087	379.549	635.226	406.387	406.387	406.387	0.0884474	-30.9546	-0.207987	-290.32	377.129	197.337	185.584	185.584	185.584	-30.9547	-0.221336	-0.0293777	16.9673	-0.526645	-2.95989	1.25975	-0.191909	0.898124	-522.782	-96.4511	1.04082	0	0	-1.06323
700	0	-23.8418	0	0	-23.854	1.16495	-1.77382	-0.277052	-0.0136275	-0.174421	-49.9859	7.45E-15	-4.29056	0	0	-0.2427	1.35966	12.0197	4.60779	-103.528	379.914	639.179	408.019	408.019	408.019	-0.532358	-27.7319	-0.211896	-305.285	376.965	198.671	185.584	185.584	185.584	-27.7318	-0.0773795	0.562105	16.1008	-0.655131	-3.54534	1.33257	-0.221918	0.753878	-569.334	-110.341	1.4333	0	0	-0.951482
701	0	-26.0875	0	0	-26.0894	1.0541	-0.662662	-0.300897	0.000857682	-0.178112	-57.3418	-6.06E-15	-0.516733	0	0	-0.211515	1.56802	12.7541	5.18736	-107.627	380.176	642.347	409.65	409.649	409.649	-1.18885	-24.9546	-0.229938	-319.178	376.717	200.842	185.584	185.584	185.584	-24.9559	0.0321092	1.20091	15.4167	-0.768025	-4.14361	1.37254	-0.24593	0.609092	-602.395	-119.139	2.47617	0	0	-0.771279
702	0	-27.5688	0	0	-27.5691	0.963775	0.243141	-0.314582	0.0159614	-0.174263	-61.3832	-6.99E-15	3.83561	0	0	-0.137858	1.75469	13.3008	5.75977	-110.472	380.305	644.615	411.231	411.231	411.231	-1.82018	-22.7316	-0.319371	-331.74	376.513	203.851	185.584	185.584	185.584	-22.7343	0.0453492	1.83534	14.9212	-0.859699	-4.73288	1.37919	-0.261331	0.467347	-620.428	-120.65	3.61424	0	0	-0.547106
703	0	-28.2135	0	0	-28.217	0.900721	0.875421	-0.316422	0.0321373	-0.164263	-61.4236	-9.32E-16	8.42342	0	0	-0.0394027	1.90805	13.6596	6.28605	-112.068	380.279	645.902	412.711	412.711	412.711	-2.37218	-21.1258	-0.531457	-342.788	376.48	207.635	185.584	185.584	185.584	-21.1271	-0.087079	2.41566	14.6112	-0.926314	-5.27253	1.35616	-0.263653	0.334096	-623.686	-111.714	3.9482	0	0	-0.310558
704	0	-28.025	0	0	-28.0314	0.871024	1.17315	-0.306384	0.0496948	-0.149319	-57.4159	2.80E-15	12.8695	0	0	0.0579049	2.01771	13.8371	6.71547	-112.464	380.087	646.154	414.035	414.035	414.035	-2.79849	-20.1405	-0.896197	-352.244	376.734	212.09	185.584	185.584	185.584	-20.135	-0.391255	2.8971	14.4748	-0.966401	-5.71067	1.30885	-0.2491	0.214467	-614.399	-90.299	2.65586	0	0	-0.0919941
705	0	-27.0857	0	0	-27.091	0.879702	1.08616	-0.286717	0.0680503	-0.129827	-50.0824	0	16.7939	0	0	0.131131	2.07665	13.846	6.99285	-111.738	379.734	645.352	415.15	415.15	415.15	-3.05991	-19.7133	-1.41208	-360.146	377.382	217.089	185.584	185.584	185.584	-19.6946	-0.86391	3.24035	14.4929	-0.98157	-5.99163	1.24461	-0.215965	0.115446	-597.238	-56.6802	-0.687122	0	0	0.0883598
706	0	-25.5447	0	0	-25.5461	0.929868	0.583165	-0.262449	0.0855913	-0.105087	-40.8908	5.59E-15	19.8796	0	0	0.170387	2.08292	13.7026	7.06518	-109.996	379.24	643.505	416.011	416.011	416.011	-3.125	-19.7244	-2.04477	-366.625	378.514	222.492	185.584	185.584	185.584	-19.6875	-1.47354	3.41185	14.6413	-0.976521	-6.06267	1.17395	-0.16747	0.0428605	-579.799	-14.3649	-5.86965	0	0	0.227156
707	0	-23.5923	0	0	-23.5927	1.02163	-0.337044	-0.240904	0.0997174	-0.0749174	-31.8003	3.73E-15	21.8926	0	0	0.181222	2.04066	13.4252	6.88747	-107.354	378.641	640.648	416.58	416.58	416.58	-2.97287	-20.0179	-2.73601	-371.86	380.205	228.142	185.584	185.584	185.584	-19.962	-2.16889	3.38521	14.8935	-0.959115	-5.87984	1.1078	-0.108896	0.00587582	-570.122	30.9335	-12.0003	0	0	0.337219
708	0	-21.4245	0	0	-21.4337	1.15134	-1.63749	-0.229414	0.108838	-0.0400745	-24.7448	0	22.8239	0	0	0.178118	1.96034	13.0313	6.42813	-103.936	377.988	636.841	416.826	416.826	416.826	-2.59604	-20.4349	-3.41931	-376.018	382.499	233.872	185.584	185.584	185.584	-20.365	-2.89186	3.14357	15.2245	-0.939709	-5.41314	1.05681	-0.0464835	0.013033	-575.208	73.5618	-17.9032	0	0	0.439442
709	0	-19.2078	0	0	-19.2399	1.31184	-3.24408	-0.23211	0.112291	-0.00299763	-21.0339	7.45E-15	22.8015	0	0	0.17406	1.85813	12.5359	5.67396	-99.851	377.343	632.162	416.732	416.732	416.732	-1.99966	-20.8469	-4.03518	-379.192	385.412	239.513	185.584	185.584	185.584	-20.7736	-3.58931	2.68043	15.6139	-0.930428	-4.65122	1.02701	0.0158672	0.0745265	-597.643	109.798	-22.4606	0	0	0.552488
710	0	-17.0561	0	0	-17.1248	1.49357	-5.05688	-0.248894	0.110344	0.0330931	-21.0591	4.66E-15	22.01	0	0	0.174695	1.75481	11.95	4.63429	-95.187	376.773	626.712	416.292	416.292	416.292	-1.19758	-21.1781	-4.53952	-381.368	388.926	244.914	185.584	185.584	185.584	-21.1163	-4.21953	1.99857	16.0504	-0.944342	-3.6053	1.01867	0.0762513	0.196557	-635.228	138.005	-24.8323	0	0	0.688225
711	0	-15.0226	0	0	-15.137	1.68619	-6.96714	-0.275629	0.103605	0.0652799	-24.2729	1.86E-15	20.5789	0	0	0.179024	1.67382	11.279	3.34314	-89.9999	376.347	620.609	415.515	415.515	415.515	-0.207728	-21.4122	-4.9042	-382.431	392.992	249.956	185.584	185.584	185.584	-21.3792	-4.75291	1.10795	16.534	-0.993951	-2.31095	1.02765	0.133943	0.382453	-682.27	158.124	-24.621	0	0	0.854155
712	0	-13.1075	0	0	-13.2692	1.88002	-8.87366	-0.30565	0.0928366	0.0917073	-29.4485	1.86E-15	18.55	0	0	0.183664	1.63888	10.5228	1.85836	-84.31	376.127	613.99	414.422	414.422	414.422	0.950853	-21.5835	-5.11289	-382.193	397.541	254.557	185.584	185.584	185.584	-21.5972	-5.16978	0.0237974	17.0774	-1.08986	-0.826948	1.0453	0.189568	0.630179	-730.714	171.059	-21.9482	0	0	1.0566
713	0	-11.2768	0	0	-11.4788	2.06696	-10.6939	-0.332193	0.0779066	0.111403	-35.1278	4.19E-15	15.8123	0	0	0.185862	1.67128	9.67583	0.257245	-78.1033	376.162	607.013	413.049	413.049	413.049	2.25851	-21.7591	-5.15749	-380.438	402.489	258.668	185.584	185.584	185.584	-21.8354	-5.45913	-1.23429	17.7064	-1.23919	0.769316	1.06279	0.242078	0.932939	-772.373	176.738	-17.0808	0	0	1.29945
714	0	-9.48301	0	0	-9.71045	2.24082	-12.3674	-0.350408	0.0582768	0.124194	-40.0467	1.09E-14	12.2176	0	0	0.184407	1.78708	8.72823	-1.37081	-71.3401	376.481	599.857	411.449	411.449	411.449	3.69221	-22.018	-5.03735	-376.975	407.734	262.261	185.584	185.584	185.584	-22.1693	-5.61947	-2.64064	18.4566	-1.4444	2.38939	1.0726	0.290401	1.2806	-800.348	174.773	-10.4357	0	0	1.57913
715	0	-7.68348	0	0	-7.91514	2.39714	-13.8539	-0.356893	0.0349557	0.130494	-43.2705	1.63E-15	7.83793	0	0	0.178971	1.99501	7.6675	-2.93345	-63.9672	377.088	592.719	409.69	409.69	409.69	5.22104	-22.434	-4.76104	-371.66	413.164	265.322	185.584	185.584	185.584	-22.6681	-5.6604	-4.16021	19.3682	-1.70268	3.94293	1.07054	0.333969	1.65777	-810.046	165.664	-2.86105	0	0	1.88054
716	0	-5.85339	0	0	-6.06437	2.53305	-15.1311	-0.350608	0.00976621	0.1311	-44.3717	-7.45E-15	2.93206	0	0	0.16932	2.29507	6.48076	-4.34481	-55.9326	377.966	585.807	407.854	407.854	407.854	6.80538	-23.0634	-4.34796	-364.425	418.651	267.841	185.584	185.584	185.584	-23.3829	-5.60345	-5.74866	20.4786	-2.0062	5.34698	1.05551	0.369943	2.04411	-799.695	149.777	4.7769	0	0	2.17327
717	0	-3.99296	0	0	-4.15822	2.64736	-16.1935	-0.333154	-0.015084	0.127411	-43.4581	-1.03E-14	-2.10491	0	0	0.155575	2.67845	5.15739	-5.53348	-47.201	379.08	579.34	406.033	406.033	406.033	8.39973	-23.9365	-3.82778	-355.281	424.072	269.805	185.584	185.584	185.584	-24.3405	-5.48	-7.35575	21.8151	-2.34329	6.53368	1.03281	0.397721	2.41678	-771.505	128.409	11.6788	0	0	2.42079
718	0	-2.12634	0	0	-2.22414	2.74044	-17.0502	-0.30897	-0.0381433	0.121134	-41.123	-1.86E-15	-6.89053	0	0	0.13893	3.12841	3.69171	-6.44748	-37.764	380.379	573.528	404.319	404.319	404.319	9.95667	-25.058	-3.23659	-344.305	429.309	271.202	185.584	185.584	185.584	-25.5434	-5.32566	-8.92953	23.3882	-2.70003	7.45471	1.01112	0.416684	2.75468	-730.847	102.822	17.5106	0	0	2.59228
719	0	-0.29279	0	0	-0.307368	2.81376	-17.7195	-0.282882	-0.057976	0.114004	-38.1151	-5.59E-15	-11.0392	0	0	0.121495	3.62198	2.08506	-7.05579	-27.6466	381.805	568.571	402.801	402.801	402.801	11.43	-26.4143	-2.61051	-331.617	434.254	272.013	185.584	185.584	185.584	-26.9779	-5.17276	-10.4197	25.1863	-3.06194	8.08234	1.00088	0.426112	3.03804	-684.657	74.769	22.1416	0	0	2.67607
720	0	1.46435	0	0	1.54169	2.86921	-18.2224	-0.258642	-0.0730428	0.107316	-35.0953	-5.59E-15	-14.1998	0	0	0.10545	4.13233	0.346442	-7.34445	-16.9056	383.299	564.644	401.548	401.548	401.548	12.7788	-27.9841	-1.97964	-317.348	438.82	272.221	185.584	185.584	185.584	-28.6229	-5.04427	-11.7821	27.1759	-3.4154	8.40503	1.01088	0.425599	3.25498	-639.359	46.7966	25.4058	0	0	2.68246
721	0	3.10666	0	0	3.27762	2.90859	-18.5777	-0.238149	-0.0821441	0.101062	-32.4872	-1.86E-15	-16.137	0	0	0.0920813	4.63139	-1.50897	-7.30721	-5.6208	384.802	561.891	400.603	400.603	400.603	13.9717	-29.7461	-1.36479	-301.619	442.942	271.813	185.584	185.584	185.584	-30.4576	-4.95195	-12.983	29.3068	-3.74878	8.41779	1.04092	0.413911	3.40177	-597.343	21.4941	27.1577	0	0	2.62555
722	0	4.60588	0	0	4.86607	2.93333	-18.8003	-0.222973	-0.0853773	0.0943991	-30.5866	5.59E-15	-16.843	0	0	0.0818415	5.09179	-3.46228	-6.93671	6.11399	386.262	560.428	399.976	399.976	399.976	14.9901	-31.6843	-0.777749	-284.532	446.585	270.792	185.584	185.584	185.584	-32.4659	-4.89847	-14.0026	31.5217	-4.05355	8.11318	1.07949	0.389662	3.48363	-556.871	0.82088	27.573	0	0	2.51141
723	0	5.94669	0	0	6.28695	2.94457	-18.9012	-0.213244	-0.0834693	0.0865831	-29.45	1.86E-15	-16.4726	0	0	0.0741478	5.48807	-5.49263	-6.22326	18.1928	387.634	560.332	399.645	399.645	399.645	15.828	-33.7903	-0.223158	-266.168	449.742	269.183	185.584	185.584	185.584	-34.6388	-4.88073	-14.8343	33.7646	-4.32449	7.48019	1.10504	0.352655	3.50765	-512.626	-13.5787	26.8637	0	0	2.33281
724	0	7.12583	0	0	7.53372	2.94328	-18.8896	-0.208808	-0.0780326	0.0772625	-29.014	-1.86E-15	-15.3355	0	0	0.068109	5.7978	-7.57731	-5.1629	30.4914	388.884	561.651	399.557	399.557	399.557	16.4898	-36.0624	0.299187	-246.59	452.428	267.042	185.584	185.584	185.584	-36.974	-4.89295	-15.4827	35.9881	-4.55969	6.51221	1.09472	0.30524	3.48148	-458.579	-20.7655	25.4074	0	0	2.07871
725	0	8.14945	0	0	8.61073	2.9303	-18.7731	-0.209862	-0.0709631	0.066734	-29.1708	-1.86E-15	-13.7892	0	0	0.063007	6.0036	-9.69021	-3.77094	42.8564	389.993	564.391	399.642	399.642	399.642	16.9868	-38.5036	0.792501	-225.85	454.673	264.455	185.584	185.584	185.584	-39.4735	-4.92823	-15.9596	38.1553	-4.76004	5.22069	1.03083	0.252081	3.4119	-389.887	-20.9132	23.646	0	0	1.7432
726	0	9.03086	0	0	9.53065	2.90631	-18.5572	-0.215801	-0.0640638	0.0555768	-29.6683	-1.86E-15	-12.1557	0	0	0.0581601	6.09593	-11.7997	-2.0958	55.0968	390.954	568.513	399.824	399.825	399.825	17.3327	-41.1194	1.26132	-203.988	456.505	261.53	185.584	185.584	185.584	-42.142	-4.97939	-16.2799	40.2382	-4.92822	3.64901	0.906366	0.197831	3.30396	-304.178	-16.0474	22.1141	0	0	1.33306
727	0	9.78629	0	0	10.3098	2.87164	-18.2443	-0.22488	-0.0584973	0.0444942	-30.104	0	-10.6481	0	0	0.0528746	6.07638	-13.8668	-0.227605	66.9812	391.771	573.926	400.03	400.03	400.03	17.5403	-43.9149	1.7094	-181.04	457.949	258.399	185.584	185.584	185.584	-44.9834	-5.03958	-16.4574	42.2137	-5.06689	1.8811	0.725926	0.144965	3.16115	-202.393	-10.0947	21.3587	0	0	0.873611
728	0	10.4284	0	0	10.9612	2.82645	-17.8348	-0.234669	-0.0544822	0.0340336	-30.0151	5.59E-15	-9.35138	0	0	0.0464235	5.95977	-15.8457	1.70313	78.2472	392.448	580.477	400.198	400.198	400.198	17.6202	-46.8888	2.13734	-157.047	459.017	255.198	185.584	185.584	185.584	-47.9953	-5.10329	-16.5036	44.059	-5.17696	0.040284	0.507285	0.095593	2.98819	-89.7495	-7.21917	21.629	0	0	0.410731
729	0	10.9589	0	0	11.487	2.77107	-17.3304	-0.242714	-0.0515279	0.0245179	-28.999	-9.32E-16	-8.27381	0	0	0.0381785	5.77397	-17.6865	3.53883	88.6243	392.98	587.962	400.279	400.279	400.279	17.582	-50.0276	2.54118	-132.06	459.715	252.062	185.584	185.584	185.584	-51.1632	-5.16693	-16.4285	45.7501	-5.25592	-1.72392	0.27817	0.0532167	2.79192	24.3891	-9.94939	22.7324	0	0	0.00253959
730	0	11.3626	0	0	11.8724	2.70643	-16.7381	-0.24752	-0.0496764	0.0160219	-26.8604	-8.39E-15	-7.49084	0	0	0.0281661	5.55626	-19.3409	5.11813	97.8638	393.354	596.133	400.244	400.244	400.244	17.4362	-53.2997	2.91314	-106.159	460.044	249.107	185.584	185.584	185.584	-54.4547	-5.2283	-16.2424	47.2629	-5.29762	-3.25882	0.0704235	0.0212732	2.58029	128.17	-18.6874	24.3805	0	0	-0.296896
731	0	11.6046	0	0	12.0836	2.63421	-16.0718	-0.249504	-0.0489149	0.00847265	-23.7291	3.73E-15	-7.09077	0	0	0.0173969	5.34678	-20.7682	6.30311	105.771	393.549	604.724	400.078	400.078	400.078	17.1939	-56.6535	3.24359	-79.4441	460.003	246.421	185.584	185.584	185.584	-57.8175	-5.28448	-15.9561	48.5766	-5.29372	-4.43529	-0.0855036	0.00453573	2.36442	209.625	-30.8077	26.0551	0	0	-0.456965
732	0	11.635	0	0	12.0717	2.55653	-15.3502	-0.250124	-0.0497376	0.00135933	-19.9794	1.86E-15	-7.20982	0	0	0.00773474	5.18055	-21.94	7.00372	112.227	393.555	613.475	399.783	399.783	399.783	16.8644	-60.0215	3.52406	-52.0361	459.587	244.057	185.584	185.584	185.584	-61.1827	-5.32939	-15.58	49.6772	-5.23591	-5.17177	-0.171879	0.00424832	2.15274	261.117	-42.7929	27.4788	0	0	-0.484385
733	0	11.3962	0	0	11.7813	2.4754	-14.5911	-0.250012	-0.052336	-0.00632063	-16.0382	0	-7.92227	0	0	0.00113989	5.08067	-22.844	7.19199	117.202	393.379	622.152	399.373	399.374	399.374	16.4513	-63.3269	3.74854	-24.0595	458.782	242.041	185.584	185.584	185.584	-64.4716	-5.35234	-15.1217	50.5606	-5.11893	-5.44735	-0.187827	0.0189963	1.95294	282.048	-51.2218	28.4617	0	0	-0.419151
734	0	10.8311	0	0	11.1574	2.39187	-13.804	-0.24975	-0.0561259	-0.0166862	-12.4355	-4.66E-16	-9.15569	0	0	-0.00130653	5.05514	-23.4829	6.90125	120.748	393.054	630.565	398.88	398.88	398.88	15.9505	-66.4902	3.91207	4.36247	457.563	240.374	185.584	185.584	185.584	-67.6024	-5.33892	-14.5835	51.233	-4.94229	-5.30015	-0.150661	0.043317	1.76937	279.495	-54.4004	28.8531	0	0	-0.314196
735	0	9.89154	0	0	10.1539	2.3057	-12.9865	-0.251084	-0.0600716	-0.032619	-9.87681	8.85E-15	-10.691	0	0	-0.000660594	5.09801	-23.8729	6.21212	122.986	392.632	638.566	398.34	398.34	398.34	15.3501	-69.436	4.00841	33.1068	455.895	239.047	185.584	185.584	185.584	-70.4971	-5.27358	-13.9605	51.7101	-4.71092	-4.81213	-0.0830614	0.0706496	1.60598	263.946	-52.3092	28.3431	0	0	-0.20998
736	0	8.54978	0	0	8.7463	2.21525	-12.1225	-0.256603	-0.0626954	-0.057705	-9.12316	4.66E-15	-12.1502	0	0	-0.00105223	5.19357	-24.0398	5.23281	124.085	392.177	646.047	397.803	397.803	397.803	14.6314	-72.1038	4.02819	62.0445	453.729	238.059	185.584	185.584	185.584	-73.0928	-5.14283	-13.2406	52.0148	-4.43498	-4.08861	-0.00746536	0.0948497	1.46602	246.711	-46.3153	26.575	0	0	-0.125744
737	0	6.81365	0	0	6.94623	2.11786	-11.1858	-0.267939	-0.0618518	-0.0953006	-10.6746	-6.06E-15	-13.0028	0	0	-0.0086831	5.32153	-24.0162	4.08075	124.248	391.75	652.93	397.319	397.319	397.319	13.7728	-74.4604	3.95954	91.0273	451.013	237.446	185.584	185.584	185.584	-75.3559	-4.93756	-12.4054	52.175	-4.12903	-3.23975	0.0561325	0.113337	1.35055	238.195	-37.4838	23.0495	0	0	-0.063068
738	0	4.73821	0	0	4.81369	2.0107	-10.1482	-0.284042	-0.0551842	-0.146976	-14.4228	-4.19E-15	-12.6765	0	0	-0.0280365	5.46143	-23.8387	2.86881	123.698	391.406	659.163	396.938	396.938	396.938	12.7546	-76.5111	3.79133	119.868	447.702	237.301	185.584	185.584	185.584	-77.2932	-4.65442	-11.4353	52.2221	-3.81095	-2.36762	0.0949195	0.124924	1.25784	245.689	-26.6648	17.4408	0	0	-0.0149929
739	0	2.43044	0	0	2.46069	1.89183	-8.98931	-0.300558	-0.0414438	-0.211915	-19.4418	-4.66E-16	-10.7716	0	0	-0.0570643	5.59543	-23.5466	1.69729	122.665	391.184	664.711	396.707	396.707	396.707	11.5673	-78.3031	3.51842	148.321	443.774	237.773	185.584	185.584	185.584	-78.9567	-4.29616	-10.3179	52.1891	-3.50049	-1.55966	0.0992466	0.129315	1.17928	274.15	-14.5584	9.82882	0	0	0.0240689
740	0	0.042463	0	0	0.0428379	1.76102	-7.70524	-0.30944	-0.0213146	-0.286623	-23.9271	-3.26E-15	-7.21922	0	0	-0.0852545	5.70959	-23.1801	0.64998	121.38	391.104	669.556	396.661	396.661	396.661	10.2186	-79.9184	3.14577	176.072	439.254	239.044	185.584	185.584	185.584	-80.436	-3.87108	-9.05703	52.1097	-3.21775	-0.886458	0.0663083	0.124861	1.10292	325.679	-2.52401	0.768461	0	0	0.0537279
741	0	-2.25049	0	0	-2.26421	1.61998	-6.31201	-0.299469	0.00380441	-0.366044	-25.4253	-5.59E-15	-2.21559	0	0	-0.0986866	5.79392	-22.7793	-0.207351	120.07	391.168	673.694	396.822	396.822	396.822	8.73676	-81.4532	2.6893	202.737	434.226	241.267	185.584	185.584	185.584	-81.8373	-3.3917	-7.67729	52.0169	-2.98153	-0.401665	-0.00635902	0.110447	1.01128	402.068	8.56204	-9.15584	0	0	0.0667845
742	0	-4.28633	0	0	-4.30175	1.47239	-4.84604	-0.259707	0.0318428	-0.445018	-21.5534	5.36E-15	3.76549	0	0	-0.0900267	5.84182	-22.3825	-0.828454	118.946	391.358	677.133	397.195	397.195	397.195	7.1716	-82.986	2.17447	227.879	428.835	244.49	185.584	185.584	185.584	-83.249	-2.87347	-6.22624	51.9407	-2.80766	-0.141595	-0.117582	0.0857696	0.890575	504.237	17.905	-19.427	0	0	0.0513047
743	0	-5.95861	0	0	-5.96893	1.32375	-3.36307	-0.183551	0.0598252	-0.519034	-10.8976	2.10E-15	9.97829	0	0	-0.0638933	5.84944	-22.0242	-1.18865	118.195	391.636	679.886	397.765	397.765	397.765	5.59118	-84.5406	1.6345	251.026	423.285	248.562	185.584	185.584	185.584	-84.7032	-2.33399	-4.77141	51.9058	-2.70772	-0.123628	-0.266949	0.0506309	0.730852	631.994	24.2447	-29.7315	0	0	-0.00548986
744	0	-7.24981	0	0	-7.25397	1.18094	-1.93401	-0.0733051	0.0839571	-0.584392	6.10735	0	15.4943	0	0	-0.0309728	5.81525	-21.7326	-1.28787	117.972	391.949	681.975	398.501	398.501	398.501	4.07349	-86.0599	1.10769	271.706	417.815	253.082	185.584	185.584	185.584	-86.1477	-1.79296	-3.39111	51.9288	-2.68783	-0.343256	-0.448566	0.00616917	0.535441	780.488	26.0021	-39.9726	0	0	-0.111279
745	0	-8.2412	0	0	-8.24171	1.05152	-0.636797	0.057093	0.0999294	-0.639132	26.7569	2.45E-15	19.3499	0	0	0.00406784	5.73993	-21.5273	-1.15319	118.381	392.236	683.416	399.358	399.358	399.358	2.6937	-87.4012	0.63368	289.491	412.662	257.398	185.584	185.584	185.584	-87.4403	-1.27167	-2.16021	52.0152	-2.74782	-0.771282	-0.65495	-0.0458699	0.321466	940.733	21.1537	-50.1426	0	0	-0.25946
746	0	-9.08724	0	0	-9.08753	0.942652	0.454968	0.183973	0.10436	-0.683438	46.5284	1.86E-15	20.8075	0	0	0.0453969	5.62629	-21.4174	-0.838981	119.476	392.428	684.22	400.28	400.28	400.28	1.51021	-88.3649	0.246279	304.035	408.011	260.703	185.584	185.584	185.584	-88.3774	-0.791803	-1.13388	52.1577	-2.88097	-1.35324	-0.875088	-0.101694	0.121604	1100.42	8.06782	-60.0774	0	0	-0.421369
747	0	-9.95912	0	0	-9.96166	0.860054	1.28312	0.28066	0.0953079	-0.71932	60.3827	4.66E-15	19.5059	0	0	0.09327	5.47916	-21.4012	-0.422496	121.252	392.462	684.386	401.21	401.21	401.21	0.55545	-88.7504	-0.0360917	315.082	403.963	262.206	185.584	185.584	185.584	-88.7521	-0.374066	-0.335709	52.3366	-3.07376	-2.0134	-1.09797	-0.15516	-0.0282528	1247.01	-13.7935	-69.241	0	0	-0.54658
748	0	-10.9765	0	0	-10.9821	0.807044	1.81435	0.325883	0.0732412	-0.747771	64.3848	2.56E-15	15.6391	0	0	0.130559	5.30509	-21.4676	0.00521382	123.652	392.28	683.899	402.093	402.093	402.093	-0.166456	-88.4232	-0.220864	322.441	400.516	261.333	185.584	185.584	185.584	-88.4233	-0.0381663	0.246992	52.5209	-3.3067	-2.66355	-1.30751	-0.198353	-0.0959005	1366.87	-43.4106	-76.4626	0	0	-0.572961
749	0	-12.1539	0	0	-12.1617	0.784097	2.04422	0.3098	0.0421414	-0.76693	56.9341	-1.16E-16	10.1171	0	0	0.130595	5.11161	-21.5979	0.351628	126.574	391.839	682.729	402.884	402.884	402.884	-0.675326	-87.3673	-0.346063	325.967	397.567	257.879	185.584	185.584	185.584	-87.3696	0.195829	0.658939	52.6727	-3.55541	-3.21507	-1.48487	-0.22246	-0.066778	1446.47	-76.9229	-80.0452	0	0	-0.447865
750	0	-13.3802	0	0	-13.3884	0.789435	1.99075	0.23579	0.00962884	-0.771353	39.195	-3.20E-15	4.50054	0	0	0.0848705	4.90642	-21.769	0.534668	129.887	391.115	680.836	403.548	403.548	403.548	-1.00614	-85.7052	-0.473544	325.572	394.956	252.082	185.584	185.584	185.584	-85.7102	0.306619	0.963593	52.7518	-3.7924	-3.5905	-1.60747	-0.219572	0.056738	1472.44	-107.491	-78.2717	0	0	-0.154745
751	0	-14.4377	0	0	-14.4441	0.820674	1.67779	0.118737	-0.0150304	-0.755182	14.7292	2.42E-15	0.518116	0	0	0.0221397	4.69656	-21.9563	0.491927	133.433	390.102	678.177	404.061	404.061	404.061	-1.19819	-83.6783	-0.669076	321.278	392.51	244.571	185.584	185.584	185.584	-83.6848	0.274831	1.2231	52.7203	-3.9897	-3.73219	-1.65877	-0.184452	0.254887	1437.44	-126.357	-70.5756	0	0	0.265091
752	0	-15.0535	0	0	-15.0564	0.876892	1.11432	-0.0183353	-0.024066	-0.714843	-11.4281	-2.48E-16	-0.63862	0	0	-0.00492661	4.48739	-22.1359	0.185898	137.047	388.82	674.717	404.41	404.41	404.41	-1.28511	-81.5956	-0.977561	313.28	390.108	236.228	185.584	185.584	185.584	-81.6017	0.0915112	1.47879	52.5478	-4.12087	-3.60705	-1.63378	-0.116125	0.49809	1343.32	-125.208	-58.4459	0	0	0.716949
753	0	-14.9701	0	0	-14.9703	0.95994	0.281593	-0.149462	-0.014512	-0.650115	-34.0994	-2.18E-15	1.13753	0	0	0.0415355	4.28161	-22.2866	-0.393038	140.557	387.306	670.435	404.586	404.586	404.586	-1.28959	-79.7631	-1.40199	301.961	387.71	227.991	185.584	185.584	185.584	-79.7663	-0.229304	1.73969	52.2161	-4.16375	-3.20866	-1.53678	-0.0193734	0.756549	1199.9	-99.4982	-45.2417	0	0	1.08475
754	0	-14.0171	0	0	-14.0187	1.07385	-0.860761	-0.251546	0.010114	-0.562492	-49.2681	-2.80E-15	4.8641	0	0	0.152602	4.07803	-22.3921	-1.22398	143.797	385.61	665.343	404.583	404.583	404.583	-1.22705	-78.4113	-1.89387	287.846	385.369	220.648	185.584	185.584	185.584	-78.4095	-0.639247	1.98419	51.7228	-4.10271	-2.55932	-1.37775	0.0947547	1.00679	1020.01	-51.2192	-34.6542	0	0	1.27103
755	0	-12.1633	0	0	-12.1736	1.22213	-2.34656	-0.31252	0.0397734	-0.454316	-55.2744	-9.32E-16	8.86976	0	0	0.275929	3.87031	-22.4425	-2.25242	146.621	383.796	659.489	404.401	404.4	404.4	-1.11641	-77.6437	-2.35949	271.52	383.196	214.7	185.584	185.584	185.584	-77.636	-1.05353	2.17325	51.084	-3.93001	-1.71267	-1.16451	0.208502	1.23634	813.486	10.0169	-28.6893	0	0	1.22328
756	0	-9.5237	0	0	-9.54911	1.40375	-4.16186	-0.336767	0.0629025	-0.330489	-53.3285	7.92E-15	11.6113	0	0	0.354606	3.64624	-22.4361	-3.38791	148.912	381.93	652.965	404.036	404.036	404.036	-0.991863	-77.4276	-2.68438	253.567	381.305	210.314	185.584	185.584	185.584	-77.4152	-1.36498	2.27032	50.3352	-3.64701	-0.755994	-0.903371	0.305314	1.45071	587.459	71.7619	-26.7537	0	0	0.947332
757	0	-6.31445	0	0	-6.35195	1.6103	-6.2161	-0.332218	0.0740449	-0.20119	-45.8487	9.32E-16	12.5102	0	0	0.361169	3.3881	-22.379	-4.50492	150.59	380.076	645.912	403.491	403.491	403.491	-0.903579	-77.6362	-2.76966	234.551	379.769	207.387	185.584	185.584	185.584	-77.6224	-1.47298	2.25764	49.5292	-3.26364	0.190091	-0.613448	0.373749	1.6574	356.884	124.821	-26.7936	0	0	0.523497
758	0	-2.79218	0	0	-2.82213	1.82678	-8.35176	-0.303993	0.0741192	-0.0819909	-35.2286	-5.59E-15	11.8372	0	0	0.303165	3.07503	-22.2831	-5.45282	151.617	378.295	638.51	402.773	402.773	402.773	-0.898406	-78.1026	-2.56262	214.998	378.601	205.651	185.584	185.584	185.584	-78.0914	-1.31668	2.1372	48.7307	-2.79779	0.980935	-0.334788	0.413306	1.86464	149.047	165.72	-26.968	0	0	0.0927561
759	0	0.792169	0	0	0.805367	2.03539	-10.3879	-0.262674	0.0655249	0.0124064	-24.0757	6.29E-15	10.0416	0	0	0.212871	2.68832	-22.1617	-6.0787	151.983	376.637	630.963	401.894	401.894	401.894	-0.995305	-78.6586	-2.07175	195.364	377.775	204.75	185.584	185.584	185.584	-78.6532	-0.897359	1.92313	48.0067	-2.2738	1.46981	-0.107795	0.427395	2.08119	-9.43432	193.146	-26.0777	0	0	-0.215427
760	0	4.22874	0	0	4.32614	2.22007	-12.1687	-0.220322	0.0534406	0.0735647	-14.5048	-6.29E-15	7.77319	0	0	0.125805	2.21877	-22.023	-6.2609	151.684	375.153	623.476	400.877	400.877	400.877	-1.17811	-79.1639	-1.36148	175.991	377.247	204.326	185.584	185.584	185.584	-79.1659	-0.275429	1.6376	47.4144	-1.72136	1.54118	0.0359335	0.425128	2.31126	-99.5996	210.005	-24.357	0	0	-0.348212
761	0	7.36693	0	0	7.58066	2.37027	-13.5997	-0.185884	0.0416175	0.100793	-7.6849	4.66E-16	5.49291	0	0	0.0629605	1.67392	-21.8642	-5.94466	150.694	373.901	616.228	399.753	399.753	399.753	-1.40547	-79.5216	-0.527236	157.096	376.967	204.084	185.584	185.584	185.584	-79.531	0.455062	1.30651	46.9884	-1.17389	1.14627	0.0847972	0.410602	2.54961	-115.654	218.576	-22.6138	0	0	-0.341306
762	0	10.1155	0	0	10.4596	2.48259	-14.6587	-0.164522	0.0320375	0.0992923	-3.94371	-2.33E-16	3.4864	0	0	0.0286722	1.08182	-21.6689	-5.16625	148.947	372.941	609.361	398.561	398.561	398.561	-1.63121	-79.6788	0.334478	138.761	376.89	203.824	185.584	185.584	185.584	-79.6939	1.19959	0.956446	46.7311	-0.666406	0.32747	0.0496685	0.381433	2.78502	-66.156	219.105	-21.3498	0	0	-0.27233
763	0	12.4346	0	0	12.9046	2.56022	-15.3846	-0.155752	0.0242933	0.0779063	-2.78649	6.41E-16	1.82047	0	0	0.0152944	0.488785	-21.4091	-4.05442	146.334	372.332	602.965	397.343	397.343	397.343	-1.82209	-79.6189	1.14933	120.96	376.983	203.449	185.584	185.584	185.584	-79.6374	1.8886	0.611457	46.6086	-0.231557	-0.780589	-0.0403455	0.329055	3.00126	28.3165	208.871	-20.0836	0	0	-0.19376
764	0	14.3214	0	0	14.9006	2.61072	-15.8541	-0.156183	0.0170602	0.0459707	-3.36186	-3.61E-15	0.444638	0	0	0.012509	-0.0486569	-21.0503	-2.80713	142.715	372.107	597.085	396.146	396.146	396.146	-1.96427	-79.3489	1.87443	103.595	377.214	202.944	185.584	185.584	185.584	-79.3687	2.48637	0.290209	46.5544	0.104796	-1.97542	-0.151594	0.248854	3.18416	142.414	185.574	-17.9164	0	0	-0.10485
765	0	15.7961	0	0	16.4638	2.64341	-16.1569	-0.161225	0.0091407	0.0112573	-4.77239	3.73E-15	-0.735091	0	0	0.0124944	-0.475397	-20.5576	-1.6524	137.944	372.266	591.734	395.017	395.017	395.017	-2.05986	-78.8885	2.49511	86.5261	377.553	202.351	185.584	185.584	185.584	-78.9077	2.98586	0.00457936	46.4809	0.327077	-3.0277	-0.252248	0.146219	3.32753	251.848	150.254	-14.363	0	0	0.0246989
766	0	16.8899	0	0	17.627	2.66716	-16.3763	-0.166773	0.000718091	-0.0205377	-6.3011	-4.60E-15	-1.73345	0	0	0.0113591	-0.749157	-19.901	-0.804312	131.899	372.771	586.913	394.005	394.005	394.005	-2.11949	-78.2605	3.01492	69.6078	377.967	201.736	185.584	185.584	185.584	-78.278	3.39696	-0.239502	46.294	0.431062	-3.72694	-0.316758	0.0384668	3.4293	337.012	108.853	-9.92423	0	0	0.212659
767	0	17.6358	0	0	18.4275	2.689	-16.5777	-0.170519	-0.00745089	-0.0456626	-7.55086	-1.22E-15	-2.53978	0	0	0.00822476	-0.84925	-19.058	-0.422829	124.505	373.559	582.628	393.159	393.159	393.159	-2.1548	-77.4851	3.44529	52.7095	378.417	201.164	185.584	185.584	185.584	-77.5004	3.73497	-0.440686	45.9095	0.422496	-3.92258	-0.322972	-0.0537952	3.49249	383.501	69.3874	-5.63951	0	0	0.439124
768	0	18.064	0	0	18.8993	2.71328	-16.801	-0.171559	-0.0143616	-0.0619709	-8.37466	1.86E-15	-3.1215	0	0	0.00366504	-0.781233	-18.0166	-0.582245	115.758	374.565	578.907	392.524	392.524	392.524	-2.17381	-76.5773	3.79765	35.7311	378.868	200.689	185.584	185.584	185.584	-76.5904	4.01253	-0.600484	45.266	0.314171	-3.55501	-0.255225	-0.115768	3.52002	382.983	38.5581	-2.45586	0	0	0.643921
769	0	18.2012	0	0	19.0703	2.74125	-17.0575	-0.169855	-0.0194598	-0.0684315	-8.77564	-2.91E-15	-3.46833	0	0	-0.00133982	-0.576287	-16.7777	-1.25319	105.735	375.73	575.805	392.137	392.137	392.137	-2.1787	-75.5482	4.07841	18.6121	379.292	200.345	185.584	185.584	185.584	-75.5591	4.23495	-0.721803	44.3339	0.123277	-2.67178	-0.111894	-0.145048	3.51124	334.457	18.4669	-0.501522	0	0	0.744121
770	0	18.071	0	0	18.9621	2.77086	-17.3285	-0.16592	-0.0225511	-0.0655109	-8.82322	2.10E-15	-3.57607	0	0	-0.00591013	-0.285001	-15.3573	-2.30413	94.5973	377.003	573.399	392.023	392.024	392.024	-2.16469	-74.4057	4.28629	1.33594	379.67	200.143	185.584	185.584	185.584	-74.4147	4.39775	-0.808507	43.1184	-0.129796	-1.42302	0.0901207	-0.151364	3.46404	245.375	6.50842	0.818244	0	0	0.670205
771	0	17.6946	0	0	18.5911	2.79709	-17.5677	-0.160416	-0.023668	-0.0549956	-8.57324	3.49E-15	-3.4355	0	0	-0.0094635	0.0338177	-13.7864	-3.52547	82.5802	378.332	571.775	392.191	392.191	392.191	-2.12047	-73.1564	4.41197	-16.0728	379.993	200.072	185.584	185.584	185.584	-73.1636	4.48653	-0.865375	41.6555	-0.42184	-0.0337863	0.317203	-0.147034	3.37428	130.602	-1.73428	2.21991	0	0	0.408445
772	0	17.0909	0	0	17.9694	2.81266	-17.7095	-0.15453	-0.0230101	-0.0398641	-8.08895	3.03E-15	-3.04091	0	0	-0.0118179	0.326303	-12.1071	-4.67191	69.9583	379.655	571.006	392.631	392.631	392.631	-2.03069	-71.8055	4.4405	-33.5566	380.266	200.108	185.584	185.584	185.584	-71.8105	4.48031	-0.898147	40.0032	-0.727731	1.24133	0.530982	-0.137223	3.24408	8.91162	-8.93367	3.86574	0	0	0.0190163
773	0	16.2759	0	0	17.1069	2.80937	-17.6796	-0.149063	-0.0203872	-0.0235882	-7.36414	-4.66E-16	-2.35543	0	0	-0.0131233	0.554778	-10.3665	-5.51077	57.0094	380.902	571.13	393.319	393.319	393.319	-1.8811	-70.3562	4.35718	-51.0387	380.498	200.208	185.584	185.584	185.584	-70.3588	4.35865	-0.913243	38.2289	-1.02344	2.16803	0.700334	-0.119791	3.08191	-101.431	-15.0892	5.31912	0	0	-0.390059
774	0	15.2594	0	0	16.0112	2.77986	-17.4106	-0.144241	-0.0154387	-0.00941604	-6.33765	-1.34E-15	-1.34834	0	0	-0.0137267	0.703627	-8.60834	-5.8625	43.9792	382.01	572.142	394.217	394.217	394.217	-1.66324	-68.8071	4.15494	-68.4404	380.707	200.326	185.584	185.584	185.584	-68.8067	4.11008	-0.918101	36.3989	-1.29027	2.57217	0.807521	-0.0869737	2.90091	-186.033	-17.4818	5.81071	0	0	-0.713173
775	0	14.0425	0	0	14.6868	2.71935	-16.8567	-0.140356	-0.00858399	9.09E-05	-4.99865	1.38E-15	-0.0915004	0	0	-0.0140194	0.779064	-6.867	-5.62596	31.0593	382.943	574.002	395.278	395.278	395.278	-1.37765	-67.1488	3.84043	-85.697	380.919	200.408	185.584	185.584	185.584	-67.1452	3.73874	-0.9213	34.5698	-1.51874	2.36283	0.84699	-0.0365908	2.7172	-236.114	-14.3456	5.02265	0	0	-0.88822
776	0	12.6162	0	0	13.1337	2.62674	-16.0026	-0.136903	-0.000398635	0.0035242	-3.33695	-3.15E-15	1.2999	0	0	-0.0139206	0.803858	-5.164	-4.78756	18.3751	383.706	576.641	396.45	396.45	396.45	-1.03512	-65.3633	3.43617	-102.771	381.161	200.405	185.584	185.584	185.584	-65.3567	3.26703	-0.931728	32.7835	-1.71026	1.53841	0.823729	0.0264118	2.54182	-249.764	-5.47252	3.05333	0	0	-0.908267
777	0	10.9609	0	0	11.3456	2.50493	-14.868	-0.133168	0.00818478	0.000422993	-1.4185	-3.49E-15	2.64821	0	0	-0.0127219	0.809416	-3.50729	-3.41629	5.98475	384.337	579.977	397.677	397.677	397.677	-0.654742	-63.4243	2.9781	-119.656	381.462	200.271	185.584	185.584	185.584	-63.4155	2.73305	-0.957715	31.0647	-1.87579	0.179035	0.750328	0.0890569	2.38326	-231.493	6.63321	0.437178	0	0	-0.806917
778	0	9.04801	0	0	9.30755	2.36027	-13.5049	-0.129033	0.0161345	-0.0086754	0.54065	-9.32E-16	3.73818	0	0	-0.00953003	0.827396	-1.89349	-1.64778	-6.11266	384.897	583.927	398.906	398.906	398.906	-0.259416	-61.2992	2.51005	-136.383	381.85	199.97	185.584	185.584	185.584	-61.2894	2.18403	-1.00667	29.4221	-2.03242	-1.57107	0.646737	0.135572	2.24263	-191.692	17.9192	-2.18164	0	0	-0.638494
779	0	6.84471	0	0	6.99809	2.20136	-11.9893	-0.124963	0.0218998	-0.0229479	2.20529	1.86E-15	4.28952	0	0	-0.0038045	0.882701	-0.31153	0.339755	-17.9602	385.446	588.411	400.09	400.09	400.09	0.128683	-58.9539	2.07661	-153.011	382.348	199.482	185.584	185.584	185.584	-58.9443	1.66867	-1.08444	27.8511	-2.1986	-3.52852	0.535511	0.153572	2.12142	-143.197	24.1355	-4.25525	0	0	-0.456164
780	0	4.32157	0	0	4.39402	2.03754	-10.4088	-0.121953	0.0236896	-0.0409303	3.16948	-3.49E-15	4.01891	0	0	0.00358173	0.988944	1.25288	2.3541	-29.6184	386.024	593.361	401.195	401.195	401.195	0.490306	-56.3589	1.71588	-169.617	382.969	198.811	185.584	185.584	185.584	-56.3505	1.23008	-1.19295	26.3391	-2.38942	-5.49927	0.440545	0.137966	2.01423	-99.7409	22.4336	-5.49598	0	0	-0.306473
781	0	1.4611	0	0	1.4787	1.87723	-8.8464	-0.121371	0.0203961	-0.0611474	3.0157	-1.86E-15	2.78033	0	0	0.00921673	1.14724	2.81304	4.21783	-41.1371	386.642	598.713	402.2	402.2	402.2	0.808129	-53.4961	1.45321	-186.279	383.702	197.992	185.584	185.584	185.584	-53.4892	0.900552	-1.32624	24.8714	-2.61405	-7.30696	0.383073	0.0928789	1.91764	-72.8606	12.4717	-5.96647	0	0	-0.222536
782	0	-1.73402	0	0	-1.74846	1.72658	-7.36582	-0.12453	0.0122616	-0.0821879	1.39196	-5.82E-16	0.665957	0	0	0.00733442	1.34788	4.37736	5.79339	-52.53	387.286	604.407	403.1	403.1	403.1	1.0644	-50.3643	1.29766	-203.063	384.51	197.092	185.584	185.584	185.584	-50.3588	0.698544	-1.46705	23.4364	-2.87483	-8.81717	0.379759	0.0292354	1.82605	-70.7926	-3.88136	-5.95695	0	0	-0.222668
783	0	-5.23445	0	0	-5.26339	1.58872	-6.0021	-0.132287	0.00136448	-0.103075	-1.9194	1.98E-15	-1.94469	0	0	-0.0083427	1.57435	5.94638	7.00066	-63.7569	387.931	610.374	403.905	403.905	403.905	1.2396	-46.984	1.24303	-219.996	385.331	196.214	185.584	185.584	185.584	-46.9788	0.628037	-1.58698	22.0304	-3.16762	-9.95395	0.436879	-0.0409384	1.73392	-96.5395	-23.711	-5.84509	0	0	-0.305228
784	0	-8.98053	0	0	-9.01189	1.46391	-4.76154	-0.145358	-0.0093594	-0.123285	-6.99145	-4.66E-16	-4.52406	0	0	-0.0417562	1.80835	7.51085	7.82292	-74.7185	388.547	616.531	404.637	404.637	404.637	1.31471	-43.3981	1.27279	-237.063	386.089	195.489	185.584	185.584	185.584	-43.3919	0.68012	-1.65195	20.6598	-3.48374	-10.7049	0.549067	-0.107072	1.63822	-147.711	-44.3511	-5.8466	0	0	-0.448748
785	0	-12.88	0	0	-12.9063	1.35047	-3.63006	-0.164478	-0.0185865	-0.142527	-13.727	5.13E-15	-6.71063	0	0	-0.0916475	2.03397	9.05186	8.29932	-85.264	389.113	622.773	405.325	405.324	405.325	1.27539	-39.6738	1.36652	-254.188	386.713	195.07	185.584	185.584	185.584	-39.6653	0.835875	-1.63036	19.3416	-3.81076	-11.1124	0.69924	-0.165974	1.5361	-217.187	-65.8494	-5.74408	0	0	-0.617986
786	0	-16.8071	0	0	-16.8248	1.24594	-2.58484	-0.188021	-0.0250775	-0.159914	-21.6135	-9.32E-16	-8.21672	0	0	-0.149422	2.24015	10.543	8.5059	-95.2107	389.611	628.972	405.995	405.995	405.995	1.11493	-35.903	1.5031	-271.233	387.152	195.118	185.584	185.584	185.584	-35.8921	1.0688	-1.49906	18.1011	-4.13351	-11.2542	0.864329	-0.216543	1.42528	-295.348	-88.1688	-5.33577	0	0	-0.770413
787	0	-20.6095	0	0	-20.618	1.1484	-1.60802	-0.211081	-0.0278636	-0.17419	-29.6636	9.32E-16	-8.86508	0	0	-0.200009	2.42057	11.9538	8.53209	-104.368	390.026	634.981	406.674	406.674	406.674	0.837717	-32.1982	1.66018	-288.003	387.379	195.785	185.584	185.584	185.584	-32.1863	1.34509	-1.24856	16.9684	-4.43469	-11.2196	1.02097	-0.258673	1.30321	-371.667	-110.718	-4.49488	0	0	-0.864558
788	0	-24.1249	0	0	-24.1268	1.05755	-0.697267	-0.228178	-0.0284307	-0.183854	-36.7557	4.19E-15	-8.7814	0	0	-0.227965	2.57195	13.2538	8.45965	-112.56	390.341	640.638	407.377	407.377	407.377	0.461545	-28.6778	1.81051	-304.269	387.402	197.182	185.584	185.584	185.584	-28.6678	1.62285	-0.886147	15.974	-4.69529	-11.0878	1.14985	-0.294625	1.16674	-436.744	-133.551	-3.05775	0	0	-0.872583
789	0	-27.2035	0	0	-27.2036	0.974672	0.133853	-0.236763	-0.0280444	-0.188078	-42.0856	-4.19E-15	-8.10656	0	0	-0.22539	2.69173	14.4164	8.348	-119.643	390.537	645.78	408.111	408.111	408.111	0.0124608	-25.4498	1.91794	-319.812	387.254	199.36	185.584	185.584	185.584	-25.4451	1.8528	-0.431018	15.1445	-4.89613	-10.9142	1.24016	-0.323983	1.01934	-484.758	-155.205	-1.05524	0	0	-0.787476
790	0	-29.7242	0	0	-29.7279	0.902196	0.860632	-0.237466	-0.0270247	-0.186421	-45.302	-5.59E-15	-6.91608	0	0	-0.193994	2.77611	15.4209	8.22752	-125.519	390.59	650.254	408.875	408.875	408.875	-0.482401	-22.5992	1.93744	-334.452	386.976	202.302	185.584	185.584	185.584	-22.603	1.9815	0.0927703	14.4986	-5.01921	-10.7243	1.28979	-0.345308	0.864521	-514.591	-172.958	1.29744	0	0	-0.624746
791	0	-31.6048	0	0	-31.6162	0.843177	1.45227	-0.232298	-0.023697	-0.179119	-46.4001	1.05E-15	-5.11864	0	0	-0.14248	2.81918	16.2551	8.1	-130.138	390.479	653.924	409.66	409.66	409.66	-0.999689	-20.1828	1.82022	-348.062	386.612	205.94	185.584	185.584	185.584	-20.1963	1.95717	0.661688	14.0447	-5.04915	-10.5149	1.3033	-0.353937	0.709572	-528.623	-182.001	3.50674	0	0	-0.415134
792	0	-32.807	0	0	-32.8267	0.801129	1.87361	-0.224915	-0.0167179	-0.166448	-45.7517	5.13E-15	-2.66517	0	0	-0.0823555	2.81345	16.9148	7.94453	-133.5	390.187	656.679	410.453	410.453	410.453	-1.51944	-18.2269	1.52276	-360.566	386.209	210.168	185.584	185.584	185.584	-18.248	1.73715	1.25354	13.779	-4.97464	-10.2617	1.29146	-0.346174	0.560401	-533.003	-178.539	5.09294	0	0	-0.197783
793	0	-33.3355	0	0	-33.3605	0.779685	2.08841	-0.219192	-0.00549266	-0.149085	-43.9298	-9.32E-16	0.412005	0	0	-0.0232617	2.75143	17.4035	7.72635	-135.644	389.705	658.439	411.237	411.237	411.237	-2.02364	-16.7286	1.01723	-371.933	385.822	214.86	185.584	185.584	185.584	-16.7516	1.29665	1.84738	13.6862	-4.78927	-9.9286	1.26659	-0.320142	0.425275	-534.652	-160.586	5.59748	0	0	-0.0072275
794	0	-33.2329	0	0	-33.2573	0.782105	2.06417	-0.217782	0.0108349	-0.127078	-41.5098	4.66E-15	4.09524	0	0	0.0294442	2.62778	17.7309	7.40636	-136.646	389.036	659.153	411.994	411.994	411.994	-2.49471	-15.661	0.300417	-382.155	385.515	219.884	185.584	185.584	185.584	-15.6769	0.63595	2.42289	13.7408	-4.49246	-9.47824	1.2409	-0.275357	0.306973	-540.634	-127.547	4.53505	0	0	0.133424
795	0	-32.5718	0	0	-32.5894	0.81077	1.77702	-0.220917	0.0332708	-0.101395	-38.8882	-3.26E-15	8.38194	0	0	0.0745417	2.44132	17.9104	6.9494	-136.602	388.196	658.798	412.706	412.706	412.706	-2.91212	-14.9787	-0.601257	-391.229	385.364	225.107	185.584	185.584	185.584	-14.9765	-0.216047	2.95721	13.9098	-4.08996	-8.88014	1.22109	-0.212769	0.210702	-553.965	-80.0844	1.43798	0	0	0.214275
796	0	-31.4451	0	0	-31.453	0.866888	1.21462	-0.227694	0.0596376	-0.0732728	-36.3448	2.80E-15	12.9746	0	0	0.112905	2.19643	17.9576	6.33059	-135.619	387.215	657.377	413.35	413.35	413.35	-3.24785	-14.6228	-1.63307	-399.147	385.47	230.393	185.584	185.584	185.584	-14.5918	-1.20448	3.41976	14.156	-3.59422	-8.1169	1.20996	-0.137522	0.138492	-574.987	-22.7602	-3.57501	0	0	0.238627
797	0	-29.9555	0	0	-29.9563	0.949858	0.382702	-0.237237	0.0849765	-0.0452035	-34.1075	2.80E-15	17.3261	0	0	0.145304	1.90346	17.8878	5.53909	-133.802	386.136	654.914	413.903	413.903	413.903	-3.46828	-14.5279	-2.72009	-405.893	385.941	235.612	185.584	185.584	185.584	-14.4607	-2.25671	3.77341	14.4422	-3.02436	-7.1873	1.20375	-0.0592096	0.0968534	-600.018	36.8799	-9.65859	0	0	0.220251
798	0	-28.2025	0	0	-28.2047	1.05675	-0.689281	-0.248075	0.106601	-0.0195014	-32.2705	5.59E-15	21.1271	0	0	0.171822	1.57808	17.7148	4.57843	-131.248	385.014	651.448	414.338	414.338	414.338	-3.54136	-14.6296	-3.78032	-411.435	386.879	240.645	185.584	185.584	185.584	-14.525	-3.29467	3.9811	14.7341	-2.4062	-6.10576	1.19793	0.0142754	0.0903359	-624.957	93.1976	-15.8415	0	0	0.176541
799	0	-26.2733	0	0	-26.2898	1.18282	-1.95289	-0.259628	0.123111	0.00121858	-30.9379	-5.59E-15	24.201	0	0	0.19247	1.23992	17.4495	3.46449	-128.036	383.909	647.036	414.627	414.627	414.627	-3.43879	-14.8709	-4.73829	-415.734	388.367	245.391	185.584	185.584	185.584	-14.7351	-4.24798	4.00857	15.0043	-1.77172	-4.89924	1.18751	0.0769977	0.126561	-645.877	142.508	-21.2238	0	0	0.125493
800	0	-24.2378	0	0	-24.282	1.32263	-3.35194	-0.271715	0.133919	0.0155407	-30.1839	-1.12E-14	26.4447	0	0	0.207526	0.910843	17.0995	2.22258	-124.221	382.882	641.745	414.74	414.74	414.739	-3.1358	-15.2069	-5.53537	-418.743	390.464	249.779	185.584	185.584	185.584	-15.0533	-5.0639	3.82508	15.2339	-1.15842	-3.60314	1.1709	0.125173	0.21085	-661.225	182.525	-25.1181	0	0	0.0854244
801	0	-22.1449	0	0	-22.2281	1.47113	-4.83342	-0.284096	0.139221	0.0225811	-30.0197	9.32E-16	27.8031	0	0	0.217645	0.613457	16.6685	0.885101	-119.836	381.989	635.657	414.649	414.649	414.649	-2.61147	-15.6064	-6.13475	-420.408	393.206	253.775	185.584	185.584	185.584	-15.454	-5.7119	3.40486	15.4151	-0.607746	-2.2577	1.14787	0.158198	0.347363	-670.573	212.751	-27.3224	0	0	0.0729172
802	0	-20.0239	0	0	-20.1531	1.62442	-6.35598	-0.296552	0.139695	0.0231655	-30.4168	2.80E-15	28.2171	0	0	0.223718	0.369911	16.1556	-0.509667	-114.883	381.278	628.868	414.334	414.334	414.334	-1.84991	-16.0529	-6.52171	-420.673	396.61	257.384	185.584	185.584	185.584	-15.9241	-6.18347	2.72915	15.5525	-0.162845	-0.905706	1.1208	0.178669	0.537941	-675.728	233.484	-27.9932	0	0	0.102586
803	0	-17.8878	0	0	-18.0648	1.78013	-7.89339	-0.308596	0.135607	0.0192406	-31.2912	7.45E-15	27.5397	0	0	0.226197	0.20089	15.555	-1.91751	-109.342	380.785	621.486	413.782	413.782	413.782	-0.841772	-16.542	-6.69992	-419.485	400.668	260.648	185.584	185.584	185.584	-16.4597	-6.48833	1.78784	15.664	0.134912	0.408709	1.09432	0.189424	0.778747	-679.801	244.488	-27.3505	0	0	0.1856
804	0	-15.7386	0	0	-15.96	1.93714	-9.43198	-0.319522	0.126259	0.013372	-32.5113	-9.32E-16	25.5185	0	0	0.224691	0.124688	14.8563	-3.28748	-103.161	380.535	613.638	412.991	412.991	412.991	0.413339	-17.0786	-6.68595	-416.799	405.35	263.631	185.584	185.584	185.584	-17.0642	-6.64863	0.581685	15.7812	0.249965	1.64035	1.07044	0.195494	1.06526	-684.896	245.407	-25.4694	0	0	0.326946
805	0	-13.5735	0	0	-13.8308	2.09487	-10.9638	-0.328357	0.11033	0.00798153	-33.8982	-5.59E-15	21.8865	0	0	0.218095	0.155823	14.0443	-4.56243	-96.2728	380.537	605.466	411.979	411.979	411.979	1.9025	-17.6736	-6.50449	-412.575	410.594	266.406	185.584	185.584	185.584	-17.7453	-6.69357	-0.874007	15.948	0.157504	2.7444	1.04804	0.201455	1.3883	-691.301	235.597	-22.1558	0	0	0.52478
806	0	-11.39	0	0	-11.6694	2.25237	-12.4778	-0.334472	0.0862367	0.00532392	-35.2839	5.59E-15	16.4719	0	0	0.205383	0.30321	13.1004	-5.68202	-88.5951	380.787	597.134	410.78	410.78	410.78	3.5944	-18.3414	-6.1844	-406.788	416.297	269.039	185.584	185.584	185.584	-18.5131	-6.65461	-2.54476	16.2183	-0.152214	3.67955	1.02328	0.213362	1.73433	-697.771	215.482	-17.1151	0	0	0.771731
807	0	-9.19054	0	0	-9.47243	2.40746	-13.9514	-0.335701	0.055098	0.00670935	-36.3371	-3.03E-15	9.54749	0	0	0.186485	0.568086	12.0044	-6.58884	-80.0489	381.273	588.825	409.445	409.445	409.445	5.43458	-19.0986	-5.75628	-399.424	422.304	271.569	185.584	185.584	185.584	-19.3796	-6.56154	-4.37265	16.6516	-0.670174	4.41342	0.98989	0.238456	2.08922	-700.54	188.164	-10.628	0	0	1.05811
808	0	-6.98677	0	0	-7.24658	2.55648	-15.3497	-0.331416	0.0190929	0.0127923	-36.8792	9.32E-16	1.68719	0	0	0.16348	0.942358	10.737	-7.23573	-70.5718	381.974	580.742	408.038	408.038	408.038	7.34778	-19.9609	-5.25095	-390.486	428.419	273.994	185.584	185.584	185.584	-20.3557	-6.44043	-6.279	17.306	-1.36693	4.92793	0.947073	0.280161	2.43428	-697.178	157.23	-3.13993	0	0	1.3717
809	0	-4.80046	0	0	-5.01053	2.69468	-16.6299	-0.321398	-0.0174894	0.0233204	-36.8026	9.32E-15	-6.18504	0	0	0.140088	1.40823	9.28337	-7.5918	-60.1318	382.868	573.101	406.635	406.635	406.635	9.24507	-20.9416	-4.6979	-379.99	434.426	276.263	185.584	185.584	185.584	-21.4499	-6.31168	-8.17185	18.2312	-2.19421	5.22208	0.898837	0.336552	2.75375	-686.148	126.482	4.53436	0	0	1.69577
810	0	-2.66163	0	0	-2.79476	2.81707	-17.7496	-0.306311	-0.0503082	0.037422	-36.132	-7.45E-15	-13.099	0	0	0.120117	1.93947	7.63567	-7.64549	-48.7358	383.929	566.127	405.309	405.309	405.309	11.037	-22.0509	-4.12297	-367.966	440.115	278.285	185.584	185.584	185.584	-22.6681	-6.18884	-9.95923	19.4601	-3.08996	5.31077	0.854812	0.398642	3.03098	-667.98	98.4631	11.611	0	0	2.00801
811	0	-0.604308	0	0	-0.637891	2.91932	-18.6743	-0.288106	-0.0764236	0.0533443	-35.0589	5.59E-15	-18.3042	0	0	0.106022	2.50467	5.79564	-7.40295	-36.4328	385.138	560.043	404.126	404.126	404.126	12.6469	-23.2966	-3.54631	-354.453	445.317	279.937	185.584	185.584	185.584	-24.0143	-6.07823	-11.563	21.002	-3.98747	5.21893	0.826903	0.452292	3.25691	-644.532	73.6678	17.7998	0	0	2.28263
812	0	1.33952	0	0	1.42001	2.99833	-19.3821	-0.268078	-0.0937419	0.06921	-33.7246	-3.73E-15	-21.31	0	0	0.0976679	3.07155	3.77508	-6.88163	-23.309	386.469	555.056	403.133	403.133	403.133	14.0211	-24.6864	-2.98069	-339.492	449.914	281.094	185.584	185.584	185.584	-25.4929	-5.97964	-12.9286	22.8402	-4.82582	4.97185	0.821057	0.485278	3.42538	-616.977	52.6095	22.8215	0	0	2.4958
813	0	3.14423	0	0	3.34338	3.05265	-19.865	-0.247551	-0.101637	0.0821328	-32.2581	3.73E-15	-21.987	0	0	0.0928638	3.61074	1.5944	-6.10159	-9.48012	387.9	551.351	402.359	402.359	402.359	15.1338	-26.2302	-2.43166	-323.125	453.854	281.645	185.584	185.584	185.584	-27.1113	-5.8888	-14.0307	24.9354	-5.5586	4.58506	0.831595	0.491536	3.54017	-583.299	35.9049	26.5984	0	0	2.61838
814	0	4.79196	0	0	5.10455	3.0827	-20.131	-0.227325	-0.100482	0.0899595	-30.7193	1.86E-15	-20.5048	0	0	0.0884253	4.09792	-0.719571	-5.08055	4.91448	389.408	549.079	401.805	401.805	401.805	15.9876	-27.939	-1.89905	-305.402	457.141	281.518	185.584	185.584	185.584	-28.8798	-5.80045	-14.8724	27.2325	-6.1581	4.05971	0.841812	0.471779	3.60554	-539.603	24.6597	29.0391	0	0	2.61886
815	0	6.2706	0	0	6.68355	3.09094	-20.2038	-0.208592	-0.0914932	0.0912353	-29.2071	7.45E-15	-17.2672	0	0	0.0818852	4.51425	-3.13556	-3.83632	19.7121	390.97	548.358	401.451	401.451	401.451	16.6089	-29.8227	-1.37873	-286.381	459.828	280.685	185.584	185.584	185.584	-30.8088	-5.71074	-15.4815	29.6699	-6.61475	3.38662	0.831001	0.432726	3.62883	-481.392	20.1009	30.0642	0	0	2.46834
816	0	7.57184	0	0	8.06721	3.08164	-20.1216	-0.193254	-0.0766281	0.086683	-27.9106	-1.86E-15	-12.8457	0	0	0.0724763	4.84622	-5.61882	-2.39472	34.7221	392.565	549.259	401.257	401.257	401.257	17.0424	-31.8869	-0.863808	-266.137	462.005	279.172	185.584	185.584	185.584	-32.9064	-5.61821	-15.904	32.1874	-6.93289	2.55663	0.783256	0.382989	3.61199	-406.914	22.709	29.6192	0	0	2.15878
817	0	8.69107	0	0	9.24958	3.06023	-19.9322	-0.183557	-0.0579637	0.0777326	-27.0625	-1.86E-15	-7.86942	0	0	0.0610551	5.08619	-8.13101	-0.799438	49.722	394.173	551.805	401.173	401.173	401.173	17.3431	-34.1331	-0.344767	-244.755	463.779	277.049	185.584	185.584	185.584	-35.178	-5.52367	-16.1968	34.7304	-7.12571	1.57346	0.691497	0.330188	3.55707	-316.614	31.4828	27.7192	0	0	1.70402
818	0	9.62993	0	0	10.234	3.03248	-19.6861	-0.181432	-0.0383373	0.0663464	-26.8286	5.59E-15	-3.04013	0	0	0.0492738	5.23406	-10.6295	0.880364	64.4569	395.774	555.956	401.147	401.147	401.147	17.5698	-36.5616	0.190301	-222.316	465.269	274.424	185.584	185.584	185.584	-37.6289	-5.43	-16.4204	37.2502	-7.21103	0.465113	0.560609	0.275722	3.46379	-214.292	42.6101	24.8405	0	0	1.14862
819	0	10.3988	0	0	11.0343	3.00348	-19.4279	-0.187017	-0.0208951	0.0544912	-27.114	-5.59E-15	0.95482	0	0	0.038435	5.29941	-13.0674	2.54886	78.6477	397.342	561.61	401.131	401.131	401.131	17.7763	-39.1749	0.754657	-198.887	466.587	271.431	185.584	185.584	185.584	-40.2666	-5.342	-16.6307	39.7022	-7.20894	-0.710118	0.404447	0.218882	3.33058	-106.3	50.9784	21.6989	0	0	0.562544
820	0	11.0153	0	0	11.6721	2.97666	-19.1886	-0.197938	-0.008453	0.043486	-27.4827	4.66E-16	3.54707	0	0	0.0288755	5.30277	-15.3942	4.09052	92.0081	398.844	568.597	401.089	401.089	401.089	18.0044	-41.9771	1.36029	-174.52	467.821	268.222	185.584	185.584	185.584	-43.1	-5.26623	-16.8707	42.0429	-7.14008	-1.86606	0.24134	0.159065	3.15908	-0.181031	51.9165	18.9295	0	0	0.0245199
821	0	11.4966	0	0	12.1674	2.95331	-18.9795	-0.210069	-0.00259561	0.034494	-27.2904	3.26E-15	4.40797	0	0	0.0201057	5.27436	-17.5592	5.38489	104.269	400.238	576.689	400.989	400.989	400.989	18.2768	-44.9676	2.01407	-149.253	469.025	264.949	185.584	185.584	185.584	-46.1323	-5.2102	-17.1638	44.2294	-7.0241	-2.90035	0.0913738	0.100311	2.95268	95.5236	43.6358	16.6244	0	0	-0.395054
822	0	11.8483	0	0	12.526	2.93252	-18.793	-0.219616	-0.00341354	0.0279253	-25.9881	-5.59E-15	3.48568	0	0	0.0115548	5.24967	-19.5157	6.3267	115.205	401.481	585.617	400.812	400.812	400.812	18.5945	-48.1309	2.71435	-123.129	470.212	261.739	185.584	185.584	185.584	-49.35	-5.18062	-17.5109	46.2214	-6.87798	-3.71352	-0.0277658	0.0490348	2.72074	173.237	27.486	14.4118	0	0	-0.655294
823	0	12.0551	0	0	12.7307	2.91178	-18.6065	-0.224769	-0.0103653	0.0236821	-23.3779	-4.19E-15	0.915683	0	0	0.0034862	5.2626	-21.2258	6.84534	124.654	402.537	595.096	400.546	400.546	400.546	18.9374	-51.4294	3.44932	-96.2048	471.355	258.682	185.584	185.584	185.584	-52.7148	-5.18046	-17.8909	47.9842	-6.71499	-4.23013	-0.103254	0.0119211	2.47539	227.452	6.84238	11.9811	0	0	-0.750738
824	0	12.0779	0	0	12.7385	2.88764	-18.3888	-0.226304	-0.022468	0.0208362	-19.7242	-4.66E-16	-3.01828	0	0	-0.00255153	5.33809	-22.6633	6.91769	132.53	403.385	604.847	400.185	400.185	400.185	19.2673	-54.8004	4.19725	-68.5504	472.392	255.817	185.584	185.584	185.584	-56.1602	-5.20574	-18.2646	49.4927	-6.54422	-4.41451	-0.134841	-0.00855258	2.23009	257.591	-14.757	9.34616	0	0	-0.713128
825	0	11.8594	0	0	12.487	2.85632	-18.1057	-0.226134	-0.0383394	0.0176222	-15.6129	-1.86E-15	-7.90777	0	0	-0.00422816	5.48727	-23.8155	6.56829	138.822	404.025	614.618	399.733	399.733	399.733	19.532	-58.1628	4.92782	-40.2392	473.23	253.14	185.584	185.584	185.584	-59.5964	-5.24331	-18.5796	50.7335	-6.37073	-4.27474	-0.130542	-0.0142417	1.9975	267.443	-34.8461	6.87663	0	0	-0.593092
826	0	11.3338	0	0	11.9066	2.81409	-17.7225	-0.226472	-0.055576	0.0110894	-11.8257	-1.86E-15	-13.1736	0	0	5.09E-05	5.70633	-24.6821	5.85972	143.58	404.472	624.19	399.204	399.204	399.204	19.6698	-61.4263	5.6033	-11.3386	473.757	250.619	185.584	185.584	185.584	-62.9212	-5.27146	-18.7748	51.7057	-6.19594	-3.85591	-0.102644	-0.010532	1.78667	263.755	-52.1786	4.8877	0	0	-0.441252
827	0	10.4394	0	0	10.9344	2.75764	-17.2076	-0.229638	-0.0709117	-0.00225386	-9.24419	1.86E-15	-18.0965	0	0	0.00905549	5.97879	-25.2743	4.87853	146.907	404.751	633.382	398.624	398.624	398.624	19.6158	-64.5043	6.18022	18.0889	473.844	248.221	185.584	185.584	185.584	-66.0331	-5.26371	-18.7865	52.4201	-6.01873	-3.22784	-0.0621646	-0.00313666	1.60466	253.66	-66.3284	3.4751	0	0	-0.29327
828	0	9.13287	0	0	9.53044	2.68438	-16.5351	-0.238463	-0.080872	-0.0265386	-8.76629	6.52E-15	-21.915	0	0	0.0171276	6.2797	-25.6127	3.72245	148.947	404.895	642.054	398.027	398.027	398.027	19.3118	-67.3264	6.61255	47.973	473.363	245.942	185.584	185.584	185.584	-68.8475	-5.19557	-18.5555	52.8981	-5.83673	-2.47258	-0.0157415	0.00372415	1.45512	243.27	-77.2979	2.53106	0	0	-0.167176
829	0	7.40689	0	0	7.69517	2.59277	-15.6875	-0.255384	-0.0829071	-0.0650543	-11.0461	-3.73E-15	-23.9933	0	0	0.0152221	6.58007	-25.727	2.49185	149.879	404.932	650.098	397.46	397.46	397.46	18.7145	-69.8528	6.85674	78.2138	472.198	243.839	185.584	185.584	185.584	-71.3157	-5.05194	-18.0342	53.1702	-5.64758	-1.67566	0.0322951	0.00659521	1.33933	237.075	-85.6826	1.83614	0	0	-0.0675043
830	0	5.30696	0	0	5.48598	2.48232	-14.656	-0.280491	-0.0757517	-0.119577	-16.1046	-3.73E-15	-23.9293	0	0	-0.00400543	6.85089	-25.6546	1.2849	149.917	404.886	657.441	396.971	396.971	396.971	17.8028	-72.0877	6.87759	108.658	470.256	242.054	185.584	185.584	185.584	-73.4401	-4.83267	-17.1917	53.2747	-5.4506	-0.920836	0.0767936	0.00517329	1.25574	239.248	-91.8236	0.950392	0	0	0.00781087
831	0	2.94152	0	0	3.02441	2.35345	-13.4403	-0.31011	-0.0602404	-0.189171	-23.0383	-4.66E-15	-21.6818	0	0	-0.0390444	7.06647	-25.4393	0.193922	149.298	404.776	664.04	396.612	396.612	396.612	16.5817	-74.0841	6.65409	139.076	467.483	240.82	185.584	185.584	185.584	-75.2817	-4.55294	-16.0191	53.2553	-5.24755	-0.286386	0.10885	-0.000183785	1.19691	254.129	-96.1299	-0.642811	0	0	0.0628457
832	0	0.477378	0	0	0.488134	2.20725	-12.0458	-0.335753	-0.039299	-0.270521	-29.9129	-9.32E-15	-17.5679	0	0	-0.0763416	7.20699	-25.129	-0.699082	148.28	404.616	669.878	396.426	396.426	396.426	15.0808	-75.9372	6.18313	169.153	463.866	240.429	185.584	185.584	185.584	-76.9497	-4.23728	-14.531	53.159	-5.04333	0.158938	0.117401	-0.0101769	1.151	287.028	-99.4022	-3.30312	0	0	0.0996972
833	0	-1.88455	0	0	-1.91656	2.04526	-10.4836	-0.344977	-0.0167579	-0.358851	-34.0723	3.73E-15	-12.1058	0	0	-0.097223	7.26024	-24.7727	-1.3276	147.123	404.414	674.959	396.448	396.448	396.448	13.3484	-77.7601	5.48006	198.485	459.442	241.171	185.584	185.584	185.584	-78.5743	-3.9094	-12.7654	53.0326	-4.84606	0.360699	0.0876459	-0.0250092	1.1016	345.178	-102.019	-7.26015	0	0	0.115344
834	0	-3.952	0	0	-3.99885	1.8696	-8.77163	-0.32434	0.00486936	-0.448882	-32.8611	-2.33E-15	-5.77034	0	0	-0.0923035	7.22219	-24.4164	-1.64693	146.077	404.172	679.3	396.693	396.693	396.693	11.4456	-79.6472	4.57589	226.581	454.294	243.236	185.584	185.584	185.584	-80.2653	-3.58328	-10.7803	52.9191	-4.66613	0.284348	0.00506344	-0.0440858	1.03098	436.405	-102.952	-12.7198	0	0	0.0989679
835	0	-5.59007	0	0	-5.63148	1.68372	-6.94272	-0.265295	0.025025	-0.535463	-24.6886	-5.11E-15	1.0571	0	0	-0.0703255	7.09669	-24.0997	-1.64066	145.362	403.891	682.93	397.155	397.155	397.155	9.44242	-81.633	3.5144	252.886	448.56	246.612	185.584	185.584	185.584	-82.0703	-3.26101	-8.65235	52.854	-4.51488	-0.0787372	-0.14008	-0.0644011	0.924491	565.474	-99.45	-19.7069	0	0	0.0322839
836	0	-6.75699	0	0	-6.78348	1.49335	-5.05465	-0.17016	0.0437644	-0.613558	-9.93703	2.10E-15	7.93159	0	0	-0.0500553	6.89439	-23.8524	-1.32587	145.153	403.567	685.876	397.81	397.81	397.81	7.41893	-83.6669	2.35159	276.807	442.432	251.013	185.584	185.584	185.584	-83.949	-2.93817	-6.47549	52.8613	-4.40261	-0.706467	-0.345768	-0.0815911	0.776933	728.687	-88.5593	-27.8074	0	0	-0.100944
837	0	-7.50894	0	0	-7.5207	1.30694	-3.19509	-0.0533212	0.0595241	-0.678553	8.91918	6.99E-16	14.1473	0	0	-0.0417479	6.63104	-23.6922	-0.75485	145.564	403.19	688.163	398.617	398.617	398.617	5.46364	-85.6174	1.15682	297.785	436.154	255.885	185.584	185.584	185.584	-85.7774	-2.61214	-4.35736	52.9516	-4.3363	-1.54444	-0.59522	-0.0941769	0.597365	911.751	-70.3757	-36.1265	0	0	-0.297015
838	0	-7.97157	0	0	-7.97421	1.13497	-1.47345	0.0645945	0.0680277	-0.726949	28.2039	-1.40E-15	18.7124	0	0	-0.0383811	6.32532	-23.6243	-0.0109202	146.643	402.747	689.803	399.522	399.522	399.522	3.66488	-87.3064	0.0101057	315.361	429.989	260.49	185.584	185.584	185.584	-87.381	-2.28729	-2.40753	53.1204	-4.31779	-2.50997	-0.861373	-0.103684	0.40721	1093.72	-49.752	-43.6599	0	0	-0.520138
839	0	-8.29336	0	0	-8.29336	0.987829	0.00190882	0.164958	0.0644275	-0.757378	44.3431	-1.98E-15	20.6745	0	0	-0.0260739	5.99661	-23.6427	0.801683	148.377	402.216	690.792	400.468	400.468	400.468	2.09464	-88.5583	-1.00962	329.226	424.172	264.058	185.584	185.584	185.584	-88.5815	-1.97425	-0.717656	53.3493	-4.34225	-3.50207	-1.11879	-0.113124	0.23178	1255.31	-34.1749	-49.8088	0	0	-0.708813
840	0	-8.60364	0	0	-8.6054	0.873179	1.15155	0.235455	0.0470501	-0.770362	54.7454	4.95E-15	19.6163	0	0	-0.000375242	5.66302	-23.7323	1.57199	150.697	401.572	691.108	401.403	401.403	401.403	0.792325	-89.2384	-1.84373	339.218	418.845	265.927	185.584	185.584	185.584	-89.2368	-1.68562	0.65938	53.6079	-4.39818	-4.41531	-1.34716	-0.121869	0.095025	1382.73	-29.0384	-54.3207	0	0	-0.794585
841	0	-8.98572	0	0	-8.99092	0.794269	1.94233	0.269145	0.0193376	-0.767369	57.9703	-3.32E-15	15.9513	0	0	0.028716	5.33997	-23.8721	2.19729	153.491	400.79	690.713	402.278	402.278	402.278	-0.241458	-89.2754	-2.46937	345.294	414.03	265.649	185.584	185.584	185.584	-89.2663	-1.43191	1.71966	53.8571	-4.46868	-5.15433	-1.53359	-0.123939	0.0144854	1468	-34.5243	-56.8927	0	0	-0.722779
842	0	-9.46404	0	0	-9.47234	0.750041	2.38524	0.262462	-0.0118743	-0.749956	53.5745	5.88E-15	10.7953	0	0	0.0452448	5.03946	-24.0377	2.59508	156.619	399.853	689.558	403.056	403.056	403.056	-1.03801	-88.6701	-2.90202	347.483	409.642	263.046	185.584	185.584	185.584	-88.6624	-1.21985	2.50216	54.0534	-4.53346	-5.6453	-1.66786	-0.111125	0.00367127	1506.13	-46.3134	-56.9649	0	0	-0.470263
843	0	-10.0012	0	0	-10.011	0.736789	2.5179	0.215833	-0.0387901	-0.719502	42.0876	3.38E-15	5.63735	0	0	0.0399765	4.76971	-24.2036	2.70941	159.921	398.757	687.587	403.707	403.707	403.707	-1.64592	-87.4958	-3.18453	345.876	405.536	258.231	185.584	185.584	185.584	-87.493	-1.05293	3.07098	54.1529	-4.57141	-5.84158	-1.74561	-0.0781305	0.0676171	1495.5	-58.1302	-54.0202	0	0	-0.0584782
844	0	-10.503	0	0	-10.5122	0.750507	2.38058	0.13378	-0.0547113	-0.677097	24.9209	1.11E-15	1.91016	0	0	0.0185952	4.53534	-24.3452	2.51141	163.225	397.517	684.748	404.208	404.208	404.208	-2.11482	-85.8927	-3.36964	340.629	401.561	251.589	185.584	185.584	185.584	-85.8951	-0.932483	3.49381	54.1154	-4.56305	-5.72331	-1.7629	-0.0230129	0.205776	1436.15	-62.988	-48.1498	0	0	0.445703
845	0	-10.8315	0	0	-10.8382	0.788871	1.9964	0.0260369	-0.054524	-0.623437	4.36794	2.91E-16	0.660235	0	0	0.0015183	4.33745	-24.4396	1.99655	166.356	396.158	681.003	404.541	404.541	404.541	-2.48288	-84.0521	-3.50247	331.986	397.611	243.725	185.584	185.584	185.584	-84.0588	-0.857603	3.82346	53.9092	-4.49236	-5.29384	-1.71813	0.0521313	0.407804	1330.5	-54.114	-40.5272	0	0	0.941587
846	0	-10.8279	0	0	-10.831	0.852266	1.36118	-0.092917	-0.0363907	-0.558897	-16.6094	2.91E-16	2.17907	0	0	0.0144036	4.17338	-24.4679	1.18219	169.142	394.72	676.337	404.692	404.692	404.692	-2.76995	-82.1917	-3.60692	320.299	393.663	235.373	185.584	185.584	185.584	-82.2013	-0.82244	4.08573	53.5148	-4.3481	-4.57627	-1.60939	0.143481	0.658807	1182.91	-26.4395	-33.3708	0	0	1.31806
847	0	-10.3426	0	0	-10.3429	0.943309	0.448376	-0.205111	-0.00303719	-0.483091	-34.7881	-3.84E-15	5.8598	0	0	0.0721505	4.03587	-24.4175	0.108507	171.429	393.245	670.775	404.648	404.648	404.648	-2.97904	-80.522	-3.67804	306.031	389.785	227.282	185.584	185.584	185.584	-80.5332	-0.810618	4.2769	52.9301	-4.12454	-3.61381	-1.43517	0.24188	0.935387	999.209	20.3314	-29.1369	0	0	1.48123
848	0	-9.27121	0	0	-9.27206	1.06472	-0.769188	-0.29272	0.0379423	-0.396041	-47.3722	-4.89E-15	10.361	0	0	0.164835	3.9117	-24.2843	-1.15618	173.098	391.776	664.386	404.403	404.403	404.403	-3.107	-79.2081	-3.68194	289.722	386.118	220.087	185.584	185.584	185.584	-79.2203	-0.789475	4.3723	52.1729	-3.82195	-2.47477	-1.19638	0.335649	1.21761	787.279	80.6526	-29.2922	0	0	1.3817
849	0	-7.58616	0	0	-7.59225	1.21629	-2.28809	-0.344113	0.0760268	-0.299246	-52.8444	-1.40E-15	14.0892	0	0	0.258232	3.78045	-24.0752	-2.5083	174.079	390.351	657.294	403.958	403.958	403.958	-3.15869	-78.3359	-3.5651	271.941	382.831	214.207	185.584	185.584	185.584	-78.3501	-0.71025	4.34289	51.2831	-3.44599	-1.26015	-0.899347	0.409917	1.48877	556.713	143.497	-33.275	0	0	1.03392
850	0	-5.34951	0	0	-5.36292	1.3923	-4.04764	-0.359095	0.102182	-0.198177	-51.5659	0	15.8661	0	0	0.313981	3.61491	-23.8082	-3.80635	174.36	388.994	649.676	403.319	403.319	403.319	-3.15601	-77.9001	-3.27364	253.233	380.064	209.797	185.584	185.584	185.584	-77.9185	-0.519139	4.17267	50.321	-3.00691	-0.107079	-0.563244	0.454092	1.74491	321.904	197.477	-38.8459	0	0	0.526566
851	0	-2.69549	0	0	-2.70997	1.58099	-5.92545	-0.344369	0.112641	-0.102386	-45.182	6.99E-15	15.3597	0	0	0.312382	3.38445	-23.5096	-4.88035	173.986	387.718	641.753	402.503	402.503	402.503	-3.13423	-77.8216	-2.7771	234.083	377.895	206.773	185.584	185.584	185.584	-77.8473	-0.177033	3.86882	49.361	-2.51877	0.819796	-0.224127	0.467263	1.98881	104.834	235.734	-43.6075	0	0	0.00828095
852	0	0.202988	0	0	0.20486	1.76674	-7.76157	-0.308574	0.108624	-0.0228509	-35.7997	2.33E-15	12.9662	0	0	0.260158	3.06206	-23.2074	-5.55792	173.034	386.526	633.766	401.532	401.532	401.532	-3.12827	-77.9816	-2.08618	214.886	376.324	204.896	185.584	185.584	185.584	-78.0168	0.321811	3.46149	48.4816	-1.99875	1.35371	0.066175	0.455583	2.22328	-66.5504	256.424	-46.218	0	0	-0.367744
853	0	3.16533	0	0	3.20845	1.93401	-9.40146	-0.263851	0.0954291	0.0326678	-25.7603	-2.33E-16	9.57111	0	0	0.184	2.6335	-22.9225	-5.70476	171.579	385.427	625.948	400.438	400.438	400.438	-3.15904	-78.2505	-1.25608	195.931	375.297	203.842	185.584	185.584	185.584	-78.2961	0.943001	2.99665	47.751	-1.46714	1.3661	0.262791	0.428798	2.45021	-169.911	262.343	-46.6928	0	0	-0.528739
854	0	6.02933	0	0	6.13723	2.07164	-10.7393	-0.22137	0.0782149	0.0613872	-16.9423	1.86E-15	6.02293	0	0	0.111726	2.10555	-22.6604	-5.26676	169.652	384.447	618.496	399.258	399.258	399.258	-3.22832	-78.5131	-0.370546	177.392	374.728	203.289	185.584	185.584	185.584	-78.568	1.62318	2.5246	47.2127	-0.947304	0.80888	0.340007	0.391364	2.66778	-194.408	256.388	-45.5461	0	0	-0.507524
855	0	8.66731	0	0	8.85399	2.17551	-11.7411	-0.188598	0.0598515	0.0657708	-10.4319	3.38E-15	2.86666	0	0	0.059424	1.50932	-22.407	-4.29715	167.216	383.63	611.55	398.034	398.034	398.034	-3.32535	-78.6814	0.484162	159.331	374.524	202.967	185.584	185.584	185.584	-78.7437	2.29331	2.09003	46.8746	-0.463704	-0.258267	0.304356	0.337561	2.86821	-146.162	238.594	-42.7154	0	0	-0.398218
856	0	10.9922	0	0	11.26	2.24848	-12.4406	-0.16825	0.0414348	0.0521904	-6.50034	-4.48E-15	0.363294	0	0	0.0295796	0.8964	-22.131	-2.95404	164.156	383.027	605.182	396.813	396.813	396.813	-3.43799	-78.6993	1.24309	141.721	374.595	202.697	185.584	185.584	185.584	-78.7673	2.90112	1.72537	46.7047	-0.0384425	-1.67081	0.187954	0.25887	3.04232	-45.7321	207.53	-37.5023	0	0	-0.277002
857	0	12.9568	0	0	13.2991	2.2982	-12.9151	-0.158708	0.0230174	0.028603	-4.76695	2.91E-16	-1.46281	0	0	0.0160978	0.3286	-21.7907	-1.46948	160.304	382.668	599.406	395.64	395.64	395.64	-3.55884	-78.5404	1.87433	124.473	374.856	202.383	185.584	185.584	185.584	-78.6129	3.42145	1.44697	46.6359	0.313546	-3.1914	0.0359957	0.151783	3.1818	78.6477	162.919	-29.3227	0	0	-0.16034
858	0	14.5455	0	0	14.9528	2.33402	-13.2558	-0.156476	0.00538933	0.00219008	-4.56258	-4.19E-15	-2.64832	0	0	0.0111823	-0.134791	-21.3423	-0.101321	155.471	382.55	594.2	394.561	394.561	394.561	-3.68433	-78.1998	2.37634	107.464	375.228	202.002	185.584	185.584	185.584	-78.2768	3.85256	1.25518	46.5779	0.587218	-4.55902	-0.10869	0.028138	3.28532	199.443	109.499	-18.7948	0	0	-0.0257527
859	0	15.7652	0	0	16.2284	2.3644	-13.544	-0.157561	-0.00990517	-0.0218241	-5.16064	4.66E-16	-3.25506	0	0	0.00897057	-0.448981	-20.7466	0.917067	149.488	382.631	589.529	393.621	393.621	393.621	-3.80995	-77.687	2.76673	90.573	375.643	201.576	185.584	185.584	185.584	-77.7687	4.20502	1.13737	46.4337	0.787058	-5.54006	-0.210783	-0.0894833	3.35481	294.38	56.0531	-7.74116	0	0	0.145621
860	0	16.6345	0	0	17.1469	2.39544	-13.8378	-0.159179	-0.0212631	-0.0405752	-6.00816	9.32E-16	-3.38329	0	0	0.00662475	-0.591878	-19.9736	1.41812	142.236	382.854	585.371	392.86	392.86	392.86	-3.92654	-77.017	3.06973	73.6927	376.048	201.146	185.584	185.584	185.584	-77.1035	4.49085	1.0729	46.1159	0.923421	-5.96961	-0.24659	-0.175752	3.39726	349.392	12.7025	1.50399	0	0	0.342613
861	0	17.1759	0	0	17.7323	2.43035	-14.1674	-0.159998	-0.0277957	-0.0528019	-6.78483	-2.68E-15	-3.1821	0	0	0.00345544	-0.567625	-19.0055	1.32641	133.674	383.165	581.731	392.313	392.313	392.313	-4.02043	-76.2047	3.30642	56.7444	376.409	200.753	185.584	185.584	185.584	-76.2955	4.71697	1.03923	45.5594	1.00838	-5.77748	-0.20374	-0.215116	3.4162	357.925	-13.7789	7.27708	0	0	0.522597
862	0	17.4118	0	0	18.0069	2.46948	-14.5355	-0.159635	-0.0297123	-0.0581941	-7.35409	4.66E-16	-2.83789	0	0	-0.000305384	-0.405192	-17.8387	0.669135	123.843	383.529	578.653	392.004	392.004	392.004	-4.0761	-75.2624	3.48917	39.681	376.713	200.426	185.584	185.584	185.584	-75.3563	4.88318	1.017	44.7301	1.05271	-4.99795	-0.085105	-0.206388	3.41158	321.077	-22.208	9.20097	0	0	0.625389
863	0	17.3635	0	0	17.9896	2.51042	-14.9194	-0.158443	-0.0282889	-0.0573399	-7.71453	5.24E-16	-2.53814	0	0	-0.00426453	-0.15208	-16.4854	-0.43144	112.873	383.931	576.212	391.945	391.945	391.945	-4.07959	-74.1997	3.61921	22.4886	376.961	200.182	185.584	185.584	185.584	-74.2945	4.98219	0.99387	43.6273	1.06538	-3.76111	0.0893055	-0.161272	3.37954	247.215	-16.9331	8.20703	0	0	0.598467
864	0	17.0515	0	0	17.6962	2.54846	-15.2749	-0.157095	-0.0248284	-0.0514974	-7.91248	-1.81E-15	-2.36523	0	0	-0.0080892	0.135668	-14.9725	-1.78385	100.964	384.363	574.495	392.133	392.134	392.133	-4.02137	-73.0237	3.68692	5.18386	377.168	200.025	185.584	185.584	185.584	-73.1168	5.00137	0.966061	42.2805	1.05521	-2.26593	0.288952	-0.0961443	3.31529	149.447	-4.44018	5.67518	0	0	0.423819
865	0	16.4964	0	0	17.1416	2.57725	-15.5431	-0.156098	-0.0205903	-0.0423321	-7.9562	3.32E-15	-2.31022	0	0	-0.0114612	0.405006	-13.3386	-3.1656	88.3645	384.809	573.585	392.556	392.556	392.556	-3.8979	-71.7404	3.67531	-12.1914	377.348	199.949	185.584	185.584	185.584	-71.8291	4.92574	0.937433	40.7409	1.03269	-0.741068	0.481965	-0.0254784	3.218	42.3856	9.35327	2.84845	0	0	0.130754
866	0	15.7181	0	0	16.3406	2.58975	-15.6594	-0.155638	-0.0159552	-0.0315286	-7.787	-1.16E-16	-2.23483	0	0	-0.0139964	0.615568	-11.6275	-4.36318	75.3374	385.243	573.535	393.187	393.187	393.187	-3.71244	-70.3543	3.56587	-29.5781	377.516	199.942	185.584	185.584	185.584	-70.4362	4.74239	0.9168	39.0713	1.01018	0.595995	0.645978	0.0440101	3.09092	-61.2433	21.8731	0.298642	0	0	-0.216397
867	0	14.7328	0	0	15.307	2.5795	-15.5641	-0.15511	-0.0107699	-0.0209268	-7.24925	2.68E-15	-1.96131	0	0	-0.0153112	0.745286	-9.88256	-5.20375	62.1301	385.632	574.363	393.993	393.993	393.993	-3.47435	-68.8666	3.34558	-46.91	377.686	199.987	185.584	185.584	185.584	-68.94	4.44517	0.913853	37.3357	1.00029	1.57069	0.769289	0.10997	2.94225	-151.371	33.1014	-1.88249	0	0	-0.543053
868	0	13.5498	0	0	14.0517	2.54172	-15.212	-0.153407	-0.0046238	-0.0119189	-6.16032	1.69E-15	-1.35413	0	0	-0.0151316	0.791356	-8.14116	-5.57305	48.9569	385.954	576.049	394.937	394.937	394.937	-3.1976	-67.272	3.0126	-64.1253	377.872	200.057	185.584	185.584	185.584	-67.3358	4.03828	0.935527	35.5924	1.01284	2.06911	0.850013	0.172483	2.78155	-221.611	44.4959	-3.82361	0	0	-0.792005
869	0	12.1672	0	0	12.5785	2.47424	-14.5802	-0.149452	0.00278894	-0.00552678	-4.40523	4.15E-15	-0.387636	0	0	-0.0132446	0.767278	-6.43176	-5.42074	35.9883	386.205	578.542	395.975	395.975	395.975	-2.89817	-65.5555	2.57899	-81.1783	378.091	200.115	185.584	185.584	185.584	-65.6093	3.53729	0.983295	33.8897	1.05245	2.04244	0.890007	0.227252	2.6175	-268.428	56.5547	-5.62675	0	0	-0.933907
870	0	10.5698	0	0	10.8817	2.3778	-13.671	-0.142906	0.0110349	-0.00259097	-2.03276	1.28E-15	0.796412	0	0	-0.00925582	0.697771	-4.77256	-4.75772	23.3467	386.406	581.773	397.062	397.062	397.062	-2.5916	-63.691	2.07012	-98.0477	378.368	200.108	185.584	185.584	185.584	-63.735	2.96788	1.05208	32.2636	1.11739	1.50355	0.891451	0.26853	2.45635	-290.852	68.7518	-7.36365	0	0	-0.96725
871	0	8.72965	0	0	8.94366	2.2558	-12.5106	-0.134423	0.0184043	-0.00387146	0.713107	-1.16E-15	1.87682	0	0	-0.0023401	0.612841	-3.17202	-3.64944	11.1055	386.598	585.662	398.154	398.154	398.154	-2.29252	-61.6432	1.52119	-114.741	378.732	199.977	185.584	185.584	185.584	-61.6777	2.36342	1.13223	30.737	1.20002	0.519532	0.858742	0.286539	2.304	-290.866	78.158	-8.82598	0	0	-0.912079
872	0	6.61032	0	0	6.7379	2.1134	-11.1429	-0.124938	0.0231752	-0.00994035	3.46856	-2.45E-15	2.53152	0	0	0.00832321	0.541808	-1.63027	-2.20574	-0.708365	386.83	590.126	399.206	399.206	399.206	-2.01691	-59.3715	0.971657	-131.296	379.207	199.662	185.584	185.584	185.584	-59.3973	1.76197	1.21458	29.3204	1.28905	-0.79884	0.798827	0.274316	2.16055	-273.304	82.0208	-9.88346	0	0	-0.800393
873	0	4.17287	0	0	4.23252	1.95652	-9.62101	-0.115497	0.0246495	-0.0211891	5.77665	-3.49E-15	2.59007	0	0	0.0221524	0.508625	-0.14181	-0.566532	-12.105	387.144	595.081	400.186	400.186	400.186	-1.78418	-56.8359	0.459688	-147.773	379.801	199.118	185.584	185.584	185.584	-56.8542	1.20287	1.29558	28.0139	1.37176	-2.31155	0.725434	0.229777	2.02634	-245.965	78.5707	-10.4639	0	0	-0.668417
874	0	1.38307	0	0	1.39667	1.79118	-8.00202	-0.107732	0.0229707	-0.0378727	7.06005	-2.33E-15	2.03934	0	0	0.0356361	0.528571	1.30121	1.11737	-23.1131	387.563	600.445	401.07	401.07	401.07	-1.61569	-54.0023	0.0184899	-164.256	380.507	198.325	185.584	185.584	185.584	-54.0144	0.722736	1.37873	26.8108	1.43659	-3.86837	0.657913	0.157445	1.89979	-218.455	68.0278	-10.6666	0	0	-0.548549
875	0	-1.77936	0	0	-1.79032	1.623	-6.3419	-0.104388	0.0184085	-0.0600058	6.61134	8.15E-16	0.948138	0	0	0.0415029	0.607302	2.70553	2.70624	-33.7566	388.09	606.136	401.85	401.85	401.85	-1.53173	-50.8484	-0.325936	-180.837	381.301	197.304	185.584	185.584	185.584	-50.8559	0.351538	1.4738	25.701	1.47459	-5.33068	0.616417	0.065424	1.77939	-200.188	51.179	-10.5059	0	0	-0.462939
876	0	-5.30799	0	0	-5.32589	1.45688	-4.69153	-0.109107	0.011371	-0.0866821	3.69921	-6.99E-16	-0.562315	0	0	0.0295378	0.741866	4.07364	4.09179	-44.0319	388.705	612.064	402.535	402.535	402.535	-1.54822	-47.3732	-0.556287	-197.599	382.146	196.131	185.584	185.584	185.584	-47.3779	0.109443	1.59492	24.6761	1.47989	-6.59162	0.619253	-0.03562	1.66451	-199.537	29.2346	-9.96971	0	0	-0.423639
877	0	-9.15575	0	0	-9.16923	1.29677	-3.09338	-0.124697	0.0027412	-0.116154	-2.13978	0	-2.31579	0	0	-0.00924472	0.923448	5.4016	5.21115	-53.8917	389.375	618.129	403.147	403.147	403.147	-1.67399	-43.6083	-0.66501	-214.582	383.001	194.952	185.584	185.584	185.584	-43.6118	0.00428704	1.75807	23.7317	1.44958	-7.58978	0.675992	-0.136393	1.55249	-221.33	2.98889	-9.01133	0	0	-0.429634
878	0	-13.2242	0	0	-13.2293	1.14568	-1.58075	-0.152031	-0.00646328	-0.145763	-10.8811	-2.33E-15	-4.10684	0	0	-0.0765977	1.14059	6.67812	6.05091	-63.2405	390.062	624.213	403.721	403.721	403.721	-1.90816	-39.6264	-0.655708	-231.748	383.819	193.979	185.584	185.584	185.584	-39.631	0.0293824	1.97748	22.8694	1.38307	-8.31326	0.784773	-0.230086	1.44156	-266.029	-27.2144	-7.51388	0	0	-0.467772
879	0	-17.3608	0	0	-17.3608	1.00587	-0.179014	-0.187956	-0.0154443	-0.172311	-21.7632	3.96E-15	-5.69942	0	0	-0.16118	1.38192	7.88501	6.6404	-71.9422	390.727	630.179	404.295	404.295	404.295	-2.23942	-35.545	-0.545184	-248.953	384.563	193.465	185.584	185.584	185.584	-35.5529	0.161949	2.26225	22.0967	1.28192	-8.79272	0.930363	-0.312036	1.32625	-328.419	-60.7516	-5.3407	0	0	-0.513409
880	0	-21.3694	0	0	-21.3735	0.879045	1.09275	-0.224861	-0.0237704	-0.193379	-33.2963	4.19E-15	-6.81717	0	0	-0.238967	1.6374	8.99939	7.03576	-79.8371	391.337	635.874	404.908	404.908	404.908	-2.64826	-31.517	-0.365801	-265.944	385.208	193.654	185.584	185.584	185.584	-31.531	0.362942	2.61477	21.4251	1.14991	-9.08529	1.08654	-0.379918	1.20139	-397.314	-96.3068	-2.3836	0	0	-0.535895
881	0	-25.0362	0	0	-25.0563	0.766644	2.21901	-0.255702	-0.0299059	-0.207467	-43.8813	1.40E-15	-7.02506	0	0	-0.284755	1.89812	9.99676	7.30003	-86.7657	391.856	641.136	405.594	405.594	405.594	-3.11145	-27.7101	-0.16632	-282.404	385.741	194.73	185.584	185.584	185.584	-27.7321	0.578649	3.03092	20.867	0.993155	-9.25445	1.22703	-0.430632	1.06492	-460.91	-130.484	1.23047	0	0	-0.512847
882	0	-28.1591	0	0	-28.2064	0.670453	3.18151	-0.276047	-0.0306965	-0.214366	-52.1803	-6.52E-15	-5.77967	0	0	-0.282869	2.15519	10.8546	7.48534	-92.5894	392.251	645.803	406.375	406.375	406.375	-3.60294	-24.2819	-0.00816333	-298.006	386.174	196.787	185.584	185.584	185.584	-24.3126	0.745345	3.49759	20.4327	0.819872	-9.3521	1.33268	-0.461288	0.917374	-510.115	-157.957	4.98797	0	0	-0.437472
883	0	-30.5733	0	0	-30.654	0.593505	3.95019	-0.285207	-0.0247125	-0.214939	-57.3863	3.26E-15	-2.88843	0	0	-0.232489	2.39862	11.5554	7.62169	-97.2081	392.493	649.723	407.259	407.259	407.259	-4.09036	-21.3607	0.0418404	-312.471	386.549	199.821	185.584	185.584	185.584	-21.3974	0.796151	3.98835	20.1271	0.639657	-9.4072	1.39348	-0.46891	0.764831	-540.358	-173.949	8.28658	0	0	-0.320331
884	0	-32.1704	0	0	-32.2808	0.540522	4.47866	-0.284819	-0.0119488	-0.210052	-59.2116	5.59E-15	1.41685	0	0	-0.14602	2.61697	12.0888	7.71323	-100.569	392.555	652.767	408.241	408.241	408.241	-4.53397	-19.0319	-0.0791998	-325.601	386.946	203.765	185.584	185.584	185.584	-19.0679	0.670109	4.46391	19.9481	0.462655	-9.4223	1.41128	-0.452973	0.611668	-552.934	-175.373	10.4381	0	0	-0.18427
885	0	-32.9075	0	0	-33.0331	0.517651	4.70655	-0.277696	0.00643481	-0.200292	-57.8369	4.66E-15	6.51454	0	0	-0.0431648	2.7983	12.4526	7.74169	-102.669	392.416	654.835	409.3	409.3	409.3	-4.88857	-17.331	-0.418178	-337.29	387.471	208.508	185.584	185.584	185.584	-17.3553	0.323136	4.87706	19.8853	0.298173	-9.37711	1.39408	-0.414172	0.465646	-552.628	-161.062	10.7518	0	0	-0.0536249
886	0	-32.8104	0	0	-32.9281	0.531641	4.56717	-0.267326	0.0282695	-0.185058	-53.8624	-9.32E-16	11.5673	0	0	0.0559471	2.932	12.652	7.67385	-103.549	392.068	655.859	410.406	410.406	410.406	-5.10726	-16.2406	-0.993486	-347.518	388.243	213.926	185.584	185.584	185.584	-16.2399	-0.261443	5.179	19.9206	0.153358	-9.23644	1.35575	-0.355985	0.32962	-547.602	-132.624	8.79984	0	0	0.0539081
887	0	-31.9666	0	0	-32.054	0.58826	4.00254	-0.257431	0.0500757	-0.16318	-48.2147	5.59E-15	15.7287	0	0	0.136115	3.01097	12.6986	7.47072	-103.29	391.518	655.801	411.515	411.515	411.515	-5.1474	-15.693	-1.78529	-356.334	389.375	219.889	185.584	185.584	185.584	-15.6553	-1.06505	5.32603	20.0298	0.0323329	-8.95977	1.30966	-0.284803	0.209201	-545.82	-94.392	4.67885	0	0	0.131778
888	0	-30.5103	0	0	-30.5561	0.690185	2.98419	-0.251333	0.0681143	-0.133838	-41.9864	1.86E-15	18.427	0	0	0.18973	3.03349	12.6079	7.09614	-101.997	390.787	654.658	412.58	412.58	412.58	-4.97954	-15.5823	-2.73468	-363.817	390.953	226.263	185.584	185.584	185.584	-15.5011	-2.03333	5.28706	20.1849	-0.0646144	-8.51006	1.26611	-0.207507	0.108068	-553.226	-51.9203	-0.912697	0	0	0.182382
889	0	-28.6001	0	0	-28.6113	0.835233	1.53189	-0.250495	0.0813081	-0.0972506	-36.1707	1.86E-15	19.6844	0	0	0.217319	3.0043	12.3974	6.52316	-99.7898	389.915	652.455	413.548	413.548	413.548	-4.59521	-15.7822	-3.75397	-370.052	393.023	232.902	185.584	185.584	185.584	-15.6602	-3.08516	5.049	20.3582	-0.141304	-7.86029	1.22969	-0.130264	0.0339906	-572.107	-9.54807	-7.02304	0	0	0.211835
890	0	-26.3976	0	0	-26.398	1.01624	-0.282997	-0.255318	0.0895366	-0.0558313	-31.6067	-9.32E-16	19.8383	0	0	0.225624	2.9344	12.0838	5.73791	-96.7901	388.954	649.239	414.363	414.363	414.363	-4.00484	-16.1677	-4.74548	-375.092	395.585	239.644	185.584	185.584	185.584	-16.0171	-4.12974	4.61358	20.5251	-0.205184	-6.9972	1.20077	-0.0568882	-0.00560122	-601.168	29.9214	-12.5373	0	0	0.225995
891	0	-24.0466	0	0	-24.0681	1.22242	-2.34945	-0.265975	0.0929818	-0.0132651	-28.9274	0	19.2995	0	0	0.223909	2.84006	11.6815	4.74137	-93.1091	387.968	645.084	414.972	414.972	414.972	-3.23026	-16.6348	-5.62165	-378.951	398.615	246.321	185.584	185.584	185.584	-16.4752	-5.08496	3.99095	20.6684	-0.266757	-5.92291	1.17712	0.0104141	0.00201215	-637.246	64.5637	-16.3006	0	0	0.230549
892	0	-21.6568	0	0	-21.7284	1.44148	-4.53807	-0.281707	0.0924883	0.0260133	-28.387	-5.59E-15	18.4339	0	0	0.2199	2.74118	11.2012	3.54967	-88.8381	387.026	640.084	415.324	415.324	415.324	-2.29573	-17.1147	-6.31782	-381.584	402.065	252.768	185.584	185.584	185.584	-16.97	-5.88949	3.19371	20.7819	-0.33812	-4.65486	1.15645	0.0717546	0.066178	-676.136	94.2864	-17.718	0	0	0.234967
893	0	-19.2954	0	0	-19.4345	1.66165	-6.72449	-0.300766	0.0886264	0.0589248	-29.8005	5.59E-15	17.4001	0	0	0.21738	2.65947	10.6484	2.19414	-84.0405	386.196	634.351	415.379	415.379	415.379	-1.22142	-17.5807	-6.79556	-382.898	405.883	258.844	185.584	185.584	185.584	-17.475	-6.50635	2.23316	20.8723	-0.432007	-3.22566	1.13708	0.128428	0.194876	-714.154	119.32	-16.6923	0	0	0.255229
894	0	-16.9874	0	0	-17.1963	1.87308	-8.80579	-0.319948	0.0820151	0.0841722	-32.5239	8.85E-15	16.1966	0	0	0.216561	2.61657	10.023	0.720998	-78.7469	385.54	628.019	415.107	415.107	415.107	-0.0216945	-18.0448	-7.0388	-382.765	410.012	264.446	185.584	185.584	185.584	-17.9998	-6.92024	1.11925	20.9616	-0.560162	-1.68253	1.11849	0.181972	0.389916	-748.432	139.976	-13.6944	0	0	0.31408
895	0	-14.7256	0	0	-14.9926	2.06841	-10.708	-0.335395	0.0728541	0.101883	-35.6373	-1.40E-15	14.6801	0	0	0.215618	2.63211	9.31894	-0.809105	-72.9543	385.109	621.239	414.495	414.495	414.495	1.2931	-18.5472	-7.04816	-381.043	414.393	269.507	185.584	185.584	185.584	-18.5799	-7.13318	-0.13792	21.0861	-0.731725	-0.0865276	1.10066	0.232954	0.647303	-776.521	155.764	-9.39015	0	0	0.436064
896	0	-12.4866	0	0	-12.7892	2.24278	-12.3861	-0.343532	0.0609854	0.113371	-38.1901	0	12.6457	0	0	0.212039	2.72194	8.5243	-2.32262	-66.6285	384.934	614.183	413.554	413.554	413.554	2.71328	-19.1413	-6.83718	-377.61	418.97	273.992	185.584	185.584	185.584	-19.263	-7.16173	-1.52597	21.2954	-0.952137	1.48908	1.08347	0.281946	0.958332	-796.448	165.699	-4.38301	0	0	0.640127
897	0	-10.248	0	0	-10.557	2.39361	-13.8205	-0.341779	0.0459436	0.119676	-39.4305	-8.50E-15	9.89645	0	0	0.2033	2.89643	7.62247	-3.73685	-59.712	385.027	607.037	412.314	412.314	412.314	4.22646	-19.8777	-6.43089	-372.386	423.685	277.884	185.584	185.584	185.584	-20.0937	-7.03577	-3.02832	21.6469	-1.22245	2.96277	1.06443	0.32986	1.31052	-805.246	168.807	0.921243	0	0	0.930172
898	0	-8.00186	0	0	-8.28652	2.52021	-15.011	-0.329255	0.0273887	0.122453	-38.99	3.73E-15	6.32826	0	0	0.187717	3.15886	6.59387	-4.96686	-52.1364	385.381	600.001	410.831	410.831	410.831	5.81379	-20.7924	-5.86562	-365.351	428.476	281.178	185.584	185.584	185.584	-21.1028	-6.79725	-4.62134	22.2005	-1.53861	4.2518	1.04126	0.375259	1.68536	-800.879	164.081	6.36125	0	0	1.28839
899	0	-5.76304	0	0	-5.99527	2.62341	-15.9718	-0.307053	0.00590183	0.122489	-36.9474	2.33E-15	2.02978	0	0	0.165433	3.50413	5.419	-5.93533	-43.8398	385.969	593.286	409.182	409.182	409.182	7.44743	-21.8985	-5.1872	-356.55	433.271	283.864	185.584	185.584	185.584	-22.3004	-6.49621	-6.27208	23.0092	-1.89239	5.28187	1.01096	0.418288	2.06427	-781.434	151.983	11.7269	0	0	1.674
900	0	-3.5697	0	0	-3.72766	2.70539	-16.7284	-0.278755	-0.0173442	0.121167	-33.8309	1.86E-15	-2.74614	0	0	0.13899	3.91834	4.08235	-6.58361	-34.7849	386.757	587.105	407.461	407.461	407.461	9.09057	-23.1861	-4.44592	-346.087	437.986	285.919	185.584	185.584	185.584	-23.6756	-6.18368	-7.93838	24.1108	-2.27219	5.99802	0.976391	0.45724	2.42416	-748.566	133.63	16.8605	0	0	2.03478
901	0	-1.47539	0	0	-1.54543	2.76915	-17.3128	-0.250252	-0.0410949	0.11937	-30.5031	1.86E-15	-7.64954	0	0	0.112804	4.37959	2.57636	-6.88013	-24.9733	387.7	581.667	405.771	405.771	405.771	10.6996	-24.6289	-3.68862	-334.098	442.525	287.31	185.584	185.584	185.584	-25.2031	-5.90209	-9.57126	25.5196	-2.66451	6.37251	0.944813	0.489276	2.74482	-706.394	110.484	21.7708	0	0	2.32353
902	0	0.465604	0	0	0.48888	2.8179	-17.7571	-0.226421	-0.063494	0.118085	-27.7357	-1.86E-15	-12.2212	0	0	0.0907878	4.86038	0.904383	-6.82285	-14.4531	388.756	577.161	404.212	404.212	404.212	12.2269	-26.1976	-2.9504	-320.719	446.786	287.99	185.584	185.584	185.584	-26.8553	-5.67705	-11.1188	27.2218	-3.05543	6.40672	0.927404	0.50906	3.00706	-660.808	84.308	26.3718	0	0	2.51573
903	0	2.21107	0	0	2.32606	2.85419	-18.0865	-0.208849	-0.0823017	0.117192	-25.9084	-1.86E-15	-15.9698	0	0	0.0745948	5.33097	-0.918613	-6.4331	-3.31514	389.883	573.753	402.871	402.871	402.871	13.6263	-27.8724	-2.25047	-306.057	450.67	287.911	185.584	185.584	185.584	-28.6125	-5.51499	-12.5323	29.1757	-3.43231	6.12442	0.930978	0.512576	3.20059	-615.387	57.6091	30.3352	0	0	2.60503
904	0	3.73627	0	0	3.93597	2.8795	-18.3154	-0.197706	-0.0956534	0.116004	-25.153	-5.59E-15	-18.5006	0	0	0.064165	5.76292	-2.86802	-5.74303	8.31848	391.042	571.574	401.803	401.803	401.803	14.859	-29.6466	-1.59404	-290.177	454.092	287.036	185.584	185.584	185.584	-30.4671	-5.40748	-13.7726	31.3181	-3.78449	5.55884	0.952054	0.495553	3.32399	-570.401	32.807	33.2457	0	0	2.59166
905	0	5.03458	0	0	5.30808	2.8942	-18.4481	-0.193012	-0.101908	0.113333	-25.4644	7.45E-15	-19.5442	0	0	0.0583656	6.13162	-4.91269	-4.78521	20.3051	392.195	570.715	401.034	401.034	401.034	15.8978	-31.5272	-0.977278	-273.113	456.998	285.351	185.584	185.584	185.584	-32.4232	-5.33858	-14.8137	33.5752	-4.10425	4.74217	0.976654	0.456685	3.3812	-522.762	12.5202	34.5461	0	0	2.4723
906	0	6.11648	0	0	6.45053	2.8981	-18.4832	-0.194223	-0.100652	0.107911	-26.6666	1.86E-15	-19.072	0	0	0.055309	6.41803	-7.01744	-3.59037	32.486	393.308	571.229	400.55	400.55	400.55	16.7304	-33.5329	-0.392063	-254.867	459.364	282.878	185.584	185.584	185.584	-34.4967	-5.29173	-15.6457	35.8719	-4.38724	3.70331	0.984081	0.398303	3.38253	-467.353	-1.39968	33.9879	0	0	2.23964
907	0	7.00627	0	0	7.38666	2.8911	-18.4201	-0.201066	-0.0926993	0.0992064	-28.5104	-3.73E-15	-17.2845	0	0	0.0532032	6.60991	-9.14431	-2.1932	44.6843	394.349	573.127	400.311	400.311	400.311	17.3601	-35.6902	0.170935	-235.428	461.203	279.69	185.584	185.584	185.584	-36.7121	-5.25412	-16.2738	38.1398	-4.63222	2.4738	0.955813	0.324729	3.33478	-400.224	-8.61415	31.73	0	0	1.89741
908	0	7.73772	0	0	8.15083	2.87357	-18.2618	-0.212226	-0.0803491	0.0874378	-30.5707	-5.59E-15	-14.6019	0	0	0.0506072	6.70323	-11.2528	-0.641719	56.7019	395.294	576.372	400.256	400.256	400.256	17.8037	-38.0295	0.720612	-214.779	462.556	275.908	185.584	185.584	185.584	-39.0993	-5.2183	-16.7165	40.3209	-4.8404	1.0973	0.879211	0.242624	3.24541	-319.175	-10.4952	28.4144	0	0	1.46579
909	0	8.34735	0	0	8.78095	2.84624	-18.0144	-0.225423	-0.0661129	0.07389	-32.2953	-1.86E-15	-11.4984	0	0	0.046653	6.70344	-13.2996	0.994875	68.3189	396.118	580.876	400.313	400.313	400.313	18.086	-40.5786	1.26388	-192.91	463.481	271.691	185.584	185.584	185.584	-41.6869	-5.18205	-16.9999	42.3683	-5.0141	-0.362486	0.753458	0.159752	3.11805	-225.738	-9.60965	24.7713	0	0	0.988554
910	0	8.8651	0	0	9.30863	2.80991	-17.6844	-0.238412	-0.0520795	0.0597958	-33.1618	3.73E-15	-8.41009	0	0	0.0408823	6.62602	-15.2396	2.6244	79.3001	396.799	586.5	400.415	400.415	400.415	18.2353	-43.3538	1.80395	-169.834	464.037	267.227	185.584	185.584	185.584	-44.4932	-5.14744	-17.1525	44.2442	-5.15521	-1.81997	0.587454	0.0838452	2.95892	-124.234	-8.97297	21.4195	0	0	0.521958
911	0	9.30601	0	0	9.75004	2.76543	-17.2788	-0.249442	-0.0397346	0.0463701	-32.7887	-3.73E-15	-5.70396	0	0	0.0329958	6.49558	-17.0275	4.13747	89.4096	397.313	593.053	400.5	400.5	400.5	18.2791	-46.3534	2.33943	-145.591	464.282	262.7	185.584	185.584	185.584	-47.5187	-5.11928	-17.2012	45.9188	-5.26379	-3.1735	0.401944	0.0219651	2.77533	-22.6405	-10.8686	18.6868	0	0	0.126865
912	0	9.66409	0	0	10.0997	2.71381	-16.8058	-0.257441	-0.0298831	0.0345068	-31.0143	0	-3.67085	0	0	0.0230016	6.3427	-18.6212	5.42151	98.4314	397.634	600.31	400.521	400.521	400.521	18.2422	-49.5527	2.86481	-120.256	464.265	258.283	185.584	185.584	185.584	-50.7407	-5.10292	-17.1695	47.3693	-5.33775	-4.3193	0.22355	-0.018942	2.57749	69.1861	-15.648	16.5218	0	0	-0.150663
913	0	9.90949	0	0	10.3277	2.65629	-16.276	-0.261739	-0.02384	0.0248593	-27.9053	-5.59E-15	-2.63477	0	0	0.011805	6.1986	-19.9859	6.3796	106.192	397.737	608.027	400.444	400.445	400.444	18.1444	-52.9021	3.37197	-93.9364	464.021	254.112	185.584	185.584	185.584	-54.1109	-5.10158	-17.076	48.5815	-5.37285	-5.17022	0.077491	-0.0360042	2.37462	141.925	-22.5136	14.8835	0	0	-0.293158
914	0	9.98945	0	0	10.3808	2.59417	-15.7005	-0.263278	-0.0227167	0.0176307	-23.8719	-7.92E-15	-2.85986	0	0	0.00143885	6.08928	-21.0981	6.94799	112.579	397.611	615.963	400.254	400.254	400.254	17.9974	-56.329	3.85149	-66.759	463.568	250.278	185.584	185.584	185.584	-57.5564	-5.11331	-16.9317	49.5508	-5.36464	-5.67272	-0.0184958	-0.0293394	2.17485	189.034	-29.8439	13.7609	0	0	-0.315806
915	0	9.83525	0	0	10.19	2.52819	-15.0856	-0.264684	-0.0272362	0.0115587	-19.6503	-4.66E-15	-4.48981	0	0	-0.00563753	6.03073	-21.9474	7.10611	117.552	397.258	623.899	399.949	399.949	399.949	17.7999	-59.7445	4.29291	-38.8567	462.897	246.824	185.584	185.584	185.584	-60.9854	-5.12891	-16.7372	50.2833	-5.30921	-5.81625	-0.0601521	-0.00580128	1.98623	209.61	-36.6962	13.213	0	0	-0.259744
916	0	9.37481	0	0	9.68299	2.45802	-14.4278	-0.268197	-0.0371533	0.00427502	-16.0615	3.26E-15	-7.4434	0	0	-0.00797663	6.02721	-22.5369	6.87561	121.136	396.706	631.647	399.545	399.545	399.545	17.5347	-63.0556	4.68359	-10.3478	461.968	243.759	185.584	185.584	185.584	-64.2998	-5.1317	-16.4794	50.7953	-5.20521	-5.63082	-0.0540523	0.0257969	1.81352	207.666	-42.7921	13.2463	0	0	-0.171919
917	0	8.54659	0	0	8.79924	2.38201	-13.7108	-0.275591	-0.0509804	-0.00833376	-13.9329	0	-11.3567	0	0	-0.00652211	6.07226	-22.8813	6.31188	123.422	395.995	639.056	399.074	399.074	399.074	17.1685	-66.1774	5.00656	18.6693	460.701	241.081	185.584	185.584	185.584	-67.4074	-5.0997	-16.1305	51.1116	-5.05397	-5.17718	-0.0130428	0.0551819	1.6628	191.269	-48.5658	13.6215	0	0	-0.0885199
918	0	7.3132	0	0	7.50382	2.29732	-12.9067	-0.288752	-0.0663549	-0.030627	-14.0426	-9.32E-16	-15.6219	0	0	-0.00539381	6.15195	-23.0055	5.49269	124.551	395.179	646.009	398.576	398.576	398.576	16.6551	-69.045	5.2388	48.1057	458.986	238.807	185.584	185.584	185.584	-70.2346	-5.00954	-15.6501	51.2643	-4.86019	-4.53382	0.0485168	0.0746917	1.53601	169.343	-54.8094	13.9386	0	0	-0.0259628
919	0	5.67678	0	0	5.80365	2.20054	-11.9815	-0.309299	-0.0799365	-0.0671321	-16.913	5.59E-15	-19.4285	0	0	-0.0110233	6.24849	-22.9422	4.50788	124.709	394.313	652.421	398.103	398.103	398.103	15.9426	-71.6259	5.35165	77.8612	456.685	237.002	185.584	185.584	185.584	-72.7422	-4.84157	-14.989	51.2899	-4.63179	-3.78571	0.1155	0.0790763	1.43656	151.591	-62.431	13.6805	0	0	0.0157271
920	0	3.69429	0	0	3.7623	2.08854	-10.9027	-0.33578	-0.0883676	-0.120387	-22.3442	5.59E-15	-21.9442	0	0	-0.0276691	6.34366	-22.7304	3.45079	124.117	393.447	658.232	397.707	397.707	397.707	14.9834	-73.9325	5.3141	107.794	453.653	235.805	185.584	185.584	185.584	-74.939	-4.58534	-14.0974	51.2282	-4.3799	-3.01577	0.173576	0.0684315	1.36169	146.634	-71.5232	12.248	0	0	0.0448605
921	0	1.48415	0	0	1.50544	1.95933	-9.64839	-0.362489	-0.089168	-0.190141	-29.1408	-9.32E-16	-22.495	0	0	-0.0519723	6.42101	-22.4134	2.41213	123.019	392.619	663.409	397.44	397.44	397.44	13.7459	-76.0251	5.0977	137.69	449.762	235.432	185.584	185.584	185.584	-76.8882	-4.2432	-12.9354	51.12	-4.11814	-2.30007	0.208239	0.0447825	1.30339	162.316	-81.9344	9.19921	0	0	0.0682369
922	0	-0.78151	0	0	-0.7896	1.81265	-8.21307	-0.37957	-0.0817769	-0.272907	-35.1161	-2.80E-15	-20.7384	0	0	-0.0718259	6.46713	-22.0367	1.47503	121.677	391.852	667.934	397.342	397.342	397.342	12.2248	-78.0021	4.6819	167.237	444.929	236.14	185.584	185.584	185.584	-78.6979	-3.83023	-11.4845	51.0057	-3.86129	-1.70513	0.208431	0.0112207	1.24709	204.435	-93.0376	4.31476	0	0	0.0834309
923	0	-2.90285	0	0	-2.9223	1.65003	-6.60954	-0.374512	-0.0671577	-0.363262	-37.4791	-2.33E-15	-16.6665	0	0	-0.0741574	6.47197	-21.646	0.710998	120.352	391.151	671.808	397.442	397.442	397.442	10.4459	-79.9739	4.05838	196.013	439.139	238.161	185.584	185.584	185.584	-80.4934	-3.3691	-9.75559	50.9231	-3.62411	-1.28609	0.1646	-0.0286232	1.17509	278.127	-103.51	-2.40856	0	0	0.0759037
924	0	-4.69487	0	0	-4.71192	1.47463	-4.86833	-0.335024	-0.0465712	-0.455128	-33.5933	7.22E-15	-10.5127	0	0	-0.057397	6.42873	-21.2844	0.175353	119.296	390.5	675.045	397.751	397.751	397.751	8.46433	-82.0257	3.23481	223.497	432.465	241.602	185.584	185.584	185.584	-82.3766	-2.88223	-7.79261	50.905	-3.41968	-1.08387	0.0691784	-0.070894	1.06938	387.309	-111.067	-10.8078	0	0	0.0207172
925	0	-6.03649	0	0	-6.04504	1.29138	-3.03943	-0.254511	-0.021222	-0.542379	-22.0631	3.84E-15	-2.73858	0	0	-0.0359449	6.33344	-20.9896	-0.0982301	118.731	389.871	677.667	398.257	398.257	398.257	6.36099	-84.1768	2.23975	249.097	425.074	246.334	185.584	185.584	185.584	-84.3823	-2.3856	-5.67304	50.9764	-3.25794	-1.12089	-0.0797137	-0.109702	0.918911	531.734	-112.025	-20.562	0	0	-0.109961
926	0	-6.90813	0	0	-6.90966	1.10727	-1.19572	-0.137507	0.00733258	-0.619511	-3.64286	3.03E-15	5.93435	0	0	-0.0277191	6.18478	-20.7909	-0.103274	118.833	389.219	679.702	398.933	398.933	398.933	4.23583	-86.3539	1.12819	272.2	417.221	251.932	185.584	185.584	185.584	-86.4493	-1.8881	-3.50429	51.1521	-3.1446	-1.39612	-0.277564	-0.139645	0.723327	704.674	-103.303	-31.0158	0	0	-0.331178
927	0	-7.39789	0	0	-7.39827	0.931631	0.565484	-0.00182854	0.035586	-0.682433	18.546	-5.24E-16	14.4247	0	0	-0.0346896	5.98395	-20.7064	0.135203	119.719	388.493	681.173	399.734	399.734	399.734	2.19926	-88.3945	-0.0154659	292.258	409.235	257.682	185.584	185.584	185.584	-88.4214	-1.39599	-1.41494	51.4335	-3.08015	-1.88081	-0.511505	-0.156234	0.501477	891.997	-84.2561	-41.3063	0	0	-0.627253
928	0	-7.66833	0	0	-7.67369	0.77549	2.13042	0.127156	0.0574368	-0.729338	39.9623	4.48E-16	21.318	0	0	-0.0387082	5.73498	-20.7411	0.559848	121.437	387.643	682.095	400.604	400.604	400.604	0.358476	-90.0854	-1.08441	308.855	401.463	262.699	185.584	185.584	185.584	-90.0843	-0.918035	0.462731	51.8075	-3.05969	-2.51751	-0.764626	-0.157907	0.283816	1076.24	-58.8859	-50.6928	0	0	-0.944247
929	0	-7.89815	0	0	-7.91209	0.649664	3.38932	0.226833	0.0659074	-0.760905	56.2669	-6.17E-15	25.1571	0	0	-0.0201308	5.44492	-20.8874	1.08554	123.962	386.623	682.463	401.486	401.486	401.486	-1.20048	-91.2218	-1.97036	321.736	394.212	266.113	185.584	185.584	185.584	-91.2245	-0.46719	2.01779	52.2457	-3.07291	-3.22433	-1.02081	-0.147316	0.104895	1242.22	-35.1705	-58.9026	0	0	-1.20139
930	0	-8.22651	0	0	-8.24948	0.56224	4.26213	0.284343	0.0574575	-0.778487	64.582	-2.33E-15	25.0456	0	0	0.0203431	5.12376	-21.1265	1.60937	127.203	385.398	682.256	402.326	402.326	402.326	-2.4286	-91.6595	-2.59451	330.775	387.671	267.253	185.584	185.584	185.584	-91.6837	-0.0584063	3.18613	52.7068	-3.10456	-3.90464	-1.26392	-0.126193	-0.00931791	1378.19	-20.1323	-65.8637	0	0	-1.31169
931	0	-8.72106	0	0	-8.7509	0.516693	4.71609	0.295534	0.0342644	-0.782438	63.724	4.66E-16	21.1141	0	0	0.0599668	4.78385	-21.4317	2.02443	131.016	383.949	681.43	403.077	403.077	403.077	-3.32042	-91.3425	-2.9325	335.926	381.883	265.753	185.584	185.584	185.584	-91.3928	0.294473	3.96439	53.1398	-3.13547	-4.4604	-1.47615	-0.0949638	-0.0441966	1474.05	-16.8662	-71.0205	0	0	-1.20446
932	0	-9.36919	0	0	-9.402	0.51166	4.76622	0.259502	0.00346722	-0.772032	53.7439	-5.45E-15	14.6165	0	0	0.0723565	4.43865	-21.7719	2.2337	135.221	382.272	679.931	403.7	403.7	403.7	-3.90903	-90.3092	-3.0205	337.179	376.752	261.597	185.584	185.584	185.584	-90.3809	0.580124	4.40603	53.4896	-3.14384	-4.80537	-1.63811	-0.0524621	0.00819579	1520.15	-23.3624	-73.1349	0	0	-0.851362
933	0	-10.0801	0	0	-10.1111	0.542508	4.45887	0.177699	-0.024897	-0.745941	35.759	-3.12E-15	7.63356	0	0	0.0496566	4.10117	-22.1154	2.16078	139.618	380.381	677.697	404.165	404.165	404.165	-4.2525	-88.6881	-2.94059	334.572	372.095	255.122	185.584	185.584	185.584	-88.7732	0.788931	4.60192	53.7029	-3.10731	-4.87477	-1.73121	0.00228369	0.148226	1507.92	-33.1449	-70.9083	0	0	-0.290506
934	0	-10.6933	0	0	-10.7177	0.603971	3.84572	0.0581592	-0.0398272	-0.702864	12.2132	-2.77E-16	2.46195	0	0	0.0129963	3.78222	-22.4329	1.75609	144.002	378.303	674.671	404.449	404.449	404.449	-4.41632	-86.6886	-2.79182	328.237	367.719	246.972	185.584	185.584	185.584	-86.7792	0.912282	4.6517	53.7344	-3.0048	-4.63013	-1.74029	0.0702527	0.364641	1432.58	-35.9007	-64.2172	0	0	0.366013
935	0	-11.0015	0	0	-11.0164	0.692807	2.95797	-0.0808219	-0.0331432	-0.642485	-13.0123	4.08E-16	0.699593	0	0	0.00264522	3.48859	-22.7	1.00053	148.175	376.075	670.818	404.535	404.535	404.535	-4.45576	-84.5752	-2.65731	318.442	363.495	238.018	185.584	185.584	185.584	-84.6653	0.945146	4.6341	53.5526	-2.81864	-4.06148	-1.65974	0.150941	0.633116	1297.3	-21.0506	-55.0568	0	0	0.95768
936	0	-10.7949	0	0	-10.8003	0.809166	1.79309	-0.213699	-0.00403456	-0.565372	-35.326	-6.17E-15	2.48328	0	0	0.0501796	3.22112	-22.8999	-0.0911507	151.965	373.738	666.132	404.411	404.411	404.411	-4.4055	-82.62	-2.57776	305.622	359.415	229.192	185.584	185.584	185.584	-82.705	0.893703	4.58699	53.1457	-2.53679	-3.18933	-1.49352	0.239161	0.920712	1112.81	16.5023	-47.0246	0	0	1.33129
937	0	-9.91848	0	0	-9.91864	0.95559	0.325219	-0.316167	0.0389783	-0.473161	-50.8056	4.66E-15	6.42937	0	0	0.151277	2.97296	-23.0253	-1.46586	155.239	371.334	660.652	404.074	404.074	404.074	-4.28321	-81.0417	-2.54094	290.336	355.588	221.303	185.584	185.584	185.584	-81.1188	0.785529	4.50721	52.5253	-2.15426	-2.06847	-1.25368	0.322298	1.19932	894.542	72.1654	-43.3585	0	0	1.39674
938	0	-8.31967	0	0	-8.3224	1.13372	-1.4609	-0.373858	0.0809604	-0.368095	-57.4746	9.32E-15	10.3613	0	0	0.2632	2.72854	-23.0797	-3.02761	157.915	368.898	654.466	403.531	403.531	403.531	-4.10615	-79.9553	-2.49126	273.197	352.184	214.883	185.584	185.584	185.584	-80.0235	0.674274	4.37062	51.7284	-1.67433	-0.792467	-0.95504	0.382804	1.45093	656.802	132.753	-44.769	0	0	1.15235
939	0	-6.06585	0	0	-6.0774	1.34026	-3.52807	-0.388104	0.108381	-0.255393	-55.9748	-8.85E-15	12.4843	0	0	0.334246	2.46391	-23.0772	-4.636	159.97	366.46	647.709	402.796	402.796	402.796	-3.90892	-79.3554	-2.35663	254.802	349.353	210.128	185.584	185.584	185.584	-79.4165	0.631209	4.16046	50.8156	-1.10878	0.504122	-0.618616	0.406798	1.67536	413.932	183.848	-49.1342	0	0	0.68439
940	0	-3.3178	0	0	-3.33469	1.56495	-5.76623	-0.369655	0.117755	-0.145087	-48.6925	1.86E-15	12.3903	0	0	0.339128	2.1494	-23.0397	-6.11409	161.43	364.036	640.563	401.898	401.898	401.898	-3.74489	-79.1438	-2.08085	235.694	347.157	206.946	185.584	185.584	185.584	-79.2018	0.723229	3.8848	49.8656	-0.477125	1.65232	-0.282877	0.392599	1.88144	187.11	218.582	-53.508	0	0	0.150288
941	0	-0.278879	0	0	-0.281637	1.7924	-8.014	-0.329246	0.112668	-0.0498521	-38.3102	-3.73E-15	10.6622	0	0	0.286461	1.75574	-22.9902	-7.27203	162.348	361.637	633.233	400.869	400.869	400.869	-3.66528	-79.18	-1.6445	216.335	345.579	205.058	185.584	185.584	185.584	-79.2402	0.987684	3.57112	48.9646	0.194144	2.47122	-0.00155391	0.349553	2.07955	4.99407	236.741	-55.7995	0	0	-0.274241
942	0	2.84748	0	0	2.89238	2.00632	-10.1057	-0.277864	0.0974129	0.0201818	-27.3055	-6.06E-15	8.03124	0	0	0.204871	1.2631	-22.9448	-7.94574	162.77	359.28	625.925	399.745	399.745	399.745	-3.69552	-79.322	-1.06957	197.087	344.545	204.102	185.584	185.584	185.584	-79.3894	1.41779	3.25176	48.191	0.872695	2.8062	0.173928	0.289738	2.27694	-106.555	240.414	-55.0194	0	0	-0.481896
943	0	5.88338	0	0	6.01339	2.19357	-11.9145	-0.227715	0.0776239	0.0606156	-17.7391	-4.66E-16	5.27061	0	0	0.125836	0.670726	-22.9046	-8.04179	162.693	357	618.823	398.562	398.562	398.562	-3.82946	-79.45	-0.411354	178.186	343.961	203.711	185.584	185.584	185.584	-79.5279	1.96674	2.95614	47.6008	1.52117	2.57429	0.217213	0.226618	2.47766	-134.82	234.29	-51.4614	0	0	-0.485354
944	0	8.69153	0	0	8.93594	2.34696	-13.3787	-0.187565	0.0572085	0.0732498	-10.7755	-1.75E-15	2.85865	0	0	0.067962	0.00339506	-22.8517	-7.57144	162.036	354.863	612.058	397.355	397.355	397.355	-4.03867	-79.4784	0.261957	159.751	343.725	203.574	185.584	185.584	185.584	-79.5691	2.568	2.70647	47.2136	2.09984	1.79881	0.135386	0.164364	2.67604	-84.6822	220.639	-45.6768	0	0	-0.37694
945	0	11.18	0	0	11.553	2.46596	-14.5024	-0.161494	0.0379965	0.065039	-6.71107	-2.77E-15	0.98483	0	0	0.0348902	-0.689088	-22.7519	-6.65836	160.643	352.955	605.704	396.154	396.154	396.154	-4.28864	-79.3587	0.891095	141.788	343.748	203.476	185.584	185.584	185.584	-79.4632	3.15953	2.51617	47.007	2.57106	0.617327	-0.0270374	0.0993692	2.86247	20.3815	198.479	-37.738	0	0	-0.245637
946	0	13.2999	0	0	13.8006	2.55506	-15.3364	-0.148978	0.0201524	0.0449141	-5.15617	7.43E-16	-0.372325	0	0	0.0205001	-1.34071	-22.5624	-5.5147	158.305	351.356	599.784	394.989	394.989	394.989	-4.55052	-79.0741	1.43976	124.233	343.948	203.298	185.584	185.584	185.584	-79.1928	3.69941	2.38884	46.9193	2.90569	-0.744063	-0.212804	0.0266914	3.0254	148.205	165.585	-27.458	0	0	-0.120173
947	0	15.0378	0	0	15.6551	2.62124	-15.9516	-0.146015	0.0035465	0.0205127	-5.28238	-1.11E-15	-1.31485	0	0	0.0157989	-1.88354	-22.2406	-4.39514	154.799	350.117	594.283	393.89	393.89	393.89	-4.80393	-78.6309	1.89656	106.981	344.258	203.009	185.584	185.584	185.584	-78.7638	4.16827	2.31829	46.8615	3.08888	-2.02022	-0.369009	-0.0521841	3.15944	268.18	122.194	-15.2074	0	0	0.015971
948	0	16.404	0	0	17.1224	2.67174	-16.4186	-0.148316	-0.0111787	-0.00327645	-6.24792	-3.44E-15	-1.92051	0	0	0.0140667	-2.26289	-21.7512	-3.54429	149.937	349.245	589.181	392.892	392.892	392.892	-5.03413	-78.0474	2.26822	89.9215	344.62	202.63	185.584	185.584	185.584	-78.1937	4.56251	2.29045	46.7355	3.12199	-2.96303	-0.459717	-0.123531	3.26602	358.117	74.1957	-2.57105	0	0	0.179031
949	0	17.4216	0	0	18.2247	2.71285	-16.797	-0.152612	-0.0229035	-0.0237717	-7.40289	2.39E-15	-2.24723	0	0	0.011902	-2.44869	-21.0694	-3.1515	143.598	348.714	584.471	392.035	392.035	392.035	-5.229	-77.3442	2.57027	72.9519	344.985	202.211	185.584	185.584	185.584	-77.5026	4.88613	2.28707	46.4511	3.02051	-3.38868	-0.466738	-0.16941	3.34706	405.587	30.6985	8.22986	0	0	0.360857
950	0	18.1172	0	0	18.9898	2.74943	-17.1325	-0.156634	-0.0306167	-0.0397282	-8.3286	-1.16E-16	-2.35376	0	0	0.00836125	-2.44108	-20.1821	-3.31971	135.749	348.483	580.182	391.364	391.364	391.364	-5.37811	-76.5375	2.81949	55.9888	345.32	201.806	185.584	185.584	185.584	-76.706	5.14506	2.28993	45.94	2.80892	-3.20832	-0.384697	-0.176432	3.40542	406.023	0.248103	15.2585	0	0	0.528219
951	0	18.5156	0	0	19.4444	2.78475	-17.4552	-0.159234	-0.0341976	-0.0501575	-8.85002	-4.37E-15	-2.33453	0	0	0.00382025	-2.26999	-19.0883	-4.0493	126.455	348.512	576.377	390.918	390.918	390.918	-5.47342	-75.6366	3.02833	38.9706	345.603	201.459	185.584	185.584	185.584	-75.8122	5.34371	2.28495	45.1643	2.51549	-2.44147	-0.219602	-0.145004	3.43603	360.661	-13.7124	17.8858	0	0	0.629206
952	0	18.6388	0	0	19.6105	2.82	-17.7762	-0.15964	-0.0342064	-0.0542585	-8.9281	2.97E-15	-2.27577	0	0	-0.000959374	-1.98895	-17.8011	-5.23729	115.875	348.769	573.154	390.724	390.724	390.724	-5.50949	-74.6438	3.20078	21.8617	345.83	201.201	185.584	185.584	185.584	-74.8229	5.48207	2.26475	44.1185	2.16873	-1.21253	0.00929599	-0.0893307	3.43088	276.11	-13.8766	16.9513	0	0	0.606316
953	0	18.5061	0	0	19.5055	2.85387	-18.0836	-0.157612	-0.0317732	-0.0520054	-8.62496	2.04E-15	-2.2438	0	0	-0.0052557	-1.66425	-16.3472	-6.69451	104.251	349.215	570.623	390.796	390.796	390.795	-5.48188	-73.5571	3.32987	4.65468	346.004	201.04	185.584	185.584	185.584	-73.736	5.55271	2.22871	42.8264	1.79604	0.271146	0.269558	-0.0295743	3.38244	164.615	-6.77582	14.1294	0	0	0.426228
954	0	18.1349	0	0	19.1423	2.8824	-18.3415	-0.15356	-0.0276874	-0.044378	-8.06306	-1.51E-15	-2.21186	0	0	-0.00855893	-1.36111	-14.765	-8.18064	91.8743	349.795	568.892	391.126	391.126	391.126	-5.38578	-72.3731	3.39764	-12.63	346.137	200.967	185.584	185.584	185.584	-72.5475	5.53972	2.1814	41.3338	1.42332	1.75817	0.521331	0.0193325	3.28771	42.5025	1.52781	10.8573	0	0	0.110291
955	0	17.5408	0	0	18.5299	2.89943	-18.4952	-0.148825	-0.0227791	-0.0338731	-7.40872	-2.10E-15	-2.12474	0	0	-0.0107484	-1.13057	-13.0988	-9.44926	79.0497	350.439	568.035	391.697	391.697	391.697	-5.21611	-71.0879	3.37948	-29.949	346.244	200.955	185.584	185.584	185.584	-71.2534	5.42156	2.12978	39.6977	1.07376	3.00019	0.72849	0.054058	3.1538	-72.2927	8.13132	7.82336	0	0	-0.262902
956	0	16.7371	0	0	17.6763	2.89784	-18.4809	-0.145321	-0.0175143	-0.0234973	-6.82136	-2.04E-15	-1.8991	0	0	-0.01217	-1.0008	-11.392	-10.2911	66.0526	351.072	568.082	392.475	392.475	392.475	-4.97115	-69.6982	3.2518	-47.247	346.343	200.97	185.584	185.584	185.584	-69.8504	5.17876	2.08143	37.9768	0.765284	3.79489	0.865836	0.0816829	2.99535	-163.817	13.843	5.00778	0	0	-0.592121
957	0	15.7353	0	0	16.5911	2.87111	-18.2395	-0.143653	-0.0115388	-0.0157245	-6.28271	-1.63E-15	-1.41293	0	0	-0.0133418	-0.974337	-9.67995	-10.5656	53.1022	351.635	569.017	393.423	393.423	393.423	-4.6572	-68.2016	3.00126	-64.4673	346.448	200.978	185.584	185.584	185.584	-68.3368	4.80335	2.04309	36.2233	0.507257	4.01554	0.922347	0.109889	2.82657	-221.12	21.1134	2.10897	0	0	-0.79936
958	0	14.5431	0	0	15.2857	2.81505	-17.7312	-0.14268	-0.00407673	-0.0120385	-5.59157	3.59E-15	-0.572243	0	0	-0.0145595	-1.03122	-7.98624	-10.2172	40.3457	352.112	570.787	394.5	394.499	394.5	-4.28914	-66.5944	2.6318	-81.5642	346.577	200.952	185.584	185.584	185.584	-66.7102	4.30464	2.01826	34.4785	0.297905	3.6242	0.899899	0.143403	2.66033	-239.795	32.1927	-1.05012	0	0	-0.854537
959	0	13.1595	0	0	13.7684	2.72909	-16.946	-0.140976	0.00397999	-0.0127253	-4.55098	-1.69E-15	0.481449	0	0	-0.0154807	-1.13624	-6.32172	-9.27686	27.8559	352.525	573.317	395.657	395.657	395.657	-3.88641	-64.8677	2.16573	-98.5133	346.753	200.868	185.584	185.584	185.584	-64.9632	3.70859	2.00483	32.7697	0.124585	2.66965	0.812599	0.178721	2.50387	-223.427	46.3535	-4.09568	0	0	-0.776098
960	0	11.5721	0	0	12.0395	2.61626	-15.9055	-0.137632	0.0112906	-0.0171343	-3.08323	2.45E-15	1.50612	0	0	-0.0150418	-1.24804	-4.68637	-7.84998	15.6377	352.935	576.52	396.85	396.85	396.85	-3.47014	-63.005	1.63861	-115.316	347.002	200.701	185.584	185.584	185.584	-63.0804	3.05261	1.99655	31.1104	-0.0330771	1.27228	0.68446	0.20633	2.35932	-182.607	60.283	-6.45026	0	0	-0.611493
961	0	9.75753	0	0	10.089	2.48222	-14.6551	-0.132483	0.0165459	-0.0241014	-1.27329	2.91E-15	2.23636	0	0	-0.011841	-1.32806	-3.07306	-6.09371	3.646	353.415	580.313	398.033	398.033	398.033	-3.06079	-60.9828	1.09138	-131.998	347.347	200.428	185.584	185.584	185.584	-61.0394	2.37866	1.98583	29.5023	-0.198669	-0.400869	0.543727	0.217511	2.22674	-131.812	70.0715	-7.73887	0	0	-0.416812
962	0	7.68562	0	0	7.89726	2.33383	-13.254	-0.12601	0.0188967	-0.0328042	0.636858	1.16E-15	2.46351	0	0	-0.0049963	-1.34743	-1.4719	-4.18902	-8.19059	354.029	584.621	399.168	399.168	399.168	-2.67721	-58.773	0.563132	-148.605	347.799	200.023	185.584	185.584	185.584	-58.8133	1.72715	1.96695	27.94	-0.393289	-2.16537	0.41562	0.20803	2.10344	-84.8346	72.8622	-7.99906	0	0	-0.241512
963	0	5.32461	0	0	5.43918	2.17787	-11.7638	-0.118983	0.018384	-0.0427332	2.30028	1.63E-15	2.10977	0	0	0.00488608	-1.29079	0.125997	-2.31318	-19.9423	354.814	589.377	400.228	400.228	400.228	-2.33686	-56.3472	0.0861158	-165.191	348.356	199.467	185.584	185.584	185.584	-56.3739	1.13285	1.93872	26.4165	-0.631346	-3.84707	0.32192	0.180893	1.98658	-53.1097	68.3475	-7.66839	0	0	-0.124959
964	0	2.64772	0	0	2.69061	2.02021	-10.2406	-0.113171	0.0152251	-0.0540501	3.2258	2.27E-15	1.17405	0	0	0.0148152	-1.15692	1.72581	-0.616219	-31.6525	355.78	594.52	401.199	401.199	401.199	-2.05614	-53.6803	-0.316538	-181.816	349.003	198.754	185.584	185.584	185.584	-53.6963	0.622865	1.90594	24.928	-0.91804	-5.30506	0.27944	0.141266	1.87352	-44.164	57.4031	-7.19911	0	0	-0.090707
965	0	-0.358166	0	0	-0.362361	1.86518	-8.7284	-0.11129	0.00987659	-0.0669244	2.82532	-2.04E-15	-0.256683	0	0	0.0190789	-0.956719	3.327	0.796653	-43.3172	356.907	599.989	402.083	402.083	402.083	-1.85112	-50.7566	-0.630841	-198.537	349.709	197.898	185.584	185.584	185.584	-50.7648	0.216328	1.87993	23.4773	-1.24879	-6.44754	0.29892	0.095947	1.76338	-61.8835	41.7842	-6.91585	0	0	-0.144676
966	0	-3.68249	0	0	-3.71225	1.71538	-7.25533	-0.115479	0.00270175	-0.0818999	0.625383	0	-2.04325	0	0	0.0110149	-0.709048	4.92207	1.87475	-54.8737	358.157	605.715	402.893	402.893	402.893	-1.73784	-47.5774	-0.850373	-215.389	350.432	196.949	185.584	185.584	185.584	-47.5805	-0.0749016	1.87813	22.0756	-1.61015	-7.23901	0.381599	0.0473153	1.6545	-105.319	22.152	-6.83921	0	0	-0.27184
967	0	-7.28268	0	0	-7.3208	1.57165	-5.83274	-0.127193	-0.00520382	-0.0991955	-3.64857	-1.40E-15	-3.93173	0	0	-0.0149624	-0.435806	6.49604	2.62239	-66.1999	359.482	611.61	403.652	403.652	403.652	-1.73195	-44.1678	-0.974604	-232.372	351.123	196	185.584	185.584	185.584	-44.168	-0.24578	1.92285	20.7421	-1.98205	-7.69801	0.519216	-0.00164358	1.54626	-169.955	-0.299797	-6.9496	0	0	-0.440061
968	0	-11.0787	0	0	-11.1128	1.4336	-4.45953	-0.146552	-0.0122383	-0.118879	-9.95486	1.40E-15	-5.5899	0	0	-0.0600618	-0.157302	8.02687	3.09006	-77.125	360.831	617.567	404.385	404.385	404.385	-1.84623	-40.581	-1.00726	-249.437	351.73	195.189	185.584	185.584	185.584	-40.5802	-0.298241	2.03773	19.5023	-2.34051	-7.88572	0.694225	-0.0513329	1.43641	-247.924	-24.95	-7.1037	0	0	-0.605803
969	0	-14.9516	0	0	-14.9745	1.30055	-3.13115	-0.171174	-0.0166933	-0.140092	-17.8035	4.19E-15	-6.66451	0	0	-0.118057	0.110809	9.48723	3.35792	-87.4475	362.154	623.455	405.118	405.118	405.118	-2.08573	-36.8997	-0.955982	-266.476	352.212	194.683	185.584	185.584	185.584	-36.8997	-0.242558	2.24186	18.3848	-2.66055	-7.88797	0.88486	-0.101032	1.32405	-330.099	-50.4872	-7.15579	0	0	-0.724972
970	0	-18.7505	0	0	-18.7606	1.17253	-1.84975	-0.196449	-0.018119	-0.161463	-26.3188	-3.73E-15	-6.94512	0	0	-0.175436	0.358523	10.8473	3.51614	-96.9591	363.399	629.122	405.87	405.87	405.87	-2.44297	-33.2306	-0.834744	-283.321	352.553	194.664	185.584	185.584	185.584	-33.2339	-0.0998624	2.54365	17.4174	-2.91865	-7.79502	1.06738	-0.151388	1.20484	-406.538	-76.1108	-6.85107	0	0	-0.76308
971	0	-22.3065	0	0	-22.3079	1.05089	-0.630454	-0.218567	-0.0161085	-0.181116	-34.5883	-9.32E-16	-6.28491	0	0	-0.217009	0.580571	12.0779	3.64615	-105.466	364.517	634.401	406.658	406.658	406.658	-2.89661	-29.694	-0.668062	-299.767	352.766	195.292	185.584	185.584	185.584	-29.703	0.0956447	2.93793	16.6233	-3.09519	-7.68345	1.22327	-0.199865	1.08012	-469.617	-99.7523	-6.08191	0	0	-0.706451
972	0	-25.4497	0	0	-25.4508	0.938581	0.495786	-0.234771	-0.0101494	-0.197183	-41.7404	-6.26E-15	-4.60815	0	0	-0.230211	0.774149	13.1537	3.80671	-112.807	365.463	639.124	407.488	407.488	407.488	-3.41238	-26.4109	-0.493969	-315.594	352.898	196.684	185.584	185.584	185.584	-26.4276	0.296568	3.40461	16.0174	-3.17585	-7.60389	1.34003	-0.241974	0.948987	-514.457	-118.449	-4.90225	0	0	-0.564942
973	0	-28.0262	0	0	-28.0364	0.840154	1.48257	-0.24454	-0.00220302	-0.208427	-47.1154	5.13E-15	-2.17357	0	0	-0.208862	0.936434	14.0559	4.02628	-118.867	366.197	643.131	408.359	408.359	408.359	-3.946	-23.4923	-0.363515	-330.594	353.028	198.902	185.584	185.584	185.584	-23.5168	0.445283	3.90976	15.6042	-3.15239	-7.57558	1.41155	-0.275221	0.815384	-539.122	-130.819	-3.30444	0	0	-0.369115
974	0	-29.9122	0	0	-29.9382	0.760944	2.27608	-0.248348	0.00500981	-0.214301	-50.2084	-2.33E-15	0.599741	0	0	-0.155113	1.06302	14.7734	4.30167	-123.581	366.691	646.281	409.262	409.262	409.262	-4.45295	-21.0295	-0.33595	-344.591	353.247	201.955	185.584	185.584	185.584	-21.0586	0.480955	4.4145	15.3764	-3.02309	-7.58698	1.43954	-0.298932	0.683358	-544.918	-136.343	-1.37406	0	0	-0.159692
975	0	-31.0282	0	0	-31.0701	0.706144	2.82456	-0.246232	0.0126193	-0.214723	-50.6124	3.73E-15	3.59509	0	0	-0.0798841	1.14789	15.3039	4.60265	-126.936	366.928	648.462	410.18	410.18	410.18	-4.89846	-19.0839	-0.468692	-357.458	353.637	205.806	185.584	185.584	185.584	-19.1104	0.349534	4.88564	15.3148	-2.79307	-7.60161	1.43081	-0.31003	0.555811	-535.652	-131.878	0.258077	0	0	0.0231767
976	0	-31.3514	0	0	-31.4019	0.680662	3.07944	-0.239537	0.0222	-0.209615	-48.2938	-4.66E-15	6.7081	0	0	6.89E-05	1.18483	15.6529	4.87999	-128.967	366.904	649.593	411.088	411.088	411.088	-5.25705	-17.6747	-0.803373	-369.13	354.266	210.391	185.584	185.584	185.584	-17.688	0.0143779	5.29698	15.3889	-2.47491	-7.56702	1.39562	-0.304465	0.437218	-517.531	-114.729	0.876058	0	0	0.148991
977	0	-30.9228	0	0	-30.9697	0.689057	2.99548	-0.231096	0.0344499	-0.197991	-43.6959	-2.80E-15	9.78798	0	0	0.0684207	1.16941	15.8327	5.07498	-129.746	366.635	649.625	411.958	411.958	411.958	-5.50793	-16.7723	-1.35306	-379.612	355.195	215.626	185.584	185.584	185.584	-16.7597	-0.534429	5.6262	15.5598	-2.08804	-7.42437	1.34867	-0.281752	0.330862	-499.786	-84.7931	-0.0674134	0	0	0.20663
978	0	-29.8434	0	0	-29.8757	0.734875	2.53706	-0.223821	0.0487632	-0.178365	-37.6266	4.66E-15	12.6615	0	0	0.115416	1.10115	15.8605	5.12899	-129.38	366.152	648.542	412.754	412.754	412.754	-5.63222	-16.2985	-2.09477	-388.959	356.481	221.412	185.584	185.584	185.584	-16.2483	-1.2746	5.85216	15.7834	-1.65836	-7.11793	1.30283	-0.244361	0.24159	-491.251	-44.8837	-2.75699	0	0	0.206343
979	0	-28.2619	0	0	-28.2753	0.819405	1.6905	-0.220514	0.063609	-0.149619	-31.176	1.86E-15	15.1851	0	0	0.140504	0.985113	15.7554	4.99231	-127.991	365.5	646.355	413.441	413.441	413.441	-5.61344	-16.1374	-2.97112	-397.253	358.175	227.634	185.584	185.584	185.584	-16.0418	-2.15358	5.95406	16.0159	-1.21681	-6.6033	1.26982	-0.197063	0.17304	-499.565	0.135528	-6.90594	0	0	0.171697
980	0	-26.3521	0	0	-26.3531	0.940479	0.476755	-0.223793	0.0774154	-0.112214	-25.5711	6.52E-15	17.2968	0	0	0.150702	0.832728	15.536	4.63196	-125.701	364.742	643.102	413.977	413.977	413.977	-5.43946	-16.1532	-3.90168	-404.569	360.316	234.148	185.584	185.584	185.584	-16.0115	-3.09855	5.91164	16.2191	-0.797729	-5.85448	1.25524	-0.146415	0.134031	-528.609	44.5104	-11.7106	0	0	0.127077
981	0	-24.2871	0	0	-24.2914	1.09216	-1.04426	-0.235495	0.0889734	-0.0688806	-21.938	-3.73E-15	18.9808	0	0	0.15553	0.661538	15.218	4.03722	-122.625	363.948	638.84	414.322	414.322	414.321	-5.10233	-16.215	-4.80084	-410.939	362.931	240.789	185.584	185.584	185.584	-16.0341	-4.03214	5.70527	16.3659	-0.436487	-4.86841	1.25858	-0.0970733	0.133533	-577.578	83.7264	-16.0644	0	0	0.0886963
982	0	-22.2126	0	0	-22.2402	1.26566	-2.78219	-0.256375	0.0966981	-0.0244692	-21.0823	0	20.1333	0	0	0.161513	0.493898	14.8123	3.22176	-118.851	363.194	633.65	414.435	414.435	414.435	-4.59552	-16.2199	-5.59466	-416.331	366.03	247.379	185.584	185.584	185.584	-16.0144	-4.88711	5.31546	16.445	-0.166983	-3.66617	1.27173	-0.052768	0.186083	-640.371	114.317	-18.6501	0	0	0.0660825
983	0	-20.2277	0	0	-20.297	1.45099	-4.63283	-0.286548	0.0985677	0.0158326	-23.3697	4.66E-15	20.5329	0	0	0.170182	0.354795	14.3238	2.22164	-114.435	362.554	627.633	414.282	414.282	414.282	-3.91269	-16.1107	-6.23085	-420.634	369.607	253.751	185.584	185.584	185.584	-15.9009	-5.61441	4.72509	16.4643	-0.0184273	-2.2898	1.2851	-0.0144619	0.303873	-708.863	134.41	-18.2781	0	0	0.0695288
984	0	-18.3737	0	0	-18.4967	1.63842	-6.49468	-0.323899	0.0934728	0.0483102	-28.4889	1.86E-15	19.998	0	0	0.179782	0.269217	13.7515	1.09023	-109.404	362.096	620.912	413.84	413.84	413.84	-3.05093	-15.8847	-6.67914	-423.663	373.621	259.767	185.584	185.584	185.584	-15.6943	-6.1826	3.92548	16.4525	-0.0121445	-0.796358	1.28941	0.0203799	0.494171	-774.528	144.381	-14.4255	0	0	0.116979
985	0	-16.6364	0	0	-16.8169	1.81963	-8.28157	-0.362732	0.0831775	0.0718725	-35.3604	2.80E-15	18.6201	0	0	0.188929	0.259416	13.0883	-0.10804	-103.75	361.873	613.637	413.102	413.102	413.102	-2.01503	-15.5909	-6.92548	-425.178	378.001	265.335	185.584	185.584	185.584	-15.4437	-6.57301	2.92147	16.457	-0.158598	0.749234	1.27863	0.0589169	0.758	-830.141	147.561	-7.80716	0	0	0.236874
986	0	-14.9628	0	0	-15.196	1.98848	-9.93225	-0.396167	0.0693974	0.0872612	-42.5283	-1.07E-14	16.5128	0	0	0.197644	0.342468	12.3218	-1.30362	-97.443	361.926	605.979	412.082	412.082	412.082	-0.816975	-15.314	-6.9662	-424.922	382.651	270.398	185.584	185.584	185.584	-15.2306	-6.77676	1.7298	16.5402	-0.454668	2.28048	1.25005	0.106335	1.08427	-870.218	146.746	0.329398	0	0	0.457856
987	0	-13.2853	0	0	-13.5583	2.14141	-11.4129	-0.417951	0.053743	0.0961167	-48.5639	-9.78E-15	13.8138	0	0	0.206255	0.52844	11.4358	-2.42684	-90.4345	362.276	598.132	410.82	410.82	410.82	0.525385	-15.1517	-6.80549	-422.668	387.467	274.924	185.584	185.584	185.584	-15.1473	-6.79551	0.375507	16.7732	-0.88302	3.73418	1.20278	0.164737	1.45653	-890.675	143.635	8.56913	0	0	0.792334
988	0	-11.5435	0	0	-11.8378	2.27718	-12.7147	-0.424494	0.037073	0.100214	-52.4727	6.58E-15	10.6125	0	0	0.213518	0.819406	10.4118	-3.41261	-82.6703	362.929	590.312	409.377	409.377	409.377	1.98989	-15.1946	-6.45627	-418.255	392.35	278.894	185.584	185.584	185.584	-15.2767	-6.64415	-1.11204	17.2271	-1.41385	5.05433	1.14116	0.230668	1.85131	-890.344	137.982	15.8604	0	0	1.22254
989	0	-9.70084	0	0	-9.99416	2.39647	-13.8475	-0.415703	0.019628	0.101381	-53.8968	-2.33E-15	6.94923	0	0	0.216578	1.20931	9.23179	-4.20402	-74.1015	363.872	582.745	407.834	407.833	407.834	3.55041	-15.5109	-5.94104	-411.61	397.217	282.295	185.584	185.584	185.584	-15.6796	-6.35152	-2.70135	17.9634	-2.0087	6.19421	1.07335	0.298608	2.245	-871.156	128.713	21.6782	0	0	1.70094
990	0	-7.75072	0	0	-8.01958	2.501	-14.8312	-0.394566	0.00123916	0.100911	-53.0696	4.66E-15	2.85468	0	0	0.21268	1.68432	7.88079	-4.75453	-64.6951	365.083	575.665	406.279	406.279	406.279	5.17587	-16.1405	-5.29033	-402.751	401.995	285.117	185.584	185.584	185.584	-16.3898	-5.9572	-4.35841	19.0253	-2.62503	7.11674	1.0107	0.362494	2.61549	-837.465	114.793	26.0028	0	0	2.16521
991	0	-5.71403	0	0	-5.93588	2.59275	-15.6873	-0.36538	-0.0180565	0.10011	-50.5564	5.59E-15	-1.56621	0	0	0.200864	2.22372	6.34978	-5.0292	-54.4431	366.526	569.303	404.805	404.805	404.805	6.82859	-17.0969	-4.53867	-391.768	406.614	287.345	185.584	185.584	185.584	-17.4169	-5.50485	-6.04484	20.4297	-3.22093	7.79347	0.962709	0.4152	2.94228	-794.788	95.7141	29.1042	0	0	2.55915
992	0	-3.6314	0	0	-3.78624	2.67307	-16.4308	-0.332527	-0.0377788	0.100003	-47.0204	9.32E-15	-6.08859	0	0	0.182544	2.80146	4.63761	-5.00489	-43.3689	368.157	563.877	403.491	403.491	403.491	8.46364	-18.3739	-3.71963	-378.8	411.003	288.962	185.584	185.584	185.584	-18.7534	-5.03483	-7.71629	22.1639	-3.75972	8.20286	0.936574	0.452313	3.20945	-748.586	72.6302	31.2536	0	0	2.85075
993	0	-1.55334	0	0	-1.6249	2.742	-17.0645	-0.298759	-0.055785	0.100854	-42.961	-5.59E-15	-10.2522	0	0	0.160553	3.38823	2.75148	-4.66755	-31.5268	369.931	559.586	402.398	402.398	402.398	10.0304	-19.9539	-2.86211	-364.004	415.085	289.936	185.584	185.584	185.584	-20.3824	-4.57853	-9.32328	24.1885	-4.21359	8.3266	0.933263	0.470807	3.40879	-702.074	48.3355	32.3221	0	0	3.03131
994	0	0.468008	0	0	0.490942	2.7984	-17.5796	-0.266042	-0.0696699	0.101883	-38.7464	-3.73E-15	-13.5404	0	0	0.137998	3.95364	0.705613	-4.00742	-18.9986	371.798	556.605	401.557	401.557	401.556	11.4788	-21.8141	-1.98905	-347.538	418.792	290.234	185.584	185.584	185.584	-22.2827	-4.15673	-10.817	26.4454	-4.56622	8.14477	0.942632	0.471388	3.5388	-654.226	26.7469	32.0021	0	0	3.09637
995	0	2.38474	0	0	2.50699	2.84049	-17.9622	-0.235874	-0.0777304	0.101511	-34.6463	0	-15.5421	0	0	0.117114	4.46801	-1.48035	-3.01799	-5.89177	373.712	555.074	400.964	400.964	400.964	12.7669	-23.9303	-1.11836	-329.554	422.075	289.822	185.584	185.584	185.584	-24.4325	-3.78109	-12.1564	28.8688	-4.81302	7.63603	0.944172	0.456315	3.60403	-600.088	11.4567	30.1195	0	0	3.03012
996	0	4.15622	0	0	4.37554	2.86682	-18.2008	-0.209252	-0.0787235	0.098408	-30.8507	-3.73E-15	-15.9976	0	0	0.0987365	4.90385	-3.78188	-1.70291	7.6545	375.635	555.102	400.59	400.589	400.59	13.8669	-26.2784	-0.264007	-310.187	424.915	288.683	185.584	185.584	185.584	-26.8097	-3.45664	-13.314	31.3951	-4.95947	6.78597	0.912009	0.430159	3.61135	-532.643	5.34522	26.5193	0	0	2.80537
997	0	5.74966	0	0	6.05684	2.8771	-18.2937	-0.187841	-0.0729681	0.0918642	-27.6005	1.86E-15	-14.9544	0	0	0.0828118	5.23783	-6.16866	-0.0889779	21.4591	377.533	556.75	400.378	400.378	400.378	14.7693	-28.8335	0.56352	-289.564	427.325	286.828	185.584	185.584	185.584	-29.3914	-3.18427	-14.28	33.969	-5.01733	5.60123	0.826405	0.398454	3.56721	-446.458	9.16579	21.4773	0	0	2.40285
998	0	7.14058	0	0	7.52103	2.87255	-18.2525	-0.174017	-0.0616776	0.0819706	-25.1786	0	-12.7077	0	0	0.0689613	5.45376	-8.60282	1.76062	35.2905	379.382	560.026	400.267	400.268	400.267	15.4824	-31.5704	1.35737	-267.803	429.353	284.302	185.584	185.584	185.584	-32.1542	-2.96248	-15.0626	36.5448	-4.99995	4.12355	0.682411	0.364156	3.47839	-340.151	20.9998	15.4591	0	0	1.83119
999	0	8.31547	0	0	8.75171	2.85572	-18.1003	-0.169248	-0.04721	0.0698904	-23.7137	-1.86E-15	-9.78385	0	0	0.0565614	5.54656	-11.0377	3.74008	48.8675	381.157	564.87	400.195	400.195	400.195	16.0297	-34.4668	2.11487	-245.003	431.066	281.188	185.584	185.584	185.584	-35.0774	-2.78884	-15.6841	39.084	-4.91941	2.43743	0.493169	0.325711	3.34687	-217.991	35.9016	9.28131	0	0	1.14281
1000	0	9.27289	0	0	9.74719	2.82989	-17.866	-0.173291	-0.0324923	0.0568333	-23.0683	1.86E-15	-6.81996	0	0	0.0450138	5.52576	-13.4184	5.70664	61.8758	382.825	571.148	400.109	400.109	400.109	16.4427	-37.5056	2.83671	-221.244	432.543	277.604	185.584	185.584	185.584	-38.1454	-2.66147	-16.1751	41.5503	-4.78556	0.667301	0.284457	0.279681	3.17707	-88.4093	47.7241	3.79131	0	0	0.426087
1001	0	10.0211	0	0	10.5173	2.79818	-17.5777	-0.183354	-0.020375	0.0439932	-22.7582	4.66E-15	-4.41786	0	0	0.0338018	5.41661	-15.6849	7.49786	73.9961	384.343	578.656	399.973	399.973	399.973	16.7536	-40.6743	3.52466	-196.581	433.856	273.693	185.584	185.584	185.584	-41.3476	-2.58002	-16.5658	43.9048	-4.60643	-1.03638	0.0850263	0.225387	2.97225	37.6937	51.7758	-0.439607	0	0	-0.214983
1002	0	10.5693	0	0	11.0737	2.76302	-17.2568	-0.19557	-0.0128906	0.0321421	-22.1567	-9.32E-16	-3.00474	0	0	0.0227773	5.25753	-17.7778	8.95658	84.9388	385.661	587.127	399.761	399.761	399.761	16.9865	-43.9585	4.17856	-171.064	435.057	269.607	185.584	185.584	185.584	-44.6706	-2.54506	-16.8779	46.1056	-4.38919	-2.51926	-0.0773252	0.166935	2.74165	148.538	46.4445	-3.10238	0	0	-0.68754
1003	0	10.9173	0	0	11.4176	2.72582	-16.9161	-0.206613	-0.010565	0.0220704	-20.7588	1.86E-15	-2.74233	0	0	0.01223	5.09346	-19.6441	9.95751	94.4754	386.734	596.263	399.458	399.458	399.458	17.1536	-47.3327	4.79421	-144.744	436.17	265.483	185.584	185.584	185.584	-48.0892	-2.55572	-17.12	48.109	-4.14051	-3.64924	-0.182015	0.112741	2.49584	233.479	34.0887	-4.45565	0	0	-0.939216
1004	0	11.047	0	0	11.5315	2.68714	-16.5605	-0.214273	-0.0128448	0.014608	-18.3431	9.32E-16	-3.57895	0	0	0.00299349	4.96663	-21.2435	10.4294	102.46	387.532	605.763	399.057	399.057	399.057	17.2535	-50.7534	5.36286	-117.686	437.186	261.432	185.584	185.584	185.584	-51.5578	-2.60679	-17.2877	49.8751	-3.86701	-4.34042	-0.217535	0.0718125	2.24592	285.227	19.2569	-4.88824	0	0	-0.971957
1005	0	10.9198	0	0	11.3765	2.64665	-16.1869	-0.218404	-0.0183132	0.00948183	-15.1244	0	-5.30381	0	0	-0.00354733	4.90754	-22.5512	10.3662	108.839	388.055	615.348	398.558	398.558	398.558	17.2738	-54.1576	5.8716	-89.9675	438.072	257.519	185.584	185.584	185.584	-55.0097	-2.68717	-17.3659	51.3721	-3.57534	-4.56799	-0.189303	0.0487776	2.00312	303.555	6.38595	-4.74151	0	0	-0.84245
1006	0	10.4826	0	0	10.8983	2.60325	-15.7848	-0.220619	-0.026082	0.00529447	-11.7195	-5.59E-15	-7.70222	0	0	-0.00601976	4.92943	-23.5591	9.8238	113.641	388.332	624.779	397.969	397.969	397.969	17.1943	-57.4682	6.3036	-61.6712	438.778	253.769	185.584	185.584	185.584	-58.3617	-2.7807	-17.3331	52.5801	-3.27183	-4.36834	-0.112642	0.0412027	1.77678	293.879	-2.67995	-3.89668	0	0	-0.629718
1007	0	9.67843	0	0	10.0393	2.55479	-15.334	-0.22409	-0.0350001	-0.00109265	-9.0564	-9.32E-16	-10.4753	0	0	-0.00464132	5.02782	-24.2736	8.90325	116.967	388.414	633.868	397.311	397.311	397.31	16.9899	-60.6041	6.63792	-32.8737	439.241	250.18	185.584	185.584	185.584	-61.5255	-2.86904	-17.1629	53.4927	-2.96229	-3.82594	-0.00872773	0.0425013	1.57427	265.683	-8.14439	-2.3338	0	0	-0.407541
1008	0	8.46272	0	0	8.7555	2.49802	-14.8033	-0.232696	-0.0430897	-0.0140002	-8.1697	-5.59E-15	-13.1671	0	0	-0.00294436	5.18425	-24.7132	7.7308	118.969	388.36	642.468	396.613	396.613	396.613	16.6324	-63.4947	6.84981	-3.6436	439.389	246.753	185.584	185.584	185.584	-64.4236	-2.93538	-16.826	54.1171	-2.65198	-3.05388	0.104246	0.04585	1.40331	229.136	-11.128	-0.385179	0	0	-0.222456
1009	0	6.82106	0	0	7.03566	2.4289	-14.1537	-0.249737	-0.0479957	-0.0378229	-9.90524	0	-15.2137	0	0	-0.00786119	5.37227	-24.9059	6.43912	119.839	388.229	650.471	395.923	395.923	395.923	16.0951	-66.0951	6.91389	25.9504	439.142	243.529	185.584	185.584	185.584	-67.0056	-2.96739	-16.2928	54.4731	-2.34579	-2.17506	0.20989	0.0464073	1.26724	193.786	-12.6379	1.31756	0	0	-0.090822
1010	0	4.78586	0	0	4.91897	2.34328	-13.3438	-0.276775	-0.0477212	-0.0763787	-14.6102	-9.32E-16	-16.0666	0	0	-0.0267046	5.56369	-24.887	5.15333	119.793	388.071	657.798	395.297	395.297	395.297	15.3565	-68.4003	6.80972	55.8194	438.424	240.623	185.584	185.584	185.584	-69.2636	-2.95842	-15.5386	54.5913	-2.04912	-1.30682	0.297705	0.0413878	1.16931	167.332	-13.6184	2.23223	0	0	-0.00580618
1011	0	2.44793	0	0	2.50585	2.23784	-12.3389	-0.311485	-0.0413313	-0.130875	-21.7546	9.32E-16	-15.3469	0	0	-0.0609034	5.73352	-24.6972	3.98242	119.066	387.924	664.394	394.799	394.799	394.799	14.405	-70.4533	6.52828	85.8293	437.169	238.243	185.584	185.584	185.584	-71.2418	-2.90667	-14.5492	54.5115	-1.76862	-0.551087	0.358434	0.0308985	1.1061	155.84	-14.4048	1.90811	0	0	0.0504312
1012	0	-0.0436066	0	0	-0.044446	2.11092	-11.1189	-0.346344	-0.0294222	-0.199934	-29.7294	4.66E-15	-12.9646	0	0	-0.100848	5.86311	-24.3812	3.01483	117.904	387.817	670.225	394.491	394.491	394.491	13.2423	-72.3426	6.07609	115.777	435.337	236.678	185.584	185.584	185.584	-73.0332	-2.81304	-13.327	54.2801	-1.51275	0.0111644	0.382699	0.0158436	1.06723	165.128	-15.3246	0.181896	0	0	0.0969147
1013	0	-2.49874	0	0	-2.5349	1.96304	-9.68453	-0.369246	-0.014007	-0.279483	-36.0201	-1.40E-15	-9.13204	0	0	-0.128543	5.9416	-23.9857	2.31582	116.557	387.768	675.272	394.429	394.429	394.429	11.8871	-74.1837	5.47506	145.37	432.922	236.252	185.584	185.584	185.584	-74.7607	-2.67874	-11.8942	53.9483	-1.29173	0.322603	0.360602	-0.00291732	1.03674	201.047	-16.5149	-2.96253	0	0	0.147134
1014	0	-4.72145	0	0	-4.76867	1.79708	-8.06003	-0.36644	0.00204979	-0.364056	-37.8367	-8.15E-15	-4.29097	0	0	-0.129574	5.96593	-23.5572	1.92535	115.268	387.787	679.536	394.648	394.648	394.648	10.3758	-76.0866	4.7577	174.218	429.962	237.233	185.584	185.584	185.584	-76.5433	-2.5041	-10.2942	53.5688	-1.11747	0.351666	0.282461	-0.0249339	0.993889	269.575	-18.3238	-7.34772	0	0	0.203827
1015	0	-6.55467	0	0	-6.59458	1.61802	-6.2926	-0.326227	0.0165844	-0.447802	-32.9655	2.77E-15	1.06096	0	0	-0.105137	5.9398	-23.1392	1.85501	114.258	387.877	683.029	395.164	395.164	395.164	8.76115	-78.117	3.96094	201.84	426.534	239.737	185.584	185.584	185.584	-78.4563	-2.28908	-8.58785	53.1927	-1.00202	0.0947002	0.143347	-0.0481949	0.920899	374.505	-20.1506	-12.9064	0	0	0.253643
1016	0	-7.92233	0	0	-7.94646	1.43273	-4.45086	-0.244853	0.0287736	-0.525182	-20.785	2.56E-15	6.45109	0	0	-0.0718406	5.87174	-22.7696	2.08579	113.718	388.029	685.777	395.961	395.961	395.961	7.10881	-80.263	3.1232	227.681	422.76	243.627	185.584	185.584	185.584	-80.4963	-2.03508	-6.84957	52.8655	-0.955932	-0.422559	-0.0525919	-0.0711406	0.805222	513.838	-21.0818	-19.5767	0	0	0.266688
1017	0	-8.8495	0	0	-8.85885	1.24973	-2.62282	-0.131472	0.0384716	-0.591581	-2.91099	1.16E-15	11.4024	0	0	-0.0467901	5.77295	-22.478	2.56818	113.792	388.228	687.811	396.999	396.999	396.999	5.49324	-82.4234	2.28687	251.172	418.794	248.474	185.584	185.584	185.584	-82.569	-1.74685	-5.16305	52.6234	-0.986118	-1.14589	-0.288613	-0.0909876	0.649542	676.827	-20.1981	-27.1704	0	0	0.207025
1018	0	-9.44599	0	0	-9.44718	1.07881	-0.910468	-0.0059764	0.0441856	-0.644157	17.2343	4.66E-16	15.2937	0	0	-0.0323434	5.65481	-22.2842	3.2264	114.574	388.444	689.165	398.213	398.213	398.213	3.99021	-84.4288	1.50264	271.796	414.808	253.6	185.584	185.584	185.584	-84.509	-1.43299	-3.61482	52.4905	-1.09377	-1.99738	-0.538089	-0.107148	0.4723	845.804	-18.9997	-35.2267	0	0	0.0541992
1019	0	-9.86081	0	0	-9.86133	0.929823	0.583612	0.109636	0.0424154	-0.682278	35.7484	-6.99E-16	17.3519	0	0	-0.0178126	5.52691	-22.1977	3.96789	116.104	388.639	689.874	399.525	399.525	399.525	2.66554	-86.0893	0.827553	289.157	410.966	258.215	185.584	185.584	185.584	-86.1265	-1.10442	-2.28275	52.4762	-1.2726	-2.88534	-0.776332	-0.120958	0.2999	1003.19	-21.6829	-43.251	0	0	-0.179397
1020	0	-10.231	0	0	-10.2359	0.810744	1.77728	0.199774	0.0304033	-0.706827	49.5928	-4.19E-15	16.9914	0	0	0.00531876	5.39581	-22.2182	4.69627	118.377	388.764	689.962	400.852	400.852	400.852	1.56193	-87.2439	0.312116	303	407.375	261.57	185.584	185.584	185.584	-87.2571	-0.771864	-1.21962	52.5748	-1.5084	-3.71727	-0.986236	-0.131014	0.157675	1136.43	-31.4605	-50.9311	0	0	-0.447054
1021	0	-10.6477	0	0	-10.6591	0.725838	2.62751	0.257276	0.0091229	-0.718742	57.1035	-5.13E-15	14.2092	0	0	0.0332494	5.26446	-22.338	5.32485	121.343	388.774	689.445	402.117	402.117	402.117	0.690405	-87.7909	-0.0163823	313.193	404.053	263.088	185.584	185.584	185.584	-87.7936	-0.443909	-0.439973	52.7667	-1.77963	-4.41332	-1.15903	-0.132286	0.0624622	1238.25	-48.02	-57.8135	0	0	-0.679956
1022	0	-11.1465	0	0	-11.1634	0.675017	3.13588	0.279833	-0.0176811	-0.719033	57.695	-6.58E-15	9.59219	0	0	0.0534399	5.13243	-22.5426	5.78738	124.922	388.628	688.323	403.251	403.251	403.251	0.0319755	-87.6969	-0.163236	319.69	400.93	262.426	185.584	185.584	185.584	-87.6969	-0.126605	0.0814837	53.0196	-2.05869	-4.91687	-1.29296	-0.11886	0.0256926	1305.6	-67.8953	-63.074	0	0	-0.807693
1023	0	-11.7099	0	0	-11.7301	0.654588	3.3401	0.265894	-0.044113	-0.70894	51.3631	-5.71E-15	4.27626	0	0	0.0544717	4.99675	-22.8132	6.04309	129.002	388.3	686.586	404.204	404.204	404.204	-0.454167	-86.9923	-0.164614	322.502	397.868	259.498	185.584	185.584	185.584	-86.9934	0.175166	0.401448	53.2923	-2.31492	-5.19883	-1.39048	-0.0853715	0.0551924	1337.89	-85.4502	-65.6084	0	0	-0.77999
1024	0	-12.2714	0	0	-12.292	0.65922	3.29381	0.214445	-0.0627404	-0.690002	38.5746	-5.26E-15	-0.242378	0	0	0.0348903	4.85295	-23.1277	6.07547	133.445	387.778	684.207	404.938	404.938	404.938	-0.817156	-85.7686	-0.0765902	321.69	394.71	254.475	185.584	185.584	185.584	-85.7723	0.454607	0.591766	53.5381	-2.51713	-5.25547	-1.45559	-0.0284385	0.155286	1336.05	-93.4539	-64.5835	0	0	-0.583054
1025	0	-12.7161	0	0	-12.7344	0.684579	3.04026	0.128659	-0.0664414	-0.663085	20.6046	2.68E-15	-2.5455	0	0	0.00767797	4.69631	-23.4612	5.88594	138.088	387.066	681.155	405.431	405.431	405.431	-1.09791	-84.1764	0.0412849	317.373	391.334	247.78	185.584	185.584	185.584	-84.1831	0.699489	0.718168	53.7093	-2.63651	-5.10095	-1.49245	0.0522254	0.323364	1302.07	-84.7478	-60.1306	0	0	-0.245354
1026	0	-12.8896	0	0	-12.903	0.729641	2.58944	0.0189418	-0.0509478	-0.627801	-0.181474	6.70E-16	-1.83043	0	0	-0.00235127	4.52304	-23.7872	5.48551	142.744	386.178	677.393	405.668	405.668	405.668	-1.31499	-82.4158	0.141769	309.753	387.708	240.039	185.584	185.584	185.584	-82.4255	0.891303	0.820575	53.7621	-2.64957	-4.75745	-1.50182	0.153877	0.546648	1238.77	-54.5461	-53.7939	0	0	0.167491
1027	0	-12.6212	0	0	-12.6284	0.79762	1.90876	-0.0980994	-0.017191	-0.582541	-20.5773	3.49E-16	1.674	0	0	0.0295822	4.33102	-24.0792	4.88847	147.209	385.134	672.892	405.646	405.646	405.646	-1.45989	-80.7105	0.201784	299.122	383.916	231.994	185.584	185.584	185.584	-80.7225	1.01055	0.902565	53.6615	-2.53978	-4.24765	-1.48257	0.268026	0.805345	1149.8	-3.11591	-48.2755	0	0	0.568974
1028	0	-11.7629	0	0	-11.7645	0.894864	0.934146	-0.203776	0.0280388	-0.524574	-37.2821	-5.59E-15	6.70355	0	0	0.11056	4.11983	-24.3121	4.11066	151.274	383.959	667.639	405.364	405.364	405.364	-1.50708	-79.267	0.227931	285.869	380.149	224.373	185.584	185.584	185.584	-79.2798	1.04847	0.936121	53.3866	-2.29917	-3.5919	-1.42818	0.381615	1.0769	1037.45	63.3759	-46.2969	0	0	0.873054
1029	0	-10.2307	0	0	-10.231	1.02774	-0.398323	-0.282187	0.0731232	-0.45103	-47.7876	2.80E-15	11.386	0	0	0.218228	3.88953	-24.4657	3.17394	154.739	382.683	661.646	404.834	404.834	404.834	-1.43687	-78.2321	0.255108	270.441	376.65	217.762	185.584	185.584	185.584	-78.2438	1.02073	0.881404	52.9348	-1.92903	-2.81236	-1.3295	0.476691	1.34096	902.247	133.144	-49.0078	0	0	1.01279
1030	0	-8.03555	0	0	-8.04104	1.19856	-2.1105	-0.324807	0.10648	-0.361031	-51.107	4.66E-16	14.1071	0	0	0.309066	3.63883	-24.5271	2.11553	157.433	381.342	654.964	404.074	404.074	404.074	-1.26067	-77.662	0.337	253.315	373.633	212.51	185.584	185.584	185.584	-77.6711	0.97428	0.713023	52.3241	-1.43988	-1.94247	-1.17669	0.536835	1.58638	743.703	193.64	-55.1985	0	0	0.954279
1031	0	-5.28733	0	0	-5.30129	1.40258	-4.15022	-0.334516	0.122061	-0.258613	-48.1876	7.92E-15	14.2767	0	0	0.34664	3.36286	-24.493	0.998268	159.23	379.973	647.692	403.111	403.111	403.111	-1.03099	-77.5187	0.52858	234.962	371.229	208.702	185.584	185.584	185.584	-77.5248	0.978809	0.437724	51.594	-0.85042	-1.03817	-0.966335	0.551874	1.81166	564.144	236.462	-61.9272	0	0	0.708715
3755
3756
3757
3758
Trajectories
120
		sdk:LASI			sdk:RASI			sdk:LPSI			sdk:RPSI			sdk:LTHI			sdk:LKNE			sdk:LTIB			sdk:LANK			sdk:LHEE			sdk:LTOE			sdk:RTHI			sdk:RKNE			sdk:RTIB			sdk:RANK			sdk:RHEE			sdk:RTOE
Frame	Sub Frame	X	Y	Z	X	Y	Z	X	Y	Z	X	Y	Z	X	Y	Z	X	Y	Z	X	Y	Z	X	Y	Z	X	Y	Z	X	Y	Z	X	Y	Z	X	Y	Z	X	Y	Z	X	Y	Z	X	Y	Z	X	Y	Z
		mm	mm	mm	mm	mm	mm	mm	mm	mm	mm	mm	mm	mm	mm	mm	mm	mm	mm	mm	mm	mm	mm	mm	mm	mm	mm	mm	mm	mm	mm	mm	mm	mm	mm	mm	mm	mm	mm	mm	mm	mm	mm	mm	mm	mm	mm	mm	mm
1	0				81.652	161.055	1080.94	-92.5018	312.44	1172.08	-83.8875	226.54	1169.26	41.047	480.806	936.853	157.452	462.712	683.364	133.797	490.813	540.197	89.6671	482.049	274.129	34.6419	437.178	273.542	219.793	476.55	225.594	-54.027	90.0811	914.729	-124.04	131.727	649.43	-170.448	126.227	536.356	-332.014	170.818	313.536	-366.126	209.151	340.022	-242.622	187.806	193.582
2	0				82.2336	161.372	1085.73	-89.9265	313.984	1177.56	-82.0522	228.311	1174.51	40.3747	481.447	940.802	154.756	462.859	685.311	142.079	491.066	542.647	117.062	482.88	275.192	60.6009	440.619	271.444	248.514	470.863	234.141	-58.0334	90.3319	921.797	-133.117	131.91	657.779	-180.848	125.445	544.909	-341.93	169.581	319.919	-374.592	208.368	347.678	-260.658	188.032	193.814
3	0				82.961	161.829	1089.88	-87.4339	315.554	1182.29	-80.2287	230.001	1179.07	40.0568	481.994	943.91	152.76	462.933	686.792	149.699	491.08	544.631	141.59	483.173	276.108	83.9182	443.091	269.661	274.225	465.448	241.836	-61.2621	90.7591	927.926	-140.765	132.283	664.973	-189.821	124.867	552.394	-351.359	168.309	326.108	-382.692	207.425	355.113	-277.867	188.108	194.553
4	0				83.8329	162.425	1093.39	-85.026	317.152	1186.26	-78.4178	231.608	1182.94	40.097	482.458	946.179	151.468	462.932	687.807	156.653	490.857	546.141	163.233	482.924	276.852	104.573	444.593	268.175	296.901	460.31	248.594	-63.7118	91.3611	933.107	-146.983	132.844	671.006	-197.369	124.494	558.808	-360.301	167.004	332.106	-390.43	206.325	362.329	-294.236	188.043	195.802
5	0				84.8457	163.159	1096.24	-82.708	318.778	1189.46	-76.6228	233.134	1186.09	40.5031	482.868	947.616	150.88	462.853	688.356	162.931	490.396	547.16	181.946	482.128	277.365	122.512	445.131	266.938	316.478	455.445	254.233	-65.3797	92.1341	937.32	-151.776	133.587	675.868	-203.495	124.325	564.142	-368.759	165.673	337.914	-397.814	205.075	369.323	-309.725	187.854	197.56
6	0				85.9923	164.028	1098.42	-80.4891	320.434	1191.89	-74.8498	234.58	1188.53	41.2863	483.275	948.23	150.995	462.686	688.436	168.517	489.701	547.653	197.658	480.775	277.548	137.649	444.718	265.867	332.868	450.818	258.494	-66.2644	93.0709	940.528	-155.153	134.505	679.541	-208.21	124.355	568.385	-376.737	164.33	343.537	-404.857	203.69	376.094	-324.267	187.572	199.825
7	0				87.2611	165.027	1099.92	-78.3829	322.119	1193.5	-73.1086	235.949	1190.21	42.4583	483.746	948.039	151.803	462.424	688.043	173.386	488.776	547.572	210.277	478.855	277.274	149.871	443.383	264.845	345.964	446.356	261.096	-66.369	94.1608	942.682	-157.136	135.584	682.005	-211.537	124.582	571.524	-384.238	162.998	348.982	-411.57	202.197	382.637	-337.768	187.232	202.587
8	0				88.6365	166.154	1100.71	-76.4068	323.832	1194.26	-71.4129	237.25	1191.11	44.0277	484.352	947.07	153.28	462.053	687.163	177.509	487.626	546.858	219.712	476.362	276.408	159.057	441.179	263.739	355.671	441.95	261.794	-65.706	95.3899	943.724	-157.759	136.807	683.236	-213.517	124.998	573.555	-391.257	161.704	354.256	-417.952	200.636	388.945	-350.107	186.863	205.823
9	0				90.0985	167.403	1100.77	-74.5809	325.57	1194.14	-69.7808	238.492	1191.17	45.9963	485.144	945.357	155.38	461.561	685.774	180.855	486.258	545.451	225.888	473.303	274.839	165.104	438.18	262.417	361.926	437.476	260.434	-64.3011	96.7423	943.594	-157.079	138.152	683.219	-214.213	125.595	574.485	-397.778	160.478	359.367	-423.981	199.059	395.007	-361.16	186.472	209.488
10	0				91.6233	168.774	1100.06	-72.9264	327.321	1193.09	-68.2339	239.689	1190.35	48.3563	486.134	942.944	158.031	460.939	683.847	183.396	484.679	543.3	228.769	469.701	272.502	167.946	434.49	260.769	364.719	432.834	257.009	-62.1963	98.2008	942.247	-155.168	139.595	681.953	-213.712	126.359	574.34	-403.768	159.346	364.313	-429.604	197.526	400.804	-370.822	186.038	213.513
11	0				93.1834	170.266	1098.55	-71.465	329.072	1191.06	-66.7977	240.856	1188.58	51.0891	487.279	939.879	161.133	460.179	681.346	185.114	482.898	540.372	228.369	465.604	269.405	167.577	430.231	258.731	364.109	427.982	251.702	-59.4495	99.7478	939.657	-152.12	141.111	679.455	-212.122	127.274	573.171	-409.172	158.329	369.086	-434.735	196.096	406.313	-379.02	185.513	217.797
12	0				94.748	171.879	1096.24	-70.2169	330.801	1188.03	-65.5014	242.006	1185.82	54.1643	488.482	936.212	164.564	459.278	678.239	186.004	480.922	536.667	224.773	461.09	265.634	164.069	425.546	256.289	360.229	422.961	244.893	-56.133	101.365	935.827	-148.042	142.674	675.766	-209.565	128.316	571.054	-413.915	157.437	373.667	-439.255	194.824	411.508	-385.732	184.833	222.215
13	0				96.2832	173.613	1093.1	-69.2002	332.481	1184	-64.3767	243.152	1182.06	57.5375	489.61	931.999	168.18	458.236	674.502	186.075	478.762	532.215	218.135	456.271	261.346	157.577	420.587	253.486	353.284	417.908	237.14	-52.3294	103.032	930.795	-143.049	144.258	670.957	-206.168	129.459	568.089	-417.903	156.666	378.03	-443.025	193.754	416.358	-390.985	183.927	226.628
14	0				97.7525	175.466	1089.15	-68.4296	334.081	1178.97	-63.4567	244.301	1177.27	61.1466	490.523	927.292	171.83	457.055	670.123	185.355	476.434	527.083	208.696	451.29	256.75	148.341	415.518	250.42	343.557	413.042	229.106	-48.1265	104.725	924.64	-137.258	145.841	665.126	-202.051	130.673	564.397	-421.029	156.009	382.144	-445.901	192.917	420.835	-394.84	182.724	230.912
15	0				99.1176	177.428	1084.41	-67.9145	335.571	1173	-62.7729	245.455	1171.49	64.9074	491.111	922.146	175.358	455.742	665.114	183.884	473.96	521.369	196.773	446.317	252.079	136.687	410.503	247.224	331.399	408.622	221.454	-43.6121	106.42	917.478	-130.778	147.4	658.398	-197.318	131.924	560.115	-423.189	155.453	385.979	-447.746	192.331	424.91	-397.363	181.162	234.963
16	0				100.34	179.481	1078.95	-67.6568	336.921	1166.18	-62.3523	246.612	1164.8	68.7071	491.332	916.606	178.618	454.31	659.51	181.716	471.371	515.196	182.763	441.533	247.563	123.009	405.7	244.055	317.228	404.881	214.729	-38.8696	108.087	909.464	-123.704	148.919	650.928	-192.049	133.18	555.391	-424.286	154.986	389.51	-448.443	192.006	428.556	-398.606	179.196	238.709
17	0				101.382	181.596	1072.84	-67.6494	338.108	1158.65	-62.2128	247.765	1157.31	72.3985	491.223	910.703	181.469	452.774	653.374	178.909	468.708	508.704	167.121	437.11	243.397	107.747	401.252	241.069	301.507	401.965	209.26	-33.9763	109.697	900.788	-116.117	150.381	642.888	-186.29	134.408	550.375	-424.238	154.605	392.716	-447.907	191.944	431.747	-398.583	176.801	242.115
18	0				102.212	183.732	1066.21	-67.8741	339.121	1150.59	-62.3595	248.906	1149.17	75.7975	490.891	904.452	183.789	451.16	646.789	175.517	466.021	502.034	150.327	433.184	239.728	91.351	397.279	238.404	284.718	399.892	205.125	-29.0038	111.228	891.674	-108.075	151.775	634.469	-180.057	135.582	545.214	-422.983	154.316	395.58	-446.086	192.145	434.454	-397.269	173.972	245.174
19	0				102.809	185.835	1059.22	-68.3027	339.96	1142.19	-62.7824	250.027	1140.6	78.6893	490.491	897.851	185.467	449.5	639.861	171.585	463.361	495.324	132.84	429.845	236.643	74.2392	393.865	236.163	267.307	398.57	202.202	-24.0207	112.665	882.367	-99.6186	153.093	625.875	-173.34	136.677	540.044	-420.478	154.131	398.082	-442.96	192.603	436.647	-394.604	170.72	247.902
20	0				103.157	187.844	1052.03	-68.8989	340.643	1133.71	-63.4553	251.123	1131.82	80.8477	490.184	890.899	186.404	447.837	632.709	167.138	460.782	488.692	115.045	427.127	234.17	56.7637	391.048	234.41	249.616	397.844	200.253	-19.0973	114.003	873.127	-90.772	154.325	617.311	-166.103	137.677	534.988	-416.701	154.071	400.2	-438.537	193.311	438.293	-390.509	167.079	250.327
21	0				103.253	189.698	1044.85	-69.6225	341.201	1125.39	-64.3385	252.193	1123.11	82.0694	490.104	883.616	186.519	446.218	625.455	162.174	458.336	482.239	97.2302	425.014	232.285	39.1916	388.824	233.169	231.86	397.536	199.001	-14.3084	115.255	864.21	-81.5451	155.466	608.98	-158.3	138.573	530.153	-411.649	154.153	401.903	-432.849	194.257	439.355	-384.905	163.104	252.471
22	0				103.099	191.346	1037.88	-70.4348	341.684	1117.49	-65.3841	253.241	1114.74	82.2169	490.327	876.079	185.74	444.693	618.224	156.664	456.074	476.043	79.581	423.457	230.927	21.7033	387.153	232.434	214.148	397.479	198.182	-9.73592	116.441	855.852	-71.9398	156.51	601.073	-149.883	139.361	525.625	-405.335	154.388	403.154	-425.945	195.415	439.795	-377.728	158.876	254.339
23	0				102.706	192.756	1031.31	-71.304	342.151	1110.22	-66.5424	254.276	1106.95	81.2571	490.864	868.44	184.012	443.309	611.135	150.558	454.042	470.169	62.1923	422.381	230.019	4.40189	385.971	232.176	196.52	397.551	197.582	-5.46581	117.592	848.248	-61.956	157.45	593.76	-140.812	140.045	521.474	-397.784	154.777	403.905	-417.883	196.752	439.576	-368.94	154.497	255.921
24	0				102.086	193.917	1025.32	-72.2088	342.665	1103.78	-67.7708	255.31	1099.97	79.2803	491.663	860.926	181.298	442.108	604.298	143.79	452.281	464.672	45.0891	421.704	229.485	-12.6697	385.202	232.356	178.971	397.676	197.057	-1.58104	118.736	841.541	-51.5972	158.282	587.187	-131.064	140.632	517.756	-389.031	155.302	404.106	-408.729	198.217	438.666	-358.533	150.086	257.185
25	0				101.255	194.841	1020.04	-73.1398	343.284	1098.28	-69.0393	256.357	1093.96	76.4903	492.621	853.816	177.581	441.119	597.813	136.297	450.822	459.601	28.2465	421.341	229.264	-29.5109	384.761	232.932	161.475	397.823	196.525	1.84956	119.898	835.812	-40.876	159.001	581.471	-120.64	141.133	514.51	-379.12	155.933	403.702	-398.554	199.748	437.035	-346.52	145.773	258.081
26	0				100.23	195.558	1015.58	-74.0975	344.05	1093.79	-70.3335	257.427	1089	73.1709	493.615	847.402	172.862	440.359	591.766	128.027	449.683	455.005	11.61	421.21	229.314	-46.1466	384.563	233.866	144.003	397.987	195.957	4.78282	121.09	831.093	-29.818	159.605	576.705	-109.561	141.559	511.768	-368.101	156.626	402.638	-387.432	201.274	434.662	-332.929	141.692	258.552
27	0				99.0303	196.107	1011.98	-75.0884	344.975	1090.32	-71.6522	258.526	1085.12	69.6357	494.524	841.943	167.157	439.831	586.23	118.947	448.865	450.925	-4.88717	421.231	229.612	-62.6137	384.521	235.125	126.526	398.176	195.351	7.20916	122.312	827.375	-18.4649	160.093	572.959	-97.8745	141.921	509.553	-356.032	157.331	400.863	-375.439	202.72	431.528	-317.801	137.96	258.539
28	0				97.6748	196.526	1009.25	-76.1192	346.043	1087.85	-73.0014	259.649	1082.3	66.173	495.251	837.635	160.497	439.525	581.261	109.049	448.352	447.394	-21.3101	421.339	230.155	-78.9527	384.558	236.69	109.021	398.395	194.722	9.15502	123.546	824.625	-6.87642	160.468	570.285	-85.6483	142.228	507.879	-342.977	157.992	398.334	-362.65	204.015	427.618	-301.186	134.674	257.996
29	0				96.1877	196.847	1007.39	-77.1928	347.21	1086.32	-74.3875	260.779	1080.48	62.9911	495.74	834.585	152.916	439.422	576.902	98.3447	448.115	444.438	-37.7129	421.478	230.947	-95.2017	384.61	238.548	91.4727	398.645	194.091	10.6798	124.762	822.805	4.86848	160.731	568.718	-72.9696	142.485	506.754	-329.003	158.558	395.014	-349.139	205.094	422.922	-283.141	131.893	256.897
30	0				94.5986	197.093	1006.37	-78.3048	348.412	1085.68	-75.8113	261.885	1079.58	60.176	495.983	832.802	144.455	439.493	573.183	86.8689	448.113	442.071	-54.1333	421.613	232.001	-111.393	384.639	240.697	73.8739	398.916	193.484	11.8688	125.914	821.874	16.6726	160.886	568.274	-59.9413	142.693	506.176	-314.176	158.983	390.885	-334.969	205.909	417.434	-263.732	129.644	255.248
31	0				92.9434	197.276	1006.17	-79.4429	349.578	1085.86	-77.2639	262.932	1079.54	57.6716	496.012	832.203	135.154	439.709	570.129	74.6727	448.303	440.305	-70.5906	421.727	233.332	-127.554	384.633	243.139	56.228	399.19	192.924	12.8232	126.95	821.806	28.4224	160.938	568.95	-46.6779	142.851	506.136	-298.557	159.237	385.942	-320.186	206.431	411.153	-243.038	127.918	253.08
32	0				91.2636	197.403	1006.75	-80.5873	350.644	1086.8	-78.7259	263.886	1080.29	55.295	495.886	832.63	125.058	440.039	567.757	61.8215	448.643	439.146	-87.0863	421.828	234.954	-143.699	384.607	245.885	38.5482	399.444	192.44	13.6495	127.817	822.582	39.9921	160.889	570.72	-33.3015	142.95	506.611	-282.196	159.301	380.199	-304.819	206.651	404.091	-221.147	126.677	250.458
33	0				89.6042	197.484	1008.08	-81.7121	351.558	1088.43	-80.169	264.722	1081.78	52.7794	495.675	833.879	114.216	440.454	566.087	48.392	449.097	438.602	-103.605	421.938	236.879	-159.838	384.602	248.949	20.855	399.656	192.054	14.4489	128.462	824.192	51.2485	160.742	573.536	-19.9367	142.981	507.568	-265.127	159.177	373.689	-288.868	206.585	396.27	-198.16	125.859	247.47
34	0				88.0104	197.531	1010.15	-82.7868	352.294	1090.7	-81.5586	265.427	1083.97	49.8335	495.45	835.729	102.69	440.931	565.136	34.4691	449.639	438.679	-120.118	422.094	239.122	-175.966	384.676	252.35	3.16778	399.81	191.779	15.3082	128.847	826.63	62.0567	160.498	577.327	-6.70626	142.931	508.964	-247.368	158.881	366.465	-272.315	206.265	387.726	-174.18	125.386	244.229
35	0				86.526	197.56	1012.9	-83.7784	352.849	1093.55	-82.8576	266.002	1086.8	46.2021	495.275	837.98	90.5487	441.452	564.917	20.1444	450.254	439.388	-136.584	422.337	241.695	-192.065	384.888	256.111	-14.5005	399.906	191.615	16.293	128.946	829.888	72.2855	160.155	582.001	6.27359	142.783	510.747	-228.916	158.442	358.597	-255.117	205.74	378.515	-149.312	125.175	240.858
36	0				85.1913	197.591	1016.3	-84.6534	353.241	1096.95	-84.0284	266.459	1090.24	41.714	495.202	840.472	77.8793	442.009	565.442	5.51397	450.937	440.741	-152.953	422.708	244.613	-208.103	385.292	260.255	-32.1462	399.959	191.55	17.4437	128.752	833.944	81.8128	159.712	587.447	18.8971	142.522	512.856	-209.753	157.9	350.174	-237.215	205.065	368.712	-123.651	125.15	237.485
37	0				84.0421	197.647	1020.3	-85.3799	353.498	1100.84	-85.0358	266.812	1094.21	36.3121	495.258	843.112	64.7808	442.601	566.72	-9.3223	451.69	442.751	-169.17	423.235	247.886	-224.032	385.919	264.798	-49.7757	399.998	191.561	18.7742	128.277	838.766	90.5292	159.167	593.533	31.0726	142.131	515.226	-189.843	157.294	341.303	-218.541	204.298	358.414	-97.2732	125.25	234.23
38	0				83.1089	197.746	1024.82	-85.9296	353.651	1105.18	-85.8478	267.076	1098.68	30.0612	495.444	845.88	51.3645	443.234	568.75	-24.2621	452.523	445.427	-185.172	423.931	251.52	-239.785	386.78	269.75	-67.4021	400.062	191.617	20.2735	127.554	844.298	98.3422	158.519	600.117	42.7254	141.598	517.789	-169.145	156.663	332.11	-199.026	203.486	347.747	-70.2395	125.443	231.201
39	0				82.4171	197.906	1029.81	-86.2796	353.728	1109.93	-86.4366	267.259	1103.57	23.1351	495.739	848.826	37.7505	443.92	571.527	-39.2013	453.447	448.773	-200.895	424.795	255.516	-255.276	387.855	275.111	-85.0408	400.195	191.686	21.9083	126.631	850.468	105.179	157.767	607.043	53.7999	140.912	520.479	-147.611	156.034	322.741	-178.613	202.667	336.863	-42.5936	125.725	228.487
40	0				81.986	198.143	1035.18	-86.4129	353.746	1115.04	-86.7794	267.361	1108.82	15.7888	496.11	852.046	24.0646	444.672	575.034	-54.0341	454.476	452.783	-216.268	425.811	259.865	-270.403	389.1	280.866	-102.705	400.439	191.738	23.6272	125.571	857.181	110.989	156.913	614.15	64.2606	140.071	523.231	-125.205	155.424	313.363	-157.264	201.859	325.943	-14.3742	126.121	226.163
41	0				81.8283	198.469	1040.85	-86.319	353.713	1120.46	-86.8584	267.377	1114.38	8.32117	496.525	855.65	10.4357	445.501	579.241	-68.6539	455.617	457.438	-231.216	426.952	264.546	-285.048	390.453	286.988	-120.408	400.818	191.747	25.3663	124.441	864.325	115.746	155.963	621.276	74.0924	139.077	525.987	-101.913	154.836	304.166	-134.98	201.061	315.192	14.3708	126.675	224.289
42	0				81.9491	198.89	1046.74	-85.9935	353.624	1126.13	-86.6609	267.299	1120.16	1.03472	496.962	859.732	-3.00597	446.414	584.102	-82.9527	456.875	462.704	-245.66	428.187	269.523	-299.087	391.842	293.434	-138.157	401.341	191.688	27.0551	123.311	871.772	119.454	154.926	628.262	83.2992	137.942	528.696	-77.7637	154.263	295.354	-111.806	200.257	304.835	43.5669	127.443	222.917
43	0				82.3452	199.411	1052.77	-85.438	353.474	1131.98	-86.1798	267.118	1126.11	-5.80369	497.41	864.344	-16.1297	447.408	589.548	-96.8219	458.245	468.527	-259.519	429.486	274.744	-312.398	393.198	300.149	-155.95	401.993	191.539	28.622	122.243	879.382	122.145	153.814	634.963	91.901	136.687	531.319	-52.84	153.689	287.144	-87.8475	199.42	295.103	73.0947	128.475	222.091
44	0				83.0048	200.031	1058.84	-84.6589	353.251	1137.94	-85.4139	266.827	1132.16	-11.9946	497.869	869.482	-28.8047	448.475	595.49	-110.152	459.714	474.837	-272.715	430.825	280.144	-324.867	394.467	307.069	-173.774	402.741	191.282	30.002	121.289	887.006	123.883	152.643	641.248	99.9304	135.338	533.827	-27.2975	153.096	279.746	-63.2787	198.518	286.216	102.775	129.805	221.848
45	0				83.9073	200.743	1064.86	-83.6666	352.947	1143.96	-84.3687	266.425	1138.23	-17.4241	498.343	875.085	-40.9007	449.593	601.818	-122.836	461.262	481.539	-285.179	432.187	285.648	-336.402	395.616	314.123	-191.599	403.534	190.909	31.1427	120.487	894.491	124.768	151.432	647.012	107.428	133.927	536.2	-1.37075	152.463	273.351	-38.3435	197.525	278.367	132.36	131.444	222.218
46	0				85.0249	201.536	1070.75	-82.4758	352.557	1149.95	-83.0569	265.913	1144.25	-22.0647	498.831	881.044	-52.2878	450.733	608.398	-134.768	462.857	488.52	-296.856	433.566	291.184	-346.938	396.641	321.246	-209.393	404.315	190.43	32.0103	119.86	901.688	124.929	150.201	652.174	114.436	132.492	538.432	24.6261	151.779	268.11	-13.3552	196.427	271.702	161.533	133.367	223.218
47	0				86.3232	202.396	1076.39	-81.1047	352.08	1155.83	-81.4989	265.298	1150.15	-25.958	499.33	887.212	-62.8379	451.859	615.08	-145.846	464.462	495.648	-307.713	434.963	296.685	-356.448	397.566	328.379	-227.111	405.026	189.888	32.5938	119.411	908.456	124.523	148.973	656.685	120.993	131.074	540.522	50.3071	151.042	264.114	11.3125	195.231	266.306	189.917	135.521	224.847
48	0				87.7636	203.302	1081.71	-79.5753	351.519	1161.52	-79.7237	264.589	1155.84	-29.1869	499.823	893.424	-72.4269	452.93	621.698	-155.976	466.033	502.775	-317.742	436.378	302.103	-364.948	398.436	335.474	-244.687	405.616	189.372	32.9066	119.13	914.669	123.725	147.77	660.524	127.13	129.712	542.472	75.2313	150.267	261.376	35.2399	193.965	262.189	217.088	137.828	227.078
49	0				89.3056	204.23	1086.59	-77.914	350.881	1166.95	-77.7679	263.797	1161.24	-31.8469	500.285	899.504	-80.938	453.907	628.078	-165.076	467.523	509.741	-326.965	437.813	307.413	-372.502	399.309	342.502	-262.007	406.047	189.021	32.9862	118.989	920.221	122.72	146.613	663.695	132.866	128.446	544.283	98.9267	149.487	259.825	57.9809	192.68	259.286	242.604	140.209	229.837
50	0				90.9089	205.152	1090.96	-76.1508	350.176	1172.03	-75.6756	262.933	1166.27	-34.0206	500.682	905.279	-88.2658	454.752	634.043	-173.075	468.885	516.379	-335.428	439.262	312.613	-379.21	400.244	349.443	-278.891	406.3	189.021	32.8911	118.945	925.022	121.693	145.523	666.226	138.206	127.314	545.947	120.919	148.751	259.302	79.0865	191.444	257.459	266.022	142.6	232.991
51	0				92.5359	206.037	1094.73	-74.3193	349.413	1176.67	-73.4971	262.003	1170.84	-35.7607	500.977	910.578	-94.3208	455.434	639.419	-179.917	470.074	522.521	-343.197	440.712	317.724	-385.206	401.286	356.284	-295.09	406.385	189.58	32.6967	118.946	929.009	120.813	144.519	668.156	143.144	126.351	547.441	140.759	148.123	259.577	98.1277	190.335	256.515	286.933	144.973	236.323
52	0				94.1542	206.851	1097.82	-72.4554	348.603	1180.79	-71.2865	261.015	1174.86	-37.0806	501.132	915.243	-99.0347	455.927	644.044	-185.567	471.054	528.012	-350.345	442.143	322.776	-390.64	402.461	363.015	-310.299	406.347	190.885	32.4896	118.928	932.138	120.226	143.622	669.532	147.661	125.588	548.729	158.049	147.67	260.367	114.719	189.433	256.224	304.98	147.339	239.524
53	0				95.7374	207.554	1100.18	-70.5966	347.755	1184.3	-69.0997	259.971	1178.24	-37.9527	501.114	919.131	-102.364	456.218	647.777	-190.005	471.799	532.715	-356.942	443.528	327.805	-395.655	403.763	369.616	-324.189	406.267	193.064	32.3621	118.83	934.385	120.045	142.856	670.4	151.734	125.052	549.755	172.464	147.46	261.367	128.536	188.811	256.34	319.88	149.743	242.214
54	0				97.2662	208.107	1101.78	-68.7804	346.874	1187.11	-66.9916	258.876	1180.89	-38.3144	500.895	922.121	-104.296	456.302	650.503	-193.232	472.298	536.525	-363.038	444.842	332.831	-400.371	405.16	376.052	-336.448	406.263	196.157	32.4051	118.595	935.747	120.342	142.244	670.792	155.333	124.768	550.452	183.757	147.553	262.277	139.33	188.536	256.624	331.438	152.248	243.987
55	0				98.7282	208.466	1102.59	-67.0445	345.967	1189.16	-65.0144	257.734	1182.72	-38.0812	500.456	924.117	-104.845	456.187	652.139	-195.27	472.557	539.371	-368.656	446.066	337.855	-404.858	406.594	382.275	-346.823	406.47	200.095	32.7024	118.186	936.236	121.148	141.809	670.729	158.423	124.751	550.744	191.768	148.006	262.839	146.935	188.663	256.864	339.549	154.908	244.488
56	0				100.117	208.589	1102.62	-65.4259	345.037	1190.36	-63.2156	256.549	1183.66	-37.1636	499.789	925.057	-104.059	455.891	652.638	-196.159	472.598	541.227	-373.779	447.191	342.85	-409.122	407.996	388.221	-355.163	407.024	204.701	33.3235	117.587	935.874	122.451	141.57	670.212	160.965	125.013	550.555	196.417	148.868	262.854	151.264	189.236	256.886	344.193	157.747	243.481
57	0				101.428	208.438	1101.88	-63.9614	344.088	1190.64	-61.6372	255.331	1183.64	-35.4873	498.892	924.914	-102.013	455.445	651.991	-195.955	472.459	542.103	-378.35	448.22	347.759	-413.1	409.298	393.815	-361.434	408.049	209.715	34.3165	116.813	934.696	124.195	141.541	669.227	162.915	125.556	549.817	197.699	150.179	262.208	152.316	190.289	256.573	345.422	160.756	240.914
58	0	93.6372	426.659	1104.66	102.662	207.979	1100.4	-62.6878	343.121	1189.96	-60.3148	254.092	1182.64	-33.0129	497.774	923.691	-98.8065	454.885	650.225	-194.73	472.189	542.052	-382.279	449.173	352.502	-416.665	410.441	398.981	-365.712	409.643	214.844	35.7009	115.902	932.738	126.289	141.727	667.745	164.231	126.376	548.474	195.676	151.965	260.874	150.162	191.843	255.864	343.348	163.889	236.942
59	0	94.7341	425.126	1102.23	103.816	207.192	1098.22	-61.6409	342.139	1188.28	-59.2766	252.847	1180.63	-29.7522	496.453	921.417	-94.5505	454.254	647.401	-192.56	471.845	541.157	-385.451	450.081	356.989	-419.648	411.391	403.649	-368.148	411.875	219.814	37.4616	114.914	930.037	128.608	142.126	665.732	164.869	127.459	546.492	190.482	154.234	258.909	144.954	193.897	254.757	338.14	167.067	231.904
60	0	95.7075	423.541	1099.22	104.884	206.065	1095.41	-60.8551	341.143	1185.58	-58.5429	251.615	1177.61	-25.774	494.957	918.143	-89.3615	453.593	643.607	-189.523	471.485	539.524	-387.744	450.98	361.13	-421.861	412.136	407.755	-368.923	414.773	224.414	39.5451	113.913	926.631	131.003	142.727	663.153	164.791	128.783	543.86	182.325	156.959	256.437	136.917	196.424	253.3	330.031	170.188	226.274
61	0	96.5555	421.902	1095.63	105.858	204.606	1092.01	-60.3608	340.138	1181.89	-58.1249	250.419	1173.65	-21.1995	493.33	913.933	-83.3498	452.939	638.959	-185.69	471.166	537.276	-389.04	451.909	364.85	-423.129	412.689	411.255	-368.203	418.321	228.517	41.8594	112.96	922.557	133.312	143.508	659.984	163.964	130.319	540.593	171.495	160.078	253.624	126.351	199.363	251.581	319.312	173.143	220.564
62	0	97.2736	420.204	1091.48	106.726	202.833	1088.09	-60.1819	339.127	1177.26	-58.0238	249.282	1168.82	-16.1873	491.626	908.862	-76.6115	452.326	633.588	-181.114	470.935	534.538	-389.233	452.897	368.094	-423.308	413.086	414.12	-366.103	422.455	232.078	44.2766	112.098	917.858	135.364	144.444	656.215	162.363	132.025	536.73	158.369	163.49	250.653	113.625	202.62	249.709	306.342	175.833	215.229
63	0	97.8532	418.445	1086.79	107.472	200.783	1083.71	-60.3322	338.117	1171.76	-58.2298	248.227	1163.24	-10.9138	489.913	903.021	-69.223	451.781	627.643	-175.834	470.827	531.436	-388.237	453.97	370.832	-422.297	413.378	416.345	-362.676	427.067	235.125	46.6402	111.348	912.588	136.991	145.498	651.859	159.973	133.853	532.336	143.404	167.064	247.694	99.1639	206.072	247.797	291.538	178.199	210.589
64	0	98.2826	416.622	1081.59	108.077	198.503	1078.93	-60.8124	337.114	1165.54	-58.7213	247.275	1157.06	-5.5518	488.266	896.526	-61.2404	451.321	621.284	-169.864	470.866	528.085	-385.994	455.137	373.059	-420.044	413.621	417.941	-357.915	432.018	237.731	48.775	110.706	906.821	138.032	146.631	646.957	156.783	135.749	527.493	127.102	170.649	244.892	83.4131	209.571	245.951	275.35	180.226	206.792
65	0	98.548	414.744	1075.96	108.523	196.053	1073.82	-61.6071	336.124	1158.75	-59.4656	246.439	1150.47	-0.252451	486.755	889.527	-52.7003	450.961	614.68	-163.201	471.057	524.593	-382.472	456.401	374.792	-416.543	413.876	418.933	-351.773	437.157	239.997	50.5011	110.15	900.653	138.342	147.796	641.577	152.796	137.654	522.298	109.966	174.097	242.347	66.8057	212.967	244.256	258.222	181.94	203.837
66	0	98.6356	412.831	1070	108.791	193.494	1068.46	-62.6848	335.152	1151.6	-60.4206	245.724	1143.68	4.86523	485.433	882.216	-43.6251	450.706	608.006	-155.826	471.391	521.048	-377.668	457.755	376.061	-411.821	414.191	419.356	-344.193	442.338	242.022	51.6502	109.647	894.208	137.798	148.945	635.815	148.015	139.506	516.855	92.4328	177.277	240.12	49.7206	216.117	242.78	240.538	183.382	201.625
67	0	98.5335	410.913	1063.81	108.865	190.889	1062.94	-63.9986	334.197	1144.29	-61.5386	245.122	1136.91	9.71679	484.324	874.829	-34.029	450.555	601.439	-147.712	471.847	517.531	-371.603	459.183	376.9	-405.928	414.606	419.247	-335.141	447.44	243.883	52.0833	109.16	887.638	136.299	150.029	629.789	142.451	141.253	511.275	74.8301	180.095	238.231	32.455	218.905	241.565	222.587	184.594	200.012
68	0	98.2332	409.033	1057.55	108.732	188.299	1057.33	-65.4907	333.255	1137.08	-62.7718	244.612	1130.38	14.2476	483.419	867.634	-23.9255	450.501	595.154	-138.832	472.395	514.107	-364.316	460.667	377.339	-398.924	415.145	418.637	-324.625	452.373	245.623	51.7072	108.659	881.118	133.777	151.002	623.635	136.111	142.845	505.667	57.3627	182.491	236.669	15.213	221.249	240.635	204.559	185.615	198.843
69	0	97.7312	407.235	1051.38	108.383	185.78	1051.76	-67.099	332.321	1130.19	-64.0774	244.159	1124.29	18.4251	482.681	860.908	-13.3343	450.531	589.319	-129.171	472.999	510.833	-355.855	462.184	377.396	-390.873	415.818	417.553	-312.699	457.065	247.246	50.4864	108.118	874.831	130.192	151.825	617.496	129.004	144.246	500.142	40.1259	184.442	235.41	-1.8907	223.112	239.996	186.568	186.467	197.981
[truncated: 957 more rows]
[truncated: 123 more columns]
