# Supplementary material for: The impact of wide step width on lower limb coordination and its variability in individuals with flat feet
Source: PLoS One. 2025 Apr 24;20(4):e0321901. doi: 10.1371/journal.pone.0321901 (PMC12021241; doi:10.1371/journal.pone.0321901)
Supplement: S4 file — (ZIP) [file pone.0321901.s004.zip › Run-Wide17.csv]

Model Outputs
120
		sdk:LAbsAnkleAngle			sdk:LAnkleAngles			sdk:LAnkleForce			sdk:LAnkleMoment			sdk:LAnklePower			sdk:LFE									sdk:LFO									sdk:LFootProgressAngles			sdk:LHipAngles			sdk:LHipForce			sdk:LHipMoment			sdk:LHipPower
Frame	Sub Frame	X	Y	Z	X	Y	Z	X	Y	Z	X	Y	Z	X	Y	Z	RX	RY	RZ	TX	TY	TZ	SX	SY	SZ	RX	RY	RZ	TX	TY	TZ	SX	SY	SZ	X	Y	Z	X	Y	Z	X	Y	Z	X	Y	Z	X	Y	Z
		deg	deg	deg	deg	deg	deg	N/kg	N/kg	N/kg	N.mm/kg	N.mm/kg	N.mm/kg	W/kg	W/kg	W/kg	deg	deg	deg	mm	mm	mm	mm	mm	mm	deg	deg	deg	mm	mm	mm	mm	mm	mm	deg	deg	deg	deg	deg	deg	N/kg	N/kg	N/kg	N.mm/kg	N.mm/kg	N.mm/kg	W/kg	W/kg	W/kg
1	0	-14.1117	0	0	-14.1833	0.417974	5.69791										2.70199	-24.6967	6.59619	198.588	388.548	679.871	403.434	403.434	403.434	-5.27655	-76.3444	-6.3007	329.421	388.716	215.623	185.567	185.567	185.567	-76.362	-1.57069	7.45995	55.289	-0.447808	-6.93325
2	0	-11.2048	0	0	-11.2284	0.61949	3.69076										2.63209	-24.3638	3.79225	200.847	386.187	672.313	403.644	403.644	403.644	-4.71968	-76.4501	-6.35669	310.792	386.76	212.922	185.567	185.567	185.567	-76.4423	-1.92568	7.08617	53.7665	0.0271788	-4.63523
3	0	-8.36874	0	0	-8.37177	0.834558	1.53865										2.58692	-24.0104	1.13769	202.238	384.12	664.65	403.653	403.653	403.653	-4.23484	-76.4956	-6.30349	291.898	385.182	210.693	185.567	185.567	185.567	-76.4715	-2.16322	6.70257	52.3568	0.431861	-2.42961
4	0	-5.62242	0	0	-5.62285	1.05659	-0.687654										2.54688	-23.6456	-1.29737	202.828	382.33	656.923	403.452	403.452	403.452	-3.83895	-76.4672	-6.12968	272.818	383.966	208.893	185.567	185.567	185.567	-76.4352	-2.2658	6.31422	51.0765	0.769376	-0.389058
5	0	-2.98849	0	0	-2.9923	1.27647	-2.89039	-0.21997	0.069836	-0.0334852	-15.7591	-4.6593e-15	5.37404	0	0	0.107689	2.48766	-23.2825	-3.40823	202.703	380.792	649.202	403.038	403.038	403.038	-3.54835	-76.352	-5.83705	253.673	383.071	207.463	185.567	185.567	185.567	-76.3195	-2.22554	5.93374	49.9486	1.04096	1.37949	-0.188393	0.288744	2.01191	12.3401	266.654	-42.4951	0	0	0.00103964
6	0	-0.484494	0	0	-0.486312	1.48353	-4.95692	-0.210693	0.062327	0.000497564	-14.8495	2.91206e-15	4.27443	0	0	0.0922311	2.38173	-22.9372	-5.05895	201.969	379.476	641.579	402.414	402.414	402.414	-3.3701	-76.147	-5.43833	234.613	382.442	206.333	185.567	185.567	185.567	-76.1198	-2.0471	5.57389	49.0015	1.24555	2.7384	0.00646453	0.220327	2.08077	-78.9372	241.325	-41.2852	0	0	-0.163504
7	0	1.8741	0	0	1.88732	1.66737	-6.78111	-0.197577	0.0542722	0.0259728	-13.7814	-5.00874e-15	3.27165	0	0	0.0767554	2.2045	-22.6226	-6.1103	200.726	378.353	634.166	401.595	401.595	401.595	-3.29637	-75.8554	-4.95608	215.786	382.029	205.428	185.567	185.567	185.567	-75.8378	-1.75047	5.24278	48.2627	1.37921	3.5476	0.166517	0.169674	2.18902	-141.459	220.605	-38.5121	0	0	-0.213345
8	0	4.07116	0	0	4.11416	1.81994	-8.28468	-0.183208	0.0473426	0.0386753	-12.7027	3.9604e-15	2.55615	0	0	0.0631057	1.94333	-22.3416	-6.46399	199.035	377.406	627.072	400.606	400.606	400.606	-3.30666	-75.4838	-4.42149	197.296	381.794	204.667	185.567	185.567	185.567	-75.4782	-1.36919	4.94454	47.7468	1.43481	3.70925	0.249905	0.147188	2.33449	-154.14	206.92	-35.238	0	0	-0.162079
9	0	6.08882	0	0	6.17263	1.93736	-9.43411	-0.169794	0.0414046	0.0381594	-11.7005	3.9604e-15	2.10057	0	0	0.0514367	1.60502	-22.0804	-6.105	196.886	376.646	620.384	399.485	399.485	399.485	-3.37294	-75.04	-3.86862	179.19	381.717	203.978	185.567	185.567	185.567	-75.0476	-0.943336	4.6793	47.4444	1.40288	3.20998	0.243964	0.151314	2.50648	-111.59	198.889	-32.089	0	0	-0.071886
10	0	7.9069	0	0	8.03579	2.02042	-10.2426	-0.159384	0.0360063	0.027058	-10.8789	-1.57251e-15	1.82683	0	0	0.0416537	1.21807	-21.8082	-5.12101	194.188	376.109	614.157	398.283	398.283	398.283	-3.46701	-74.5312	-3.32827	161.458	381.786	203.308	185.567	185.567	185.567	-74.5516	-0.510962	4.44481	47.3137	1.2739	2.14015	0.16745	0.167748	2.68884	-24.8149	191.49	-28.9096	0	0	0.00191246
11	0	9.50455	0	0	9.67625	2.07372	-10.7593	-0.152542	0.0294708	0.00966369	-10.2376	1.63075e-15	1.52715	0	0	0.0331421	0.827759	-21.4806	-3.69099	190.787	375.84	608.409	397.058	397.058	397.058	-3.5649	-73.9619	-2.82268	144.042	381.995	202.628	185.567	185.567	185.567	-73.9939	-0.101743	4.23649	47.2806	1.04233	0.681128	0.0553045	0.173424	2.86414	85.357	176.684	-24.6566	0	0	0.0542554
12	0	10.8625	0	0	11.0703	2.1039	-11.0511	-0.148642	0.0208652	-0.00999985	-9.69772	2.32965e-15	1.04235	0	0	0.0254796	0.486279	-21.048	-2.05027	186.491	375.864	603.136	395.876	395.876	395.876	-3.64822	-73.3333	-2.36457	126.859	382.334	201.929	185.567	185.567	185.567	-73.375	0.264609	4.04798	47.2464	0.710648	-0.931541	-0.0579203	0.15233	3.02093	196.881	149.182	-18.5983	0	0	0.123386
13	0	11.9643	0	0	12.1996	2.11791	-11.1863	-0.147517	0.00992223	-0.0290719	-9.26005	-3.08678e-15	0.263181	0	0	0.0186845	0.241253	-20.4631	-0.446755	181.114	376.171	598.321	394.803	394.803	394.803	-3.70313	-72.642	-1.95935	109.815	382.78	201.219	185.567	185.567	185.567	-72.6913	0.576243	3.8718	47.1023	0.291216	-2.4537	-0.144793	0.102892	3.15542	291.335	108.812	-10.8316	0	0	0.250141
14	0	12.7978	0	0	13.0517	2.1218	-11.2239	-0.148995	-0.00251525	-0.0464126	-8.94314	-1.95108e-15	-0.808349	0	0	0.0127481	0.125823	-19.6866	0.898938	174.504	376.71	593.958	393.905	393.905	393.905	-3.72032	-71.8816	-1.60864	92.8229	383.299	200.517	185.567	185.567	185.567	-71.936	0.826596	3.7014	46.7466	-0.194346	-3.67351	-0.190673	0.0388545	3.26869	357.478	61.5584	-2.58881	0	0	0.443759
15	0	13.356	0	0	13.6207	2.12029	-11.2094	-0.152718	-0.0149278	-0.061316	-8.74963	3.9604e-15	-2.0649	0	0	0.00747341	0.152438	-18.6915	1.822	166.573	377.405	590.065	393.242	393.242	393.242	-3.69637	-71.0433	-1.31345	75.807	383.841	199.853	185.567	185.567	185.567	-71.1002	1.01289	3.53407	46.0985	-0.718718	-4.43945	-0.187476	-0.0199749	3.36054	388.817	16.3539	4.49639	0	0	0.673019
16	0	13.6366	0	0	13.9054	2.11672	-11.1749	-0.158009	-0.0252223	-0.0730556	-8.64079	-3.02854e-15	-3.28083	0	0	0.00257308	0.310872	-17.4648	2.23027	157.307	378.178	586.687	392.866	392.866	392.866	-3.63468	-70.1168	-1.07565	58.7079	384.353	199.263	185.567	185.567	185.567	-70.174	1.13535	3.3725	45.1081	-1.25289	-4.6756	-0.13131	-0.0570765	3.42831	382.41	-18.1151	8.97027	0	0	0.87545
17	0	13.6415	0	0	13.9087	2.11314	-11.1404	-0.163481	-0.0319309	-0.0799067	-8.48421	3.02854e-15	-4.21956	0	0	-0.00209232	0.570438	-16.0099	2.1121	146.77	378.96	583.902	392.811	392.811	392.811	-3.5441	-69.0918	-0.898163	41.4872	384.785	198.787	185.567	185.567	185.567	-69.1473	1.19623	3.22396	43.7615	-1.77007	-4.38663	-0.0174665	-0.0648419	3.46294	336.102	-36.9051	10.3626	0	0	0.96611
18	0	13.3759	0	0	13.6362	2.11005	-11.1105	-0.167155	-0.0339675	-0.0799579	-8.06222	2.56261e-15	-4.63456	0	0	-0.00620647	0.885743	-14.3484	1.53843	135.116	379.704	581.809	393.09	393.09	393.09	-3.43536	-67.9576	-0.784973	24.132	385.101	198.458	185.567	185.567	185.567	-68.01	1.19763	3.09763	42.0806	-2.24806	-3.65702	0.151421	-0.0469531	3.45091	251.174	-39.9827	9.19851	0	0	0.861335
19	0	12.8456	0	0	13.0935	2.10606	-11.072	-0.16769	-0.0312402	-0.0725411	-7.20061	4.6593e-15	-4.37656	0	0	-0.00905389	1.20563	-12.5191	0.654212	122.576	380.38	580.512	393.694	393.694	393.694	-3.31605	-66.7029	-0.741186	6.659	385.287	198.291	185.567	185.567	185.567	-66.751	1.1386	3.00057	40.1188	-2.67004	-2.64011	0.359051	-0.013895	3.3838	135.25	-31.3532	6.69609	0	0	0.522255
20	0	12.0551	0	0	12.2839	2.09784	-10.9925	-0.164138	-0.0238448	-0.0585235	-5.7647	1.39779e-15	-3.37208	0	0	-0.00986548	1.48405	-10.5747	-0.345542	109.442	380.968	580.097	394.594	394.594	394.594	-3.18699	-65.314	-0.772229	-10.8879	385.352	198.271	185.567	185.567	185.567	-65.3566	1.01389	2.93439	37.9516	-3.0243	-1.53323	0.577761	0.0232654	3.258	1.91299	-16.3538	3.94132	0	0	-0.010885
21	0	11.0046	0	0	11.2066	2.08067	-10.8266	-0.15659	-0.0126503	-0.0406104	-3.747	1.39779e-15	-1.72034	0	0	-0.00823271	1.68957	-8.57416	-1.25091	96.0327	381.448	580.613	395.738	395.738	395.738	-3.04089	-63.7732	-0.881242	-28.4462	385.332	198.349	185.567	185.567	185.567	-63.8091	0.815509	2.89236	35.6644	-3.30419	-0.542889	0.776079	0.0575119	3.08072	-131.383	0.370073	1.49958	0	0	-0.621802
22	0	9.68691	0	0	9.85435	2.04959	-10.5257	-0.146187	0.000514892	-0.0225454	-1.29543	2.00932e-15	0.277265	0	0	-0.0042431	1.81066	-6.57402	-1.87404	82.6526	381.803	582.061	397.065	397.065	397.065	-2.86487	-62.0576	-1.06524	-45.9506	385.283	198.448	185.567	185.567	185.567	-62.0849	0.537559	2.85918	33.3406	-3.50915	0.150395	0.928678	0.0893223	2.86752	-247.508	16.5046	-0.662805	0	0	-1.16694
23	0	8.08727	0	0	8.21412	2.00043	-10.0484	-0.134762	0.0130537	-0.00821463	1.30405	-2.21317e-15	2.16446	0	0	0.00178111	1.85562	-4.62048	-2.07879	69.5582	382.024	584.393	398.505	398.505	398.505	-2.64747	-60.1386	-1.31183	-63.3479	385.272	198.474	185.567	185.567	185.567	-60.1557	0.183026	2.81491	31.0517	-3.64575	0.419111	1.01962	0.118717	2.63721	-332.794	30.4231	-2.71811	0	0	-1.53386
24	0	6.18507	0	0	6.26902	1.93064	-9.36853	-0.123783	0.0227774	-0.00109281	3.71799	-2.32965e-15	3.49759	0	0	0.00965259	1.84781	-2.7448	-1.79882	56.9357	382.124	587.522	399.989	399.989	399.989	-2.38654	-57.9851	-1.59799	-80.6107	385.358	198.331	185.567	185.567	185.567	-57.9911	-0.230736	2.74141	28.8509	-3.72846	0.204346	1.04192	0.145453	2.40998	-378.749	41.5084	-4.88486	0	0	-1.67304
25	0	3.95667	0	0	4.00049	1.83996	-8.48116	-0.114593	0.0279409	-0.00342282	5.54287	-3.02854e-15	3.92167	0	0	0.0188575	1.81823	-0.961897	-1.04414	44.8915	382.135	591.341	401.449	401.449	401.449	-2.09386	-55.5663	-1.8916	-97.7461	385.582	197.944	185.567	185.567	185.567	-55.5616	-0.670729	2.62829	26.7713	-3.778	-0.479622	0.998797	0.16338	2.19979	-384.222	48.1785	-7.04265	0	0	-1.60376
26	0	1.38011	0	0	1.39172	1.73057	-7.40512	-0.10893	0.0272035	-0.0163214	6.27979	-3.26151e-15	3.23329	0	0	0.0273052	1.79739	0.727778	0.104677	33.4561	382.104	595.735	402.83	402.83	402.83	-1.79515	-52.8558	-2.15572	-114.797	385.953	197.273	185.567	185.567	185.567	-52.8423	-1.09222	2.47687	24.8267	-3.81808	-1.55163	0.903568	0.164201	2.01634	-355.339	48.1995	-8.76519	0	0	-1.38995
27	0	-1.55659	0	0	-1.56569	1.60673	-6.18067	-0.108828	0.0200514	-0.0386044	5.40357	-3.49447e-16	1.45399	0	0	0.0302648	1.8086	2.33391	1.51414	22.6017	382.077	600.59	404.087	404.087	404.087	-1.52615	-49.8392	-2.35504	-131.833	386.447	196.331	185.567	185.567	185.567	-49.8197	-1.44671	2.302	23.0164	-3.87127	-2.88082	0.784505	0.13918	1.86117	-306.744	38.7439	-9.41017	0	0	-1.12073
28	0	-4.84458	0	0	-4.86211	1.47395	-4.86157	-0.116369	0.00767371	-0.0676387	2.47922	1.51427e-15	-1.10376	0	0	0.0205271	1.86389	3.87058	3.02602	12.2716	382.083	605.8	405.194	405.194	405.194	-1.32595	-46.5219	-2.46265	-148.924	387.004	195.199	185.567	185.567	185.567	-46.4993	-1.69206	2.13084	21.3315	-3.95482	-4.31345	0.674143	0.0849593	1.73268	-256.273	18.4882	-8.62996	0	0	-0.876548
29	0	-8.44323	0	0	-8.4592	1.33816	-3.50704	-0.132408	-0.00661763	-0.0999098	-2.63405	2.56261e-15	-3.85146	0	0	-0.0086576	1.96335	5.35055	4.48841	2.41446	382.128	611.261	406.143	406.143	406.143	-1.22773	-42.9372	-2.46476	-166.113	387.539	194.026	185.567	185.567	185.567	-42.9139	-1.80213	1.99691	19.7624	-4.07828	-5.70246	0.602183	0.00630999	1.62495	-220.45	-11.0855	-6.60375	0	0	-0.712377
30	0	-12.2734	0	0	-12.2824	1.20515	-2.17652	-0.155432	-0.0197354	-0.131834	-9.63704	-4.19337e-15	-6.22472	0	0	-0.0584313	2.09726	6.78081	5.78111	-6.98774	382.192	616.869	406.944	406.944	406.944	-1.24885	-39.1504	-2.3629	-183.376	387.965	193.016	185.567	185.567	185.567	-39.1275	-1.77349	1.93006	18.3039	-4.24248	-6.93141	0.585269	-0.0873684	1.5296	-209.456	-47.0638	-3.73139	0	0	-0.645442
31	0	-16.2187	0	0	-16.2209	1.08027	-0.925059	-0.181167	-0.0312013	-0.160445	-17.7835	4.6593e-16	-7.97702	0	0	-0.120864	2.24994	8.16016	6.82935	-15.9045	382.239	622.514	407.618	407.618	407.618	-1.38636	-35.2551	-2.17436	-200.614	388.213	192.4	185.567	185.567	185.567	-35.2333	-1.62702	1.94846	16.9588	-4.44056	-7.92716	0.625013	-0.186541	1.43698	-225.289	-87.4429	-0.16845	0	0	-0.657547
32	0	-20.1365	0	0	-20.1366	0.967695	0.203824	-0.205972	-0.0410859	-0.183106	-26.2833	-9.31859e-16	-9.01014	0	0	-0.182974	2.4035	9.47869	7.60536	-24.2558	382.223	628.07	408.198	408.198	408.198	-1.62203	-31.363	-1.93089	-217.657	388.236	192.39	185.567	185.567	185.567	-31.3428	-1.40345	2.05748	15.7383	-4.6591	-8.66072	0.714763	-0.283562	1.33869	-265.128	-130.367	3.95348	0	0	-0.711855
33	0	-23.871	0	0	-23.8765	0.870078	1.18263	-0.227536	-0.0489513	-0.198132	-34.443	4.6593e-15	-9.26704	0	0	-0.230874	2.54106	10.719	8.12082	-31.9221	382.101	633.4	408.721	408.721	408.72	-1.93029	-27.5925	-1.6734	-234.285	388.007	193.148	185.567	185.567	185.567	-27.5744	-1.15408	2.25164	14.6604	-4.88001	-9.13949	0.838597	-0.372013	1.22894	-321.969	-173.119	8.36669	0	0	-0.760537
34	0	-27.2655	0	0	-27.2835	0.788693	1.99818	-0.244441	-0.054088	-0.20479	-41.6633	5.12523e-15	-8.73317	0	0	-0.253014	2.64861	11.8589	8.41344	-38.7618	381.832	638.356	409.219	409.219	409.219	-2.28407	-24.0608	-1.44494	-250.255	387.516	194.764	185.567	185.567	185.567	-24.0448	-0.930759	2.51641	13.7461	-5.0827	-9.39405	0.979067	-0.446514	1.10515	-387.39	-212.438	12.756	0	0	-0.760074
35	0	-30.174	0	0	-30.2096	0.72404	2.6455	-0.255891	-0.0558896	-0.203868	-47.4355	-8.03729e-15	-7.44985	0	0	-0.24291	2.71581	12.8744	8.5324	-44.6313	381.381	642.782	409.725	409.725	409.725	-2.65719	-20.8754	-1.28456	-265.327	386.772	197.247	185.567	185.567	185.567	-20.8607	-0.778115	2.83016	13.0153	-5.24632	-9.46458	1.11694	-0.499194	0.97047	-451.897	-243.857	16.7394	0	0	-0.680973
36	0	-32.4733	0	0	-32.5275	0.676545	3.1206	-0.261311	-0.0539972	-0.197045	-51.32	-6.75598e-15	-5.51405	0	0	-0.20071	2.73545	13.7436	8.52542	-49.4049	380.724	646.526	410.263	410.263	410.262	-3.02515	-18.1267	-1.22395	-279.293	385.799	200.544	185.567	185.567	185.567	-18.1114	-0.729692	3.16688	12.4812	-5.35057	-9.38905	1.23521	-0.524865	0.830449	-506.973	-263.242	19.9358	0	0	-0.520149
37	0	-34.0739	0	0	-34.1429	0.647046	3.41548	-0.260806	-0.0484746	-0.186217	-53.0321	-7.9208e-15	-3.07747	0	0	-0.133691	2.70276	14.4498	8.42991	-52.9902	379.846	649.448	410.855	410.855	410.855	-3.36537	-15.8803	-1.28559	-291.995	384.634	204.55	185.567	185.567	185.567	-15.8608	-0.806632	3.49939	12.1465	-5.37706	-9.1958	1.32312	-0.522993	0.690266	-547.431	-267.783	21.994	0	0	-0.303172
38	0	-34.9299	0	0	-35.0054	0.63685	3.51735	-0.256294	-0.0392022	-0.172854	-52.5973	3.26151e-15	-0.263168	0	0	-0.0545419	2.61515	14.9835	8.26889	-55.338	378.743	651.429	411.518	411.518	411.518	-3.65773	-14.1689	-1.4806	-303.342	383.323	209.139	185.567	185.567	185.567	-14.1407	-1.01689	3.80255	12.0001	-5.31155	-8.90094	1.37708	-0.495623	0.55664	-572.724	-255.967	22.5784	0	0	-0.0740219
39	0	-35.0421	0	0	-35.1135	0.647525	3.41069	-0.250242	-0.0256183	-0.157535	-50.2608	-1.39779e-15	2.87729	0	0	0.0230611	2.47245	15.3432	8.05092	-56.4455	377.427	652.376	412.265	412.265	412.265	-3.88408	-12.9902	-1.80566	-313.303	381.92	214.181	185.567	185.567	185.567	-12.9483	-1.35385	4.0544	12.0175	-5.14609	-8.50959	1.39989	-0.448061	0.432927	-585.965	-227.683	21.3108	0	0	0.12189
40	0	-34.4571	0	0	-34.514	0.680593	3.08013	-0.244731	-0.00699676	-0.140096	-46.3993	-1.86372e-15	6.33603	0	0	0.088286	2.27772	15.5351	7.77315	-56.354	375.92	652.233	413.096	413.096	413.096	-4.02594	-12.3079	-2.24015	-321.895	380.492	219.556	185.567	185.567	185.567	-12.2481	-1.79523	4.23414	12.1623	-4.88178	-8.01987	1.39807	-0.384067	0.32326	-592.045	-183.749	17.8208	0	0	0.251868
41	0	-33.2609	0	0	-33.2972	0.737134	2.51445	-0.240156	0.0164006	-0.120184	-41.3796	-8.38673e-15	10.0235	0	0	0.134919	2.03781	15.5717	7.42585	-55.1408	374.259	650.972	413.998	413.998	413.998	-4.06156	-12.0558	-2.74553	-329.166	379.125	225.154	185.567	185.567	185.567	-11.9763	-2.30367	4.31841	12.3897	-4.52969	-7.42753	1.37679	-0.306908	0.231817	-594.609	-126.567	11.9216	0	0	0.302529
42	0	-31.5713	0	0	-31.587	0.817336	1.71123	-0.235953	0.042124	-0.0977509	-35.6026	-5.59116e-15	13.632	0	0	0.161169	1.76366	15.4697	6.99721	-52.9089	372.492	648.604	414.941	414.941	414.941	-3.965	-12.1443	-3.26943	-335.179	377.922	230.872	185.567	185.567	185.567	-12.0466	-2.83133	4.27903	12.6523	-4.11052	-6.72998	1.34093	-0.222772	0.163736	-595.886	-61.6865	4.01113	0	0	0.281448
43	0	-29.527	0	0	-29.5293	0.919882	0.683297	-0.232036	0.0660975	-0.0732541	-29.612	-2.79558e-15	16.6805	0	0	0.169029	1.46984	15.2475	6.47764	-49.7739	370.677	645.168	415.879	415.879	415.879	-3.70996	-12.4672	-3.75407	-340.013	376.999	236.605	185.567	185.567	185.567	-12.3572	-3.32779	4.08552	12.9051	-3.65287	-5.92932	1.29262	-0.137951	0.125735	-596.809	3.92133	-4.93469	0	0	0.211993
44	0	-27.2734	0	0	-27.2747	1.04149	-0.536271	-0.229627	0.0846875	-0.0478636	-24.1303	-9.31859e-16	18.7259	0	0	0.163573	1.17345	14.923	5.86248	-45.8511	368.878	640.732	416.745	416.745	416.745	-3.27644	-12.9134	-4.14717	-343.743	376.459	242.251	185.567	185.567	185.567	-12.801	-3.74944	3.71178	13.1121	-3.19039	-5.03312	1.23414	-0.0596001	0.127019	-598.36	63.2818	-13.5961	0	0	0.12481
45	0	-24.947	0	0	-24.9616	1.17708	-1.89532	-0.230239	0.096098	-0.0236338	-19.8954	1.86372e-15	19.5202	0	0	0.151163	0.892788	14.5112	5.15336	-41.2448	367.158	635.388	417.465	417.465	417.465	-2.65588	-13.3808	-4.41167	-346.43	376.377	247.705	185.567	185.567	185.567	-13.2781	-4.06679	3.14229	13.2506	-2.75837	-4.05409	1.16636	0.00900534	0.175748	-600.754	112.373	-20.9092	0	0	0.0478354
46	0	-22.661	0	0	-22.7015	1.32051	-3.33071	-0.235018	0.100082	-0.00256363	-17.51	0	19.0112	0	0	0.137384	0.645807	14.0222	4.35832	-36.0395	365.58	629.253	417.954	417.954	417.954	-1.85248	-13.7889	-4.5309	-348.106	376.792	252.871	185.567	185.567	185.567	-13.7088	-4.26773	2.37534	13.316	-2.39015	-3.00861	1.0896	0.0667423	0.280221	-603.982	149.401	-26.1941	0	0	0.00334152
47	0	-20.4959	0	0	-20.5707	1.46569	-4.77931	-0.244855	0.0972309	0.0134582	-17.3575	-6.52302e-15	17.3009	0	0	0.125862	0.448855	13.4605	3.49109	-30.2955	364.196	622.461	418.136	418.136	418.136	-0.882057	-14.0877	-4.50814	-348.764	377.701	257.673	185.567	185.567	185.567	-14.0411	-4.35575	1.42354	13.3232	-2.1138	-1.91485	1.00446	0.113916	0.445984	-607.784	174.038	-29.1535	0	0	0.00808198
48	0	-18.4951	0	0	-18.6074	1.6074	-6.18739	-0.260237	0.088425	0.0241833	-19.5206	-1.86372e-15	14.5968	0	0	0.118158	0.31558	12.8244	2.56978	-24.0469	363.051	615.167	417.944	417.944	417.944	0.22959	-14.2616	-4.36138	-348.351	379.067	262.06	185.567	185.567	185.567	-14.2566	-4.34493	0.312737	13.3071	-1.94937	-0.790731	0.914586	0.152829	0.673512	-613.287	186.902	-29.792	0	0	0.0743709
49	0	-16.6645	0	0	-16.8131	1.74165	-7.51436	-0.280638	0.0748183	0.0306073	-23.7142	0	11.1946	0	0	0.114572	0.256218	12.1057	1.61575	-17.3029	362.174	607.539	417.336	417.336	417.336	1.44757	-14.3298	-4.11571	-346.774	380.821	266.007	185.567	185.567	185.567	-14.3709	-4.25343	-0.91943	13.3206	-1.90659	0.347351	0.825812	0.185746	0.958008	-621.759	188.927	-28.3104	0	0	0.211297
50	0	-14.9772	0	0	-15.1571	1.86565	-8.73301	-0.302727	0.0595747	0.0347034	-29.1631	-1.51427e-15	7.60823	0	0	0.115099	0.277014	11.2908	0.653587	-10.0509	361.585	599.758	416.3	416.3	416.3	2.73002	-14.343	-3.79615	-343.899	382.865	269.506	185.567	185.567	185.567	-14.4306	-4.09877	-2.22673	13.4304	-1.98377	1.48397	0.745524	0.219868	1.28758	-633.631	183.707	-25.6763	0	0	0.42779
51	0	-13.3853	0	0	-13.5886	1.978	-9.83022	-0.322464	0.0448753	0.0380953	-34.9083	-6.98895e-15	4.2361	0	0	0.119588	0.379926	10.3615	-0.287493	-2.25996	361.285	592.014	414.862	414.862	414.862	4.03449	-14.3725	-3.42343	-339.573	385.1	272.558	185.567	185.567	185.567	-14.5039	-3.89634	-3.56208	13.7105	-2.16698	2.60204	0.681221	0.259845	1.64964	-647.491	173.721	-22.6481	0	0	0.72916
52	0	-11.8341	0	0	-12.0509	2.07856	-10.8062	-0.336563	0.031733	0.0418404	-40.0749	-5.59116e-15	1.30155	0	0	0.127474	0.5622	9.29752	-1.17188	6.11287	361.265	584.502	413.086	413.086	413.086	5.32384	-14.4974	-3.01267	-333.648	387.432	275.156	185.567	185.567	185.567	-14.6673	-3.66003	-4.88433	14.2342	-2.43055	3.67901	0.639889	0.308438	2.02764	-660.888	160.618	-19.7173	0	0	1.11041
53	0	-10.2743	0	0	-10.4937	2.16818	-11.6707	-0.343032	0.0203604	0.0458287	-44.027	1.86372e-15	-1.12402	0	0	0.137278	0.815877	8.07869	-1.9573	15.1149	361.502	577.416	411.073	411.073	411.073	6.56851	-14.7922	-2.57439	-326.008	389.789	277.293	185.567	185.567	185.567	-14.9941	-3.40322	-6.16111	15.0637	-2.7384	4.68416	0.624659	0.363696	2.4051	-669.747	144.973	-17.1304	0	0	1.54715
54	0	-8.67167	0	0	-8.88181	2.24839	-12.4397	-0.341593	0.0107725	0.0497386	-46.4597	-1.86372e-15	-3.05309	0	0	0.146812	1.1274	6.68863	-2.59749	24.7863	361.962	570.951	408.954	408.954	408.954	7.74646	-15.3185	-2.11613	-316.576	392.116	278.952	185.567	185.567	185.567	-15.5457	-3.13932	-7.36891	16.24	-3.04767	5.5787	0.635803	0.419552	2.76343	-670.722	126.788	-15.0387	0	0	1.99469
55	0	-7.00959	0	0	-7.1988	2.321	-13.132	-0.333261	0.00265991	0.0529876	-47.3433	-3.72744e-15	-4.55601	0	0	0.153654	1.47783	5.11803	-3.04709	35.1488	362.604	565.292	406.874	406.874	406.874	8.84196	-16.1208	-1.64348	-305.325	394.375	280.122	185.567	185.567	185.567	-16.3678	-2.88115	-8.49162	17.7756	-3.31409	6.31842	0.673618	0.469231	3.08602	-662.466	106.16	-13.4032	0	0	2.39866
56	0	-5.28893	0	0	-5.4458	2.38776	-13.7652	-0.319015	-0.00415258	0.0552907	-46.7525	-1.86372e-15	-5.67849	0	0	0.155622	1.84365	3.36706	-3.26509	46.1973	363.382	560.618	404.972	404.972	404.972	9.84356	-17.227	-1.16042	-292.274	396.541	280.796	185.567	185.567	185.567	-17.4897	-2.63959	-9.51835	19.6497	-3.498	6.85565	0.737581	0.507002	3.3559	-645.752	84.1563	-12.1291	0	0	2.71304
57	0	-3.52529	0	0	-3.639	2.4499	-14.3515	-0.29956	-0.00976941	0.0570817	-44.803	5.59116e-15	-6.424	0	0	0.151237	2.19842	1.44597	-3.21417	57.8994	364.249	557.093	403.366	403.366	403.366	10.7424	-18.6496	-0.669077	-277.477	398.596	280.974	185.567	185.567	185.567	-18.9257	-2.4221	-10.4414	21.8125	-3.57051	7.1385	0.822699	0.526319	3.55943	-622.481	62.5711	-11.0122	0	0	2.91138
58	0	-1.74684	0	0	-1.80759	2.50771	-14.8941	-0.27542	-0.0141818	0.0582055	-41.6495	-1.86372e-15	-6.7459	0	0	0.140076	2.51474	-0.626649	-2.85777	70.198	365.165	554.863	402.127	402.127	402.127	11.5318	-20.3862	-0.170317	-261.028	400.527	280.664	185.567	185.567	185.567	-20.6749	-2.23223	-11.2556	24.194	-3.51865	7.11003	0.916649	0.520978	3.68931	-592.832	43.6898	-9.62602	0	0	2.97938
59	0	0.00740159	0	0	0.00767917	2.56053	-15.3875	-0.247841	-0.0171306	0.0587214	-37.5879	-1.86372e-15	-6.55555	0	0	0.123231	2.76626	-2.82611	-2.16006	83.0142	366.095	554.054	401.279	401.279	401.279	12.2077	-22.42	0.335335	-243.049	402.329	279.873	185.567	185.567	185.567	-22.7215	-2.07022	-11.9589	26.7172	-3.34787	6.71218	0.999003	0.487607	3.74292	-554.877	30.6738	-7.69958	0	0	2.90787
60	0	1.69038	0	0	1.75695	2.607	-15.8196	-0.219393	-0.0183531	0.0585906	-33.1179	-7.45487e-15	-5.78355	0	0	0.103277	2.92975	-5.12316	-1.09343	96.2416	367.02	554.76	400.796	400.796	400.796	12.7717	-24.721	0.846808	-223.689	404.004	278.612	185.567	185.567	185.567	-25.0361	-1.9342	-12.5544	29.3087	-3.08153	5.89748	1.04383	0.427493	3.72311	-504.522	26.5472	-5.09371	0	0	2.6858
61	0	3.2525	0	0	3.38671	2.64543	-16.1756	-0.193914	-0.0174644	0.0580602	-28.9001	9.31859e-16	-4.4096	0	0	0.0835148	2.98764	-7.48401	0.346945	109.736	367.934	557.039	400.611	400.611	400.611	13.2325	-27.2497	1.36266	-203.109	405.562	276.889	185.567	185.567	185.567	-27.5798	-1.82133	-13.0526	31.9054	-2.75655	4.64681	1.02672	0.347267	3.63494	-437.168	33.2322	-2.06652	0	0	2.30663
62	0	4.64987	0	0	4.84856	2.67415	-16.4408	-0.176051	-0.0143153	0.0570027	-25.6278	-9.31859e-16	-2.52506	0	0	0.0666679	2.93172	-9.86922	2.12555	123.301	368.848	560.896	400.637	400.637	400.637	13.608	-29.9655	1.88245	-181.457	407.029	274.719	185.567	185.567	185.567	-30.3121	-1.72892	-13.4722	34.4551	-2.41693	2.98822	0.931212	0.255833	3.48909	-349.09	49.4023	1.05375	0	0	1.77972
63	0	5.85403	0	0	6.10966	2.69172	-16.6027	-0.168831	-0.00948003	0.0551486	-23.6972	3.72744e-15	-0.38409	0	0	0.0534616	2.76733	-12.2325	4.15221	136.684	369.776	566.271	400.779	400.779	400.779	13.924	-32.8355	2.40811	-158.849	408.439	272.134	185.567	185.567	185.567	-33.2011	-1.65548	-13.8403	36.9135	-2.10563	1.01058	0.755075	0.161533	3.29569	-239.677	69.9568	4.01198	0	0	1.14604
64	0	6.85668	0	0	7.15836	2.69708	-16.652	-0.171585	-0.00423145	0.0517145	-22.9526	0	1.62065	0	0	0.0426741	2.51708	-14.521	6.27822	149.576	370.73	573.028	400.95	400.95	400.95	14.211	-35.8411	2.94427	-135.355	409.836	269.19	185.567	185.567	185.567	-36.2296	-1.60192	-14.1875	39.24	-1.85722	-1.13436	0.514211	0.070729	3.06861	-112.998	87.3055	6.71489	0	0	0.480674
65	0	7.66523	0	0	8	2.68953	-16.5825	-0.181148	0.000143703	0.0461771	-22.8258	-2.79558e-15	3.0684	0	0	0.0327155	2.22141	-16.6779	8.30969	161.642	371.698	580.952	401.079	401.079	401.079	14.4979	-38.9744	3.49598	-111.011	411.26	265.976	185.567	185.567	185.567	-39.3915	-1.57239	-14.5428	41.3945	-1.69228	-3.24761	0.242929	-0.00817631	2.82018	20.4474	95.5808	8.62608	0	0	-0.120587
66	0	8.292	0	0	8.64604	2.66903	-16.3936	-0.193699	0.00276323	0.0375842	-22.6062	-5.35819e-15	3.61483	0	0	0.0227779	1.93446	-18.6483	10.0376	172.556	372.643	589.766	401.115	401.115	401.115	14.8057	-42.229	4.06595	-85.8374	412.738	262.605	185.567	185.567	185.567	-42.6828	-1.57367	-14.9254	43.3385	-1.61552	-5.11522	-0.0139686	-0.0649169	2.56854	146.13	93.1596	8.90307	0	0	-0.572178
67	0	8.74235	0	0	9.10191	2.63658	-16.0937	-0.205903	0.00271545	0.0260361	-21.6954	9.31859e-16	3.00588	0	0	0.0130975	1.71508	-20.3838	11.2759	182.045	373.514	599.157	401.029	401.029	401.029	15.1415	-45.5892	4.65278	-59.865	414.274	259.201	185.567	185.567	185.567	-46.0896	-1.61194	-15.3402	45.0384	-1.61751	-6.54815	-0.217919	-0.0920881	2.3252	249.457	82.4319	6.97399	0	0	-0.822478
68	0	9.00547	0	0	9.35767	2.5944	-15.7026	-0.215546	-0.000980685	0.0123435	-19.7902	5.59116e-15	1.10605	0	0	0.00469888	1.61548	-21.8478	11.896	189.923	374.262	608.808	400.811	400.811	400.811	15.4948	-49.022	5.25087	-33.1526	415.845	255.881	185.567	185.567	185.567	-49.5794	-1.68775	-15.7742	46.4688	-1.68012	-7.41675	-0.343842	-0.0868327	2.10085	319.912	68.1228	3.1051	0	0	-0.866635
69	0	9.05065	0	0	9.38382	2.54556	-15.2479	-0.220909	-0.00794305	-0.00156977	-16.8807	-1.39779e-15	-1.96088	0	0	-0.00110984	1.67071	-23.0173	11.8483	196.102	374.865	618.431	400.468	400.468	400.468	15.8348	-52.4745	5.85046	-5.78744	417.394	252.734	185.567	185.567	185.567	-53.0964	-1.79142	-16.1962	47.6155	-1.78261	-7.67148	-0.386433	-0.0535081	1.89695	353.8	54.8461	-1.97341	0	0	-0.74671
70	0	8.8288	0	0	9.13249	2.49311	-14.7572	-0.223257	-0.0181491	-0.0143577	-13.4762	4.6593e-16	-5.99222	0	0	-0.00297548	1.89199	-23.8838	11.1662	200.59	375.334	627.785	400.021	400.021	400.021	16.1138	-55.8758	6.43653	22.1241	418.838	249.808	185.567	185.567	185.567	-56.5632	-1.90217	-16.5604	48.4765	-1.9067	-7.34498	-0.35653	-0.00328288	1.71378	354.189	44.1187	-6.77151	0	0	-0.534146
71	0	8.28287	0	0	8.54764	2.43877	-14.2466	-0.224657	-0.0308122	-0.0261227	-10.3229	2.79558e-15	-10.6102	0	0	-0.000503188	2.26555	-24.4528	9.95264	203.479	375.71	636.688	399.504	399.504	399.504	16.271	-59.1474	6.98545	50.4775	420.071	247.112	185.567	185.567	185.567	-59.8919	-1.99217	-16.81	49.0617	-2.0384	-6.53755	-0.273653	0.0486231	1.54909	328.751	34.6085	-10.0294	0	0	-0.305376
72	0	7.36181	0	0	7.57896	2.38189	-13.7096	-0.227589	-0.0439068	-0.0394563	-8.25497	6.52302e-15	-15.218	0	0	0.00474147	2.7568	-24.7428	8.35728	204.931	376.045	645.014	398.957	398.957	398.957	16.2406	-62.2163	7.46119	79.1862	420.976	244.637	185.567	185.567	185.567	-62.9979	-2.03466	-16.8807	49.3926	-2.16822	-5.39316	-0.16004	0.0891527	1.40458	287.87	24.0837	-11.2789	0	0	-0.117482
73	0	6.03478	0	0	6.19705	2.31933	-13.1162	-0.234655	-0.0541271	-0.0586392	-8.03969	3.72744e-15	-19.0151	0	0	0.00847292	3.31794	-24.7842	6.5512	205.155	376.384	652.687	398.426	398.426	398.426	15.9618	-65.0268	7.8149	108.178	421.433	242.383	185.567	185.567	185.567	-65.8153	-2.01267	-16.7078	49.5004	-2.29004	-4.07404	-0.0363608	0.110909	1.28248	242.23	11.0544	-10.9518	0	0	0.00586458
74	0	4.30543	0	0	4.4088	2.24628	-12.4196	-0.247919	-0.0579258	-0.0885211	-10.1677	-7.45487e-15	-21.1522	0	0	0.00429252	3.89664	-24.6172	4.70478	204.395	376.75	659.664	397.962	397.962	397.962	15.3912	-67.551	7.99115	137.374	421.334	240.396	185.567	185.567	185.567	-68.3105	-1.9248	-16.2358	49.4246	-2.4004	-2.73888	0.0782476	0.114675	1.18574	202.364	-4.27146	-9.97416	0	0	0.0709791
75	0	2.225	0	0	2.27116	2.15767	-11.5695	-0.267581	-0.0528182	-0.132746	-14.5915	-5.59116e-15	-20.9677	0	0	-0.0132409	4.44386	-24.2892	2.97103	202.913	377.148	665.927	397.61	397.61	397.61	14.5119	-69.7983	7.94017	166.658	420.604	238.794	185.567	185.567	185.567	-70.4935	-1.78542	-15.4298	49.2105	-2.49779	-1.52719	0.168487	0.106136	1.11608	177.512	-20.6017	-9.2835	0	0	0.100724
76	0	-0.100118	0	0	-0.101831	2.04972	-10.5269	-0.290337	-0.0386519	-0.192655	-20.4724	-6.52302e-15	-18.2406	0	0	-0.04348	4.9194	-23.8516	1.47508	200.976	377.559	671.473	397.414	397.414	397.414	13.3384	-71.8184	7.63217	195.845	419.21	237.774	185.567	185.567	185.567	-72.4216	-1.61889	-14.285	48.9072	-2.58243	-0.550135	0.21854	0.0905192	1.06855	176.769	-36.7731	-9.49325	0	0	0.119515
77	0	-2.512	0	0	-2.5453	1.9211	-9.27532	-0.307996	-0.0179434	-0.26616	-26.0429	2.32965e-15	-13.3127	0	0	-0.0761994	5.2954	-23.3559	0.30832	198.843	377.96	676.306	397.404	397.404	397.404	11.915	-73.6962	7.06737	224.656	417.176	237.585	185.567	185.567	185.567	-74.1914	-1.45025	-12.8326	48.5641	-2.65676	0.114529	0.217083	0.0718604	1.03201	207.199	-51.9595	-10.8509	0	0	0.141451
78	0	-4.8229	0	0	-4.86838	1.77353	-7.82836	-0.308891	0.00446883	-0.348649	-28.8966	6.52302e-15	-7.0589	0	0	-0.0955492	5.55716	-22.8503	-0.473646	196.753	378.323	680.435	397.597	397.597	397.597	10.3092	-75.5313	6.27731	252.716	414.578	238.471	185.567	185.567	185.567	-75.9147	-1.29658	-11.137	48.228	-2.72551	0.423718	0.154731	0.0490933	0.986948	274.605	-66.8515	-13.2577	0	0	0.164433
79	0	-6.853	0	0	-6.8939	1.61162	-6.22916	-0.280832	0.0232228	-0.434224	-26.6095	-3.26151e-15	-0.631009	0	0	-0.0909055	5.70227	-22.3766	-0.850997	194.92	378.628	683.87	397.995	397.995	397.995	8.60215	-77.4062	5.31713	279.56	411.535	240.575	185.567	185.567	185.567	-77.6844	-1.16279	-9.28709	47.9397	-2.7959	0.368734	0.0285322	0.0211254	0.915119	381.97	-82.3341	-16.6575	0	0	0.169711
80	0	-8.47538	0	0	-8.50233	1.44215	-4.54478	-0.21589	0.0336227	-0.516758	-17.6458	-3.84392e-15	4.8026	0	0	-0.0655551	5.73809	-21.9679	-0.838024	193.518	378.863	686.622	398.58	398.58	398.58	6.87766	-79.3512	4.25362	304.655	408.186	243.85	185.567	185.567	185.567	-79.5383	-1.04327	-7.3817	47.731	-2.87611	-0.0271964	-0.158437	-0.0158223	0.800942	527.976	-99.8122	-21.1461	0	0	0.127321
81	0	-9.6526	0	0	-9.6647	1.27289	-2.85449	-0.11527	0.0328642	-0.590585	-2.21025	2.09668e-15	8.35488	0	0	-0.0334951	5.67865	-21.647	-0.48042	192.678	379.021	688.699	399.322	399.322	399.322	5.21113	-81.3189	3.15387	327.442	404.665	247.985	185.567	185.567	185.567	-81.4329	-0.926895	-5.51506	47.6223	-2.97349	-0.712105	-0.392303	-0.0630093	0.641624	703.938	-119.435	-26.9323	0	0	0.00932507
82	0	-10.4473	0	0	-10.4497	1.11119	-1.23509	0.00842578	0.0205654	-0.651491	17.4092	9.31859e-16	9.6366	0	0	-0.00605399	5.54146	-21.4259	0.14963	192.479	379.094	690.107	400.177	400.177	400.177	3.65875	-83.1806	2.07798	347.394	401.075	252.402	185.567	185.567	185.567	-83.2406	-0.801958	-3.76321	47.6208	-3.0924	-1.61048	-0.652584	-0.118432	0.449948	894.705	-140.028	-33.9744	0	0	-0.189711
83	0	-10.9989	0	0	-10.999	0.962811	0.252805	0.133966	-0.00151131	-0.698034	37.3301	2.79558e-15	8.80234	0	0	0.0172456	5.34476	-21.3068	0.960368	192.952	379.07	690.845	401.096	401.096	401.096	2.25013	-84.7517	1.0747	364.072	397.467	256.336	185.567	185.567	185.567	-84.7762	-0.659079	-2.17474	47.7198	-3.23185	-2.63042	-0.918204	-0.17626	0.254954	1082.91	-159.621	-41.7276	0	0	-0.438283
84	0	-11.474	0	0	-11.4784	0.831214	1.57217	0.238473	-0.0292693	-0.731247	53.2453	-9.31859e-16	6.51171	0	0	0.0426249	5.10559	-21.2826	1.8485	194.075	378.926	690.907	402.026	402.026	402.026	0.987251	-85.8393	0.1782	377.159	393.837	258.985	185.567	185.567	185.567	-85.8445	-0.492557	-0.76753	47.8997	-3.38404	-3.67167	-1.17378	-0.226377	0.0915258	1253.41	-175.158	-49.1851	0	0	-0.670884
85	0	-12.0098	0	0	-12.0235	0.717863	2.70731	0.303754	-0.0571641	-0.753098	61.6264	-5.82412e-16	3.70561	0	0	0.0685481	4.83895	-21.3385	2.70766	195.783	378.635	690.275	402.92	402.92	402.92	-0.147807	-86.2952	-0.593918	386.452	390.134	259.688	185.567	185.567	185.567	-86.2947	-0.301716	0.466783	48.1296	-3.53406	-4.63384	-1.40689	-0.255996	-0.00798084	1394.07	-183.283	-55.0158	0	0	-0.807196
86	0	-12.6706	0	0	-12.6968	0.623313	3.65257	0.319152	-0.0789362	-0.764218	60.4925	1.01922e-16	1.40552	0	0	0.0813613	4.55738	-21.4541	3.43732	197.966	378.165	688.922	403.735	403.735	403.735	-1.17814	-86.0572	-1.23958	391.83	386.29	258.058	185.567	185.567	185.567	-86.0616	-0.0928305	1.55107	48.37	-3.6605	-5.42516	-1.604	-0.253295	-0.0225894	1493.86	-180.506	-57.8728	0	0	-0.778991
87	0	-13.4253	0	0	-13.4657	0.548724	4.3969	0.282107	-0.0889696	-0.763175	49.7315	-7.47671e-15	0.50653	0	0	0.0674071	4.27098	-21.6052	3.95132	200.484	377.488	686.819	404.438	404.438	404.438	-2.11567	-85.1707	-1.76765	393.239	382.257	254.07	185.567	185.567	185.567	-85.188	0.11891	2.50714	48.5773	-3.73806	-5.97037	-1.74901	-0.211696	0.0556242	1542.14	-164.529	-56.7496	0	0	-0.557568
88	0	-14.1485	0	0	-14.2017	0.497271	4.90949	0.19772	-0.0837945	-0.746613	31.0539	2.1258e-15	1.56109	0	0	0.0313426	3.98732	-21.7664	4.18503	203.175	376.589	683.936	405.002	405.002	405.002	-2.9486	-83.7885	-2.19213	390.705	378.047	248.063	185.567	185.567	185.567	-83.8233	0.309015	3.34108	48.7086	-3.74095	-6.21684	-1.82437	-0.1309	0.222063	1529.62	-134.445	-51.4539	0	0	-0.174002
89	0	-14.6432	0	0	-14.7034	0.474717	5.13394	0.0794118	-0.0633847	-0.711516	7.79109	-5.82412e-16	4.54373	0	0	0.00273032	3.71125	-21.914	4.09999	205.864	375.469	680.254	405.404	405.404	405.404	-3.63909	-82.1479	-2.52715	384.376	373.75	240.683	185.567	185.567	185.567	-82.2006	0.447342	4.03579	48.7265	-3.64618	-6.13822	-1.82161	-0.0183211	0.458963	1453.95	-91.0832	-43.0813	0	0	0.280041
90	0	-14.6837	0	0	-14.741	0.488721	4.9946	-0.0524426	-0.0308896	-0.656388	-15.7229	-9.31859e-16	8.78018	0	0	0.0197615	3.44482	-22.0276	3.68539	208.374	374.147	675.777	405.623	405.623	405.623	-4.13421	-80.5269	-2.7827	374.562	369.527	232.753	185.567	185.567	185.567	-80.5931	0.507341	4.55495	48.6051	-3.43695	-5.73454	-1.74046	0.112372	0.741366	1320.54	-36.6361	-33.992	0	0	0.681216
91	0	-14.0737	0	0	-14.1165	0.546856	4.41553	-0.174012	0.00818271	-0.581586	-35.1088	5.59116e-15	13.0976	0	0	0.0984563	3.18737	-22.0922	2.95727	210.534	372.663	670.535	405.639	405.639	405.639	-4.38791	-79.1838	-2.95853	361.727	365.579	225.105	185.567	185.567	185.567	-79.2554	0.479772	4.85701	48.3335	-3.10518	-5.03022	-1.59187	0.246015	1.0391	1142.4	26.1744	-27.1836	0	0	0.91999
92	0	-12.7035	0	0	-12.7256	0.6538	3.34798	-0.265228	0.0461194	-0.488215	-47.1826	-2.79558e-15	16.1419	0	0	0.212815	2.93554	-22.099	1.95775	212.192	371.072	664.597	405.431	405.43	405.43	-4.38592	-78.2954	-3.03687	346.433	362.095	218.408	185.567	185.567	185.567	-78.3635	0.385457	4.91382	47.9198	-2.65336	-4.07224	-1.38354	0.365636	1.32791	932.387	92.1363	-24.8465	0	0	0.937095
93	0	-10.5887	0	0	-10.594	0.808278	1.80198	-0.317571	0.0745913	-0.378865	-51.0025	8.38673e-15	16.8849	0	0	0.30891	2.68305	-22.0473	0.757842	213.227	369.437	658.072	404.981	404.981	404.981	-4.16373	-77.9169	-2.98308	329.271	359.205	213.053	185.567	185.567	185.567	-77.9757	0.278421	4.72794	47.3917	-2.09534	-2.93262	-1.12274	0.455045	1.59195	701.447	153.995	-27.2173	0	0	0.73791
94	0	-7.86516	0	0	-7.86518	1.00109	-0.131135	-0.335515	0.0901248	-0.259841	-47.9502	6.52302e-15	15.3116	0	0	0.344763	2.41995	-21.9441	-0.538167	213.563	367.83	651.107	404.279	404.279	404.279	-3.8066	-77.9863	-2.76077	310.806	356.949	209.137	185.567	185.567	185.567	-78.0351	0.232619	4.34124	46.7966	-1.45576	-1.71306	-0.815666	0.505602	1.83027	459.851	206.892	-32.7635	0	0	0.386925
95	0	-4.74274	0	0	-4.74654	1.21603	-2.28542	-0.325734	0.0952114	-0.142367	-40.2817	4.6593e-16	12.366	0	0	0.313971	2.13252	-21.8041	-1.79097	213.178	366.316	643.882	403.327	403.327	403.327	-3.4242	-78.3708	-2.35263	291.57	355.283	206.531	185.567	185.567	185.567	-78.4126	0.315574	3.82501	46.1963	-0.767787	-0.547647	-0.483067	0.516921	2.04441	225.601	248.957	-39.3501	0	0	-0.00137173
96	0	-1.4518	0	0	-1.45621	1.43347	-4.45826	-0.295015	0.0919583	-0.03938	-30.3543	5.82412e-15	8.98148	0	0	0.239026	1.80474	-21.6455	-2.83485	212.103	364.948	636.597	402.144	402.144	402.144	-3.11076	-78.9149	-1.77339	272.037	354.125	204.967	185.567	185.567	185.567	-78.9543	0.562026	3.25616	45.6595	-0.06981	0.404398	-0.159728	0.489548	2.23847	22.4592	276.275	-44.6228	0	0	-0.298437
97	0	1.79639	0	0	1.80786	1.63444	-6.4552	-0.254586	0.0824844	0.039088	-20.5575	1.86372e-15	5.83337	0	0	0.154169	1.42269	-21.485	-3.50179	210.399	363.766	629.452	400.765	400.765	400.765	-2.91852	-79.4737	-1.07155	252.599	353.388	204.114	185.567	185.567	185.567	-79.5141	0.961265	2.69972	45.2493	0.597871	0.981991	0.115773	0.429476	2.41962	-127.794	286.063	-46.7864	0	0	-0.425698
98	0	4.83628	0	0	4.88547	1.80396	-8.1277	-0.214991	0.0697575	0.0872212	-12.5865	-3.84392e-15	3.33955	0	0	0.0852753	0.981148	-21.3306	-3.65913	208.128	362.797	622.627	399.244	399.244	399.244	-2.85229	-79.9349	-0.317851	233.544	352.993	203.655	185.567	185.567	185.567	-79.9782	1.46382	2.20054	45.0103	1.19604	1.05939	0.304131	0.347645	2.5953	-207.036	278.816	-45.3416	0	0	-0.390153
99	0	7.55828	0	0	7.6617	1.93361	-9.39754	-0.183389	0.0552801	0.103856	-7.234	-4.19337e-15	1.52729	0	0	0.0417902	0.490164	-21.1761	-3.25008	205.315	362.07	616.26	397.646	397.646	397.646	-2.88168	-80.2283	0.415567	215.036	352.878	203.334	185.567	185.567	185.567	-80.2751	2.00201	1.78104	44.9557	1.6895	0.58631	0.37614	0.255908	2.77018	-205.756	256.838	-40.7055	0	0	-0.272828
100	0	9.90474	0	0	10.0674	2.02236	-10.2614	-0.163314	0.0403022	0.0935488	-4.55387	2.64997e-15	0.290504	0	0	0.0209783	-0.0217048	-20.9987	-2.32065	201.913	361.612	610.437	396.042	396.042	396.042	-2.96308	-80.3236	1.07359	197.114	352.99	202.985	185.567	185.567	185.567	-80.3737	2.51394	1.44554	45.0607	2.05079	-0.385926	0.329038	0.160326	2.94372	-130.236	222.79	-33.6357	0	0	-0.168137
101	0	11.8586	0	0	12.0747	2.07564	-10.7779	-0.154232	0.0249695	0.0646984	-4.00944	2.03844e-16	-0.598743	0	0	0.0142066	-0.510029	-20.7615	-1.02056	197.802	361.445	605.189	394.503	394.503	394.503	-3.05837	-80.2205	1.62815	179.713	353.278	202.531	185.567	185.567	185.567	-80.2733	2.95989	1.18614	45.2627	2.26475	-1.70488	0.185861	0.0608431	3.11044	-1.23718	178.209	-24.7085	0	0	-0.114158
102	0	13.4291	0	0	13.6873	2.10307	-11.0431	-0.153117	0.00988711	0.0274669	-4.79139	3.8148e-15	-1.30264	0	0	0.0132095	-0.92273	-20.4196	0.423341	192.801	361.563	600.507	393.097	393.097	393.097	-3.14371	-79.9372	2.0769	162.695	353.692	201.968	185.567	185.567	185.567	-79.992	3.32576	0.988745	45.4714	2.33235	-3.14504	-0.00799652	-0.0417684	3.25952	150.048	125.587	-14.6749	0	0	-0.0755359
103	0	14.6388	0	0	14.9275	2.11547	-11.1628	-0.156338	-0.00417317	-0.00935493	-6.1061	1.22307e-15	-1.92262	0	0	0.0127039	-1.21177	-19.9276	1.75338	186.706	361.926	596.359	391.884	391.884	391.884	-3.20803	-79.4986	2.43407	145.892	354.178	201.336	185.567	185.567	185.567	-79.5547	3.6159	0.837289	45.5854	2.27154	-4.45524	-0.197566	-0.14105	3.3821	290.824	69.6014	-4.71579	0	0	0.0148038
104	0	15.5138	0	0	15.8245	2.12247	-11.2303	-0.160836	-0.0158842	-0.0398796	-7.3446	-2.27141e-15	-2.45745	0	0	0.010477	-1.34437	-19.2465	2.73356	179.333	362.461	592.716	390.919	390.919	390.919	-3.24731	-78.9284	2.71945	129.144	354.687	200.698	185.567	185.567	185.567	-78.9851	3.84221	0.716753	45.5102	2.11292	-5.41028	-0.33339	-0.22297	3.47214	394.586	17.8799	3.55257	0	0	0.195212
105	0	16.0774	0	0	16.4049	2.13103	-11.3129	-0.164901	-0.0242979	-0.0611745	-8.17471	9.31859e-16	-2.88759	0	0	0.0064001	-1.31088	-18.3485	3.19444	170.565	363.08	589.572	390.243	390.244	390.243	-3.25966	-78.2431	2.94988	112.319	355.173	200.113	185.567	185.567	185.567	-78.2996	4.01559	0.615154	45.1713	1.89231	-5.85287	-0.382627	-0.27405	3.52467	445.216	-21.6073	8.74082	0	0	0.442466
106	0	16.3472	0	0	16.6885	2.14493	-11.4469	-0.167712	-0.0289082	-0.0722485	-8.48384	1.39779e-15	-3.18004	0	0	0.00131218	-1.12706	-17.221	3.06226	160.374	363.712	586.957	389.887	389.887	389.887	-3.24359	-77.4501	3.13464	95.3305	355.606	199.63	185.567	185.567	185.567	-77.5056	4.14177	0.525348	44.5237	1.64186	-5.71861	-0.326517	-0.286413	3.53659	435.537	-43.305	10.3218	0	0	0.674051
107	0	16.3351	0	0	16.6878	2.16467	-11.6368	-0.168772	-0.0299174	-0.0730475	-8.29124	1.9802e-15	-3.31407	0	0	-0.00369898	-0.831057	-15.8696	2.37149	148.841	364.312	584.936	389.862	389.862	389.862	-3.19777	-76.5477	3.27402	78.1385	355.967	199.277	185.567	185.567	185.567	-76.6013	4.22009	0.445561	43.5555	1.38399	-5.04531	-0.164041	-0.263652	3.50426	366.624	-47.0122	8.99415	0	0	0.776435
108	0	16.0502	0	0	16.4099	2.18757	-11.857	-0.168316	-0.0277918	-0.0645874	-7.73281	3.49447e-15	-3.2497	0	0	-0.00770737	-0.475494	-14.3197	1.25923	136.159	364.862	583.599	390.161	390.161	390.161	-3.12013	-75.5274	3.35956	60.7482	356.252	199.061	185.567	185.567	185.567	-75.5784	4.24312	0.378462	42.2878	1.12971	-3.9667	0.0835134	-0.215512	3.4247	248.477	-36.7878	6.20157	0	0	0.657858
109	0	15.5015	0	0	15.8602	2.20821	-12.055	-0.166869	-0.0234844	-0.0490388	-6.95972	9.31859e-16	-2.9709	0	0	-0.0102509	-0.11604	-12.6156	-0.0612014	122.617	365.358	583.039	390.761	390.761	390.761	-3.00702	-74.3774	3.37673	43.2069	356.471	198.969	185.567	185.567	185.567	-74.4249	4.19772	0.328522	40.7705	0.881097	-2.68763	0.375747	-0.154561	3.29871	98.9232	-19.3393	3.47879	0	0	0.301431
110	0	14.6999	0	0	15.0452	2.2192	-12.1604	-0.165148	-0.0176806	-0.0296183	-6.0852	3.02854e-15	-2.44667	0	0	-0.0113785	0.200842	-10.8139	-1.34297	108.561	365.792	583.329	391.623	391.623	391.623	-2.85385	-73.0855	3.30932	25.5931	356.642	198.975	185.567	185.567	185.567	-73.1288	4.06846	0.299541	39.0728	0.635419	-1.44425	0.66426	-0.0886614	3.13414	-59.5591	-0.228645	1.5945	0	0	-0.214364
111	0	13.658	0	0	13.9744	2.21257	-12.0968	-0.163475	-0.0110271	-0.0100877	-5.11691	-4.13513e-15	-1.68307	0	0	-0.0114476	0.447155	-8.97498	-2.35334	94.3494	366.15	584.497	392.696	392.696	392.696	-2.65751	-71.6405	3.14597	8.00256	356.792	199.04	185.567	185.567	185.567	-71.6788	3.8439	0.292474	37.2716	0.387837	-0.458822	0.907153	-0.020657	2.94326	-204.689	17.4039	0.522444	0	0	-0.750228
112	0	12.3863	0	0	12.6579	2.18133	-11.797	-0.160985	-0.00361887	0.0058796	-3.91015	1.31043e-15	-0.690266	0	0	-0.0106126	0.616915	-7.15402	-2.91319	80.3016	366.419	586.528	393.92	393.92	393.92	-2.4201	-70.0313	2.88651	-9.47032	356.951	199.122	185.567	185.567	185.567	-70.0641	3.52342	0.304941	35.4407	0.132028	0.0982752	1.07525	0.0507567	2.7431	-317.719	33.5316	-0.336025	0	0	-1.16618
113	0	10.8881	0	0	11.1028	2.12104	-11.2166	-0.156646	0.00430737	0.0154331	-2.32308	4.16425e-15	0.449344	0	0	-0.00864109	0.723838	-5.39322	-2.92237	66.6662	366.602	589.359	395.235	395.235	395.235	-2.15128	-68.2435	2.54561	-26.752	357.148	199.173	185.567	185.567	185.567	-68.2704	3.12171	0.331803	33.6408	-0.140229	0.13304	1.15336	0.125653	2.54609	-386.387	49.4436	-1.56328	0	0	-1.37623
114	0	9.155	0	0	9.30757	2.03082	-10.3436	-0.149856	0.0121771	0.0169127	-0.334244	2.56261e-15	1.57828	0	0	-0.00486147	0.794947	-3.71796	-2.3698	53.6006	366.733	592.905	396.578	396.578	396.578	-1.86873	-66.256	2.15232	-43.8064	357.41	199.135	185.567	185.567	185.567	-66.2774	2.66907	0.366967	31.9144	-0.439401	-0.362159	1.14127	0.199391	2.36467	-407.048	65.667	-3.33357	0	0	-1.36968
115	0	7.16555	0	0	7.25947	1.91361	-9.20217	-0.140584	0.0191974	0.0105162	1.90768	2.21317e-15	2.50085	0	0	0.00162175	0.862069	-2.13657	-1.3288	41.1678	366.869	597.066	397.894	397.895	397.894	-1.5959	-64.0418	1.74617	-60.6436	357.763	198.952	185.567	185.567	185.567	-64.0582	2.2075	0.405059	30.2839	-0.776795	-1.31332	1.05622	0.261901	2.20242	-386.678	80.7828	-5.3587	0	0	-1.20197
116	0	4.88828	0	0	4.93462	1.77549	-7.84768	-0.130176	0.0233829	-0.0026389	4.00857	9.31859e-16	2.91475	0	0	0.011187	0.953702	-0.643557	0.062392	29.3497	367.078	601.744	399.139	399.139	399.139	-1.35771	-61.5698	1.37095	-77.3183	358.223	198.574	185.567	185.567	185.567	-61.5822	1.78391	0.442526	28.7543	-1.16167	-2.58402	0.928972	0.301439	2.05999	-340.054	91.1756	-7.03582	0	0	-0.957854
117	0	2.28969	0	0	2.30384	1.62415	-6.35328	-0.120707	0.0234115	-0.0207645	5.42568	-1.63075e-15	2.61637	0	0	0.0222624	1.08914	0.775074	1.63147	18.0776	367.42	606.848	400.278	400.278	400.278	-1.17822	-58.8111	1.06742	-93.9183	358.795	197.968	185.567	185.567	185.567	-58.8207	1.44308	0.480476	27.3184	-1.59785	-4.00574	0.796788	0.310166	1.93446	-285.598	93.6061	-8.01842	0	0	-0.718721
118	0	-0.655185	0	0	-0.657481	1.4672	-4.79434	-0.114646	0.0192152	-0.0425065	5.5464	-1.16482e-16	1.57578	0	0	0.0300715	1.27609	2.1359	3.20655	7.26814	367.93	612.299	401.294	401.294	401.294	-1.07899	-55.7464	0.867525	-110.545	359.46	197.138	185.567	185.567	185.567	-55.7546	1.2218	0.526781	25.9641	-2.08174	-5.41172	0.689403	0.288181	1.82124	-238.605	86.704	-8.34435	0	0	-0.537113
119	0	-3.95113	0	0	-3.95746	1.31111	-3.23677	-0.114255	0.0117081	-0.0668107	3.79726	2.50437e-15	-0.0781	0	0	0.0269673	1.51143	3.45296	4.64499	-3.14251	368.614	618.019	402.185	402.185	402.185	-1.07696	-52.3734	0.791205	-127.294	360.184	196.133	185.567	185.567	185.567	-52.3816	1.14447	0.595935	24.6805	-2.60163	-6.66487	0.628466	0.240856	1.71589	-209.941	71.0537	-8.29297	0	0	-0.437276
120	0	-7.5726	0	0	-7.57608	1.16067	-1.73091	-0.121496	0.00234603	-0.093269	-0.279824	-2.6791e-15	-2.09141	0	0	0.00438152	1.78421	4.73423	5.85195	-13.175	369.453	623.93	402.963	402.963	402.963	-1.18273	-48.7138	0.845206	-144.23	360.915	195.056	185.567	185.567	185.567	-48.7239	1.22029	0.707047	23.4625	-3.13922	-7.67548	0.621509	0.176084	1.61534	-203.865	48.2554	-8.08212	0	0	-0.415646
121	0	-11.4547	0	0	-11.4549	1.01906	-0.311256	-0.138556	-0.00762767	-0.120673	-6.99025	-3.49447e-15	-4.16182	0	0	-0.0438706	2.0794	5.97953	6.78593	-22.797	370.411	629.94	403.653	403.653	403.653	-1.39871	-44.8192	1.02299	-161.365	361.602	194.069	185.567	185.567	185.567	-44.8336	1.44167	0.880112	22.3137	-3.67189	-8.40606	0.668994	0.101306	1.51854	-221.699	19.9272	-7.66254	0	0	-0.455725
122	0	-15.486	0	0	-15.4884	0.888177	1.00119	-0.165941	-0.016516	-0.146732	-16.2101	9.31859e-16	-5.88565	0	0	-0.116101	2.38139	7.18016	7.45418	-31.925	371.444	635.947	404.285	404.285	404.285	-1.71847	-40.7772	1.30482	-178.63	362.199	193.383	185.567	185.567	185.567	-40.7996	1.78384	1.13172	21.246	-4.17505	-8.86606	0.763975	0.0217191	1.42164	-262.182	-12.4241	-6.79238	0	0	-0.531348
123	0	-19.5065	0	0	-19.5214	0.769119	2.19422	-0.200981	-0.022434	-0.167912	-27.1954	-1.39779e-15	-6.80946	0	0	-0.198611	2.67638	8.31968	7.90098	-40.435	372.505	641.826	404.894	404.894	404.894	-2.1255	-36.7142	1.65854	-195.852	362.68	193.235	185.567	185.567	185.567	-36.7491	2.20591	1.46905	20.279	-4.62436	-9.09998	0.896012	-0.0592284	1.31833	-322.422	-47.2583	-5.1609	0	0	-0.610288
124	0	-23.3192	0	0	-23.3592	0.662709	3.25893	-0.237217	-0.0241211	-0.181248	-38.5586	-5.12523e-15	-6.56316	0	0	-0.267098	2.9535	9.37598	8.19292	-48.1781	373.545	647.442	405.511	405.511	405.511	-2.59219	-32.7866	2.0412	-212.76	363.054	193.84	185.567	185.567	185.567	-32.8392	2.65436	1.88387	19.437	-4.99724	-9.17273	1.04721	-0.138928	1.20192	-394.98	-82.7765	-2.60661	0	0	-0.652429
125	0	-26.7144	0	0	-26.7915	0.57004	4.18433	-0.266897	-0.0214902	-0.185345	-48.6317	-2.21317e-15	-4.98913	0	0	-0.296583	3.20472	10.3242	8.40293	-54.9986	374.515	652.647	406.16	406.16	406.16	-3.08095	-29.1612	2.40228	-229.02	363.366	195.338	185.567	185.567	185.567	-29.2353	3.0691	2.34996	18.7455	-5.27418	-9.15434	1.19663	-0.215304	1.0679	-469.295	-117.165	0.781779	0	0	-0.621501
126	0	-29.5029	0	0	-29.6245	0.492892	4.95309	-0.285374	-0.014557	-0.18109	-56.0751	1.86372e-15	-2.12169	0	0	-0.274322	3.42403	11.14	8.59595	-60.7531	375.366	657.289	406.857	406.857	406.857	-3.54727	-25.9881	2.68843	-244.302	363.695	197.769	185.567	185.567	185.567	-26.0847	3.39103	2.82551	18.2269	-5.44012	-9.10666	1.32295	-0.285322	0.917614	-534.104	-147.749	4.55454	0	0	-0.498616
127	0	-31.542	0	0	-31.707	0.434194	5.53681	-0.291829	-0.00427535	-0.170406	-60.1261	-5.59116e-15	1.68365	0	0	-0.204462	3.60622	11.8035	8.81766	-65.3276	376.052	661.227	407.606	407.606	407.606	-3.94256	-23.3801	2.84873	-258.34	364.139	201.078	185.567	185.567	185.567	-23.4955	3.56786	3.2583	17.8968	-5.48549	-9.07331	1.41189	-0.346859	0.757372	-581.709	-172.366	8.16024	0	0	-0.294081
128	0	-32.7509	0	0	-32.947	0.39813	5.89488	-0.287461	0.00761465	-0.155599	-60.5497	-5.59116e-15	5.78281	0	0	-0.104709	3.74586	12.3017	9.08779	-68.651	376.533	664.334	408.406	408.406	408.406	-4.21768	-21.4012	2.84068	-270.962	364.804	205.141	185.567	185.567	185.567	-21.5268	3.55875	3.59314	17.7594	-5.40719	-9.07419	1.45373	-0.397186	0.595136	-607.551	-189.103	11.0168	0	0	-0.0430124
129	0	-33.1172	0	0	-33.3218	0.38975	5.97802	-0.274901	0.0191767	-0.1382	-57.6249	-5.59116e-15	9.41028	0	0	0.000670604	3.83701	12.6309	9.39791	-70.7038	376.779	666.51	409.245	409.245	409.245	-4.32829	-20.0613	2.63628	-282.101	365.785	209.807	185.567	185.567	185.567	-20.1846	3.33804	3.78102	17.8067	-5.20922	-9.1038	1.44989	-0.434303	0.4384	-612.491	-196.693	12.6475	0	0	0.205712
130	0	-32.6935	0	0	-32.8789	0.413994	5.73742	-0.257479	0.0285841	-0.118844	-52.0404	-6.52302e-15	11.8824	0	0	0.0890125	3.87374	12.7967	9.71412	-71.5197	376.769	667.683	410.108	410.108	410.108	-4.24128	-19.3176	2.22874	-291.783	367.15	214.921	185.567	185.567	185.567	-19.4247	2.89958	3.78731	18.0169	-4.903	-9.13417	1.40748	-0.456661	0.294708	-600.777	-194.876	12.8007	0	0	0.4074
131	0	-31.5869	0	0	-31.7291	0.474283	5.13826	-0.238783	0.034673	-0.0973474	-44.7695	-1.86372e-15	12.8195	0	0	0.145646	3.85121	12.8134	9.98383	-71.1799	376.497	667.812	410.978	410.978	410.978	-3.94128	-19.0817	1.63686	-300.105	368.928	220.337	185.567	185.567	185.567	-19.1615	2.26027	3.59765	18.3561	-4.50631	-9.12083	1.34112	-0.463477	0.168572	-579.846	-183.97	11.4066	0	0	0.534867
132	0	-29.9412	0	0	-30.029	0.571105	4.17371	-0.222002	0.036894	-0.073643	-36.898	2.79558e-15	12.2238	0	0	0.166984	3.7673	12.7011	10.145	-69.8011	375.967	666.884	411.833	411.833	411.833	-3.43497	-19.2347	0.903748	-307.201	371.107	225.921	185.567	185.567	185.567	-19.2818	1.45975	3.2201	18.7813	-4.04264	-9.01124	1.2646	-0.45813	0.0647667	-556.928	-166.034	8.71567	0	0	0.583797
133	0	-27.9178	0	0	-27.9561	0.701211	2.87391	-0.210054	0.0360275	-0.0478068	-29.5151	1.86372e-15	10.4992	0	0	0.160042	3.62417	12.4828	10.1357	-67.5197	375.2	664.911	412.649	412.649	412.649	-2.75085	-19.6442	0.0889718	-313.21	373.639	231.54	185.567	185.567	185.567	-19.6609	0.554702	2.68211	19.2448	-3.54037	-8.75312	1.19176	-0.443611	-0.0129502	-539.315	-143.03	5.12352	0	0	0.567438
134	0	-25.6761	0	0	-25.6833	0.857802	1.3057	-0.205009	0.0334972	-0.0211761	-23.542	4.19337e-15	8.25127	0	0	0.138081	3.42931	12.1808	9.90282	-64.4749	374.225	661.925	413.395	413.395	413.396	-1.93277	-20.1838	-0.743345	-318.246	376.452	237.066	185.567	185.567	185.567	-20.1791	-0.391268	2.02261	19.7	-3.03204	-8.3019	1.13319	-0.420688	-0.0571191	-532.073	-116.32	1.08506	0	0	0.506197
135	0	-23.3557	0	0	-23.3564	1.03163	-0.437403	-0.207579	0.0306835	0.00439328	-19.5896	-2.32965e-15	6.06526	0	0	0.114421	3.19557	11.8138	9.40862	-60.7923	373.088	657.973	414.036	414.036	414.036	-1.02976	-20.7483	-1.53651	-322.375	379.469	242.373	185.567	185.567	185.567	-20.7354	-1.31892	1.28249	20.1064	-2.55258	-7.6266	1.09386	-0.388902	-0.0586512	-537.388	-87.0024	-2.90289	0	0	0.42023
136	0	-21.0638	0	0	-21.0808	1.21256	-2.25067	-0.217639	0.0284138	0.0267452	-17.952	5.12523e-15	4.34394	0	0	0.0980057	2.94033	11.3947	8.63616	-56.5708	371.841	653.123	414.529	414.529	414.529	-0.0863031	-21.2638	-2.24857	-325.608	382.622	247.352	185.567	185.567	185.567	-21.2571	-2.18152	0.496754	20.4349	-2.13645	-6.7141	1.07547	-0.347139	-0.00855047	-555.514	-55.9377	-6.4054	0	0	0.327251
137	0	-18.869	0	0	-18.9176	1.39094	-4.03406	-0.23395	0.0273143	0.0442856	-18.5665	9.31859e-16	3.30047	0	0	0.0920563	2.68433	10.9293	7.59284	-51.873	370.544	647.457	414.831	414.831	414.831	0.864026	-21.6914	-2.85385	-327.897	385.862	251.921	185.567	185.567	185.567	-21.7042	-2.94781	-0.309479	20.6718	-1.81498	-5.57225	1.07544	-0.294355	0.101985	-584.598	-24.1388	-9.06677	0	0	0.243633
138	0	-16.8014	0	0	-16.8875	1.55888	-5.70603	-0.255004	0.0271925	0.0565586	-21.1227	-4.04776e-15	2.91232	0	0	0.0955406	2.44988	10.4157	6.31171	-46.7206	369.263	641.073	414.901	414.901	414.901	1.80197	-22.0246	-3.33997	-329.149	389.153	256.032	185.567	185.567	185.567	-22.0679	-3.60094	-1.12284	20.822	-1.61286	-4.23082	1.08827	-0.230967	0.278215	-621.713	6.73436	-10.5844	0	0	0.187493
139	0	-14.8585	0	0	-14.9797	1.7109	-7.21107	-0.278948	0.0272155	0.0638607	-25.1056	4.77578e-15	2.98622	0	0	0.10554	2.25875	9.84456	4.84915	-41.096	368.06	634.095	414.706	414.706	414.706	2.72146	-22.2846	-3.70359	-329.239	392.478	259.674	185.567	185.567	185.567	-22.3665	-4.13529	-1.94004	20.911	-1.54526	-2.73915	1.10495	-0.157512	0.520839	-662.128	34.9635	-10.7677	0	0	0.179602
140	0	-13.0127	0	0	-13.1605	1.844	-8.5208	-0.303338	0.0266266	0.0675131	-29.8292	-1.28131e-15	3.28405	0	0	0.11914	2.13012	9.20082	3.2796	-34.9497	366.987	626.666	414.229	414.229	414.229	3.62528	-22.5138	-3.94705	-328.02	395.825	262.865	185.567	185.567	185.567	-22.64	-4.5533	-2.76359	20.9837	-1.61566	-1.16114	1.11678	-0.0746613	0.824826	-700.896	58.8611	-9.52952	0	0	0.242646
141	0	-11.222	0	0	-11.3846	1.95762	-9.63173	-0.324621	0.0249465	0.0687912	-34.4561	3.72744e-15	3.57984	0	0	0.133705	2.07824	8.46496	1.68772	-28.212	366.086	618.954	413.469	413.469	413.469	4.52091	-22.7683	-4.07617	-325.342	399.182	265.644	185.567	185.567	185.567	-22.9424	-4.86328	-3.59832	21.1017	-1.81419	0.431914	1.11456	0.0183526	1.1788	-731.813	77.9448	-7.08783	0	0	0.396554
142	0	-9.44263	0	0	-9.60688	2.05329	-10.5615	-0.338662	0.0220668	0.0689972	-38.1328	5.12523e-15	3.68735	0	0	0.146508	2.11068	7.61552	0.158916	-20.8085	365.379	611.151	412.448	412.448	412.448	5.41776	-23.1074	-4.09968	-321.071	402.535	268.057	185.567	185.567	185.567	-23.3317	-5.07842	-4.44948	21.3367	-2.11783	1.96973	1.09191	0.120376	1.56489	-749.118	91.9589	-3.81966	0	0	0.648179
143	0	-7.64292	0	0	-7.79617	2.13432	-11.3446	-0.342542	0.0177069	0.0690238	-40.2535	-1.39779e-15	3.41204	0	0	0.154637	2.22697	6.6317	-1.22996	-12.6755	364.878	603.466	411.211	411.211	411.211	6.32541	-23.5823	-4.02931	-315.112	405.871	270.146	185.567	185.567	185.567	-23.8584	-5.21649	-5.32182	21.7619	-2.49223	3.3907	1.04811	0.230122	1.9633	-749.087	101.302	-0.228536	0	0	0.981392
144	0	-5.81235	0	0	-5.94323	2.20512	-12.0254	-0.335359	0.0112545	0.0695844	-40.5942	1.86372e-15	2.55502	0	0	0.155496	2.41837	5.49634	-2.41784	-3.77421	364.578	596.123	409.821	409.821	409.821	7.25101	-24.2277	-3.87936	-307.428	409.175	271.937	185.567	185.567	185.567	-24.5569	-5.29813	-6.21796	22.4418	-2.89487	4.64723	0.989671	0.34138	2.35182	-731.385	105.551	3.39706	0	0	1.35372
145	0	-3.96497	0	0	-4.06376	2.27032	-12.6492	-0.319043	0.0018495	0.071285	-39.3925	-5.59116e-15	0.961255	0	0	0.148093	2.6686	4.19882	-3.36348	5.90015	364.468	589.345	408.356	408.356	408.356	8.19576	-25.0578	-3.66507	-298.043	412.422	273.434	185.567	185.567	185.567	-25.4421	-5.3439	-7.13542	23.4211	-3.27945	5.70782	0.927848	0.444879	2.7084	-699.089	104.056	6.99379	0	0	1.70837
146	0	-2.13467	0	0	-2.1931	2.33362	-13.252	-0.297872	-0.0113043	0.074441	-37.2478	-5.59116e-15	-1.40522	0	0	0.133691	2.95587	2.73753	-4.04637	16.3129	364.531	583.35	406.903	406.903	406.903	9.15045	-26.0706	-3.40045	-287.029	415.576	274.617	185.567	185.567	185.567	-26.5119	-5.37027	-8.0627	24.7168	-3.60191	6.55618	0.876282	0.530745	3.01514	-657.901	96.2246	10.8073	0	0	1.99559
147	0	-0.364777	0	0	-0.375705	2.39679	-13.8506	-0.274668	-0.0266518	0.0794378	-34.6801	-2.79558e-15	-4.22185	0	0	0.114826	3.25556	1.12129	-4.46429	27.3903	364.747	578.335	405.547	405.547	405.547	10.0926	-27.2559	-3.09644	-274.483	418.578	275.445	185.567	185.567	185.567	-27.7556	-5.38664	-8.97655	26.3142	-3.82561	7.18784	0.84534	0.589761	3.25529	-613.672	82.8139	14.7125	0	0	2.18959
148	0	1.30035	0	0	1.34277	2.45928	-14.4397	-0.251703	-0.0416815	0.0860874	-32.1429	1.86372e-15	-6.96854	0	0	0.0948931	3.54333	-0.631308	-4.6262	39.0271	365.093	574.468	404.358	404.358	404.358	10.9907	-28.6017	-2.76069	-260.506	421.358	275.855	185.567	185.567	185.567	-29.1592	-5.39522	-9.84585	28.1689	-3.92661	7.60336	0.842846	0.616948	3.42055	-571.989	65.7221	18.4836	0	0	2.29348
149	0	2.82132	0	0	2.92085	2.51849	-14.9949	-0.230819	-0.0538655	0.0937922	-29.9837	1.86372e-15	-9.08781	0	0	0.0771094	3.79759	-2.49482	-4.54059	51.0999	365.548	571.881	403.382	403.382	403.382	11.8121	-30.0973	-2.39845	-245.188	423.849	275.779	185.567	185.567	185.567	-30.7098	-5.39356	-10.6394	30.2163	-3.89671	7.79827	0.86987	0.610232	3.51142	-536.236	47.2554	21.9124	0	0	2.32661
150	0	4.16868	0	0	4.3259	2.57052	-15.4805	-0.21458	-0.0614423	0.100876	-28.5185	-1.86372e-15	-10.1505	0	0	0.0636608	4.00041	-4.44089	-4.20457	63.4811	366.089	570.668	402.635	402.635	402.635	12.5315	-31.7365	-2.01381	-228.603	426.002	275.153	185.567	185.567	185.567	-32.399	-5.37801	-11.3337	32.3838	-3.74368	7.7545	0.916341	0.573316	3.53496	-505.582	30.4336	24.7911	0	0	2.30226
151	0	5.32793	0	0	5.53936	2.61114	-15.858	-0.203815	-0.0628432	0.10568	-27.7906	-1.86372e-15	-9.88404	0	0	0.0544912	4.13697	-6.44135	-3.60134	76.0452	366.695	570.888	402.101	402.101	402.101	13.1363	-33.5217	-1.60983	-210.799	427.795	273.934	185.567	185.567	185.567	-34.2274	-5.34632	-11.9172	34.6025	-3.4884	7.43971	0.961321	0.515957	3.50334	-474.761	19.1475	26.5806	0	0	2.21317
152	0	6.29946	0	0	6.55763	2.63696	-16.0973	-0.198045	-0.0569179	0.106817	-27.625	0	-8.23548	0	0	0.047835	4.1947	-8.4692	-2.70816	88.6643	367.348	572.563	401.736	401.736	401.736	13.6302	-35.4629	-1.18758	-191.802	429.242	272.12	185.567	185.567	185.567	-36.2049	-5.29894	-12.3943	36.815	-3.15922	6.81579	0.979483	0.451666	3.42725	-436.122	17.3729	26.4247	0	0	2.03552
153	0	7.09448	0	0	7.38882	2.64635	-16.1841	-0.196268	-0.0448719	0.103456	-27.7373	-9.31859e-16	-5.55061	0	0	0.0414037	4.16364	-10.4976	-1.51183	101.198	368.04	575.676	401.481	401.481	401.481	14.0336	-37.5737	-0.744729	-171.632	430.395	269.752	185.567	185.567	185.567	-38.3465	-5.23897	-12.7863	38.978	-2.78587	5.85381	0.948164	0.388135	3.31535	-382.169	25.9711	24.0361	0	0	1.74622
154	0	7.72926	0	0	8.04769	2.63951	-16.1208	-0.19811	-0.0299	0.0958361	-27.8902	9.31859e-16	-2.4905	0	0	0.033822	4.03885	-12.4974	-0.0263194	113.481	368.772	580.166	401.273	401.272	401.273	14.379	-39.8651	-0.275119	-150.313	431.331	266.913	185.567	185.567	185.567	-40.6659	-5.17098	-13.1263	41.0605	-2.39546	4.55128	0.856729	0.328986	3.17447	-308.833	42.7843	19.794	0	0	1.34587
155	0	8.22094	0	0	8.55129	2.61795	-15.9212	-0.203624	-0.0155115	0.0843294	-27.9206	5.59116e-15	0.204066	0	0	0.0250481	3.82412	-14.4352	1.69366	125.318	369.554	585.919	401.056	401.056	401.056	14.7003	-42.3418	0.229994	-127.884	432.137	263.718	185.567	185.567	185.567	-43.171	-5.09955	-13.4501	43.0387	-2.01027	2.94664	0.708792	0.271992	3.00775	-216.146	62.8015	14.4702	0	0	0.865378
156	0	8.58422	0	0	8.91531	2.58372	-15.6033	-0.211819	-0.00456364	0.0698068	-27.6298	6.98895e-15	1.88328	0	0	0.0159153	3.53527	-16.2718	3.54826	136.483	370.394	592.767	400.793	400.793	400.793	15.0242	-45.0001	0.779298	-104.395	432.886	260.303	185.567	185.567	185.567	-45.8607	-5.02832	-13.7864	44.8888	-1.64743	1.12642	0.518254	0.211453	2.81877	-108.072	79.4445	8.93897	0	0	0.363111
157	0	8.82658	0	0	9.14865	2.53893	-15.186	-0.221578	0.000919292	0.0529529	-26.893	-4.19337e-15	2.07062	0	0	0.00768836	3.20169	-17.9637	5.3984	146.738	371.291	600.483	400.461	400.461	400.461	15.363	-47.824	1.37792	-79.9144	433.622	256.813	185.567	185.567	185.567	-48.7208	-4.95959	-14.1504	46.5818	-1.31909	-0.77732	0.303017	0.142949	2.61121	8.24782	86.9728	3.82654	0	0	-0.0882311
158	0	8.94415	0	0	9.24885	2.48555	-14.6863	-0.231963	-0.000433325	0.0344552	-25.7041	4.19337e-15	0.492361	0	0	0.00161465	2.86463	-19.4663	7.08203	155.854	372.226	608.797	400.058	400.058	400.058	15.7106	-50.7841	2.02385	-54.5249	434.345	253.382	185.567	185.567	185.567	-51.7219	-4.89361	-14.5385	48.0833	-1.03221	-2.60109	0.0878171	0.0660558	2.39257	121.997	81.8292	-0.314674	0	0	-0.414943
159	0	8.92019	0	0	9.20041	2.42517	-14.1185	-0.242248	-0.00884011	0.0147541	-24.1748	6.98895e-15	-2.84417	0	0	-0.00140769	2.57168	-20.7392	8.43882	163.638	373.163	617.415	399.596	399.596	399.596	16.0394	-53.8372	2.70524	-28.3231	435.012	250.13	185.567	185.567	185.567	-54.8183	-4.82675	-14.9254	49.3576	-0.788564	-4.17454	-0.099466	-0.0106991	2.17321	220.747	64.9816	-3.32886	0	0	-0.571418
160	0	8.72685	0	0	8.97658	2.35897	-13.4926	-0.252333	-0.0234512	-0.00561061	-22.555	9.31859e-16	-7.63779	0	0	-0.00101388	2.36806	-21.7518	9.33789	169.962	374.06	626.043	399.099	399.099	399.099	16.3003	-56.9305	3.39903	-1.41195	435.527	247.15	185.567	185.567	185.567	-57.9515	-4.74947	-15.2638	50.3739	-0.585096	-5.3502	-0.233744	-0.0783008	1.96437	292.984	39.9184	-5.13901	0	0	-0.556515
161	0	8.33084	0	0	8.54512	2.28736	-12.8118	-0.262422	-0.0421474	-0.0266509	-21.1634	9.31859e-16	-13.277	0	0	0.00242022	2.28708	-22.4874	9.70219	174.782	374.883	634.42	398.603	398.603	398.603	16.4259	-60.0078	4.07063	26.1074	435.756	244.514	185.567	185.567	185.567	-61.0561	-4.64581	-15.4881	51.1134	-0.415472	-6.03094	-0.296959	-0.126388	1.77594	331.319	12.2727	-5.90871	0	0	-0.416803
162	0	7.70174	0	0	7.87692	2.20964	-12.0688	-0.271977	-0.061431	-0.0495098	-20.2379	3.72744e-15	-18.8632	0	0	0.00771975	2.34277	-22.9459	9.52267	178.143	375.615	642.337	398.146	398.146	398.146	16.339	-63.0171	4.67424	54.1394	435.535	242.281	185.567	185.567	185.567	-64.0684	-4.49621	-15.521	51.5748	-0.271815	-6.18752	-0.28946	-0.151362	1.61406	336.632	-13.0768	-5.89164	0	0	-0.226859
163	0	6.82014	0	0	6.95426	2.12392	-11.2443	-0.28008	-0.0765266	-0.0765299	-19.9109	5.59116e-15	-23.2915	0	0	0.0127957	2.52748	-23.1444	8.85752	180.177	376.264	649.654	397.77	397.77	397.77	15.9651	-65.9162	5.15443	82.5845	434.699	240.509	185.567	185.567	185.567	-66.9352	-4.28353	-15.2841	51.7771	-0.146623	-5.86025	-0.224407	-0.152539	1.4821	316.873	-32.1363	-5.60754	0	0	-0.053961
164	0	5.68532	0	0	5.77896	2.02753	-10.3117	-0.286586	-0.0826147	-0.111206	-20.2513	1.11823e-14	-25.4713	0	0	0.0144935	2.81457	-23.1157	7.8183	181.089	376.852	656.293	397.515	397.515	397.515	15.2477	-68.6757	5.45119	111.317	433.104	239.268	185.567	185.567	185.567	-69.6205	-4.00018	-14.7111	51.7585	-0.0334127	-5.14658	-0.129414	-0.13397	1.37899	286.269	-42.9395	-5.58892	0	0	0.0664735
165	0	4.32434	0	0	4.38138	1.91811	-9.2462	-0.291391	-0.0761927	-0.156503	-21.1276	7.45487e-15	-24.5788	0	0	0.00929259	3.16517	-22.9057	6.54809	181.137	377.403	662.23	397.41	397.41	397.41	14.1636	-71.2823	5.50899	140.154	430.662	238.651	185.567	185.567	185.567	-72.1123	-3.65309	-13.7621	51.5734	0.0726732	-4.17956	-0.031814	-0.100089	1.30316	259.712	-45.0926	-6.2074	0	0	0.134272
166	0	2.79882	0	0	2.82661	1.79477	-8.03732	-0.292618	-0.0560487	-0.213573	-22.0021	2.79558e-15	-20.2733	0	0	-0.00450903	3.53617	-22.5689	5.19857	180.611	377.935	667.483	397.476	397.476	397.476	12.732	-73.7411	5.2889	168.833	427.359	238.776	185.567	185.567	185.567	-74.4258	-3.26376	-12.4352	51.2858	0.175503	-3.10502	0.0409723	-0.0553978	1.24614	251.232	-39.11	-7.66034	0	0	0.16795
167	0	1.20347	0	0	1.21176	1.65909	-6.69918	-0.286072	-0.0240993	-0.280669	-21.9188	-1.86372e-15	-12.8728	0	0	-0.0244667	3.88752	-22.1636	3.91002	179.805	378.452	672.09	397.717	397.717	397.717	11.0171	-76.0717	4.78067	196.998	423.278	239.766	185.567	185.567	185.567	-76.5976	-2.86272	-10.7738	50.9631	0.277719	-2.06086	0.0713323	-0.00351406	1.19551	270.116	-26.274	-9.84156	0	0	0.182514
168	0	-0.347171	0	0	-0.348637	1.51553	-5.27523	-0.266171	0.0143437	-0.353232	-19.7129	5.82412e-16	-3.40808	0	0	-0.0439006	4.18712	-21.7467	2.79725	179.002	378.947	676.098	398.126	398.126	398.125	9.12175	-78.2987	4.01094	224.208	418.6	241.699	185.567	185.567	185.567	-78.6712	-2.48037	-8.86738	50.6682	0.380881	-1.16223	0.051416	0.0484107	1.13417	319.966	-9.46653	-12.3932	0	0	0.175827
169	0	-1.74306	0	0	-1.74696	1.37091	-3.83414	-0.22765	0.0523173	-0.425066	-14.3575	3.02854e-15	6.6144	0	0	-0.0552845	4.41315	-21.3689	1.94292	178.452	379.408	679.556	398.675	398.675	398.675	7.17211	-80.4351	3.04412	249.969	413.585	244.56	185.567	185.567	185.567	-80.6754	-2.13828	-6.84127	50.4544	0.484516	-0.493657	-0.0146846	0.0950245	1.04793	398.521	8.36392	-15.0658	0	0	0.129641
170	0	-2.90699	0	0	-2.90968	1.23323	-2.45763	-0.168863	0.0820485	-0.490204	-5.46658	3.9604e-15	15.4677	0	0	-0.0545277	4.5537	-21.0711	1.39659	178.361	379.823	682.505	399.33	399.33	399.33	5.29759	-82.4664	1.97499	273.785	408.538	248.179	185.567	185.567	185.567	-82.6047	-1.84454	-4.83896	50.3599	0.586122	-0.107246	-0.121013	0.128601	0.927847	500.673	23.1508	-17.7867	0	0	0.0227828
171	0	-3.81523	0	0	-3.81607	1.10991	-1.22219	-0.0930596	0.0970627	-0.544632	6.46669	-9.31859e-16	21.6417	0	0	-0.0425714	4.60546	-20.8825	1.17525	178.886	380.182	684.975	400.047	400.047	400.047	3.60845	-84.3404	0.913204	295.207	403.75	252.222	185.567	185.567	185.567	-84.4088	-1.59436	-2.99774	50.4061	0.681152	-0.0228017	-0.260234	0.145001	0.775406	619.912	31.7403	-20.8427	0	0	-0.155218
172	0	-4.50137	0	0	-4.5014	1.00596	-0.179968	-0.00737177	0.0944993	-0.586793	20.159	-6.98895e-16	24.2833	0	0	-0.0231409	4.57195	-20.8187	1.26424	180.119	380.484	686.982	400.778	400.778	400.778	2.17696	-85.9696	-0.0376304	313.876	399.442	256.207	185.567	185.567	185.567	-85.9959	-1.37429	-1.42369	50.5949	0.764042	-0.228642	-0.428473	0.142028	0.599962	750.354	32.4353	-24.6679	0	0	-0.394934
173	0	-5.04487	0	0	-5.04519	0.922896	0.653079	0.0791872	0.0762094	-0.617524	33.8093	-1.63075e-15	23.4141	0	0	0.000843619	4.462	-20.8809	1.61885	182.089	380.729	688.52	401.478	401.478	401.478	1.02817	-87.2427	-0.799911	329.536	395.722	259.568	185.567	185.567	185.567	-87.2479	-1.16748	-0.174348	50.9094	0.829276	-0.683194	-0.624028	0.124415	0.416089	887.278	26.5537	-29.509	0	0	-0.663918
174	0	-5.54859	0	0	-5.55	0.858851	1.29518	0.156865	0.0475483	-0.638895	45.3406	3.37799e-15	19.7936	0	0	0.0283259	4.28827	-21.0575	2.16787	184.757	380.921	689.559	402.109	402.109	402.109	0.143953	-88.0443	-1.33393	342.02	392.58	261.734	185.567	185.567	185.567	-88.0417	-0.958066	0.744823	51.315	0.87313	-1.31887	-0.844471	0.0985077	0.241564	1026.13	16.3049	-35.0345	0	0	-0.90742
175	0	-6.11307	0	0	-6.11606	0.810117	1.78356	0.215408	0.0154697	-0.653521	52.5958	-1.28131e-15	14.6073	0	0	0.0568582	4.06616	-21.3248	2.82003	188.021	381.061	690.046	402.637	402.637	402.637	-0.522743	-88.2759	-1.63831	351.224	389.909	262.21	185.567	185.567	185.567	-88.273	-0.733856	1.37048	51.7624	0.894891	-2.04875	-1.08361	0.0741032	0.0978658	1161.41	4.64758	-40.4212	0	0	-1.05478
176	0	-6.80965	0	0	-6.81449	0.77322	2.15315	0.244049	-0.0140222	-0.663589	53.5793	-6.87246e-15	9.06264	0	0	0.0782749	3.81229	-21.6508	3.47296	191.728	381.143	689.9	403.042	403.042	403.042	-1.02926	-87.8804	-1.74133	357.079	387.554	260.659	185.567	185.567	185.567	-87.881	-0.488324	1.7639	52.1926	0.898248	-2.77601	-1.32977	0.0582347	0.00635776	1285.55	-6.8742	-44.559	0	0	-1.03265
177	0	-7.65326	0	0	-7.66014	0.746731	2.41838	0.233347	-0.0362908	-0.669843	46.9434	5.67852e-15	4.22019	0	0	0.0797928	3.54325	-21.9976	4.02333	195.685	381.154	689.023	403.307	403.307	403.307	-1.42667	-86.8663	-1.68924	359.529	385.349	256.974	185.567	185.567	185.567	-86.872	-0.222885	1.99289	52.5421	0.891495	-3.40422	-1.56368	0.0552935	-0.0116724	1387.82	-17.4484	-46.4063	0	0	-0.785756
178	0	-8.58025	0	0	-8.5889	0.732344	2.56239	0.179145	-0.0483401	-0.670358	32.6541	2.62085e-15	0.879702	0	0	0.0546866	3.27386	-22.3258	4.37691	199.677	381.074	687.309	403.426	403.426	403.426	-1.74696	-85.3276	-1.53574	358.542	383.161	251.339	185.567	185.567	185.567	-85.339	0.0499196	2.11634	52.7498	0.887279	-3.84731	-1.75996	0.0639914	0.0545802	1454.66	-26.8776	-45.3063	0	0	-0.30315
179	0	-9.44113	0	0	-9.45048	0.73493	2.53651	0.0871256	-0.0487812	-0.661101	12.5433	3.05766e-16	-0.507687	0	0	0.0157569	3.01582	-22.5976	4.45706	203.483	380.877	684.656	403.396	403.396	403.396	-1.99661	-83.4489	-1.33436	354.145	380.913	244.237	185.567	185.567	185.567	-83.4657	0.304628	2.17348	52.7628	0.901077	-4.03722	-1.89422	0.0793481	0.201326	1473.57	-34.3921	-41.4016	0	0	0.359581
180	0	-10.0211	0	0	-10.0291	0.761628	2.26924	-0.0258651	-0.0378992	-0.637675	-9.75786	-3.60367e-16	0.047197	0	0	-0.00454588	2.77628	-22.7807	4.21165	206.889	380.539	680.981	403.22	403.22	403.22	-2.15938	-81.4825	-1.13214	346.48	378.6	236.381	185.567	185.567	185.567	-81.5032	0.506658	2.17973	52.5434	0.948823	-3.92947	-1.94783	0.0963269	0.412872	1437.34	-37.9399	-35.8878	0	0	1.08149
181	0	-10.0898	0	0	-10.0942	0.82026	1.68194	-0.136527	-0.0179355	-0.59706	-29.8029	-2.03844e-15	1.99966	0	0	0.024146	2.55642	-22.8509	3.6187	209.711	380.035	676.241	402.908	402.908	402.908	-2.20913	-79.6973	-0.961066	335.825	376.283	228.57	185.567	185.567	185.567	-79.7195	0.624826	2.1298	52.0744	1.04499	-3.50782	-1.91419	0.108824	0.662637	1346.52	-34.9074	-30.8218	0	0	1.7082
182	0	-9.46668	0	0	-9.4674	0.91734	0.708788	-0.22365	0.00684445	-0.537401	-43.8246	-5.35819e-15	4.40951	0	0	0.102381	2.35074	-22.7955	2.69156	211.799	379.353	670.441	402.473	402.473	402.473	-2.12913	-78.3134	-0.82779	322.574	374.064	221.51	185.567	185.567	185.567	-78.3342	0.649544	2.00826	51.3634	1.20032	-2.7884	-1.78849	0.112287	0.928279	1204.18	-23.3344	-28.1732	0	0	2.09357
183	0	-8.07683	0	0	-8.07739	1.05582	-0.679915	-0.276094	0.0304558	-0.457481	-50.012	-6.05709e-15	6.25982	0	0	0.195594	2.14666	-22.6147	1.48535	213.059	378.486	663.652	401.937	401.937	401.937	-1.93029	-77.4476	-0.707126	307.179	372.05	215.669	185.567	185.567	185.567	-77.4647	0.607358	1.80325	50.4452	1.41984	-1.82572	-1.56642	0.102506	1.19244	1012.52	-3.72037	-28.673	0	0	2.13258
184	0	-5.9714	0	0	-5.9769	1.2329	-2.45433	-0.297606	0.0471998	-0.358162	-49.1152	4.6593e-15	6.8848	0	0	0.260282	1.92488	-22.3237	0.104072	213.459	377.444	656.01	401.322	401.322	401.322	-1.65922	-77.0955	-0.548211	290.106	370.317	211.222	185.567	185.567	185.567	-77.1084	0.560796	1.51833	49.3813	1.70122	-0.719805	-1.24308	0.0778868	1.4506	773.096	21.6672	-31.3902	0	0	1.79105
185	0	-3.30002	0	0	-3.31029	1.43876	-4.51099	-0.297507	0.055649	-0.245756	-43.275	-2.32965e-16	6.37732	0	0	0.273786	1.66116	-21.9506	-1.2968	213.043	376.245	647.72	400.653	400.653	400.653	-1.38994	-77.1616	-0.293925	271.822	368.889	208.1	185.567	185.567	185.567	-77.1713	0.590075	1.176	48.2551	2.03362	0.380566	-0.834103	0.0430234	1.70675	498.865	51.3583	-34.6678	0	0	1.15538
186	0	-0.261295	0	0	-0.26309	1.65763	-6.6847	-0.280819	0.0573066	-0.133176	-34.5413	-4.6593e-15	5.25482	0	0	0.239146	1.33049	-21.5328	-2.52085	211.919	374.914	639.041	399.947	399.947	399.947	-1.19717	-77.5071	0.0965653	252.796	367.751	206.083	185.567	185.567	185.567	-77.515	0.763305	0.808051	47.163	2.39818	1.28716	-0.388855	0.00646689	1.96176	221.618	83.7271	-37.1304	0	0	0.441083
187	0	2.9357	0	0	2.97057	1.87091	-8.7845	-0.253535	0.0530265	-0.0351609	-24.8823	-2.21317e-15	3.87536	0	0	0.176215	0.914074	-21.1082	-3.36091	210.233	373.488	630.258	399.212	399.212	399.212	-1.12728	-77.9838	0.630227	233.473	366.873	204.876	185.567	185.567	185.567	-77.9911	1.10872	0.443385	46.2005	2.76821	1.80187	0.0234981	-0.0231597	2.22092	-17.9299	114.989	-37.8081	0	0	-0.108418
188	0	6.09734	0	0	6.20438	2.06112	-10.6373	-0.224183	0.0462094	0.0368924	-16.0487	-5.35819e-15	2.63741	0	0	0.110117	0.407949	-20.7053	-3.64712	208.125	372.016	621.657	398.446	398.446	398.446	-1.18485	-78.4561	1.27338	214.224	366.223	204.174	185.567	185.567	185.567	-78.463	1.60325	0.103855	45.4443	3.11045	1.76429	0.336101	-0.0369969	2.48606	-183.096	143.637	-37.0172	0	0	-0.358912
189	0	9.0628	0	0	9.27149	2.21581	-12.1279	-0.199568	0.039158	0.0775382	-9.14026	5.12523e-15	1.68415	0	0	0.0579341	-0.170139	-20.3342	-3.2987	205.677	370.575	613.484	397.642	397.642	397.642	-1.33694	-78.814	1.96283	195.315	365.778	203.717	185.567	185.567	185.567	-78.8206	2.18315	-0.1968	44.936	3.38682	1.10398	0.503756	-0.0337932	2.75171	-251.53	167.767	-35.5082	0	0	-0.345158
190	0	11.7109	0	0	12.0343	2.33005	-13.2181	-0.18392	0.033149	0.0882672	-4.6533	-5.38731e-15	1.02933	0	0	0.0260069	-0.778636	-19.9831	-2.35981	202.879	369.267	605.923	396.793	396.794	396.794	-1.53273	-78.9798	2.62726	176.885	365.523	203.32	185.567	185.567	185.567	-78.9857	2.77009	-0.450427	44.6697	3.55797	-0.12338	0.520672	-0.0241359	3.00461	-223.844	183.812	-33.5584	0	0	-0.211885
191	0	13.9614	0	0	14.3941	2.40634	-13.9408	-0.177218	0.0274202	0.0761538	-2.45065	1.79092e-15	0.53484	0	0	0.0112564	-1.35727	-19.6212	-1.002	199.618	368.195	599.086	395.9	395.9	395.9	-1.72538	-78.9068	3.20893	158.958	365.45	202.884	185.567	185.567	185.567	-78.9122	3.29821	-0.652642	44.5893	3.58987	-1.73371	0.418166	-0.0239402	3.22598	-122.484	186.651	-30.4609	0	0	-0.0844394
192	0	15.7711	0	0	16.2948	2.45235	-14.3745	-0.17628	0.0208064	0.0502781	-1.97121	2.11124e-15	0.0522236	0	0	0.00664597	-1.83847	-19.2059	0.510053	195.701	367.44	593.011	394.981	394.981	394.981	-1.88471	-78.5759	3.67522	141.466	365.546	202.383	185.567	185.567	185.567	-78.5808	3.72876	-0.802429	44.5972	3.46135	-3.4504	0.248782	-0.0412222	3.40208	18.0773	173.35	-25.3822	0	0	0.00902819
193	0	17.1272	0	0	17.7185	2.47786	-14.6142	-0.177593	0.0124656	0.0190408	-2.58843	-3.50903e-15	-0.537432	0	0	0.00592165	-2.16199	-18.6906	1.8774	190.9	367.031	587.684	394.076	394.076	394.076	-1.99814	-77.9878	4.01807	124.293	365.788	201.836	185.567	185.567	185.567	-77.9923	4.04967	-0.902264	44.5708	3.17004	-4.96581	0.068987	-0.0705857	3.52619	162.064	145.65	-18.2984	0	0	0.116265
194	0	18.0395	0	0	18.6764	2.49214	-14.7482	-0.178572	0.00279472	-0.0116026	-3.77959	4.68842e-15	-1.25152	0	0	0.00524676	-2.28781	-18.0306	2.83041	184.999	366.948	583.064	393.25	393.25	393.25	-2.06542	-77.1572	4.24612	107.302	366.144	201.288	185.567	185.567	185.567	-77.1614	4.26692	-0.957412	44.3846	2.73215	-6.00678	-0.0734658	-0.0924948	3.60105	280.859	111.06	-10.4361	0	0	0.291647
195	0	18.5338	0	0	19.1984	2.50251	-14.8453	-0.178167	-0.00712006	-0.0379971	-5.20744	-1.86372e-15	-2.04196	0	0	0.00298853	-2.20475	-17.1874	3.18079	177.843	367.144	579.114	392.581	392.581	392.581	-2.09334	-76.1068	4.37591	90.3665	366.569	200.789	185.567	185.567	185.567	-76.111	4.39534	-0.974075	43.9286	2.17783	-6.38773	-0.145186	-0.0877041	3.63536	355.921	78.8489	-3.55866	0	0	0.543169
196	0	18.6459	0	0	19.3245	2.51364	-14.9496	-0.176353	-0.0160337	-0.0573771	-6.66761	2.32965e-15	-2.81391	0	0	-0.00111695	-1.93354	-16.1331	2.85494	169.364	367.569	575.82	392.148	392.148	392.148	-2.09237	-74.8642	4.42486	73.3833	367.016	200.385	185.567	185.567	185.567	-74.8688	4.45206	-0.957062	43.1241	1.54402	-6.04326	-0.126302	-0.0507538	3.63269	376.912	54.9344	1.12821	0	0	0.810256
197	0	18.4183	0	0	19.0999	2.52733	-15.0776	-0.172989	-0.022911	-0.067704	-7.95786	-4.6593e-16	-3.43691	0	0	-0.00651651	-1.52383	-14.8561	1.90787	159.603	368.187	573.206	392.016	392.016	392.016	-2.0736	-73.4597	4.4067	56.2865	367.441	200.115	185.567	185.567	185.567	-73.4651	4.45157	-0.908785	41.9328	0.868075	-5.03998	-0.0153263	0.00833667	3.59267	341.992	39.7324	3.58236	0	0	0.975389
198	0	17.8961	0	0	18.5696	2.5422	-15.2165	-0.167667	-0.0268584	-0.0682076	-8.84964	-1.63075e-15	-3.73946	0	0	-0.0120632	-1.0451	-13.3654	0.513955	148.709	368.969	571.331	392.223	392.223	392.223	-2.04489	-71.9244	4.3281	39.0539	367.807	199.999	185.567	185.567	185.567	-71.9311	4.40104	-0.830093	40.3611	0.1848	-3.56421	0.162873	0.0698489	3.50989	259.588	29.1349	4.73799	0	0	0.92041
199	0	17.1228	0	0	17.7749	2.55401	-15.3267	-0.159926	-0.0271421	-0.0602116	-9.11421	-1.16482e-15	-3.5451	0	0	-0.0164169	-0.572149	-11.6926	-1.06986	136.928	369.877	570.267	392.78	392.78	392.78	-2.00693	-70.2865	4.18731	21.7064	368.095	200.038	185.567	185.567	185.567	-70.295	4.29732	-0.722506	38.4553	-0.473355	-1.88236	0.361667	0.117557	3.38082	147.689	18.5509	5.56677	0	0	0.608081
200	0	16.1338	0	0	16.7479	2.55646	-15.3495	-0.150168	-0.023542	-0.0467237	-8.63904	5.82412e-16	-2.75798	0	0	-0.0187428	-0.169149	-9.88643	-2.56128	124.553	370.85	570.075	393.666	393.666	393.666	-1.95212	-68.5671	3.97617	4.29689	368.307	200.204	185.567	185.567	185.567	-68.5776	4.12778	-0.590645	36.2922	-1.0751	-0.282174	0.53136	0.147517	3.20868	28.5314	6.29645	6.31457	0	0	0.118584
201	0	14.9515	0	0	15.5086	2.54286	-15.2226	-0.139584	-0.016234	-0.0316235	-7.45979	-3.90216e-15	-1.39712	0	0	-0.0191148	0.122752	-8.00316	-3.7119	111.874	371.807	570.784	394.839	394.839	394.839	-1.86693	-66.7756	3.68576	-13.1076	368.466	200.441	185.567	185.567	185.567	-66.7876	3.87632	-0.443907	33.9651	-1.59138	0.986479	0.636634	0.166016	3.00536	-77.1921	-5.8959	6.52481	0	0	-0.391541
202	0	13.5822	0	0	14.064	2.50784	-14.8953	-0.12996	-0.00634005	-0.0188153	-5.76867	-1.65987e-15	0.333534	0	0	-0.0182921	0.290237	-6.09605	-4.35107	99.1375	372.673	572.375	396.236	396.236	396.236	-1.73687	-64.9072	3.31372	-30.4453	368.612	200.674	185.567	185.567	185.567	-64.9197	3.53195	-0.296604	31.5709	-1.99858	1.75422	0.663561	0.182595	2.78786	-154.272	-14.4389	5.62887	0	0	-0.77178
203	0	12.0176	0	0	12.4101	2.44878	-14.3409	-0.122716	0.0042306	-0.0110953	-3.82556	-3.49447e-16	2.08381	0	0	-0.016845	0.344829	-4.2069	-4.40696	86.5175	373.397	574.796	397.78	397.78	397.78	-1.55292	-62.9443	2.86913	-47.6736	368.797	200.826	185.567	185.567	185.567	-62.9559	3.09639	-0.165207	29.199	-2.2824	1.95157	0.618474	0.201221	2.57548	-195.678	-16.9868	3.63069	0	0	-0.946129
204	0	10.2377	0	0	10.5347	2.36641	-13.5631	-0.118194	0.0133719	-0.00979417	-1.8704	0	3.46042	0	0	-0.0144764	0.314511	-2.36227	-3.90593	74.1138	373.97	577.97	399.386	399.386	399.386	-1.3159	-60.8596	2.37334	-64.7765	369.07	200.831	185.567	185.567	185.567	-60.8689	2.58711	-0.0645162	26.9234	-2.43995	1.60694	0.523565	0.216907	2.38082	-203.525	-13.9792	1.11769	0	0	-0.928698
205	0	8.2155	0	0	8.4195	2.26457	-12.5943	-0.116242	0.0188773	-0.0147916	-0.150329	-9.31859e-16	4.08944	0	0	-0.0103743	0.233455	-0.574056	-2.95458	61.9616	374.416	581.814	400.967	400.967	400.967	-1.03707	-58.6203	1.85634	-81.765	369.466	200.646	185.567	185.567	185.567	-58.6266	2.03483	-0.00436735	24.798	-2.47956	0.82778	0.408012	0.2167	2.2106	-187.432	-9.07725	-1.00102	0	0	-0.791852
206	0	5.92212	0	0	6.04361	2.14909	-11.4869	-0.116783	0.0189792	-0.0251762	1.05408	-6.98895e-16	3.7174	0	0	-0.00438079	0.133239	1.15628	-1.71021	50.0545	374.777	586.244	402.445	402.445	402.445	-0.736739	-56.1932	1.35043	-98.6716	370	200.256	185.567	185.567	185.567	-56.1966	1.47734	0.0133244	22.8571	-2.41829	-0.229594	0.305304	0.188463	2.06568	-161.939	-7.14406	-1.94738	0	0	-0.622758
207	0	3.33417	0	0	3.38885	2.02645	-10.3011	-0.119685	0.0132965	-0.0394433	1.46142	1.16482e-15	2.32642	0	0	0.00186796	0.0373045	2.83234	-0.346339	38.3735	375.095	591.182	403.756	403.756	403.756	-0.441989	-53.5504	0.883718	-115.54	370.651	199.677	185.567	185.567	185.567	-53.5516	0.952503	-0.0033932	21.1168	-2.27874	-1.39428	0.243916	0.127622	1.94089	-141.986	-11.3585	-1.55859	0	0	-0.487324
208	0	0.440814	0	0	0.446436	1.90237	-9.09235	-0.125321	0.002778	-0.0565711	0.748528	3.0431e-15	0.13049	0	0	0.0042903	-0.0407049	4.4577	0.978714	26.916	375.4	596.55	404.861	404.861	404.861	-0.183797	-50.6745	0.475559	-132.411	371.371	198.958	185.567	185.567	185.567	-50.6747	0.492062	-0.0361877	19.5799	-2.08591	-2.51171	0.243006	0.036436	1.83226	-139	-23.1568	-0.0941344	0	0	-0.415703
209	0	-2.74917	0	0	-2.77555	1.78112	-7.90308	-0.134049	-0.0100879	-0.0755656	-1.37826	-1.16482e-15	-2.42971	0	0	-0.00275658	-0.0955812	6.03203	2.14514	15.718	375.702	602.263	405.746	405.746	405.746	0.00678582	-47.5636	0.135207	-149.313	372.082	198.176	185.567	185.567	185.567	-47.5636	0.117549	-0.0589999	18.2405	-1.86481	-3.46637	0.311879	-0.0760624	1.7315	-160.003	-41.4032	1.84035	0	0	-0.409299
210	0	-6.20159	0	0	-6.24518	1.66524	-6.76001	-0.146925	-0.0228827	-0.0958112	-5.20752	-1.86372e-15	-4.89325	0	0	-0.0247637	-0.127322	7.5489	3.08452	4.86641	376	608.221	406.429	406.429	406.429	0.103497	-44.2345	-0.136573	-166.248	372.698	197.441	185.567	185.567	185.567	-44.2346	-0.161412	-0.0433643	17.088	-1.63902	-4.19427	0.447733	-0.197746	1.6336	-206.374	-64.3129	3.77517	0	0	-0.447374
211	0	-9.85053	0	0	-9.89953	1.55572	-5.67467	-0.165551	-0.033726	-0.116548	-10.9438	0	-6.89105	0	0	-0.0646048	-0.137885	8.99501	3.78179	-5.50094	376.278	614.3	406.947	406.947	406.947	0.0882715	-40.7276	-0.344403	-183.176	373.141	196.888	185.567	185.567	185.567	-40.7276	-0.346197	0.0363155	16.1116	-1.42898	-4.68444	0.640153	-0.318728	1.53394	-275.603	-90.6644	5.47974	0	0	-0.500818
212	0	-13.5932	0	0	-13.6389	1.45241	-4.64699	-0.190336	-0.0410761	-0.136826	-18.4834	-4.19337e-15	-8.17096	0	0	-0.119177	-0.128677	10.3509	4.26747	-15.2055	376.514	620.355	407.356	407.356	407.357	-0.0470593	-37.1119	-0.495272	-200.001	373.345	196.68	185.567	185.567	185.567	-37.1114	-0.446642	0.198705	15.3021	-1.25093	-4.97088	0.868596	-0.428335	1.42942	-360.695	-118.617	6.82775	0	0	-0.537808
213	0	-17.2901	0	0	-17.3268	1.35478	-3.67309	-0.218668	-0.0440851	-0.155263	-27.207	-4.6593e-15	-8.63644	0	0	-0.177048	-0.0996573	11.5931	4.60162	-24.0469	376.679	626.213	407.722	407.722	407.722	-0.299079	-33.4857	-0.59711	-216.559	373.273	196.983	185.567	185.567	185.567	-33.4842	-0.478769	0.45191	14.6526	-1.11554	-5.11617	1.1056	-0.518954	1.31739	-451.217	-146.41	7.84255	0	0	-0.531838
214	0	-20.7757	0	0	-20.8008	1.26279	-2.75345	-0.245948	-0.0440909	-0.170348	-36.0887	-1.39779e-15	-8.44279	0	0	-0.221007	-0.0502319	12.6965	4.85376	-31.8269	376.742	631.689	408.108	408.108	408.108	-0.6526	-29.9688	-0.6606	-232.632	372.918	197.952	185.567	185.567	185.567	-29.9663	-0.464091	0.792108	14.1581	-1.02687	-5.19085	1.32334	-0.586617	1.19308	-535.664	-172.998	8.78624	0	0	-0.469179
215	0	-23.8771	0	0	-23.891	1.17712	-1.89573	-0.268413	-0.0425648	-0.180868	-44.0308	-6.05709e-15	-7.73322	0	0	-0.235587	0.0187512	13.6378	5.08384	-38.3716	376.667	636.596	408.567	408.567	408.568	-1.0854	-26.688	-0.702844	-247.967	372.3	199.694	185.567	185.567	185.567	-26.6846	-0.429503	1.20732	13.8136	-0.982493	-5.25409	1.49915	-0.628334	1.05715	-604.282	-196.591	9.9201	0	0	-0.352806
216	0	-26.4347	0	0	-26.4401	1.09919	-1.11473	-0.283558	-0.0397994	-0.186436	-50.0225	2.32965e-15	-6.48682	0	0	-0.213237	0.103076	14.3984	5.32923	-43.5496	376.422	640.755	409.143	409.143	409.143	-1.57374	-23.7613	-0.74959	-262.321	371.447	202.256	185.567	185.567	185.567	-23.7572	-0.406698	1.68222	13.6118	-0.974029	-5.34005	1.62061	-0.642115	0.912333	-651.123	-213.988	11.2878	0	0	-0.200109
217	0	-28.3212	0	0	-28.3221	1.03112	-0.432285	-0.289708	-0.0346113	-0.187097	-53.2555	-4.36809e-15	-4.5217	0	0	-0.157678	0.194247	14.9662	5.59973	-47.2821	375.979	644.009	409.857	409.857	409.857	-2.09527	-21.2832	-0.833503	-275.488	370.401	205.627	185.567	185.567	185.567	-21.2777	-0.429926	2.20044	13.5415	-0.988871	-5.45273	1.68365	-0.625336	0.764173	-674.129	-220.684	12.6416	0	0	-0.0366574
218	0	-29.4604	0	0	-29.4605	0.975955	0.120982	-0.286407	-0.0247092	-0.183383	-53.315	-7.68784e-15	-1.59659	0	0	-0.0830907	0.280146	15.3368	5.8796	-49.5453	375.324	646.236	410.715	410.715	410.715	-2.62705	-19.31	-0.988146	-287.33	369.214	209.748	185.567	185.567	185.567	-19.3011	-0.531345	2.74252	13.5859	-1.01196	-5.56822	1.69278	-0.5774	0.619529	-675.253	-212.236	13.4188	0	0	0.11034
219	0	-29.84	0	0	-29.8413	0.937849	0.503131	-0.276311	-0.00934744	-0.175307	-50.4572	-5.12523e-15	2.287	0	0	-0.00801559	0.347089	15.5141	6.13461	-50.368	374.455	647.35	411.703	411.703	411.703	-3.14026	-17.8487	-1.23916	-297.795	367.962	214.533	185.567	185.567	185.567	-17.8328	-0.734687	3.28111	13.7229	-1.02816	-5.64291	1.65839	-0.500787	0.486404	-660.727	-186.672	13.0194	0	0	0.219417
220	0	-29.5131	0	0	-29.5153	0.921768	0.664383	-0.264389	0.0108324	-0.162251	-45.5436	1.86372e-15	6.89975	0	0	0.0533896	0.382856	15.5089	6.32071	-49.8247	373.386	647.309	412.789	412.789	412.789	-3.59812	-16.8567	-1.59543	-306.907	366.748	219.88	185.567	185.567	185.567	-16.8288	-1.04832	3.77928	13.9252	-1.0247	-5.62393	1.59462	-0.402525	0.37237	-639.623	-145.369	10.9651	0	0	0.280918
221	0	-28.5862	0	0	-28.5877	0.932508	0.556689	-0.254785	0.0344827	-0.14364	-39.6546	-5.59116e-15	11.8954	0	0	0.0962954	0.379703	15.3379	6.39275	-48.0259	372.15	646.111	413.922	413.922	413.922	-3.95767	-16.2524	-2.04334	-314.739	365.693	225.677	185.567	185.567	185.567	-16.2071	-1.46079	4.19232	14.1632	-0.993776	-5.46002	1.51345	-0.289687	0.28419	-619.811	-91.4823	6.94095	0	0	0.297649
222	0	-27.2	0	0	-27.2001	0.973516	0.145446	-0.249416	0.0605426	-0.11906	-33.8093	-1.86372e-15	16.9492	0	0	0.123931	0.336363	15.0208	6.31172	-45.1064	370.797	643.794	415.037	415.037	415.037	-4.17344	-15.9306	-2.54715	-321.371	364.929	231.809	185.567	185.567	185.567	-15.8645	-1.94154	4.47101	14.408	-0.934008	-5.10994	1.42477	-0.168979	0.227739	-607.086	-29.1799	0.878819	0	0	0.282221
223	0	-25.5086	0	0	-25.51	1.04607	-0.582201	-0.24973	0.0857823	-0.08949	-28.9901	-6.52302e-15	21.5316	0	0	0.143184	0.258777	14.5784	6.05021	-41.2123	369.391	640.431	416.057	416.057	416.057	-4.19993	-15.779	-3.05582	-326.872	364.59	238.145	185.567	185.567	185.567	-15.6922	-2.44741	4.564	14.6348	-0.851357	-4.54846	1.33409	-0.050024	0.210887	-603.998	34.3775	-6.44267	0	0	0.252582
224	0	-23.6584	0	0	-23.6683	1.14879	-1.61189	-0.256892	0.10685	-0.0571321	-26.0379	-3.72744e-15	25.0906	0	0	0.159943	0.159337	14.0297	5.59551	-36.4876	368.005	636.124	416.899	416.899	416.899	-3.99653	-15.695	-3.51442	-331.272	364.798	244.548	185.567	185.567	185.567	-15.593	-2.93205	4.42343	14.8273	-0.758479	-3.76871	1.24389	0.0579923	0.241598	-610.688	92.0413	-13.7597	0	0	0.227673
225	0	-21.7692	0	0	-21.7986	1.27771	-2.90278	-0.271487	0.120661	-0.0252172	-25.5136	-9.31859e-16	27.1087	0	0	0.17624	0.0550364	13.3899	4.95038	-31.062	366.715	631.002	417.481	417.481	417.481	-3.53224	-15.6025	-3.87502	-334.549	365.647	250.881	185.567	185.567	185.567	-15.4958	-3.35443	4.01112	14.9819	-0.673135	-2.78176	1.15431	0.148419	0.329012	-624.893	138.223	-19.6369	0	0	0.224566
226	0	-19.9192	0	0	-19.9805	1.42701	-4.39388	-0.293654	0.124163	0.0029523	-27.6139	-9.31859e-16	27.1262	0	0	0.19032	-0.034861	12.6691	4.13236	-25.0423	365.596	625.215	417.728	417.728	417.728	-2.79046	-15.4636	-4.10408	-336.621	367.184	257.024	185.567	185.567	185.567	-15.3669	-3.68395	3.3052	15.1107	-0.615052	-1.61409	1.06438	0.216886	0.479395	-643.274	169.103	-22.7213	0	0	0.258154
227	0	-18.138	0	0	-18.2418	1.58955	-6.01041	-0.321676	0.115702	0.0256849	-31.9718	8.38673e-15	24.9518	0	0	0.199176	-0.0911257	11.8712	3.17148	-18.5062	364.71	618.933	417.58	417.58	417.58	-1.77586	-15.2865	-4.18346	-337.346	369.394	262.886	185.567	185.567	185.567	-15.2158	-3.90046	2.30812	15.2435	-0.602501	-0.303779	0.975735	0.261584	0.694353	-663.195	183.081	-22.1393	0	0	0.342132
228	0	-16.4099	0	0	-16.5623	1.75745	-7.67009	-0.349392	0.0985165	0.0426569	-37.4446	9.31859e-16	21.0318	0	0	0.201885	-0.0966229	10.9939	2.10757	-11.5007	364.105	612.339	417.002	417.002	417.002	-0.518519	-15.121	-4.10719	-336.541	372.195	268.405	185.567	185.567	185.567	-15.0909	-3.99204	1.05073	15.4275	-0.648453	1.10344	0.889647	0.288053	0.966513	-681.101	183.955	-18.7133	0	0	0.492276
229	0	-14.692	0	0	-14.8919	1.92306	-9.29456	-0.370468	0.0761391	0.0549476	-42.6769	8.38673e-15	15.9751	0	0	0.200007	-0.0377022	10.0286	0.987971	-4.04234	363.81	605.628	415.99	415.99	415.99	0.931852	-15.0429	-3.87759	-334.017	375.455	273.541	185.567	185.567	185.567	-15.0632	-3.95491	-0.414538	15.7235	-0.758006	2.55685	0.811075	0.303811	1.28325	-694.741	175.768	-13.6956	0	0	0.721821
230	0	-12.9362	0	0	-13.1744	2.07977	-10.8179	-0.378956	0.052939	0.0635833	-46.3733	6.75598e-15	10.5294	0	0	0.195482	0.0946834	8.96201	-0.13349	3.87863	363.837	598.998	414.577	414.576	414.577	2.51454	-15.1324	-3.50362	-329.619	379.023	278.257	185.567	185.567	185.567	-15.2065	-3.79486	-2.0237	16.2005	-0.926194	4.00148	0.745468	0.316791	1.62986	-701.389	162.677	-8.71729	0	0	1.03432
231	0	-11.1091	0	0	-11.3689	2.22274	-12.1943	-0.372654	0.0314059	0.0695342	-47.8086	8.38673e-15	5.23851	0	0	0.188521	0.304106	7.7777	-1.19666	12.2928	364.174	592.65	412.833	412.833	412.833	4.16802	-15.4547	-3.00175	-323.262	382.757	282.52	185.567	185.567	185.567	-15.5794	-3.52948	-3.7126	16.9266	-1.13755	5.37713	0.702049	0.331322	1.9882	-700.341	146.493	-4.7415	0	0	1.41531
232	0	-9.20264	0	0	-9.46252	2.34923	-13.4002	-0.353242	0.0117859	0.0733725	-46.9393	-3.72744e-15	0.341392	0	0	0.177769	0.587849	6.45877	-2.13576	21.2434	364.795	586.776	410.866	410.866	410.866	5.83624	-16.0487	-2.39646	-314.947	386.541	286.29	185.567	185.567	185.567	-16.2159	-3.18757	-5.42352	17.9591	-1.36773	6.61745	0.687585	0.346411	2.34152	-691.597	126.705	-1.77343	0	0	1.82931
233	0	-7.23473	0	0	-7.47173	2.45829	-14.4304	-0.32484	-0.0063382	0.075911	-44.2325	8.38673e-15	-4.0763	0	0	0.162255	0.936197	4.99085	-2.88273	30.7753	365.656	581.563	408.808	408.808	408.808	7.4691	-16.9262	-1.71872	-304.75	390.279	289.528	185.567	185.567	185.567	-17.1256	-2.80502	-7.10541	19.3339	-1.58695	7.65191	0.706049	0.357792	2.66802	-676.682	102.598	0.599695	0	0	2.23107
234	0	-5.24287	0	0	-5.43587	2.55023	-15.2914	-0.291419	-0.0226907	0.0779858	-40.3146	6.52302e-15	-7.92271	0	0	0.142412	1.33255	3.36513	-3.37254	40.923	366.705	577.182	406.801	406.801	406.801	9.02183	-18.0772	-1.00181	-292.8	393.893	292.192	185.567	185.567	185.567	-18.2992	-2.41825	-8.7127	21.0574	-1.7657	8.41034	0.756997	0.362917	2.95016	-657.287	75.1487	2.70965	0	0	2.5781
235	0	-3.27754	0	0	-3.40972	2.62616	-15.9972	-0.257123	-0.0378192	0.0804637	-35.8936	0	-11.2024	0	0	0.12027	1.75411	1.58074	-3.54779	51.7	367.883	573.793	404.979	404.979	404.979	10.4563	-19.4766	-0.276535	-279.254	397.319	294.237	185.567	185.567	185.567	-19.7144	-2.058	-10.2063	23.1033	-1.88057	8.82745	0.836716	0.359016	3.17064	-635.794	46.1634	5.11879	0	0	2.84312
236	0	-1.39325	0	0	-1.45356	2.68717	-16.5608	-0.225385	-0.0518861	0.0834847	-31.5977	-3.72744e-15	-13.8702	0	0	0.0987184	2.17354	-0.354578	-3.36006	63.094	369.136	571.536	403.449	403.449	403.449	11.7409	-21.0927	0.433004	-264.275	400.496	295.616	185.567	185.567	185.567	-21.3429	-1.74463	-11.5531	25.4158	-1.91925	8.84504	0.934568	0.345054	3.32346	-612.72	18.9129	8.18963	0	0	3.01037
237	0	0.359576	0	0	0.375977	2.73377	-16.989	-0.19793	-0.0637863	0.0865116	-27.8318	1.86372e-15	-15.741	0	0	0.0801574	2.56079	-2.42523	-2.77034	75.0643	370.417	570.532	402.277	402.277	402.277	12.8499	-22.8947	1.11111	-248.008	403.372	296.277	185.567	185.567	185.567	-23.1569	-1.48677	-12.7266	27.9195	-1.88281	8.41433	1.02857	0.321623	3.40651	-584.39	-2.07319	11.6153	0	0	3.05705
238	0	1.9398	0	0	2.03157	2.76596	-17.2837	-0.175804	-0.0714819	0.0881548	-24.8563	-5.59116e-15	-16.5419	0	0	0.0659053	2.88556	-4.60853	-1.75501	87.535	371.694	570.878	401.478	401.478	401.478	13.7662	-24.8573	1.75	-230.575	405.904	296.181	185.567	185.567	185.567	-25.1326	-1.28303	-13.709	30.531	-1.78584	7.50413	1.08622	0.291361	3.4265	-542.889	-12.2917	14.5355	0	0	2.94114
239	0	3.31888	0	0	3.4791	2.78375	-17.4461	-0.160706	-0.0738114	0.0875981	-22.9038	5.59116e-15	-16.1151	0	0	0.0560137	3.12064	-6.87443	-0.319403	100.382	372.953	572.643	401.025	401.025	401.025	14.4843	-26.9626	2.34856	-212.071	408.072	295.302	185.567	185.567	185.567	-27.2524	-1.12538	-14.4948	33.1691	-1.65341	6.11641	1.07848	0.254225	3.38732	-481.231	-10.219	16.3286	0	0	2.63037
240	0	4.48405	0	0	4.70164	2.78751	-17.4804	-0.152877	-0.0702737	0.0842463	-21.9722	0	-14.4397	0	0	0.0489603	3.24684	-9.18454	1.48648	113.418	374.194	575.854	400.855	400.855	400.855	15.011	-29.2025	2.91113	-192.561	409.88	293.652	185.567	185.567	185.567	-29.5076	-1.0025	-15.0921	35.7612	-1.51653	4.30294	0.985982	0.210408	3.29677	-394.493	2.20609	16.8299	0	0	2.12196
241	0	5.43726	0	0	5.69874	2.77831	-17.3965	-0.151713	-0.0614868	0.0785019	-21.8946	1.86372e-15	-11.7114	0	0	0.0427518	3.25819	-11.4918	3.55813	126.392	375.422	580.479	400.882	400.882	400.882	15.3671	-31.5772	3.4457	-172.086	411.36	291.277	185.567	185.567	185.567	-31.8976	-0.903451	-15.523	38.2453	-1.4054	2.17447	0.809009	0.15933	3.15791	-283.709	19.6921	16.3391	0	0	1.46968
242	0	6.19135	0	0	6.48276	2.75787	-17.2097	-0.156554	-0.0490252	0.0709495	-22.4268	9.31859e-16	-8.33389	0	0	0.0359346	3.16587	-13.7422	5.74024	138.996	376.635	586.419	401.016	401.016	401.016	15.5852	-34.0916	3.9617	-150.671	412.57	288.266	185.567	185.567	185.567	-34.4272	-0.820924	-15.8221	40.5703	-1.34313	-0.104662	0.569701	0.101749	2.9804	-156.447	35.3823	15.3869	0	0	0.774804
243	0	6.76553	0	0	7.07391	2.72834	-16.9392	-0.166167	-0.0352239	0.0618998	-23.219	1.86372e-15	-4.86727	0	0	0.027946	2.99856	-15.879	7.84532	150.899	377.808	593.5	401.173	401.173	401.173	15.7065	-36.7517	4.4678	-128.332	413.586	284.737	185.567	185.567	185.567	-37.1034	-0.753356	-16.0316	42.6956	-1.34069	-2.33774	0.302985	0.0421345	2.77358	-24.5787	43.847	14.2444	0	0	0.147505
244	0	7.17996	0	0	7.49421	2.69208	-16.606	-0.178941	-0.0226498	0.0518053	-23.8785	-9.31859e-16	-1.91576	0	0	0.0190823	2.79854	-17.8479	9.68229	161.784	378.894	601.488	401.287	401.287	401.287	15.7727	-39.5604	4.97011	-105.085	414.486	280.831	185.567	185.567	185.567	-39.931	-0.704729	-16.1931	44.5902	-1.39539	-4.32636	0.04735	-0.0133275	2.55124	98.0441	42.5689	12.8666	0	0	-0.326224
245	0	7.44905	0	0	7.7601	2.6513	-16.2299	-0.192797	-0.0130074	0.0405071	-24.0201	9.31859e-16	0.0508264	0	0	0.0100095	2.61439	-19.6024	11.0864	171.384	379.829	610.111	401.306	401.306	401.306	15.8183	-42.5129	5.47123	-80.9497	415.336	276.702	185.567	185.567	185.567	-42.9073	-0.682088	-16.3394	46.2334	-1.49332	-5.90162	-0.165049	-0.0554089	2.32754	199.607	33.2763	10.914	0	0	-0.608225
246	0	7.57464	0	0	7.87507	2.60807	-15.8295	-0.206091	-0.00793376	0.028526	-23.4217	-4.6593e-16	0.677455	0	0	0.00148383	2.49183	-21.1073	11.943	179.506	380.553	619.085	401.203	401.203	401.203	15.8634	-45.591	5.96985	-55.9652	416.176	272.496	185.567	185.567	185.567	-46.016	-0.691558	-16.488	47.6147	-1.61368	-6.94791	-0.312388	-0.0784739	2.11367	271.419	19.2833	8.54647	0	0	-0.701681
247	0	7.54139	0	0	7.82475	2.56406	-15.4203	-0.217769	-0.00828247	0.0163266	-22.0907	9.31859e-16	-0.186367	0	0	-0.00588177	2.46531	-22.3402	12.2007	186.039	381.027	628.141	400.967	400.967	400.967	15.9099	-48.7598	6.46091	-30.1889	417.012	268.345	185.567	185.567	185.567	-49.2221	-0.734312	-16.638	48.7331	-1.73392	-7.41551	-0.385799	-0.0811571	1.91651	310.128	4.17091	6.29121	0	0	-0.646838
248	0	7.31721	0	0	7.57724	2.52027	-15.0116	-0.228049	-0.0140808	0.00466908	-20.3346	3.26151e-15	-2.48293	0	0	-0.0116322	2.55209	-23.2916	11.8736	190.957	381.241	637.044	400.604	400.604	400.604	15.941	-51.9683	6.93479	-3.6944	417.812	264.351	185.567	185.567	185.567	-52.4727	-0.804231	-16.7704	49.5965	-1.83382	-7.32138	-0.387103	-0.0662323	1.73762	316.699	-9.61749	4.746	0	0	-0.503044
249	0	6.86011	0	0	7.09021	2.47643	-14.6008	-0.23856	-0.0247323	-0.00730146	-18.7246	4.6593e-15	-5.97639	0	0	-0.0156238	2.74992	-23.9643	11.0334	194.308	381.216	645.603	400.135	400.135	400.135	15.9227	-55.1567	7.37609	23.4406	418.509	260.589	185.567	185.567	185.567	-55.7034	-0.888295	-16.8497	50.22	-1.89778	-6.7399	-0.328007	-0.0428311	1.57859	296.824	-22.1865	4.55866	0	0	-0.333253
250	0	6.13078	0	0	6.32394	2.43056	-14.1693	-0.25064	-0.0390644	-0.0215651	-17.8371	-2.79558e-15	-10.2602	0	0	-0.018168	3.03881	-24.3725	9.79496	196.203	380.995	653.676	399.59	399.59	399.59	15.8079	-58.267	7.76161	51.1453	419.003	257.12	185.567	185.567	185.567	-58.8497	-0.969587	-16.8276	50.6257	-1.91582	-5.78697	-0.223088	-0.019318	1.44083	258.229	-34.7043	5.97544	0	0	-0.184783
251	0	5.10553	0	0	5.25502	2.37877	-13.6802	-0.265078	-0.0547217	-0.0417957	-18.1161	2.79558e-15	-14.7095	0	0	-0.0201309	3.38545	-24.541	8.29928	196.811	380.629	661.164	399.012	399.012	399.012	15.5422	-61.2541	8.0592	79.356	419.17	254.008	185.567	185.567	185.567	-61.8589	-1.03155	-16.6472	50.8422	-1.883	-4.60244	-0.0907278	-0.00159761	1.32581	210.951	-48.3652	8.62529	0	0	-0.0809318
252	0	3.78808	0	0	3.88919	2.31578	-13.0824	-0.281769	-0.0682442	-0.0722766	-19.7249	-5.59116e-15	-18.5228	0	0	-0.022685	3.74931	-24.5041	6.69648	196.345	380.164	668.005	398.445	398.445	398.445	15.0718	-64.0933	8.2297	108	418.872	251.344	185.567	185.567	185.567	-64.6991	-1.06179	-16.2497	50.9037	-1.79873	-3.33283	0.0466304	0.00772846	1.23551	166.63	-63.4255	11.4724	0	0	-0.019496
253	0	2.21833	0	0	2.27066	2.23599	-12.3211	-0.29912	-0.0761127	-0.116801	-22.38	-1.86372e-15	-20.8918	0	0	-0.0264389	4.08965	-24.3037	5.13007	195.053	379.637	674.168	397.938	397.938	397.938	14.3536	-66.7852	8.23271	136.964	417.972	249.262	185.567	185.567	185.567	-67.3662	-1.05415	-15.5841	50.8492	-1.66609	-2.11572	0.166282	0.00899541	1.16818	137.278	-79.2953	13.3063	0	0	0.0176836
254	0	0.476224	0	0	0.485717	2.13494	-11.3506	-0.313387	-0.0762309	-0.177554	-25.222	7.45487e-15	-21.2417	0	0	-0.0301735	4.37151	-23.9867	3.72487	193.199	379.07	679.64	397.539	397.539	397.539	13.3634	-69.3549	8.03511	166.061	416.355	247.937	185.567	185.567	185.567	-69.8845	-1.00836	-14.618	50.7211	-1.49207	-1.068	0.248903	0.00470864	1.121	134.166	-95.0275	13.2416	0	0	0.0496268
255	0	-1.32239	0	0	-1.3434	2.01059	-10.1471	-0.317726	-0.0683576	-0.25349	-26.7481	1.86372e-15	-19.3651	0	0	-0.0304507	4.56946	-23.6021	2.57947	191.06	378.478	684.425	397.288	397.288	397.288	12.1022	-71.845	7.61819	194.999	413.947	247.562	185.567	185.567	185.567	-72.3001	-0.927996	-13.3448	50.563	-1.28684	-0.279276	0.278813	-0.00247342	1.08187	166.361	-109.426	10.8213	0	0	0.083341
256	0	-3.04232	0	0	-3.07791	1.86385	-8.71534	-0.30214	-0.0541009	-0.340882	-24.9848	5.59116e-15	-15.4765	0	0	-0.023693	4.66898	-23.1974	1.76264	188.903	377.869	688.532	397.213	397.213	397.213	10.5975	-74.2995	6.98214	223.361	410.727	248.297	185.567	185.567	185.567	-74.6643	-0.817532	-11.7883	50.417	-1.06322	0.190567	0.243661	-0.00986274	1.0354	240.896	-120.968	6.01783	0	0	0.107573
257	0	-4.56092	0	0	-4.59614	1.69872	-7.09087	-0.257075	-0.0368888	-0.433469	-18.1682	5.59116e-15	-10.2091	0	0	-0.0102557	4.66576	-22.8161	1.31141	186.976	377.249	691.982	397.324	397.324	397.324	8.90188	-76.7364	6.14667	250.613	406.738	250.185	185.567	185.567	185.567	-77.0048	-0.679668	-10.0018	50.3204	-0.835111	0.311924	0.138166	-0.0171849	0.961536	360.127	-128.45	-0.805168	0	0	0.0945804
258	0	-5.80479	0	0	-5.83014	1.52165	-5.33611	-0.178026	-0.0201253	-0.524296	-5.56977	-1.16482e-16	-4.36965	0	0	0.00455887	4.56412	-22.494	1.2301	185.496	376.623	694.795	397.615	397.615	397.615	7.08615	-79.1205	5.14979	276.133	402.079	253.069	185.567	185.567	185.567	-79.2971	-0.513906	-8.06248	50.3027	-0.616084	0.0854706	-0.0353668	-0.0246343	0.846631	520.873	-130.087	-9.22704	0	0	0.0108396
259	0	-6.77687	0	0	-6.78984	1.34072	-3.53268	-0.0706816	-0.0067713	-0.606819	11.7478	1.8346e-15	1.22832	0	0	0.0160302	4.37466	-22.2571	1.49076	184.628	375.995	696.989	398.061	398.061	398.061	5.22943	-81.3488	4.0461	299.275	396.901	256.54	185.567	185.567	185.567	-81.4473	-0.317316	-6.06149	50.3813	-0.417884	-0.458721	-0.26443	-0.0326363	0.687752	712.315	-124.432	-18.6322	0	0	-0.164273
260	0	-7.55571	0	0	-7.55935	1.16462	-1.77054	0.0489462	0.000287319	-0.676582	30.9238	-6.98895e-16	5.86043	0	0	0.0269228	4.11182	-22.1197	2.03577	184.478	375.364	698.574	398.627	398.627	398.627	3.40826	-83.2606	2.90443	319.441	391.375	259.966	185.567	185.567	185.567	-83.3018	-0.0867776	-4.09308	50.5597	-0.248846	-1.26395	-0.532184	-0.0414763	0.500072	918.788	-111.369	-28.2574	0	0	-0.418869
261	0	-8.26569	0	0	-8.26571	1.00137	-0.133901	0.161088	-0.00067388	-0.731738	48.2374	-2.09668e-15	9.07041	0	0	0.0453901	3.79209	-22.0837	2.78197	185.087	374.72	699.544	399.267	399.267	399.267	1.68475	-84.674	1.80025	336.144	385.67	262.601	185.567	185.567	185.567	-84.6822	0.178575	-2.24016	50.8251	-0.112881	-2.25059	-0.82236	-0.0508942	0.308819	1124.03	-92.5768	-37.318	0	0	-0.701193
262	0	-9.032	0	0	-9.03438	0.85728	1.31092	0.248231	-0.00858024	-0.772753	60.1762	5.82412e-16	10.8127	0	0	0.0738661	3.43291	-22.1393	3.62601	186.422	374.046	699.869	399.938	399.938	399.938	0.0993985	-85.4317	0.802814	349.033	379.916	263.735	185.567	185.567	185.567	-85.4307	0.475365	-0.561978	51.1496	-0.0083075	-3.32109	-1.12332	-0.0569395	0.142278	1314.78	-69.5373	-45.2214	0	0	-0.92973
263	0	-9.93854	0	0	-9.94825	0.73676	2.51819	0.298196	-0.0186781	-0.799978	64.2299	2.09668e-15	11.493	0	0	0.101189	3.05242	-22.2658	4.45129	188.387	373.311	699.497	400.597	400.597	400.597	-1.32676	-85.441	-0.0372501	357.872	374.2	262.844	185.567	185.567	185.567	-85.4507	0.794186	0.909833	51.4913	0.0720374	-4.36601	-1.41877	-0.0525579	0.0251292	1477.79	-42.6593	-51.407	0	0	-1.01141
264	0	-10.9978	0	0	-11.0181	0.643132	3.45458	0.302944	-0.024953	-0.812638	59.1458	8.27025e-15	11.7373	0	0	0.10781	2.66923	-22.4344	5.13749	190.824	372.482	698.351	401.213	401.213	401.213	-2.58048	-84.7004	-0.693836	362.514	368.577	259.691	185.567	185.567	185.567	-84.7352	1.11777	2.16379	51.7987	0.139928	-5.27271	-1.68736	-0.0307807	-0.023262	1598.9	-12.3482	-55.2348	0	0	-0.868924
265	0	-12.1351	0	0	-12.1665	0.579934	4.08563	0.258699	-0.023469	-0.808021	45.1108	1.63075e-15	12.0877	0	0	0.0823151	2.30192	-22.6118	5.572	193.535	371.521	696.34	401.759	401.759	401.759	-3.64259	-83.3122	-1.16485	362.901	363.109	254.377	185.567	185.567	185.567	-83.3796	1.41991	3.19506	52.0163	0.209915	-5.93564	-1.8987	0.00940874	0.00919454	1661.74	18.8562	-56.052	0	0	-0.474325
266	0	-13.1881	0	0	-13.2272	0.551598	4.36825	0.168887	-0.0133448	-0.782568	23.9967	3.49447e-15	12.8567	0	0	0.0375719	1.96757	-22.7639	5.66228	196.297	370.402	693.375	402.213	402.213	402.213	-4.48243	-81.4807	-1.4691	359.1	357.884	247.35	185.567	185.567	185.567	-81.5805	1.66745	3.9958	52.0917	0.2969	-6.26766	-2.02324	0.0632406	0.124948	1652.65	47.4831	-53.667	0	0	0.119098
267	0	-13.929	0	0	-13.9682	0.563065	4.2539	0.0477029	0.00437673	-0.733975	-0.568806	0	14.08	0	0	0.0109292	1.67961	-22.8605	5.34691	198.884	369.111	689.381	402.557	402.557	402.557	-5.06439	-79.4869	-1.64043	351.352	353.02	239.329	185.567	185.567	185.567	-79.6115	1.82764	4.55405	51.9831	0.41368	-6.21045	-2.04126	0.122945	0.312903	1566.65	71.8659	-48.9061	0	0	0.775589
268	0	-14.1132	0	0	-14.1432	0.618665	3.699	-0.0813977	0.0272219	-0.662953	-23.8857	-2.32965e-15	15.4209	0	0	0.039967	1.44522	-22.8783	4.60384	201.087	367.654	684.324	402.773	402.773	402.773	-5.36317	-77.6349	-1.71542	340.097	348.648	231.161	185.567	185.567	185.567	-77.7718	1.88068	4.85905	51.6669	0.568988	-5.74248	-1.95156	0.180389	0.552126	1411.47	93.2906	-43.7407	0	0	1.32232
269	0	-13.5468	0	0	-13.5619	0.720675	2.67917	-0.19283	0.0511366	-0.572128	-41.5375	-9.31859e-16	16.2226	0	0	0.1288	1.26315	-22.804	3.45575	202.728	366.056	678.223	402.841	402.841	402.841	-5.38103	-76.182	-1.71668	325.929	344.883	223.63	185.567	185.567	185.567	-76.3171	1.83349	4.91056	51.1425	0.766308	-4.88462	-1.76186	0.227447	0.819033	1201.71	113.687	-40.3371	0	0	1.61549
270	0	-12.1482	0	0	-12.151	0.867604	1.20744	-0.269156	0.0702754	-0.464491	-50.9263	2.79558e-15	15.7561	0	0	0.237919	1.12212	-22.6357	1.97497	203.681	364.353	671.162	402.742	402.741	402.742	-5.15994	-75.2741	-1.64053	309.506	341.797	217.29	185.567	185.567	185.567	-75.3968	1.72744	4.72805	50.4356	1.00328	-3.70547	-1.48138	0.256422	1.09663	951.845	132.615	-39.5871	0	0	1.58341
271	0	-9.974	0	0	-9.97464	1.05247	-0.646297	-0.308843	0.0794813	-0.344567	-52.2271	-3.26151e-15	13.6892	0	0	0.313813	1.00004	-22.3838	0.287346	203.88	362.59	663.296	402.457	402.457	402.457	-4.78288	-74.9218	-1.45974	291.468	339.393	212.388	185.567	185.567	185.567	-75.0276	1.63301	4.35623	49.5979	1.27223	-2.32637	-1.1226	0.260773	1.37749	674.721	147.578	-40.5157	0	0	1.24315
272	0	-7.19095	0	0	-7.19927	1.26219	-2.74746	-0.319291	0.0791827	-0.2211	-47.4786	-4.6593e-16	10.5569	0	0	0.328124	0.865438	-22.0703	-1.4288	203.334	360.806	654.842	401.976	401.976	401.976	-4.35829	-75.0295	-1.14192	272.399	337.597	208.9	185.567	185.567	185.567	-75.1199	1.62962	3.86079	48.7042	1.56089	-0.921034	-0.71162	0.242867	1.66172	389.158	158.33	-41.4182	0	0	0.710686
273	0	-4.01797	0	0	-4.03284	1.47945	-4.91628	-0.305601	0.0728339	-0.107082	-38.9298	-2.79558e-15	7.26123	0	0	0.285442	0.681527	-21.7249	-2.95636	202.11	359.029	646.068	401.291	401.291	401.291	-3.98779	-75.4515	-0.669943	252.821	336.296	206.623	185.567	185.567	185.567	-75.5317	1.77785	3.31097	47.8438	1.85384	0.297134	-0.298899	0.212546	1.94783	126.279	165.581	-41.0273	0	0	0.181113
274	0	-0.679088	0	0	-0.68414	1.68612	-6.9664	-0.274523	0.0616268	-0.014987	-28.8134	-5.82412e-15	4.28299	0	0	0.210223	0.413802	-21.3784	-4.07149	200.315	357.272	637.258	400.412	400.412	400.412	-3.73539	-76.034	-0.0558346	233.17	335.38	205.258	185.567	185.567	185.567	-76.1092	2.09681	2.76239	47.1066	2.13426	1.10641	0.0538439	0.179026	2.23417	-79.7022	167.832	-38.5848	0	0	-0.165381
275	0	2.62526	0	0	2.65613	1.86658	-8.74212	-0.237398	0.049229	0.0474037	-19.2549	-2.79558e-15	2.03846	0	0	0.132659	0.0402777	-21.052	-4.59291	198.045	355.554	628.686	399.359	399.359	399.36	-3.61819	-76.6383	0.655073	213.771	334.749	204.479	185.567	185.567	185.567	-76.7127	2.55809	2.25387	46.5664	2.3839	1.32637	0.292625	0.15664	2.51953	-202.342	167.689	-34.7577	0	0	-0.265308
276	0	5.7354	0	0	5.8269	2.01096	-10.1508	-0.203959	0.0383506	0.0775115	-11.6226	-6.40653e-16	0.627286	0	0	0.0722488	-0.438666	-20.7493	-4.43448	195.342	353.908	620.576	398.171	398.171	398.171	-3.61305	-77.1574	1.39712	194.822	334.336	203.995	185.567	185.567	185.567	-77.2332	3.09951	1.80732	46.2632	2.58308	0.871357	0.387106	0.151694	2.79899	-228.773	167.387	-30.7594	0	0	-0.193929
277	0	8.53726	0	0	8.70357	2.11688	-11.1764	-0.180092	0.0297017	0.0788203	-6.47775	-3.82936e-15	-0.120363	0	0	0.0347574	-0.995398	-20.452	-3.6405	192.157	352.399	613.087	396.896	396.896	396.896	-3.67606	-77.5195	2.10556	176.399	334.096	203.594	185.567	185.567	185.567	-77.5973	3.65035	1.43084	46.1918	2.71224	-0.21345	0.344262	0.15684	3.05893	-166.571	166.184	-27.2047	0	0	-0.0935828
278	0	10.9588	0	0	11.2013	2.18887	-11.8694	-0.167638	0.0227383	0.0598469	-3.74541	2.24957e-15	-0.468419	0	0	0.0165724	-1.57775	-20.1228	-2.38631	188.352	351.107	606.3	395.595	395.596	395.595	-3.76407	-77.6839	2.73391	158.469	334.007	203.152	185.567	185.567	185.567	-77.7636	4.15472	1.12355	46.2984	2.7552	-1.75087	0.207429	0.152875	3.28386	-43.3311	159.658	-23.6134	0	0	-0.0541668
279	0	12.9632	0	0	13.2742	2.23581	-12.3195	-0.164159	0.0156868	0.030522	-2.83574	2.46069e-15	-0.760814	0	0	0.00983793	-2.1196	-19.7143	-0.941478	183.722	350.102	600.231	394.332	394.332	394.332	-3.84656	-77.6341	3.26125	140.923	334.052	202.625	185.567	185.567	185.567	-77.715	4.58239	0.878742	46.4887	2.70415	-3.46886	0.0348218	0.12318	3.45926	104.447	143.005	-19.0924	0	0	-0.055694
280	0	14.5396	0	0	14.9081	2.26779	-12.6251	-0.166303	0.00763406	-0.000812022	-3.07601	1.57251e-15	-1.22066	0	0	0.00789964	-2.55597	-19.179	0.390324	178.047	349.414	594.855	393.172	393.172	393.172	-3.90794	-77.3684	3.68699	123.62	334.214	202.029	185.567	185.567	185.567	-77.4498	4.92576	0.687556	46.6453	2.56303	-5.06145	-0.118481	0.0661412	3.58099	242.015	115.99	-13.5513	0	0	-0.0143703
281	0	15.6955	0	0	16.1109	2.29354	-12.8707	-0.170877	-0.00129239	-0.0288189	-3.8763	2.85382e-15	-1.91857	0	0	0.00660659	-2.83721	-18.4766	1.33405	171.139	349.033	590.136	392.179	392.179	392.179	-3.94426	-76.8938	4.02061	106.421	334.466	201.41	185.567	185.567	185.567	-76.975	5.19044	0.542543	46.6478	2.34681	-6.25206	-0.213255	-0.00386561	3.65172	344.132	84.1275	-7.96794	0	0	0.13302
282	0	16.4493	0	0	16.9029	2.31925	-13.1155	-0.175387	-0.00969783	-0.0506193	-4.80477	-1.9802e-15	-2.74004	0	0	0.00416331	-2.93873	-17.5781	1.69243	162.883	348.921	586.048	391.413	391.413	391.413	-3.95944	-76.2203	4.27243	89.2058	334.774	200.827	185.567	185.567	185.567	-76.3011	5.38658	0.440532	46.3911	2.07598	-6.84219	-0.224062	-0.0661515	3.67769	395.344	56.1232	-3.83162	0	0	0.377776
283	0	16.8249	0	0	17.3098	2.3483	-13.3914	-0.178466	-0.0162828	-0.0643769	-5.63259	2.32965e-15	-3.51241	0	0	0.00041911	-2.86484	-16.4679	1.3774	153.262	349.038	582.596	390.925	390.925	390.925	-3.96163	-75.358	4.44881	71.8892	335.1	200.334	185.567	185.567	185.567	-75.4388	5.52322	0.383162	45.7986	1.76906	-6.74135	-0.135673	-0.103655	3.66429	387.727	38.9727	-2.01283	0	0	0.634079
284	0	16.8493	0	0	17.3584	2.38121	-13.7032	-0.179247	-0.0199532	-0.0687277	-6.24324	-9.31859e-16	-4.03201	0	0	-0.00393995	-2.64726	-15.1465	0.425653	142.369	349.357	579.82	390.752	390.752	390.752	-3.95906	-74.3158	4.55043	54.4245	335.413	199.973	185.567	185.567	185.567	-74.3973	5.60471	0.375111	44.831	1.43762	-5.98169	0.0539317	-0.110875	3.61107	320.33	34.4297	-2.24697	0	0	0.765379
285	0	16.5515	0	0	17.0756	2.41557	-14.0279	-0.177335	-0.0209631	-0.0633308	-6.58432	2.32965e-16	-4.20248	0	0	-0.00799926	-2.3382	-13.6327	-1.00417	130.414	349.862	577.788	390.913	390.913	390.913	-3.95516	-73.1019	4.5723	36.8084	335.694	199.765	185.567	185.567	185.567	-73.1851	5.62777	0.420338	43.4908	1.08576	-4.71544	0.321406	-0.0950121	3.51531	202.477	37.7997	-3.04667	0	0	0.64518
286	0	15.9621	0	0	16.488	2.44605	-14.3152	-0.173319	-0.020225	-0.0498658	-6.67133	1.9802e-15	-4.00462	0	0	-0.0110809	-1.9985	-11.9632	-2.66043	117.705	350.53	576.582	391.405	391.405	391.405	-3.94582	-71.7251	4.5043	19.0806	335.941	199.706	185.567	185.567	185.567	-71.8109	5.58033	0.519383	41.8201	0.714579	-3.18746	0.61639	-0.0676012	3.3761	54.624	41.8559	-2.85014	0	0	0.238712
287	0	15.1127	0	0	15.622	2.46507	-14.4941	-0.16779	-0.0181321	-0.0318903	-6.46956	-5.82412e-16	-3.41346	0	0	-0.0128977	-1.68325	-10.1879	-4.25225	104.594	351.315	576.261	392.207	392.207	392.207	-3.92092	-70.1959	4.33414	1.31569	336.162	199.773	185.567	185.567	185.567	-70.2841	5.44471	0.668279	39.8913	0.32766	-1.68305	0.877883	-0.0353656	3.1985	-96.0706	41.7545	-1.19408	0	0	-0.355015
288	0	14.0308	0	0	14.5015	2.46441	-14.4879	-0.161126	-0.0142852	-0.0139319	-5.88851	-4.6593e-16	-2.39652	0	0	-0.0135246	-1.42972	-8.36147	-5.51199	91.4277	352.148	576.847	393.281	393.281	393.281	-3.86837	-68.5233	4.05346	-16.3952	336.37	199.922	185.567	185.567	185.567	-68.6132	5.20475	0.858012	37.7924	-0.066655	-0.466301	1.05514	0.00356025	2.99441	-223.024	37.5974	1.10383	0	0	-0.945844
289	0	12.7346	0	0	13.145	2.43736	-14.2334	-0.15371	-0.00857457	-0.000180828	-4.85004	1.19394e-15	-1.01977	0	0	-0.0132773	-1.25175	-6.5332	-6.24659	78.4836	352.963	578.314	394.57	394.57	394.57	-3.77889	-66.7116	3.66485	-33.9671	336.588	200.097	185.567	185.567	185.567	-66.8011	4.85427	1.07475	35.6125	-0.456988	0.271112	1.12327	0.0536283	2.78115	-307.037	32.7233	2.84968	0	0	-1.35372
290	0	11.2285	0	0	11.5616	2.38049	-13.6965	-0.145278	-0.00145937	0.00678273	-3.27858	3.08678e-15	0.543386	0	0	-0.0120541	-1.14138	-4.73964	-6.36535	65.9449	353.716	580.598	396.006	396.006	396.006	-3.65024	-64.756	3.18563	-51.3418	336.843	200.232	185.567	185.567	185.567	-64.8423	4.40279	1.302	33.4293	-0.83313	0.437922	1.08235	0.11407	2.57294	-339.673	30.5666	3.34127	0	0	-1.4889
291	0	9.50108	0	0	9.74867	2.29451	-12.8799	-0.135609	0.00596153	0.00582721	-1.21098	-2.44613e-15	2.03338	0	0	-0.00904274	-1.07572	-3.0008	-5.88376	53.8906	354.408	583.61	397.515	397.515	397.515	-3.48854	-62.6409	2.64657	-68.5017	337.164	200.261	185.567	185.567	185.567	-62.7212	3.87561	1.52352	31.3013	-1.18979	0.0472482	0.953221	0.17705	2.38252	-323.526	32.4597	2.61471	0	0	-1.36811
292	0	7.52563	0	0	7.68971	2.18396	-11.8222	-0.125042	0.0122999	-0.00231192	1.13104	-4.6593e-16	3.17077	0	0	-0.0031057	-1.0263	-1.32069	-4.90756	42.3079	355.074	587.256	399.023	399.023	399.023	-3.30666	-60.3404	2.08647	-85.474	337.577	200.122	185.567	185.567	185.567	-60.4124	3.30898	1.726	29.2644	-1.52744	-0.799194	0.771062	0.228741	2.21369	-271.616	36.7477	1.27431	0	0	-1.08477
293	0	5.26584	0	0	5.35732	2.05601	-10.5878	-0.114453	0.016212	-0.0160349	3.34602	-1.39779e-15	3.7103	0	0	0.00621311	-0.967383	0.308757	-3.60258	31.1187	355.77	591.449	400.464	400.464	400.464	-3.12104	-57.8226	1.54543	-102.325	338.101	199.768	185.567	185.567	185.567	-57.885	2.74305	1.90059	27.3336	-1.85099	-1.94127	0.577453	0.258864	2.06801	-203.028	40.7501	-0.0644751	0	0	-0.753094
294	0	2.68359	0	0	2.71899	1.91871	-9.25202	-0.1056	0.0165851	-0.0335752	4.85141	-1.86372e-15	3.47558	0	0	0.0170925	-0.881797	1.90187	-2.15731	20.2159	356.547	596.111	401.789	401.789	401.79	-2.94894	-55.0552	1.05857	-119.145	338.741	199.176	185.567	185.567	185.567	-55.1078	2.21527	2.04421	25.5087	-2.16659	-3.19759	0.412092	0.260584	1.94283	-137.873	41.0871	-0.980673	0	0	-0.468222
295	0	-0.250442	0	0	-0.252836	1.77937	-7.88585	-0.101389	0.0128381	-0.0536241	4.92781	2.91206e-15	2.40889	0	0	0.0240514	-0.76302	3.47338	-0.74715	9.50266	357.436	601.176	402.972	402.972	402.972	-2.80765	-52.0136	0.65173	-136.033	339.487	198.357	185.567	185.567	185.567	-52.0572	1.7561	2.16102	23.7802	-2.47883	-4.40077	0.304293	0.235244	1.83502	-92.4593	35.6138	-1.37205	0	0	-0.287147
296	0	-3.54357	0	0	-3.56684	1.64338	-6.54369	-0.105671	0.00490052	-0.0755116	2.84636	1.22307e-15	0.58648	0	0	0.018247	-0.614361	5.03343	0.492367	-1.07578	358.445	606.576	404.01	404.01	404.01	-2.71496	-48.6904	0.340369	-153.068	340.308	197.369	185.567	185.567	185.567	-48.7268	1.38757	2.26331	22.1372	-2.78853	-5.42351	0.270171	0.187467	1.74189	-76.9185	23.0973	-1.29388	0	0	-0.230853
297	0	-7.16712	0	0	-7.19756	1.51374	-5.25748	-0.120432	-0.00623002	-0.0984632	-1.75263	1.63075e-15	-1.7271	0	0	-0.00841086	-0.445975	6.58412	1.48004	-11.5118	359.556	612.24	404.921	404.921	404.921	-2.68992	-45.1069	0.130411	-170.282	341.15	196.33	185.567	185.567	185.567	-45.1382	1.12343	2.37157	20.5731	-3.09211	-6.19207	0.314528	0.123038	1.65908	-95.5808	3.15874	-0.793098	0	0	-0.294385
298	0	-11.0476	0	0	-11.0755	1.39131	-4.03782	-0.144908	-0.0179438	-0.12126	-8.70991	9.31859e-16	-4.04958	0	0	-0.0584535	-0.271254	8.11767	2.19173	-21.7287	360.739	618.079	405.743	405.743	405.743	-2.75089	-41.3193	0.0203875	-187.639	341.947	195.414	185.567	185.567	185.567	-41.3483	0.969114	2.51133	19.0891	-3.38148	-6.68807	0.429066	0.0480922	1.5789	-146.713	-22.9295	-0.0209941	0	0	-0.448854
299	0	-15.0667	0	0	-15.0862	1.27568	-2.88249	-0.175037	-0.027296	-0.142634	-17.3049	1.39779e-15	-5.85262	0	0	-0.124871	-0.103468	9.61622	2.65262	-31.587	361.951	623.982	406.518	406.518	406.518	-2.90972	-37.4181	0.00369513	-205.015	342.637	194.826	185.567	185.567	185.567	-37.4477	0.921136	2.70589	17.6971	-3.64442	-6.93991	0.596854	-0.0331399	1.49223	-223.441	-53.3364	0.933117	0	0	-0.64619
300	0	-19.0711	0	0	-19.0808	1.16639	-1.78826	-0.204911	-0.0329915	-0.161376	-26.4687	-5.82412e-15	-6.80245	0	0	-0.192205	0.0467049	11.0532	2.92222	-40.9004	363.139	629.816	407.288	407.288	407.288	-3.16541	-33.518	0.0691996	-222.217	343.176	194.769	185.567	185.567	185.567	-33.5514	0.966177	2.96804	16.4184	-3.86563	-7.00739	0.792756	-0.116703	1.392	-314.34	-85.9286	2.06385	0	0	-0.824311
301	0	-22.8893	0	0	-22.8914	1.06373	-0.759282	-0.230048	-0.0343698	-0.176321	-35.1934	2.56261e-15	-6.69212	0	0	-0.243397	0.172164	12.3965	3.07544	-49.4585	364.246	635.422	408.087	408.087	408.087	-3.50232	-29.7442	0.19902	-239.004	343.555	195.407	185.567	185.567	185.567	-29.7845	1.08051	3.29631	15.2818	-4.02817	-6.96287	0.99343	-0.199534	1.27444	-407.794	-118.431	3.42907	0	0	-0.926442
302	0	-26.3482	0	0	-26.3483	0.969254	0.188191	-0.248379	-0.0317693	-0.186792	-42.6973	-4.48457e-15	-5.49555	0	0	-0.265166	0.269024	13.6122	3.18456	-57.0508	365.215	640.632	408.932	408.932	408.932	-3.89126	-26.2195	0.366066	-255.128	343.799	196.84	185.567	185.567	185.567	-26.2691	1.23035	3.67415	14.3181	-4.11524	-6.87324	1.1778	-0.27721	1.14174	-493.137	-147.972	5.04488	0	0	-0.913188
303	0	-29.2874	0	0	-29.2925	0.885798	1.02504	-0.259158	-0.0254839	-0.192474	-48.3597	-6.52302e-15	-3.28644	0	0	-0.250842	0.335269	14.6689	3.30482	-63.4893	365.987	645.269	409.83	409.83	409.83	-4.2936	-23.0555	0.53271	-270.352	343.962	199.105	185.567	185.567	185.567	-23.1152	1.37341	4.07238	13.5543	-4.11248	-6.78604	1.32999	-0.345999	0.99712	-562.297	-171.421	6.81399	0	0	-0.775359
304	0	-31.5735	0	0	-31.5892	0.81737	1.71089	-0.262338	-0.0159129	-0.193918	-51.6997	2.32965e-15	-0.272306	0	0	-0.201777	0.369286	15.5414	3.46594	-68.6267	366.516	649.168	410.773	410.773	410.773	-4.66587	-20.3441	0.652421	-284.482	344.123	202.175	185.567	185.567	185.567	-20.4124	1.46187	4.45319	13.0088	-4.01037	-6.72196	1.43986	-0.401364	0.846924	-610.017	-185.358	8.46326	0	0	-0.536918
305	0	-33.1142	0	0	-33.1417	0.768853	2.19688	-0.258631	-0.00447824	-0.191802	-52.4442	0	3.10994	0	0	-0.12738	0.368962	16.2133	3.67007	-72.3673	366.765	652.182	411.747	411.747	411.747	-4.96426	-18.1478	0.675405	-297.384	344.375	205.983	185.567	185.567	185.567	-18.2197	1.44764	4.77494	12.6862	-3.8064	-6.67447	1.50429	-0.438667	0.698768	-635.145	-187.605	9.71625	0	0	-0.249009
306	0	-33.8703	0	0	-33.905	0.745406	2.43165	-0.249901	0.00729483	-0.18664	-50.6437	-3.72744e-15	6.33033	0	0	-0.0430993	0.331757	16.6778	3.89575	-74.6722	366.716	654.192	412.731	412.731	412.731	-5.15004	-16.49	0.558362	-308.99	344.812	210.439	185.567	185.567	185.567	-16.5576	1.29044	4.99887	12.5758	-3.50551	-6.61521	1.52731	-0.454062	0.557568	-640.733	-176.822	10.2069	0	0	0.0281013
307	0	-33.8611	0	0	-33.894	0.751574	2.3699	-0.239221	0.0182669	-0.178115	-46.7303	6.52302e-15	8.91871	0	0	0.0343286	0.255913	16.9377	4.10583	-75.5566	366.374	655.111	413.706	413.706	413.706	-5.19465	-15.3501	0.275861	-319.306	345.511	215.447	185.567	185.567	185.567	-15.4036	0.967288	5.09566	12.652	-3.12073	-6.50363	1.51823	-0.445153	0.429553	-633.399	-153.035	9.61241	0	0	0.245848
308	0	-33.1604	0	0	-33.1828	0.790311	1.98198	-0.230347	0.0279905	-0.164944	-41.4587	-1.86372e-15	10.6145	0	0	0.0924308	0.142206	17.0038	4.2571	-75.0834	365.762	654.89	414.649	414.649	414.649	-5.08308	-14.6651	-0.170404	-328.387	346.525	220.911	185.567	185.567	185.567	-14.6959	0.480089	5.04934	12.8769	-2.67249	-6.2972	1.48949	-0.411073	0.319019	-621.933	-117.384	7.68893	0	0	0.38129
309	0	-31.8845	0	0	-31.8932	0.862011	1.2635	-0.226181	0.0361019	-0.145784	-35.6882	6.52302e-15	11.3804	0	0	0.126316	-0.00438456	16.8926	4.30907	-73.3516	364.929	653.512	415.535	415.535	415.535	-4.81445	-14.3405	-0.748521	-336.316	347.878	226.74	185.567	185.567	185.567	-14.3431	-0.141345	4.85752	13.2044	-2.18776	-5.96011	1.45151	-0.354884	0.231153	-613.999	-73.2706	4.49813	0	0	0.439424
310	0	-30.176	0	0	-30.1763	0.963851	0.242371	-0.22765	0.0423182	-0.119972	-30.1827	-3.72744e-15	11.3792	0	0	0.138281	-0.173903	16.6243	4.23092	-70.4837	363.94	650.995	416.331	416.331	416.33	-4.40055	-14.2638	-1.40138	-343.167	349.57	232.833	185.567	185.567	185.567	-14.2382	-0.843465	4.52866	13.5863	-1.69843	-5.46925	1.41026	-0.280904	0.171266	-614.065	-25.0479	0.431679	0	0	0.44237
311	0	-28.1877	0	0	-28.1926	1.0897	-1.01964	-0.234309	0.0462009	-0.0886618	-25.5835	1.39779e-15	10.8564	0	0	0.135201	-0.351739	16.2198	4.00547	-66.6125	362.877	647.386	416.999	416.999	416.999	-3.86224	-14.3204	-2.05873	-348.994	351.578	239.072	185.567	185.567	185.567	-14.2718	-1.5596	4.07768	13.978	-1.23853	-4.81686	1.36589	-0.196723	0.145597	-622.47	22.124	-3.71809	0	0	0.416551
312	0	-26.0666	0	0	-26.0919	1.23086	-2.43391	-0.245218	0.0477165	-0.054518	-22.4215	4.6593e-16	10.0816	0	0	0.125433	-0.520055	15.699	3.63042	-61.8691	361.829	642.762	417.496	417.496	417.496	-3.22427	-14.4064	-2.65242	-353.815	353.865	245.325	185.567	185.567	185.567	-14.3444	-2.22393	3.52134	14.3444	-0.841581	-4.01027	1.31428	-0.109076	0.163224	-636.552	64.2229	-7.00155	0	0	0.383332
313	0	-23.9393	0	0	-23.9983	1.37745	-3.89947	-0.260031	0.0471647	-0.0212553	-21.1557	-5.59116e-15	9.26646	0	0	0.11622	-0.659828	15.0788	3.11669	-56.3734	360.885	637.224	417.776	417.776	417.776	-2.50946	-14.4411	-3.12899	-357.606	356.389	251.451	185.567	185.567	185.567	-14.3771	-2.78357	2.87422	14.6646	-0.53718	-3.06882	1.251	-0.0239288	0.233404	-652.504	98.9121	-8.65278	0	0	0.358795
314	0	-21.8996	0	0	-21.9993	1.52012	-5.32086	-0.278409	0.0451234	0.00712749	-22.0455	-2.32965e-15	8.53833	0	0	0.111752	-0.753034	14.3717	2.48485	-50.2273	360.129	630.899	417.797	417.797	417.797	-1.73465	-14.3754	-3.45623	-360.303	359.109	257.319	185.567	185.567	185.567	-14.3208	-3.20501	2.14685	14.9353	-0.348297	-2.01917	1.17013	0.054892	0.364247	-665.468	125.655	-8.38083	0	0	0.356678
315	0	-19.9994	0	0	-20.1396	1.65158	-6.62489	-0.300003	0.0424271	0.0283145	-25.0842	5.59116e-15	7.95966	0	0	0.113266	-0.784356	13.5849	1.76055	-43.5121	359.63	623.935	417.525	417.525	417.525	-0.909476	-14.1987	-3.62319	-361.798	361.987	262.82	185.567	185.567	185.567	-14.1629	-3.47468	1.34617	15.1729	-0.289076	-0.88997	1.07318	0.125394	0.558876	-673.67	145.081	-6.50376	0	0	0.393573
316	0	-18.2465	0	0	-18.4216	1.76757	-7.76975	-0.323605	0.0395222	0.0419228	-29.8957	4.6593e-15	7.50477	0	0	0.120077	-0.742297	12.7202	0.971188	-36.2858	359.442	616.501	416.94	416.94	416.94	-0.0377763	-13.9387	-3.63486	-361.949	364.992	267.881	185.567	185.567	185.567	-13.9284	-3.59459	0.477199	15.4131	-0.363707	0.291941	0.965762	0.18839	0.816049	-677.252	158.026	-3.64687	0	0	0.486668
317	0	-16.6105	0	0	-16.8117	1.86704	-8.74658	-0.346941	0.0364987	0.0495366	-35.7521	-5.24171e-15	7.09664	0	0	0.131138	-0.619675	11.7735	0.144882	-28.5826	359.6	608.782	416.045	416.045	416.045	0.879968	-13.6561	-3.50549	-360.587	368.101	272.459	185.567	185.567	185.567	-13.6748	-3.57686	-0.455439	15.7089	-0.565518	1.50243	0.861265	0.246439	1.12588	-679.21	165.223	-0.537058	0	0	0.651265
318	0	-15.0352	0	0	-15.2526	1.95162	-9.57322	-0.366311	0.0333071	0.0536162	-41.6451	-9.15115e-15	6.6504	0	0	0.145475	-0.413747	10.7352	-0.687442	-20.4113	360.119	600.976	414.862	414.862	414.862	1.84427	-13.4328	-3.253	-357.536	371.296	276.538	185.567	185.567	185.567	-13.481	-3.43927	-1.44681	16.1256	-0.876985	2.7173	0.77319	0.301564	1.47476	-681.898	167.039	2.18833	0	0	0.89705
319	0	-13.4555	0	0	-13.6795	2.0247	-10.2842	-0.377892	0.0298475	0.0564178	-46.5514	2.32965e-16	6.09219	0	0	0.16168	-0.126038	9.5911	-1.48804	-11.7549	361	593.288	413.441	413.441	413.441	2.855	-13.3573	-2.8958	-352.64	374.563	280.111	185.567	185.567	185.567	-13.4326	-3.20306	-2.49174	16.734	-1.2707	3.9071	0.714713	0.355245	1.84137	-686.646	163.77	4.07713	0	0	1.22608
320	0	-11.8148	0	0	-12.036	2.09039	-10.9205	-0.378719	0.0260837	0.0593494	-49.6596	9.31859e-16	5.36897	0	0	0.177004	0.237718	8.32417	-2.20856	-2.57355	362.222	585.926	411.85	411.85	411.85	3.91062	-13.509	-2.45168	-345.787	377.897	283.173	185.567	185.567	185.567	-13.6068	-2.89192	-3.58508	17.6012	-1.71201	5.03166	0.693626	0.408548	2.2087	-692.204	155.763	4.9262	0	0	1.62722
321	0	-10.078	0	0	-10.2874	2.15262	-11.5209	-0.368212	0.0219945	0.0630261	-50.6026	8.85266e-15	4.43281	0	0	0.187708	0.667061	6.9166	-2.78895	7.18806	363.755	579.093	410.178	410.178	410.178	5.00735	-13.9469	-1.93771	-336.93	381.294	285.715	185.567	185.567	185.567	-14.0614	-2.53122	-4.7216	18.7804	-2.16137	6.03721	0.711951	0.460465	2.55627	-696.232	143.461	4.71176	0	0	2.07255
322	0	-8.23759	0	0	-8.42663	2.21461	-12.1164	-0.347929	0.0173136	0.0671998	-49.4548	7.45487e-15	3.20921	0	0	0.19022	1.14603	5.35327	-3.16101	17.5878	365.553	572.989	408.525	408.525	408.525	6.13852	-14.7041	-1.36982	-326.091	384.757	287.726	185.567	185.567	185.567	-14.8294	-2.14653	-5.89488	20.3012	-2.57836	6.85791	0.76433	0.50638	2.86884	-695.379	127.026	3.68083	0	0	2.51436
323	0	-6.31325	0	0	-6.47293	2.27846	-12.7269	-0.320626	0.0114988	0.0715602	-46.5972	-4.6593e-15	1.61108	0	0	0.182535	1.65286	3.62495	-3.25561	28.6698	367.566	567.805	406.989	406.989	406.989	7.29332	-15.7893	-0.762325	-313.353	388.283	289.191	185.567	185.567	185.567	-15.92	-1.76163	-7.0955	22.1624	-2.9265	7.42182	0.842058	0.540977	3.13296	-687.665	107.207	2.31145	0	0	2.8987
324	0	-4.3464	0	0	-4.46752	2.34491	-13.3592	-0.289266	0.00346674	0.0759048	-42.5524	3.72744e-15	-0.451868	0	0	0.164924	2.16065	1.73055	-3.01016	40.4516	369.741	563.717	405.652	405.652	405.652	8.45561	-17.1907	-0.127061	-298.847	391.863	290.094	185.567	185.567	185.567	-17.3233	-1.39621	-8.30914	24.3316	-3.17811	7.65817	0.936157	0.558985	3.33833	-672.76	85.6015	1.31962	0	0	3.18157
325	0	-2.39295	0	0	-2.46629	2.41296	-14.0033	-0.25671	-0.00739652	0.0798535	-37.8905	0	-2.94052	0	0	0.14006	2.63899	-0.322065	-2.373	52.9163	372.031	560.889	404.573	404.573	404.573	9.60169	-18.8821	0.526846	-282.731	395.47	290.412	185.567	185.567	185.567	-19.0149	-1.06397	-9.51379	26.7504	-3.31857	7.50265	1.03266	0.557986	3.48115	-649.601	65.3022	1.30824	0	0	3.3312
326	0	-0.51462	0	0	-0.531872	2.47975	-14.632	-0.225037	-0.0195845	0.0830847	-33.1149	-3.72744e-15	-5.51758	0	0	0.11225	3.05609	-2.5165	-1.30753	66.0076	374.4	559.462	403.776	403.776	403.776	10.6994	-20.8294	1.19205	-265.169	399.057	290.117	185.567	185.567	185.567	-20.9627	-0.772198	-10.6787	29.3452	-3.34765	6.90362	1.10992	0.536888	3.55867	-614.801	50.6313	2.10374	0	0	3.31811
327	0	1.22881	0	0	1.2734	2.54115	-15.2067	-0.19667	-0.0302842	0.0849208	-28.7389	-3.72744e-15	-7.66553	0	0	0.0863878	3.38168	-4.82793	0.199225	79.6223	376.827	559.547	403.248	403.248	403.248	11.7132	-22.9952	1.86185	-246.32	402.567	289.178	185.567	185.567	185.567	-23.1308	-0.522596	-11.769	32.037	-3.27894	5.83309	1.14235	0.497062	3.57149	-563.063	45.5511	2.99815	0	0	3.11035
328	0	2.78676	0	0	2.89467	2.59275	-15.6873	-0.17452	-0.0371068	0.0850524	-25.271	-5.59116e-15	-8.92875	0	0	0.0661472	3.59101	-7.22245	2.12317	93.5995	379.306	561.218	402.947	402.947	402.947	12.612	-25.3439	2.52985	-226.324	405.946	287.568	185.567	185.567	185.567	-25.4848	-0.312962	-12.7543	34.7497	-3.13706	4.30224	1.10598	0.439404	3.5208	-489.303	50.9825	3.36669	0	0	2.68795
329	0	4.12515	0	0	4.29255	2.63078	-16.04	-0.160808	-0.0385907	0.0835051	-23.0612	-3.72744e-15	-9.04494	0	0	0.0525258	3.66997	-9.6562	4.38976	107.712	381.838	564.489	402.812	402.812	402.812	13.3768	-27.8472	3.19057	-205.291	409.165	285.279	185.567	185.567	185.567	-27.9967	-0.139221	-13.6156	37.4141	-2.95298	2.37593	0.989163	0.366287	3.40838	-391.585	64.2823	2.8343	0	0	2.07028
330	0	5.23054	0	0	5.44859	2.65247	-16.2407	-0.156479	-0.034757	0.0796898	-22.2093	1.86372e-15	-8.05189	0	0	0.0439698	3.62012	-12.0758	6.86866	121.668	384.419	569.304	402.773	402.773	402.773	14.0043	-30.4884	3.83964	-183.29	412.224	282.334	185.567	185.567	185.567	-30.6501	0.00183743	-14.3493	39.9687	-2.75782	0.178125	0.796849	0.279835	3.24245	-272.033	79.1962	1.5256	0	0	1.32699
331	0	6.10985	0	0	6.36601	2.65642	-16.2771	-0.161362	-0.0267647	0.0733042	-22.5636	4.6593e-15	-6.25049	0	0	0.037821	3.46175	-14.4214	9.38194	135.136	387.024	575.521	402.765	402.765	402.765	14.5061	-33.2624	4.47331	-160.357	415.149	278.795	185.567	185.567	185.567	-33.4406	0.109834	-14.9661	42.3602	-2.57697	-2.11704	0.554306	0.185778	3.03474	-139.274	89.0065	-0.377682	0	0	0.574996
332	0	6.78556	0	0	7.06572	2.64262	-16.1496	-0.173753	-0.016741	0.0640139	-23.6947	3.72744e-15	-4.13309	0	0	0.0317819	3.23297	-16.6313	11.7269	147.775	389.597	582.923	402.732	402.732	402.732	14.905	-36.1731	5.08767	-136.5	417.991	274.77	185.567	185.567	185.567	-36.3736	0.179501	-15.4862	44.5433	-2.4255	-4.30939	0.298165	0.0923742	2.80075	-5.99829	89.0412	-2.75683	0	0	-0.0645702
333	0	7.28733	0	0	7.5778	2.61253	-15.8709	-0.191324	-0.00704672	0.0515678	-25.0441	-5.59116e-15	-2.24653	0	0	0.0249082	2.98406	-18.6491	13.7078	159.281	392.056	591.232	402.634	402.634	402.634	15.2276	-39.227	5.67812	-111.715	420.803	270.404	185.567	185.567	185.567	-39.4577	0.201763	-15.9325	46.4826	-2.30698	-6.20582	0.068213	0.0120899	2.5598	113.55	79.294	-5.77433	0	0	-0.506155
334	0	7.64228	0	0	7.93123	2.56897	-15.4661	-0.211231	0.000285139	0.036471	-26.0301	4.6593e-15	-1.07146	0	0	0.0173836	2.76848	-20.4283	15.1677	169.416	394.312	600.141	402.446	402.446	402.446	15.4963	-42.4261	6.23932	-86.0074	423.629	265.872	185.567	185.567	185.567	-42.6969	0.167185	-16.3222	48.1535	-2.2154	-7.65244	-0.108348	-0.0450836	2.32639	208.239	63.0204	-9.35945	0	0	-0.722968
335	0	7.86532	0	0	8.14346	2.5158	-14.9698	-0.229844	0.00414501	0.0204151	-26.1263	0	-0.922485	0	0	0.00978439	2.63294	-21.9356	16.0096	178.026	396.289	609.345	402.157	402.157	402.157	15.7234	-45.7597	6.76531	-59.4024	426.488	261.357	185.567	185.567	185.567	-46.0818	0.070253	-16.6617	49.5428	-2.13917	-8.55552	-0.218219	-0.0726769	2.10955	271.561	45.344	-13.2071	0	0	-0.740409
336	0	7.95063	0	0	8.21105	2.4573	-14.4211	-0.244903	0.002539	0.00513683	-25.1455	-2.32965e-15	-2.09887	0	0	0.00292971	2.60974	-23.1514	16.204	185.039	397.943	618.566	401.767	401.767	401.767	15.9072	-49.1981	7.24903	-31.9572	429.371	257.027	185.567	185.567	185.567	-49.582	-0.0869757	-16.944	50.6477	-2.06532	-8.88789	-0.263544	-0.0746193	1.9131	303.113	28.8499	-15.9735	0	0	-0.618157
337	0	7.86944	0	0	8.10676	2.39703	-13.8529	-0.255881	-0.00547475	-0.00791276	-23.2869	-1.86372e-15	-4.67837	0	0	-0.002457	2.71243	-24.0686	15.7839	190.457	399.271	627.57	401.288	401.288	401.288	16.0297	-52.6915	7.68039	-3.75551	432.231	253.013	185.567	185.567	185.567	-53.1444	-0.292939	-17.1467	51.4744	-1.98288	-8.68261	-0.251539	-0.0592888	1.7372	305.683	14.2029	-16.5498	0	0	-0.427722
338	0	7.57566	0	0	7.78512	2.33667	-13.281	-0.264925	-0.019566	-0.019215	-21.1701	1.86372e-15	-8.47523	0	0	-0.00586533	2.93545	-24.692	14.8331	194.342	400.301	636.171	400.736	400.736	400.736	16.0558	-56.176	8.04323	25.1089	434.983	249.399	185.567	185.567	185.567	-56.6982	-0.527558	-17.2326	52.0371	-1.8843	-8.01982	-0.193543	-0.0385462	1.58304	285.015	0.144251	-14.3629	0	0	-0.234861
339	0	7.01981	0	0	7.19668	2.27528	-12.6966	-0.274213	-0.0379604	-0.0315455	-19.4788	-3.72744e-15	-13.012	0	0	-0.00724057	3.2568	-25.0371	13.4704	196.81	401.086	644.236	400.135	400.135	400.135	15.9376	-59.5856	8.3124	54.5496	437.508	246.235	185.567	185.567	185.567	-60.1682	-0.76638	-17.1518	52.3573	-1.76586	-7.0106	-0.102911	-0.022843	1.45126	248.988	-14.9136	-9.6292	0	0	-0.0840121
340	0	6.16459	0	0	6.30442	2.20935	-12.066	-0.284997	-0.0573796	-0.0495854	-18.7471	-5.59116e-15	-17.5169	0	0	-0.00727921	3.64309	-25.1298	11.8344	198.022	401.689	651.678	399.515	399.515	399.515	15.621	-62.8642	8.45243	84.4896	439.662	243.566	185.567	185.567	185.567	-63.4883	-0.986387	-16.8476	52.4635	-1.62746	-5.78152	0.0055665	-0.0163971	1.34642	207.28	-31.404	-3.28528	0	0	0.0089176
341	0	4.99818	0	0	5.09793	2.13368	-11.3385	-0.297254	-0.0733473	-0.0785153	-19.213	9.31859e-16	-21.0104	0	0	-0.00764607	4.05543	-25.0049	10.0695	198.178	402.165	658.448	398.912	398.912	398.912	15.0571	-65.9745	8.42035	114.84	441.29	241.454	185.567	185.567	185.567	-66.612	-1.17112	-16.2652	52.3913	-1.47155	-4.46146	0.11318	-0.0192399	1.26793	171.004	-48.5608	3.18855	0	0	0.0545956
342	0	3.54449	0	0	3.60447	2.04283	-10.4601	-0.310004	-0.0819206	-0.122473	-20.7504	-9.31859e-16	-22.5795	0	0	-0.0105747	4.45539	-24.7051	8.31346	197.509	402.563	664.526	398.364	398.364	398.364	14.2128	-68.9017	8.17342	145.466	442.246	240.003	185.567	185.567	185.567	-69.5192	-1.31342	-15.3631	52.1817	-1.30295	-3.1709	0.202887	-0.0268007	1.21491	150.677	-64.8755	8.38265	0	0	0.0783863
343	0	1.86961	0	0	1.89501	1.93273	-9.38891	-0.320456	-0.0803266	-0.183162	-22.7245	8.38673e-15	-21.5836	0	0	-0.0173944	4.80979	-24.2783	6.68881	196.268	402.919	669.912	397.914	397.914	397.914	13.0815	-71.6551	7.68045	176.147	442.423	239.353	185.567	185.567	185.567	-72.2197	-1.41485	-14.1246	51.8805	-1.12816	-2.01481	0.258078	-0.0332924	1.17952	155.755	-78.458	11.1419	0	0	0.105158
344	0	0.0810016	0	0	0.0818029	1.80205	-8.10885	-0.322646	-0.0685634	-0.258987	-23.8607	-2.79558e-15	-17.943	0	0	-0.0261203	5.09376	-23.7756	5.297	194.721	403.257	674.617	397.6	397.6	397.6	11.6883	-74.2646	6.93313	206.554	441.767	239.663	185.567	185.567	185.567	-74.7494	-1.48217	-12.5678	51.5355	-0.954717	-1.0785	0.264264	-0.0362166	1.14775	193.781	-88.2591	10.9475	0	0	0.146394
345	0	-1.68715	0	0	-1.69856	1.65278	-6.63671	-0.308169	-0.0499791	-0.345065	-22.4408	-3.72744e-15	-12.2625	0	0	-0.0314573	5.29201	-23.2474	4.21427	193.134	403.595	678.662	397.457	397.457	397.457	10.0899	-76.7679	5.95312	236.239	440.302	241.064	185.567	185.567	185.567	-77.1563	-1.52217	-10.7491	51.1943	-0.791052	-0.424857	0.213571	-0.0357169	1.10168	268.677	-94.3316	7.96424	0	0	0.193203
346	0	-3.30319	0	0	-3.31594	1.48995	-5.02079	-0.268271	-0.0302793	-0.434592	-16.7815	-4.6593e-16	-5.68833	0	0	-0.0283953	5.39857	-22.7411	3.48902	191.757	403.947	682.066	397.503	397.503	397.503	8.36614	-79.1881	4.79183	264.66	438.123	243.577	185.567	185.567	185.567	-79.476	-1.53688	-8.75731	50.9001	-0.645512	-0.0924174	0.102512	-0.0363428	1.02244	381.161	-97.8331	2.66383	0	0	0.219442
347	0	-4.67602	0	0	-4.68396	1.32053	-3.33088	-0.197713	-0.0154718	-0.520381	-5.96856	-5.07427e-15	0.452293	0	0	-0.016272	5.41559	-22.2969	3.13924	190.812	404.32	684.849	397.742	397.742	397.742	6.60615	-81.5087	3.52343	291.222	435.381	247.045	185.567	185.567	185.567	-81.7027	-1.5213	-6.70078	50.6878	-0.525886	-0.0927993	-0.0652338	-0.0432614	0.897924	527.47	-100.12	-4.47231	0	0	0.191062
348	0	-5.78664	0	0	-5.78902	1.15191	-1.64319	-0.0992868	-0.00990857	-0.596706	9.41145	-2.09668e-15	5.0614	0	0	0.00194228	5.35146	-21.9453	3.15097	190.473	404.717	687.025	398.161	398.161	398.161	4.8912	-83.6544	2.23366	315.338	432.248	251.077	185.567	185.567	185.567	-83.7696	-1.46472	-4.68871	50.5799	-0.438493	-0.408687	-0.280772	-0.0590324	0.728831	699.618	-101.547	-13.1252	0	0	0.0822446
349	0	-6.69471	0	0	-6.69471	0.990467	-0.0245563	0.0143814	-0.0148868	-0.660511	27.0424	6.98895e-16	7.58923	0	0	0.0246064	5.21853	-21.7048	3.47854	190.856	405.135	688.601	398.728	398.728	398.728	3.28041	-85.4931	1.00686	336.49	428.881	255.068	185.567	185.567	185.567	-85.5492	-1.35463	-2.8128	50.5837	-0.386842	-0.993785	-0.531697	-0.0825991	0.531891	886.16	-101.389	-22.9428	0	0	-0.106901
350	0	-7.51333	0	0	-7.51584	0.84064	1.4777	0.124865	-0.028393	-0.711813	43.5083	6.98895e-16	8.11927	0	0	0.0531037	5.0311	-21.5812	4.047	192.012	405.559	689.572	399.401	399.401	399.401	1.80323	-86.8632	-0.0862505	354.272	425.39	258.291	185.567	185.567	185.567	-86.8813	-1.18135	-1.13372	50.6893	-0.3698	-1.77515	-0.80709	-0.108104	0.335352	1075.35	-97.91	-33.3813	0	0	-0.339803
351	0	-8.3632	0	0	-8.37351	0.705021	2.8358	0.214021	-0.0461488	-0.751755	55.3311	-5.29995e-15	7.19535	0	0	0.0859293	4.80373	-21.5676	4.75764	193.922	405.958	689.917	400.129	400.129	400.129	0.462363	-87.6171	-0.997837	368.387	421.833	260.042	185.567	185.567	185.567	-87.6169	-0.941732	0.323298	50.8704	-0.380316	-2.65852	-1.09453	-0.127711	0.17068	1254.92	-89.6985	-43.5484	0	0	-0.546527
352	0	-9.32658	0	0	-9.34995	0.585199	4.03309	0.268004	-0.0629275	-0.781064	59.8542	5.32907e-15	5.58313	0	0	0.112211	4.55046	-21.6461	5.49644	196.5	406.291	689.601	400.862	400.862	400.862	-0.754804	-87.6632	-1.70722	378.63	418.219	259.783	185.567	185.567	185.567	-87.6613	-0.64173	1.56324	51.0869	-0.405099	-3.53663	-1.3784	-0.130778	0.0651245	1412.35	-75.7157	-52.2897	0	0	-0.640822
353	0	-10.4151	0	0	-10.4561	0.483087	5.05067	0.278011	-0.0734391	-0.798571	55.7033	-2.9703e-15	4.11821	0	0	0.114765	4.2841	-21.7904	6.14551	199.606	406.508	688.575	401.553	401.553	401.553	-1.86015	-86.9949	-2.21968	384.854	414.542	257.249	185.567	185.567	185.567	-87.0046	-0.298832	2.60867	51.2895	-0.425214	-4.30042	-1.63581	-0.11031	0.0387161	1533.14	-56.3321	-58.2693	0	0	-0.547324
354	0	-11.5544	0	0	-11.6158	0.402268	5.85382	0.24022	-0.0740959	-0.801431	42.9768	-2.88294e-15	3.50698	0	0	0.0843103	4.01588	-21.9695	6.59563	203.059	406.556	686.779	402.161	402.161	402.161	-2.84917	-85.7056	-2.56131	386.975	410.809	252.51	185.567	185.567	185.567	-85.7358	0.0555562	3.48329	51.4257	-0.418215	-4.85122	-1.84086	-0.0637382	0.101021	1602.59	-33.0045	-60.3034	0	0	-0.234791
355	0	-12.587	0	0	-12.6668	0.348687	6.38503	0.158002	-0.064118	-0.785768	23.4303	3.6692e-15	4.14958	0	0	0.0344052	3.75488	-22.1511	6.75747	206.657	406.39	684.159	402.651	402.651	402.651	-3.69289	-83.9849	-2.77321	385	407.072	245.975	185.567	185.567	185.567	-84.0395	0.375986	4.19876	51.4462	-0.361192	-5.11109	-1.96704	0.00177695	0.250885	1608.02	-9.07918	-57.7834	0	0	0.2581
356	0	-13.2952	0	0	-13.3847	0.330214	6.56792	0.0444797	-0.04489	-0.748848	0.456043	3.49447e-16	6.03915	0	0	0.00157348	3.50756	-22.3055	6.57038	210.188	405.98	680.669	402.997	402.997	402.997	-4.34252	-82.0953	-2.90477	379.085	403.434	238.329	185.567	185.567	185.567	-82.1719	0.609384	4.74972	51.3112	-0.234216	-5.03048	-1.99781	0.0781917	0.474468	1544.79	14.0382	-51.3895	0	0	0.82097
357	0	-13.4482	0	0	-13.532	0.355241	6.3201	-0.0787547	-0.0194621	-0.690045	-21.5536	9.31859e-16	8.66289	0	0	0.0229074	3.27679	-22.4082	6.00763	213.446	405.315	676.295	403.175	403.175	403.175	-4.7469	-80.3229	-3.00212	369.564	400.03	230.399	185.567	185.567	185.567	-80.413	0.710316	5.11849	50.9961	-0.0227643	-4.59265	-1.93109	0.153378	0.746508	1418.22	36.0985	-43.1791	0	0	1.30781
358	0	-12.8644	0	0	-12.9265	0.430651	5.57201	-0.187788	0.00792936	-0.610467	-38.4416	-5.12523e-15	11.1173	0	0	0.104491	3.06131	-22.4424	5.07896	216.25	404.41	671.058	403.167	403.167	403.167	-4.87675	-78.9115	-3.09109	356.923	397.004	222.975	185.567	185.567	185.567	-79.0029	0.662058	5.28663	50.4963	0.279949	-3.81527	-1.77338	0.218502	1.04112	1240.12	58.4442	-35.9011	0	0	1.58993
359	0	-11.4696	0	0	-11.5023	0.559468	4.28978	-0.265047	0.0319013	-0.511192	-47.6482	-6.05709e-15	12.4236	0	0	0.210288	2.85501	-22.4003	3.83291	218.446	403.297	665.031	402.959	402.959	402.959	-4.74581	-78.0008	-3.16184	341.736	394.46	216.64	185.567	185.567	185.567	-78.0821	0.493544	5.24888	49.8293	0.672437	-2.75233	-1.53369	0.263429	1.3336	1022.21	80.743	-31.5132	0	0	1.5944
360	0	-9.32449	0	0	-9.33347	0.738403	2.50174	-0.307464	0.0476795	-0.394436	-49.1993	0	12.0158	0	0	0.288164	2.64645	-22.2836	2.35992	219.929	402.028	658.336	402.541	402.541	402.541	-4.41974	-77.5988	-3.16932	324.59	392.438	211.686	185.567	185.567	185.567	-77.6643	0.280069	5.02428	49.0352	1.14481	-1.49703	-1.21734	0.281786	1.61183	772.674	101.763	-30.2262	0	0	1.31666
361	0	-6.60087	0	0	-6.60098	0.956456	0.316539	-0.321953	0.0552681	-0.266979	-45.0595	6.05709e-15	10.2222	0	0	0.308472	2.4186	-22.1038	0.795027	220.646	400.662	651.144	401.915	401.915	401.915	-4.00411	-77.6074	-3.05355	306.061	390.9	208.128	185.567	185.567	185.567	-77.658	0.122	4.65751	48.1737	1.68009	-0.184587	-0.840179	0.273936	1.87085	504.271	122.236	-31.0804	0	0	0.831586
362	0	-3.52338	0	0	-3.52572	1.19612	-2.0861	-0.31323	0.0574666	-0.142	-37.4126	-4.42633e-15	7.85957	0	0	0.273916	2.15016	-21.8792	-0.687082	220.605	399.258	643.665	401.093	401.093	401.093	-3.6105	-77.88	-2.76752	286.706	389.759	205.799	185.567	185.567	185.567	-77.9213	0.109419	4.20534	47.318	2.25621	1.01234	-0.441805	0.246995	2.10917	243.4	143.543	-32.9466	0	0	0.292563
363	0	-0.317824	0	0	-0.31882	1.43676	-4.49109	-0.285646	0.0546997	-0.0339917	-28.2372	9.31859e-16	5.42724	0	0	0.206388	1.81973	-21.6299	-1.89216	219.857	397.867	636.13	400.099	400.099	400.099	-3.31975	-78.2681	-2.29847	267.035	388.927	204.427	185.567	185.567	185.567	-78.3071	0.289982	3.71967	46.5436	2.84816	1.9037	-0.07818	0.205103	2.32484	23.0711	162.398	-34.4389	0	0	-0.130663
364	0	2.81876	0	0	2.8381	1.6582	-6.69039	-0.248512	0.0494829	0.0461645	-19.4302	2.91206e-15	3.36803	0	0	0.13407	1.41296	-21.3709	-2.64378	218.466	396.532	628.762	398.969	398.969	398.969	-3.16469	-78.6454	-1.67756	247.474	388.33	203.7	185.567	185.567	185.567	-78.6872	0.654763	3.24169	45.9148	3.42928	2.31988	0.199182	0.156261	2.52085	-129.096	177.122	-34.9978	0	0	-0.346002
365	0	5.73517	0	0	5.79945	1.84437	-8.52442	-0.211224	0.0447426	0.0931327	-12.2635	1.86372e-15	1.92723	0	0	0.0762815	0.930947	-21.1043	-2.82885	216.476	395.292	621.75	397.749	397.749	397.749	-3.13146	-78.9202	-0.970607	228.327	387.918	203.322	185.567	185.567	185.567	-78.9678	1.14637	2.79984	45.4696	3.97159	2.1584	0.355095	0.108919	2.69871	-196.513	187.475	-34.963	0	0	-0.374193
366	0	8.32947	0	0	8.45652	1.98605	-9.90855	-0.180882	0.0409552	0.107866	-7.32421	5.06698e-15	1.01075	0	0	0.0392498	0.395757	-20.8155	-2.43377	213.875	394.194	615.231	396.488	396.488	396.488	-3.17596	-79.0374	-0.256981	209.762	387.672	203.06	185.567	185.567	185.567	-79.0913	1.68294	2.4105	45.2082	4.44687	1.42061	0.388034	0.0626073	2.85971	-180.671	191.161	-34.474	0	0	-0.308284
367	0	10.5442	0	0	10.7378	2.08161	-10.8357	-0.161484	0.0373512	0.096387	-4.65508	-4.5865e-15	0.414499	0	0	0.0203616	-0.150252	-20.4751	-1.55373	210.59	393.289	609.283	395.238	395.238	395.238	-3.24751	-78.9718	0.392083	191.815	387.59	202.757	185.567	185.567	185.567	-79.031	2.1859	2.08165	45.0881	4.82937	0.220717	0.321226	0.010997	3.00194	-98.7715	184.864	-33.1309	0	0	-0.227398
368	0	12.3577	0	0	12.6088	2.1361	-11.3618	-0.152715	0.0317419	0.0673639	-3.80227	-2.26322e-15	-0.162531	0	0	0.0127426	-0.651666	-20.0448	-0.373741	206.495	392.613	603.931	394.046	394.046	394.046	-3.30688	-78.72	0.928564	174.418	387.674	202.338	185.567	185.567	185.567	-78.7826	2.60003	1.81559	45.0299	5.10006	-1.23526	0.192407	-0.0550443	3.1241	22.5483	164.584	-29.9677	0	0	-0.141311
369	0	13.7742	0	0	14.0663	2.15894	-11.5817	-0.152294	0.0230831	0.0294374	-4.15948	-3.18871e-15	-0.879534	0	0	0.0103267	-1.05164	-19.4847	0.870048	201.438	392.173	599.164	392.958	392.958	392.958	-3.33461	-78.2903	1.3312	157.433	387.914	201.798	185.567	185.567	185.567	-78.3545	2.90006	1.61177	44.9309	5.25054	-2.69162	0.0419525	-0.134889	3.22793	154.758	130.193	-24.4965	0	0	-0.00899932
370	0	14.8132	0	0	15.1297	2.16148	-11.6062	-0.156945	0.0116136	-0.00967142	-5.12247	-5.82412e-17	-1.75327	0	0	0.00906634	-1.30416	-18.7595	1.93624	195.276	391.942	594.958	392.02	392.02	392.019	-3.32895	-77.696	1.60141	140.69	388.279	201.175	185.567	185.567	185.567	-77.7601	3.08646	1.4678	44.6839	5.2842	-3.89256	-0.0931939	-0.216389	3.31429	272.178	86.2971	-17.1548	0	0	0.205647
371	0	15.501	0	0	15.8293	2.15484	-11.5423	-0.16347	-0.0010147	-0.0439314	-6.20834	-2.6791e-15	-2.6574	0	0	0.00690599	-1.38392	-17.8422	2.6213	187.898	391.861	591.296	391.277	391.277	391.277	-3.29909	-76.9494	1.75503	124.018	388.724	200.537	185.567	185.567	185.567	-77.0126	3.17561	1.37989	44.1959	5.21394	-4.62795	-0.181913	-0.277179	3.38275	354.961	41.8928	-9.31798	0	0	0.490028
372	0	15.8642	0	0	16.1968	2.14831	-11.4795	-0.169729	-0.0128223	-0.0690348	-7.14014	4.42633e-15	-3.42552	0	0	0.00328611	-1.2917	-16.7168	2.79337	179.257	391.867	588.186	390.774	390.774	390.774	-3.25726	-76.0592	1.81381	107.273	389.194	199.954	185.567	185.567	185.567	-76.1212	3.18945	1.34285	43.4016	5.05791	-4.76834	-0.202156	-0.29724	3.42932	390.169	6.20843	-2.52132	0	0	0.776183
373	0	15.9258	0	0	16.2597	2.14807	-11.4771	-0.174126	-0.0221619	-0.0821904	-7.75797	4.07688e-15	-3.90989	0	0	-0.00143669	-1.05455	-15.3804	2.41393	169.38	391.909	585.667	390.55	390.55	390.55	-3.21319	-75.03	1.79837	90.3561	389.638	199.489	185.567	185.567	185.567	-75.0908	3.14736	1.35051	42.2722	4.83558	-4.28556	-0.140145	-0.268115	3.44544	371.159	-15.1081	2.33977	0	0	0.959328
374	0	15.7055	0	0	16.0391	2.15628	-11.5561	-0.175768	-0.0280195	-0.0824443	-7.98874	2.32965e-15	-4.00533	0	0	-0.00634462	-0.720653	-13.8462	1.54628	158.383	391.961	583.807	390.63	390.63	390.63	-3.1702	-73.8634	1.72305	73.2213	390.017	199.183	185.567	185.567	185.567	-73.9231	3.06037	1.39584	40.818	4.56536	-3.25901	0.00150662	-0.196557	3.42008	299.577	-21.7731	5.33026	0	0	0.937293
375	0	15.2201	0	0	15.5509	2.17076	-11.6954	-0.17454	-0.0300264	-0.0713046	-7.81775	-4.42633e-15	-3.65675	0	0	-0.0104276	-0.349339	-12.1448	0.345596	146.47	392.014	582.687	391.021	391.021	391.021	-3.12354	-72.5601	1.5937	55.8819	390.308	199.054	185.567	185.567	185.567	-72.6186	2.92867	1.47058	39.0848	4.26447	-1.86247	0.196252	-0.100105	3.34506	187.687	-17.9383	7.20639	0	0	0.666911
376	0	14.4848	0	0	14.8066	2.18561	-11.8382	-0.170401	-0.0283098	-0.0525608	-7.20433	2.32965e-15	-2.85934	0	0	-0.0129432	0.0017684	-10.322	-0.973372	133.91	392.065	582.384	391.704	391.704	391.704	-3.06106	-71.1206	1.40897	38.4	390.507	199.089	185.567	185.567	185.567	-71.177	2.74299	1.56448	37.144	3.95029	-0.328907	0.403022	0.0016491	3.22009	55.6448	-9.21448	8.67496	0	0	0.199232
377	0	13.5104	0	0	13.8133	2.19277	-11.9069	-0.163716	-0.023297	-0.0310347	-6.13251	6.40653e-16	-1.66489	0	0	-0.0136573	0.288723	-8.43144	-2.18254	120.998	392.105	582.944	392.643	392.643	392.643	-2.96653	-69.543	1.16473	20.8681	390.627	199.248	185.567	185.567	185.567	-69.5958	2.48985	1.66481	35.0797	3.64074	1.09844	0.58111	0.09666	3.05245	-74.1305	0.687322	9.83091	0	0	-0.336896
378	0	12.3015	0	0	12.5724	2.18401	-11.8228	-0.155685	-0.0158198	-0.0117927	-4.68631	3.02945e-15	-0.212208	0	0	-0.0129349	0.488563	-6.52628	-3.08619	108.011	392.12	584.372	393.784	393.784	393.784	-2.82488	-67.8209	0.860169	3.38341	390.698	199.467	185.567	185.567	185.567	-67.868	2.15935	1.75684	32.9752	3.3528	2.21297	0.701807	0.180355	2.8584	-181.784	10.6717	10.2481	0	0	-0.793177
379	0	10.8547	0	0	11.0808	2.15299	-11.5245	-0.146904	-0.00640544	0.00135932	-2.94484	1.16482e-16	1.33823	0	0	-0.0111371	0.600326	-4.65036	-3.55431	95.1758	392.099	586.63	395.062	395.062	395.062	-2.62817	-65.9415	0.503446	-13.9741	390.755	199.672	185.567	185.567	185.567	-65.9807	1.75282	1.82562	30.9023	3.09939	2.87823	0.751537	0.253824	2.65485	-253.864	22.1371	9.31714	0	0	-1.06646
380	0	9.15833	0	0	9.33069	2.09675	-10.982	-0.13823	0.00344454	0.00605072	-1.08728	-2.56261e-15	2.69795	0	0	-0.008352	0.640612	-2.8332	-3.53879	82.6442	392.052	589.647	396.41	396.41	396.41	-2.37843	-63.886	0.114323	-31.1594	390.841	199.785	185.567	185.567	185.567	-63.9155	1.28684	1.85767	28.9155	2.88658	3.04328	0.731659	0.313539	2.45811	-285.095	34.9764	7.04312	0	0	-1.13107
381	0	7.1943	0	0	7.31052	2.01628	-10.2024	-0.13031	0.0115887	0.00180416	0.649348	-4.6593e-16	3.51626	0	0	-0.00417342	0.63564	-1.08874	-3.07295	70.4935	392.009	593.334	397.765	397.765	397.765	-2.08832	-61.6311	-0.277663	-48.1698	390.994	199.742	185.567	185.567	185.567	-61.6505	0.792202	1.84363	27.0498	2.71317	2.74091	0.657879	0.351533	2.27805	-279.524	47.3026	3.93236	0	0	-1.03118
382	0	4.94241	0	0	5.00732	1.91591	-9.22467	-0.123572	0.0160351	-0.0101362	1.98828	-9.31859e-16	3.5026	0	0	0.00166984	0.613017	0.582101	-2.25593	58.7368	392.01	597.596	399.072	399.072	399.072	-1.77974	-59.1533	-0.639242	-65.0423	391.239	199.502	185.567	185.567	185.567	-59.1632	0.308546	1.78166	25.3219	2.57164	2.07099	0.558042	0.358298	2.11833	-249.436	55.757	0.762005	0	0	-0.847334
383	0	2.38562	0	0	2.40972	1.80195	-8.10795	-0.119046	0.0154464	-0.027921	2.56112	2.32965e-15	2.51628	0	0	0.00780654	0.595284	2.1866	-1.22542	47.3479	392.094	602.342	400.291	400.291	400.291	-1.48075	-56.4329	-0.940514	-81.8421	391.579	199.054	185.567	185.567	185.567	-56.4353	-0.123486	1.6796	23.7346	2.45105	1.1724	0.463069	0.326775	1.97943	-210.542	56.8776	-1.81962	0	0	-0.655648
384	0	-0.482562	0	0	-0.486106	1.68107	-6.91647	-0.118136	0.00974914	-0.0493233	1.97069	-2.56261e-15	0.65609	0	0	0.0104014	0.596674	3.73469	-0.126814	36.2915	392.284	607.483	401.397	401.397	401.397	-1.22233	-53.4601	-1.16094	-98.6457	391.991	198.426	185.567	185.567	185.567	-53.4574	-0.469671	1.55596	22.2819	2.3397	0.191695	0.400462	0.256885	1.85668	-178.262	48.7264	-3.48088	0	0	-0.509101
385	0	-3.65009	0	0	-3.66828	1.55891	-5.70635	-0.122173	0.000286005	-0.0721552	-0.113468	1.04834e-15	-1.72416	0	0	0.00384164	0.623014	5.23415	0.914348	25.5511	392.582	612.934	402.383	402.383	402.383	-1.03492	-50.2405	-1.29215	-115.519	392.421	197.687	185.567	185.567	185.567	-50.235	-0.707507	1.43843	20.9537	2.2269	-0.744635	0.391763	0.155597	1.74714	-165.242	31.3519	-4.17058	0	0	-0.434915
386	0	-7.07957	0	0	-7.10174	1.43939	-4.51723	-0.132213	-0.0105935	-0.0948711	-3.88042	1.16482e-15	-4.1011	0	0	-0.0171068	0.673705	6.68694	1.81226	15.151	392.966	618.601	403.261	403.261	403.261	-0.944649	-46.7996	-1.33719	-132.494	392.804	196.944	185.567	185.567	185.567	-46.7929	-0.828678	1.35945	19.7406	2.10442	-1.55013	0.447114	0.0339111	1.64497	-178.434	6.37513	-4.01689	0	0	-0.434762
387	0	-10.7038	0	0	-10.7226	1.32457	-3.37131	-0.148665	-0.0202183	-0.116184	-9.29728	-1.39779e-15	-5.93542	0	0	-0.0543442	0.744861	8.08744	2.52979	5.16669	393.399	624.383	404.056	404.056	404.056	-0.968949	-43.1855	-1.30679	-149.554	393.067	196.342	185.567	185.567	185.567	-43.1784	-0.838444	1.34935	18.6368	1.96642	-2.18728	0.564781	-0.0958814	1.54575	-219.086	-23.8828	-3.17474	0	0	-0.492219
388	0	-14.4244	0	0	-14.4361	1.21534	-2.27859	-0.170199	-0.0260006	-0.135434	-16.0047	4.6593e-16	-6.80773	0	0	-0.103876	0.832206	9.42221	3.07572	-4.27763	393.832	630.159	404.803	404.803	404.802	-1.11214	-39.4694	-1.21472	-166.618	393.157	196.044	185.567	185.567	185.567	-39.4626	-0.752875	1.42833	17.6416	1.80982	-2.66477	0.730567	-0.222477	1.44399	-281.994	-56.8077	-1.83731	0	0	-0.576307
389	0	-18.1156	0	0	-18.12	1.11245	-1.24774	-0.19341	-0.0270968	-0.151637	-23.3278	4.19337e-15	-6.63809	0	0	-0.15548	0.93268	10.6715	3.49264	-13.0222	394.213	635.791	405.537	405.537	405.537	-1.36114	-35.742	-1.07523	-183.544	393.053	196.219	185.567	185.567	185.567	-35.7364	-0.595998	1.59918	16.7588	1.63434	-3.02508	0.921366	-0.338215	1.33441	-357.674	-90.8251	-0.102951	0	0	-0.651569
390	0	-21.6362	0	0	-21.6365	1.01741	-0.29473	-0.213411	-0.0254665	-0.164213	-30.3925	1.63075e-15	-5.77291	0	0	-0.195517	1.04444	11.8123	3.83893	-20.8928	394.488	641.126	406.296	406.296	406.296	-1.68536	-32.1051	-0.904264	-200.144	392.77	197.009	185.567	185.567	185.567	-32.1016	-0.397809	1.84531	15.995	1.44257	-3.32627	1.10781	-0.437858	1.21173	-433.101	-125.433	2.01306	0	0	-0.685209
391	0	-24.8459	0	0	-24.8471	0.932616	0.555603	-0.228009	-0.0241827	-0.172563	-36.5788	-5.24171e-15	-4.73904	0	0	-0.213754	1.16544	12.8212	4.16934	-27.7245	394.603	646.002	407.106	407.106	407.106	-2.04445	-28.6582	-0.723916	-216.213	392.35	198.508	185.567	185.567	185.567	-28.6579	-0.193405	2.13756	15.3575	1.23983	-3.62228	1.26527	-0.519008	1.07611	-497.387	-160.568	4.53189	0	0	-0.660907
392	0	-27.6178	0	0	-27.6252	0.86095	1.27413	-0.237165	-0.0250946	-0.176245	-41.5014	-4.55737e-15	-3.92135	0	0	-0.205742	1.2914	13.6785	4.51942	-33.3834	394.508	650.263	407.982	407.982	407.982	-2.39988	-25.4918	-0.566141	-231.555	391.837	200.753	185.567	185.567	185.567	-25.4952	-0.0224567	2.44536	14.8511	1.03373	-3.94711	1.37678	-0.578957	0.929477	-543.388	-194.487	7.33707	0	0	-0.579591
393	0	-29.846	0	0	-29.8629	0.805148	1.83334	-0.240912	-0.0274992	-0.175058	-44.83	-5.12523e-15	-3.37177	0	0	-0.172612	1.41411	14.3706	4.89703	-37.781	394.162	653.764	408.931	408.931	408.931	-2.7244	-22.683	-0.472677	-245.994	391.258	203.727	185.567	185.567	185.567	-22.6891	0.072009	2.74612	14.4758	0.83373	-4.30625	1.43536	-0.613124	0.775547	-568.239	-222.69	10.0654	0	0	-0.456021
394	0	-31.4541	0	0	-31.4802	0.767512	2.21032	-0.239777	-0.0295915	-0.169017	-46.3528	-1.63075e-15	-2.9231	0	0	-0.120815	1.52116	14.8916	5.28186	-40.8817	393.534	656.384	409.943	409.943	409.943	-3.00521	-20.2903	-0.489867	-259.39	390.627	207.366	185.567	185.567	185.567	-20.2963	0.0470632	3.02862	14.225	0.650256	-4.67639	1.44392	-0.619069	0.618868	-573.479	-240.472	12.3111	0	0	-0.313905
395	0	-32.403	0	0	-32.4346	0.749816	2.3875	-0.235344	-0.0293728	-0.158455	-46.0609	4.89226e-15	-2.30485	0	0	-0.0604428	1.59733	15.2435	5.63189	-42.7021	392.604	658.029	411.003	411.003	411.003	-3.24204	-18.3461	-0.65932	-271.651	389.945	211.575	185.567	185.567	185.567	-18.3473	-0.133486	3.29157	14.0851	0.493489	-5.01225	1.41438	-0.594607	0.466468	-564.813	-243.514	13.606	0	0	-0.178412
396	0	-32.6956	0	0	-32.7267	0.753198	2.35364	-0.230788	-0.0257065	-0.143665	-44.2429	3.49447e-15	-1.29706	0	0	-0.00213418	1.62731	15.4356	5.89393	-43.3034	391.367	658.634	412.084	412.085	412.085	-3.44277	-16.8529	-1.00704	-282.73	389.211	216.238	185.567	185.567	185.567	-16.8432	-0.490351	3.54036	14.0356	0.372416	-5.25767	1.36411	-0.543601	0.325324	-550.983	-230.506	13.5756	0	0	-0.0695316
397	0	-32.3754	0	0	-32.3999	0.777965	2.10563	-0.227643	-0.01533	-0.124732	-41.208	1.86372e-15	0.495445	0	0	0.0463915	1.59897	15.4821	6.0152	-42.7804	389.834	658.166	413.158	413.158	413.158	-3.61796	-15.7838	-1.5342	-292.616	388.429	221.231	185.567	185.567	185.567	-15.7563	-1.02096	3.78221	14.0504	0.293295	-5.35775	1.30996	-0.468757	0.202463	-540.318	-199.623	11.4993	0	0	0.00283544
398	0	-31.5219	0	0	-31.5364	0.823779	1.64667	-0.226517	0.00254841	-0.101966	-37.3593	4.6593e-15	3.16259	0	0	0.0816147	1.50632	15.4004	5.95346	-41.2472	388.033	656.616	414.187	414.187	414.187	-3.77033	-15.0852	-2.21294	-301.323	387.63	226.427	185.567	185.567	185.567	-15.0331	-1.6965	4.01608	14.1	0.258318	-5.26949	1.26404	-0.377177	0.103677	-538.838	-153.012	7.00788	0	0	0.037237
399	0	-30.2435	0	0	-30.2485	0.889491	0.988014	-0.227168	0.0248252	-0.0764257	-33.1641	-5.59116e-15	6.35471	0	0	0.103604	1.3512	15.208	5.68415	-38.8228	386.006	654.001	415.135	415.134	415.134	-3.88899	-14.6816	-2.98936	-308.878	386.88	231.699	185.567	185.567	185.567	-14.5995	-2.46535	4.22636	14.1548	0.264706	-4.96899	1.23038	-0.280805	0.0360262	-547.959	-97.3625	0.535723	0	0	0.0386422
400	0	-28.6651	0	0	-28.6652	0.972439	0.156251	-0.230063	0.0462105	-0.0500326	-29.2275	-4.19337e-15	9.48012	0	0	0.114848	1.14357	14.9205	5.20366	-35.6187	383.809	650.359	415.958	415.958	415.958	-3.95329	-14.4838	-3.79406	-315.313	386.267	236.918	185.567	185.567	185.567	-14.3698	-3.26272	4.38625	14.189	0.304178	-4.45469	1.20558	-0.192078	0.00688827	-565.584	-41.3345	-6.66161	0	0	0.0162253
401	0	-26.9113	0	0	-26.9141	1.06784	-0.800438	-0.236878	0.0626579	-0.0254945	-26.2473	-9.31859e-16	12.0737	0	0	0.119337	0.900124	14.5502	4.52848	-31.7296	381.506	645.749	416.61	416.61	416.61	-3.94216	-14.4025	-4.55651	-320.648	385.872	241.961	185.567	185.567	185.567	-14.2588	-4.02344	4.46724	14.1854	0.363277	-3.74606	1.18311	-0.120234	0.0257259	-587.762	7.9335	-13.0372	0	0	-0.0179459
402	0	-25.0884	0	0	-25.1019	1.1692	-1.81644	-0.247778	0.0744574	-0.00581423	-24.656	0	14.1205	0	0	0.121084	0.641877	14.1049	3.69078	-27.2283	379.16	640.248	417.046	417.046	417.046	-3.83991	-14.3637	-5.21806	-324.877	385.756	246.724	185.567	185.567	185.567	-14.1967	-4.6936	4.44611	14.1386	0.424335	-2.87851	1.15408	-0.0644466	0.10246	-609.012	48.9864	-17.7924	0	0	-0.0477732
403	0	-23.2732	0	0	-23.3032	1.27003	-2.82591	-0.262267	0.0824179	0.00628664	-24.6344	3.72744e-15	15.6709	0	0	0.122899	0.391103	13.588	2.73134	-22.165	376.833	633.955	417.219	417.219	417.219	-3.63322	-14.3182	-5.74016	-327.964	385.957	251.129	185.567	185.567	185.567	-14.138	-5.2382	4.30378	14.0575	0.467454	-1.89557	1.10685	-0.0233699	0.244156	-622.95	81.4459	-20.5184	0	0	-0.0531351
404	0	-21.5087	0	0	-21.558	1.3656	-3.78118	-0.279143	0.0869884	0.0098077	-26.0906	-1.86372e-15	16.7179	0	0	0.126157	0.168519	12.9984	1.69077	-16.5712	374.578	626.991	417.092	417.092	417.092	-3.30794	-14.2453	-6.10666	-329.837	386.501	255.141	185.567	185.567	185.567	-14.0644	-5.64348	4.02353	13.9665	0.472245	-0.83939	1.03628	0.00863957	0.453057	-626.202	106.107	-21.2531	0	0	-0.0131819
405	0	-19.8069	0	0	-19.8754	1.45398	-4.66267	-0.296723	0.0881459	0.00554227	-28.7058	9.31859e-16	17.1785	0	0	0.131337	-0.00871049	12.331	0.602769	-10.4634	372.436	619.497	416.637	416.637	416.637	-2.84954	-14.1514	-6.32111	-330.408	387.402	258.767	185.567	185.567	185.567	-13.9831	-5.91412	3.59182	13.9055	0.420567	0.25677	0.941762	0.037694	0.727594	-618.105	123.573	-20.2801	0	0	0.0875847
406	0	-18.1553	0	0	-18.2415	1.53607	-5.47947	-0.313619	0.0851784	-0.00411706	-32.0639	8.38673e-15	16.8985	0	0	0.138623	-0.128114	11.5768	-0.508771	-3.84724	370.441	611.638	415.844	415.844	415.844	-2.24665	-14.0636	-6.4013	-329.576	388.66	262.052	185.567	185.567	185.567	-13.9209	-6.06797	3.00107	13.9283	0.299548	1.372	0.833475	0.069356	1.05928	-602.511	133.834	-17.8644	0	0	0.254018
407	0	-16.5255	0	0	-16.6276	1.61485	-6.2612	-0.32868	0.0778318	-0.0154448	-35.7043	4.19337e-15	15.807	0	0	0.147979	-0.182103	10.7235	-1.6273	3.28255	368.615	603.596	414.723	414.723	414.723	-1.49611	-14.023	-6.37265	-327.242	390.254	265.062	185.567	185.567	185.567	-13.9175	-6.12989	2.25368	14.0983	0.104506	2.49519	0.727895	0.109235	1.4354	-585.889	137.202	-14.3101	0	0	0.482697
408	0	-14.8822	0	0	-14.9981	1.69418	-7.04602	-0.339836	0.0678156	-0.02477	-39.065	7.45487e-15	14.0746	0	0	0.158546	-0.167671	9.75592	-2.73693	10.9429	366.975	595.568	413.309	413.309	413.309	-0.606084	-14.0781	-6.26154	-323.317	392.136	267.871	185.567	185.567	185.567	-14.0192	-6.12561	1.36355	14.4833	-0.158419	3.61781	0.643512	0.161068	1.83723	-574.142	135.136	-10.3067	0	0	0.769436
409	0	-13.1932	0	0	-13.321	1.778	-7.87234	-0.345386	0.0567535	-0.0290174	-41.6661	4.42633e-15	11.8913	0	0	0.168448	-0.0861132	8.6574	-3.81468	19.1636	365.526	587.76	411.664	411.664	411.664	0.407142	-14.2764	-6.09023	-317.732	394.241	270.54	185.567	185.567	185.567	-14.2712	-6.07789	0.351945	15.1462	-0.471368	4.72486	0.595402	0.224952	2.24182	-570.988	128.866	-6.42459	0	0	1.11149
410	0	-11.4386	0	0	-11.5759	1.86959	-8.77161	-0.344548	0.0446218	-0.0264142	-43.22	7.80432e-15	9.28411	0	0	0.174919	0.0569942	7.41167	-4.82554	27.9838	364.266	580.382	409.872	409.872	409.872	1.52329	-14.6571	-5.87374	-310.445	396.5	273.103	185.567	185.567	185.567	-14.7105	-6.00409	-0.757419	16.137	-0.805863	5.78839	0.591189	0.296337	2.62549	-576.546	118.587	-2.74319	0	0	1.50154
411	0	-9.61627	0	0	-9.75888	1.97085	-9.76062	-0.337088	0.0307953	-0.0165474	-43.6206	-5.35819e-15	6.21847	0	0	0.175087	0.251614	6.00567	-5.72255	37.4445	363.185	573.638	408.039	408.039	408.039	2.71849	-15.2478	-5.61906	-301.451	398.837	275.556	185.567	185.567	185.567	-15.363	-5.91507	-1.939	17.4821	-1.12639	6.76573	0.629736	0.367311	2.96593	-588.093	104.173	0.886401	0	0	1.92091
412	0	-7.7424	0	0	-7.88383	2.08158	-10.8354	-0.323592	0.0145607	-0.000183026	-42.9625	-2.79558e-15	2.67654	0	0	0.167266	0.482957	4.4324	-6.45182	47.5765	362.261	567.726	406.276	406.276	406.276	3.96339	-16.0638	-5.32674	-290.775	401.171	277.86	185.567	185.567	185.567	-16.2425	-5.81558	-3.16347	19.1788	-1.39556	7.60298	0.701916	0.428039	3.24415	-601.349	85.5028	4.75066	0	0	2.33616
413	0	-5.84859	0	0	-5.97902	2.19917	-11.9683	-0.305431	-0.00397373	0.0211026	-41.4835	-2.79558e-15	-1.21364	0	0	0.151979	0.731922	2.69303	-6.9588	58.3896	361.47	562.829	404.686	404.686	404.686	5.22145	-17.1108	-4.99342	-278.47	403.414	279.936	185.567	185.567	185.567	-17.3526	-5.70547	-4.39568	21.1934	-1.5804	8.24056	0.798683	0.470227	3.44827	-613.538	63.5826	8.98163	0	0	2.71297
414	0	-3.97495	0	0	-4.08149	2.3186	-13.1093	-0.283637	-0.0228336	0.0447122	-39.3913	5.59116e-15	-5.06428	0	0	0.131892	0.976281	0.796893	-7.19057	69.8684	360.782	559.112	403.354	403.354	403.354	6.44966	-18.3894	-4.61505	-264.607	405.469	281.677	185.567	185.567	185.567	-18.6916	-5.58155	-5.59492	23.4672	-1.65818	8.61591	0.909257	0.490035	3.57625	-621.531	41.3717	13.194	0	0	3.0179
415	0	-2.16351	0	0	-2.23168	2.43326	-14.1947	-0.259657	-0.0397402	0.0672926	-36.898	-1.86372e-15	-8.42191	0	0	0.110747	1.19181	-1.23971	-7.09571	81.9728	360.17	556.717	402.33	402.33	402.33	7.60393	-19.8977	-4.18972	-249.262	407.248	282.959	185.567	185.567	185.567	-20.2553	-5.44031	-6.71984	25.9274	-1.62001	8.6651	1.01714	0.48578	3.63331	-620.67	22.4666	16.8465	0	0	3.21249
416	0	-0.452744	0	0	-0.469074	2.53617	-15.1602	-0.234476	-0.052152	0.0853776	-34.1339	3.72744e-15	-10.8434	0	0	0.0915862	1.35379	-3.39512	-6.62803	94.6368	359.614	555.763	401.626	401.626	401.626	8.64549	-21.6333	-3.71976	-232.518	408.68	283.662	185.567	185.567	185.567	-22.0389	-5.28019	-7.73434	28.4982	-1.4723	8.32903	1.09903	0.458688	3.63027	-603.9	10.7396	19.1742	0	0	3.24769
417	0	1.1242	0	0	1.16924	2.62144	-15.9535	-0.209476	-0.0585938	0.09696	-31.2461	-1.86372e-15	-12.0795	0	0	0.0758665	1.43896	-5.64265	-5.75746	107.76	359.106	556.337	401.218	401.218	401.218	9.54711	-23.5912	-3.21188	-214.458	409.725	283.69	185.567	185.567	185.567	-24.0361	-5.10274	-8.6135	31.1099	-1.23554	7.56673	1.13014	0.412056	3.57446	-564.669	8.89871	19.6502	0	0	3.081
418	0	2.53981	0	0	2.64956	2.68525	-16.5431	-0.187194	-0.0593885	0.101203	-28.4966	1.86372e-15	-12.1632	0	0	0.0636861	1.42868	-7.95001	-4.48591	121.198	358.651	558.49	401.051	401.051	401.051	10.2963	-25.7612	-2.67571	-195.173	410.377	282.986	185.567	185.567	185.567	-26.2365	-4.91199	-9.34666	33.7029	-0.940215	6.37274	1.09099	0.349789	3.47354	-498.38	17.0224	18.3588	0	0	2.69415
419	0	3.77409	0	0	3.94508	2.72602	-16.9179	-0.170957	-0.0562587	0.0988313	-26.2439	0	-11.3394	0	0	0.0544423	1.31333	-10.2783	-2.86246	134.746	358.269	562.217	401.053	401.053	401.053	10.8935	-28.1292	-2.12115	-174.751	410.658	281.535	185.567	185.567	185.567	-28.6263	-4.71251	-9.93574	36.2269	-0.6212	4.79267	0.973444	0.274502	3.33151	-404.646	31.7798	16.055	0	0	2.11516
420	0	4.81819	0	0	5.04112	2.74395	-17.0823	-0.16168	-0.0503369	0.090971	-24.6211	1.86372e-15	-9.83725	0	0	0.0468699	1.09693	-12.5823	-0.990671	148.145	357.988	567.451	401.149	401.149	401.149	11.3473	-30.6811	-1.55627	-153.272	410.602	279.371	185.567	185.567	185.567	-31.1923	-4.50774	-10.3908	38.6394	-0.31152	2.92981	0.783475	0.19078	3.15243	-286.91	48.3721	13.3457	0	0	1.41304
421	0	5.67278	0	0	5.93453	2.74058	-17.0515	-0.159248	-0.0422497	0.0789903	-23.6375	-9.31859e-16	-7.85537	0	0	0.0397869	0.800126	-14.812	0.9772	161.09	357.824	574.05	401.267	401.267	401.267	11.672	-33.4028	-0.987379	-130.801	410.254	276.564	185.567	185.567	185.567	-33.9215	-4.30034	-10.7273	40.9022	-0.036779	0.937926	0.542865	0.104438	2.94365	-153.676	61.6591	10.6051	0	0	0.689757
422	0	6.34546	0	0	6.63138	2.71869	-16.8507	-0.164862	-0.0317059	0.0638692	-23.3707	-2.79558e-15	-5.52734	0	0	0.0325192	0.459732	-16.9169	2.86021	173.261	357.777	581.8	401.35	401.35	401.35	11.8867	-36.2795	-0.41952	-107.394	409.659	273.225	185.567	185.567	185.567	-36.8008	-4.09343	-10.9652	42.9813	0.188405	-1.00012	0.286473	0.0250261	2.7158	-18.2975	68.9128	7.43692	0	0	0.053616
423	0	6.85078	0	0	7.14711	2.68232	-16.5161	-0.177399	-0.0198928	0.0466497	-23.6014	0	-3.16128	0	0	0.024551	0.124057	-18.8505	4.47755	184.359	357.825	590.432	401.358	401.358	401.358	12.015	-39.2995	0.144266	-83.0931	408.872	269.497	185.567	185.567	185.567	-39.82	-3.89082	-11.1282	44.8477	0.360578	-2.70206	0.0506471	-0.0376094	2.48188	104.93	69.2566	3.8426	0	0	-0.411909
424	0	7.20604	0	0	7.50163	2.63658	-16.0937	-0.193883	-0.00888688	0.028859	-23.8858	9.31859e-16	-1.18199	0	0	0.0160158	-0.155079	-20.5743	5.67771	194.139	357.932	599.646	401.267	401.267	401.267	12.0813	-42.4519	0.703421	-57.9373	407.947	265.551	185.567	185.567	185.567	-42.9699	-3.69617	-11.241	46.4792	0.485356	-4.01584	-0.135879	-0.0743194	2.25196	203.76	64.3324	0.0332223	0	0	-0.669269
425	0	7.42255	0	0	7.70939	2.58692	-15.6331	-0.211252	-0.0010773	0.0121228	-23.7838	5.12523e-15	-0.0424224	0	0	0.00756954	-0.331708	-22.0596	6.36088	202.431	358.062	609.141	401.067	401.067	401.067	12.1056	-45.7204	1.25892	-31.9727	406.932	261.566	185.567	185.567	185.567	-46.2359	-3.51154	-11.324	47.8616	0.573807	-4.84187	-0.254765	-0.0802938	2.03611	270.139	56.6121	-3.29417	0	0	-0.729236
426	0	7.49777	0	0	7.77045	2.53817	-15.1789	-0.227143	0.00162155	-0.00210694	-23.0007	1.39779e-15	-0.0993697	0	0	-0.000168785	-0.374112	-23.288	6.49007	209.148	358.196	618.639	400.76	400.76	400.76	12.0978	-49.0777	1.81138	-5.26127	405.85	257.709	185.567	185.567	185.567	-49.5908	-3.33584	-11.3882	48.9895	0.639159	-5.14411	-0.300559	-0.0579643	1.83975	301.519	48.0783	-5.3604	0	0	-0.642353
427	0	7.41149	0	0	7.66591	2.49344	-14.7604	-0.240081	-0.00162125	-0.0131774	-21.4651	-4.6593e-15	-1.50283	0	0	-0.00682811	-0.27009	-24.2513	6.09108	214.282	358.336	627.908	400.359	400.359	400.359	12.0531	-52.4817	2.3576	22.1203	404.696	254.113	185.567	185.567	185.567	-52.9919	-3.16431	-11.4305	49.8656	0.69437	-4.94963	-0.280682	-0.0156468	1.66563	301.084	39.5521	-5.59856	0	0	-0.479033
428	0	7.12726	0	0	7.35913	2.45324	-14.3829	-0.249622	-0.0101759	-0.0217012	-19.3556	4.6593e-15	-4.12855	0	0	-0.0120127	-0.0281888	-24.9508	5.24269	217.896	358.502	636.765	399.881	399.881	399.881	11.9506	-55.877	2.88643	50.0868	403.432	250.87	185.567	185.567	185.567	-56.3816	-2.98946	-11.4313	50.5005	0.750707	-4.33821	-0.209755	0.0336179	1.51351	275.798	30.5212	-3.94811	0	0	-0.304312
429	0	6.59923	0	0	6.80288	2.4151	-14.0235	-0.256306	-0.0223262	-0.0300127	-17.0536	1.86372e-15	-7.60124	0	0	-0.0150073	0.324969	-25.3969	4.06128	220.112	358.724	645.08	399.35	399.35	399.351	11.7559	-59.2002	3.37524	78.5524	401.987	248.03	185.567	185.567	185.567	-59.693	-2.80343	-11.3551	50.9129	0.817177	-3.42612	-0.104566	0.0757476	1.38266	234.57	19.5737	-0.757688	0	0	-0.161454
430	0	5.78296	0	0	5.95123	2.37383	-13.6334	-0.261167	-0.0352035	-0.0420511	-15.0255	-2.79558e-15	-11.2942	0	0	-0.0151218	0.750159	-25.6096	2.68408	221.099	359.024	652.772	398.798	398.798	398.798	11.4273	-62.3875	3.78925	107.431	400.269	245.621	185.567	185.567	185.567	-62.8587	-2.60042	-11.1554	51.1284	0.900273	-2.34841	0.0189933	0.100397	1.27278	186.99	5.78562	3.08447	0	0	-0.0665444
431	0	4.64851	0	0	4.77388	2.32239	-13.1453	-0.265076	-0.0458348	-0.0629223	-13.6718	-4.6593e-15	-14.4589	0	0	-0.0125153	1.20231	-25.6178	1.25379	221.062	359.411	659.798	398.257	398.257	398.257	10.9235	-65.3843	4.08535	136.626	398.178	243.665	185.567	185.567	185.567	-65.821	-2.37807	-10.7813	51.1789	1.00372	-1.24277	0.143702	0.102714	1.18289	143.769	-11.2722	6.6169	0	0	-0.0135626
432	0	3.19303	0	0	3.27045	2.25315	-12.4853	-0.267742	-0.0507264	-0.0977702	-13.1296	-2.79558e-15	-16.2486	0	0	-0.00897716	1.63705	-25.458	-0.0942948	220.237	359.876	666.139	397.765	397.765	397.765	10.2116	-68.1533	4.22035	166.008	395.621	242.202	185.567	185.567	185.567	-68.5412	-2.13664	-10.1878	51.101	1.12831	-0.236408	0.251246	0.0856168	1.11197	116.508	-30.1274	8.58957	0	0	0.0169866
433	0	1.45088	0	0	1.48108	2.15959	-11.588	-0.267637	-0.0469752	-0.150552	-13.1694	3.72744e-15	-15.9297	0	0	-0.00762487	2.01621	-25.1731	-1.24218	218.88	360.392	671.798	397.363	397.363	397.363	9.27353	-70.6796	4.16227	195.381	392.535	241.298	185.567	185.567	185.567	-71.0053	-1.87662	-9.34567	50.935	1.2715	0.56336	0.32128	0.0555772	1.05594	117.302	-48.4492	8.02453	0	0	0.0453105
434	0	-0.501459	0	0	-0.50986	2.03812	-10.4144	-0.261141	-0.0337232	-0.22247	-13.0648	-6.52302e-15	-13.1578	0	0	-0.0106875	2.31155	-24.8092	-2.09653	217.256	360.922	676.784	397.086	397.086	397.086	8.11239	-72.9722	3.90127	224.458	388.902	241.037	185.567	185.567	185.567	-73.226	-1.59627	-8.25226	50.723	1.42723	1.07553	0.334877	0.0210895	1.00693	156.834	-63.5755	4.60812	0	0	0.0805363
435	0	-2.55042	0	0	-2.58198	1.88935	-8.96502	-0.241942	-0.0126935	-0.311348	-11.5806	-1.39779e-15	-8.14861	0	0	-0.0167555	2.50665	-24.4128	-2.59418	215.625	361.428	681.11	396.965	396.965	396.965	6.75577	-75.0568	3.45557	252.84	384.77	241.498	185.567	185.567	185.567	-75.2359	-1.29091	-6.93783	50.5063	1.58594	1.24961	0.276416	-0.0116981	0.953368	242.778	-73.7041	-1.18898	0	0	0.114693
436	0	-4.56467	0	0	-4.60192	1.71865	-7.28755	-0.202666	0.0119294	-0.411618	-7.31351	-2.09668e-15	-1.71288	0	0	-0.0206185	2.59684	-24.027	-2.70623	214.23	361.879	684.787	397.021	397.021	397.021	5.25739	-76.9607	2.87006	280.019	380.256	242.699	185.567	185.567	185.567	-77.0704	-0.955219	-5.46651	50.3221	1.73547	1.06836	0.13683	-0.0405328	0.880977	377.773	-78.3754	-8.44585	0	0	0.124118
437	0	-6.42614	0	0	-6.45569	1.53548	-5.47362	-0.138913	0.033676	-0.515442	0.637227	2.09668e-15	4.83571	0	0	-0.0164325	2.58767	-23.6884	-2.43994	213.278	362.251	687.819	397.259	397.259	397.259	3.69375	-78.6906	2.2082	305.408	375.535	244.536	185.567	185.567	185.567	-78.7445	-0.587488	-3.92936	50.2012	1.86234	0.548653	-0.0783348	-0.0672382	0.779788	556.391	-79.3893	-16.1185	0	0	0.077835
438	0	-8.06008	0	0	-8.07651	1.35167	-3.64199	-0.0528546	0.0458114	-0.614488	12.0545	0	10.0669	0	0	-0.00159618	2.49208	-23.4248	-1.83723	212.928	362.529	690.207	397.67	397.67	397.67	2.15235	-80.2153	1.54002	328.384	370.803	246.742	185.567	185.567	185.567	-80.2323	-0.192498	-2.428	50.1642	1.95366	-0.260872	-0.354253	-0.0932798	0.649505	766.488	-79.2959	-23.6548	0	0	-0.0480283
439	0	-9.45079	0	0	-9.45611	1.17878	-1.91239	0.0452254	0.0438308	-0.701599	25.3293	-9.31859e-16	12.9186	0	0	0.021711	2.32707	-23.2537	-0.97049	213.281	362.702	691.942	398.229	398.229	398.229	0.713072	-81.4625	0.928649	348.348	366.232	248.884	185.567	185.567	185.567	-81.463	0.218838	-1.05216	50.2196	2.00009	-1.28478	-0.66891	-0.121114	0.502987	990.693	-81.0379	-30.9527	0	0	-0.254337
440	0	-10.6331	0	0	-10.6333	1.02597	-0.380641	0.140389	0.0280368	-0.77181	37.9029	-2.79558e-15	13.1279	0	0	0.0476538	2.11123	-23.1807	0.0635386	214.37	362.756	693.004	398.901	398.9	398.901	-0.569481	-82.3346	0.419238	364.779	361.919	250.427	185.567	185.567	185.567	-82.3364	0.632576	0.139914	50.3621	1.99799	-2.42708	-0.999528	-0.149128	0.359636	1210.12	-85.3215	-38.0771	0	0	-0.507906
441	0	-11.6651	0	0	-11.6665	0.898826	0.894422	0.217001	0.00381408	-0.822444	46.9627	-3.49447e-15	11.3071	0	0	0.0680785	1.86283	-23.2009	1.15238	216.161	362.674	693.362	399.644	399.644	399.644	-1.67315	-82.7371	0.0322629	377.268	357.873	250.845	185.567	185.567	185.567	-82.7526	1.03453	1.12974	50.5726	1.95082	-3.57976	-1.32027	-0.169057	0.245367	1405.77	-89.6074	-44.7128	0	0	-0.741077
442	0	-12.5939	0	0	-12.6009	0.799719	1.88774	0.261471	-0.020383	-0.851986	50.1115	-1.63075e-15	8.65982	0	0	0.074125	1.59836	-23.2989	2.17936	218.559	362.428	692.972	400.415	400.415	400.415	-2.60153	-82.6096	-0.23599	385.525	354.034	249.736	185.567	185.567	185.567	-82.6463	1.41067	1.9316	50.8197	1.86974	-4.63422	-1.60696	-0.171299	0.180909	1559.88	-89.8427	-49.9326	0	0	-0.86773
443	0	-13.4248	0	0	-13.4388	0.729386	2.592	0.263868	-0.0366761	-0.859117	45.9048	1.16482e-16	6.45176	0	0	0.0602837	1.33186	-23.4522	3.03578	221.418	361.991	691.78	401.171	401.171	401.171	-3.36733	-81.9541	-0.405808	389.385	350.324	246.918	185.567	185.567	185.567	-82.0149	1.74536	2.57419	51.0635	1.7723	-5.49279	-1.83361	-0.14855	0.183634	1655.72	-82.9273	-52.4905	0	0	-0.81439
444	0	-14.1019	0	0	-14.1216	0.688734	2.99871	0.220486	-0.040055	-0.842283	34.3415	-5.59116e-15	5.58385	0	0	0.0311556	1.07444	-23.6339	3.63209	224.558	361.335	689.73	401.876	401.876	401.876	-3.97555	-80.8508	-0.503639	388.826	346.695	242.491	185.567	185.567	185.567	-80.9349	2.01965	3.08036	51.2599	1.6802	-6.07876	-1.97741	-0.0987715	0.25948	1680.2	-67.6735	-51.5651	0	0	-0.556313
445	0	-14.5078	0	0	-14.5293	0.680046	3.08559	0.136537	-0.0296472	-0.800343	17.1477	-4.54281e-15	6.29276	0	0	0.00579835	0.834134	-23.8159	3.90543	227.777	360.444	686.773	402.494	402.494	402.494	-4.41497	-79.4578	-0.553379	383.989	343.167	236.835	185.567	185.567	185.567	-79.5608	2.21248	3.45413	51.3667	1.61636	-6.3426	-2.02281	-0.0256567	0.403336	1627.58	-44.8801	-47.3865	0	0	-0.138542
446	0	-14.4851	0	0	-14.503	0.707045	2.81554	0.0273257	-0.008777	-0.733148	-2.3883	2.32965e-16	8.07167	0	0	0.0105562	0.615528	-23.9722	3.82292	230.869	359.317	682.878	402.994	402.994	402.994	-4.66215	-77.9876	-0.570821	375.203	339.83	230.543	185.567	185.567	185.567	-78.1016	2.30647	3.68028	51.3492	1.60198	-6.26402	-1.96682	0.0615571	0.599283	1502.1	-16.8793	-41.3611	0	0	0.333468
447	0	-13.8818	0	0	-13.8918	0.773677	2.14858	-0.0845624	0.0158554	-0.642762	-20.2332	1.86372e-15	9.86677	0	0	0.0591563	0.419756	-24.0807	3.38066	233.636	357.97	678.042	403.346	403.346	403.345	-4.69761	-76.6596	-0.560327	362.974	336.812	224.282	185.567	185.567	185.567	-76.7744	2.29786	3.73646	51.184	1.65425	-5.84976	-1.82224	0.149287	0.825528	1318.74	12.9475	-35.5418	0	0	0.734161
448	0	-12.6068	0	0	-12.609	0.882032	1.0628	-0.177463	0.0365036	-0.533239	-32.9844	-1.86372e-15	10.5743	0	0	0.136287	0.244687	-24.1249	2.60058	235.892	356.441	672.306	403.52	403.52	403.52	-4.52734	-75.6418	-0.513526	347.933	334.225	218.64	185.567	185.567	185.567	-75.7479	2.20604	3.61293	50.8641	1.78439	-5.12912	-1.60474	0.225258	1.06373	1095.92	41.5623	-31.5952	0	0	0.96393
449	0	-10.6728	0	0	-10.6731	1.03014	-0.422458	-0.24029	0.0479862	-0.410817	-39.1842	-2.32965e-15	9.63881	0	0	0.205776	0.0847131	-24.0958	1.52997	237.485	354.779	665.756	403.492	403.492	403.492	-4.19796	-75.0069	-0.411457	330.757	332.12	213.992	185.567	185.567	185.567	-75.0983	2.07668	3.32912	50.4004	1.99653	-4.15297	-1.32639	0.282339	1.3056	849.722	68.0087	-30.1443	0	0	0.975194
450	0	-8.19729	0	0	-8.20358	1.21089	-2.23402	-0.275476	0.0517821	-0.284585	-39.6394	-6.52302e-15	7.52505	0	0	0.239534	-0.0703462	-23.9921	0.245572	238.303	353.047	658.532	403.24	403.24	403.24	-3.79345	-74.7284	-0.231191	312.104	330.466	210.475	185.567	185.567	185.567	-74.8041	1.97374	2.93528	49.8228	2.28756	-2.99817	-0.996557	0.319752	1.5519	593.339	94.9689	-31.0816	0	0	0.779105
451	0	-5.35986	0	0	-5.37471	1.41297	-4.2539	-0.287067	0.0522591	-0.165637	-35.9523	-7.22191e-15	5.19318	0	0	0.231774	-0.236284	-23.8211	-1.13981	238.296	351.313	650.819	402.756	402.756	402.756	-3.40909	-74.7175	0.0476246	292.58	329.187	208.036	185.567	185.567	185.567	-74.7805	1.96202	2.49397	49.1784	2.64711	-1.77461	-0.632376	0.337379	1.80262	343.349	123.957	-33.7236	0	0	0.447381
452	0	-2.35419	0	0	-2.36868	1.62291	-6.34101	-0.277335	0.0495383	-0.0640842	-29.6942	-5.82412e-15	3.12657	0	0	0.192356	-0.434369	-23.5968	-2.47598	237.474	349.639	642.844	402.047	402.047	402.047	-3.12031	-74.8628	0.436036	272.706	328.205	206.502	185.567	185.567	185.567	-74.9177	2.0878	2.05786	48.5271	3.0585	-0.62748	-0.265354	0.330051	2.05067	120.182	149.948	-36.3197	0	0	0.0947699
453	0	0.641716	0	0	0.648572	1.82648	-8.34883	-0.253267	0.0441676	0.0138408	-22.6135	3.49447e-16	1.58805	0	0	0.140271	-0.687939	-23.3367	-3.58857	235.903	348.076	634.85	401.137	401.137	401.137	-2.96736	-75.0536	0.92632	252.894	327.457	205.634	185.567	185.567	185.567	-75.1049	2.36512	1.66302	47.9324	3.49959	0.275544	0.0679053	0.296126	2.28888	-57.8914	167.544	-37.1583	0	0	-0.170407
454	0	3.48446	0	0	3.53986	2.01038	-10.1451	-0.22365	0.0382708	0.0646392	-16.1563	-6.9307e-15	0.704536	0	0	0.0925044	-1.01561	-23.0548	-4.31036	233.671	346.658	627.07	400.068	400.068	400.068	-2.9519	-75.198	1.48965	233.437	326.898	205.175	185.567	185.567	185.567	-75.2492	2.77255	1.32846	47.4489	3.94432	0.774739	0.32419	0.242104	2.51198	-172.948	175.216	-35.8316	0	0	-0.289718
455	0	6.07375	0	0	6.20167	2.16442	-11.6345	-0.19491	0.0324574	0.0872725	-11.0994	-2.6791e-15	0.291824	0	0	0.0568424	-1.42238	-22.7546	-4.52517	230.849	345.417	619.696	398.9	398.9	398.9	-3.04328	-75.2333	2.08321	214.511	326.505	204.902	185.567	185.567	185.567	-75.2873	3.26156	1.05771	47.1081	4.36353	0.762179	0.465476	0.176601	2.7156	-211.506	173.229	-32.8396	0	0	-0.279258
456	0	8.34884	0	0	8.56222	2.28319	-12.7721	-0.172191	0.0275882	0.0846998	-7.79469	-2.27141e-15	0.179348	0	0	0.0347264	-1.89243	-22.4248	-4.20765	227.448	344.385	612.862	397.699	397.699	397.699	-3.19537	-75.1261	2.66032	196.172	326.266	204.646	185.567	185.567	185.567	-75.1842	3.77274	0.845579	46.9074	4.72668	0.221572	0.481323	0.106513	2.8974	-174.299	163.194	-29.0673	0	0	-0.208624
457	0	10.2806	0	0	10.579	2.36681	-13.5669	-0.157837	0.0225588	0.0637427	-6.15545	2.88294e-15	0.0755688	0	0	0.0229114	-2.38799	-22.0395	-3.44021	223.406	343.595	606.633	396.534	396.534	396.534	-3.36344	-74.8655	3.18194	178.381	326.179	204.31	185.567	185.567	185.567	-74.9283	4.253	0.683378	46.805	5.00508	-0.755095	0.393441	0.031582	3.05392	-78.4075	144.673	-24.6446	0	0	-0.132749
458	0	11.8625	0	0	12.2349	2.41998	-14.0695	-0.151188	0.0162431	0.0326631	-5.76176	-3.49447e-15	-0.22925	0	0	0.0169558	-2.85567	-21.5633	-2.39897	218.591	343.076	601.016	395.467	395.467	395.467	-3.51604	-74.4555	3.62303	161.028	326.238	203.86	185.567	185.567	185.567	-74.5228	4.66678	0.563396	46.7256	5.17695	-1.98293	0.243337	-0.0518345	3.18169	49.0006	116.519	-19.2439	0	0	-0.0496418
459	0	13.1021	0	0	13.5322	2.45014	-14.3537	-0.15046	0.00810455	-0.00111375	-6.13432	-4.07688e-16	-0.813438	0	0	0.013465	-3.23845	-20.9588	-1.31469	212.839	342.829	595.981	394.555	394.555	394.555	-3.63786	-73.907	3.97307	143.97	326.424	203.312	185.567	185.567	185.567	-73.9781	4.99788	0.48059	46.5742	5.23177	-3.22484	0.0813297	-0.142693	3.28236	177.854	79.5687	-12.7487	0	0	0.079275
460	0	14.0146	0	0	14.4854	2.46541	-14.4973	-0.152926	-0.00116406	-0.0322615	-6.79161	3.14503e-15	-1.59631	0	0	0.0103138	-3.48921	-20.1934	-0.421645	205.986	342.828	591.493	393.846	393.846	393.846	-3.72634	-73.2321	4.2322	127.06	326.706	202.713	185.567	185.567	185.567	-73.3064	5.24475	0.432408	46.2542	5.17192	-4.24428	-0.04865	-0.230579	3.35717	282.921	38.6958	-5.84629	0	0	0.277648
461	0	14.6175	0	0	15.1145	2.47309	-14.5694	-0.156334	-0.0103678	-0.0574779	-7.3999	-3.90216e-15	-2.43013	0	0	0.00662691	-3.58156	-19.2437	0.0907236	197.916	343.022	587.534	393.378	393.378	393.378	-3.78576	-72.4406	4.40626	110.171	327.045	202.125	185.567	185.567	185.567	-72.5177	5.41355	0.417776	45.6848	5.0102	-4.85366	-0.114962	-0.301605	3.40616	347.034	1.07288	0.283301	0	0	0.5214
462	0	14.927	0	0	15.4388	2.47871	-14.6222	-0.159287	-0.0181947	-0.0747076	-7.79704	-1.28131e-15	-3.14941	0	0	0.00236781	-3.51501	-18.0978	0.113304	188.58	343.353	584.119	393.174	393.174	393.174	-3.82279	-71.5373	4.50216	93.2028	327.401	201.604	185.567	185.567	185.567	-71.617	5.51238	0.436693	44.8122	4.76409	-4.94841	-0.0988158	-0.342761	3.42747	360.924	-26.3432	4.57972	0	0	0.739519
463	0	14.957	0	0	15.4745	2.48543	-14.6853	-0.160686	-0.0236644	-0.0826241	-7.90639	3.49447e-16	-3.61491	0	0	-0.00205907	-3.31429	-16.757	-0.362652	178.025	343.778	581.303	393.241	393.241	393.242	-3.84312	-70.5229	4.52493	76.0925	327.739	201.194	185.567	185.567	185.567	-70.6051	5.54713	0.489536	43.6161	4.44994	-4.52451	0.00539534	-0.349775	3.41488	322.572	-40.5272	6.79344	0	0	0.836874
464	0	14.7198	0	0	15.2342	2.49349	-14.7608	-0.160189	-0.026323	-0.0810666	-7.73817	-3.49447e-16	-3.72743	0	0	-0.00605468	-3.02341	-15.2366	-1.24291	166.39	344.265	579.166	393.573	393.573	393.573	-3.84897	-69.3947	4.47546	58.8181	328.035	200.919	185.567	185.567	185.567	-69.4796	5.5184	0.576189	42.1095	4.08004	-3.67958	0.182068	-0.326008	3.36327	238.988	-42.9089	7.51818	0	0	0.736676
465	0	14.2275	0	0	14.7282	2.50014	-14.8231	-0.157967	-0.0259543	-0.0715608	-7.32103	0	-3.40417	0	0	-0.00913195	-2.69533	-13.5658	-2.34958	153.9	344.789	577.802	394.144	394.144	394.144	-3.83746	-68.15	4.35009	41.398	328.277	200.778	185.567	185.567	185.567	-68.2372	5.42032	0.694751	40.3354	3.66369	-2.59345	0.395112	-0.27899	3.27177	126.051	-37.686	7.62211	0	0	0.427077
466	0	13.4922	0	0	13.966	2.50021	-14.8238	-0.154439	-0.0228711	-0.0567696	-6.65799	0	-2.62868	0	0	-0.0111115	-2.37966	-11.7837	-3.46092	140.832	345.326	577.291	394.924	394.924	394.924	-3.80115	-66.7862	4.14244	23.8832	328.473	200.751	185.567	185.567	185.567	-66.8748	5.24218	0.840467	38.3577	3.21057	-1.48915	0.598401	-0.21529	3.14364	4.48342	-29.3468	7.75416	0	0	-0.0226087
467	0	12.5243	0	0	12.9555	2.4874	-14.7037	-0.150055	-0.0170307	-0.040129	-5.72373	-4.07688e-16	-1.40152	0	0	-0.0121595	-2.11223	-9.93392	-4.36056	127.468	345.842	577.677	395.872	395.872	395.872	-3.73017	-65.3003	3.8478	6.34476	328.639	200.798	185.567	185.567	185.567	-65.3886	4.97323	1.00486	36.2501	2.73329	-0.584165	0.753514	-0.137739	2.9886	-105.626	-19.8467	7.8018	0	0	-0.489551
468	0	11.3286	0	0	11.7016	2.45602	-14.409	-0.144711	-0.00864582	-0.0249879	-4.44923	2.62085e-15	0.17554	0	0	-0.0124768	-1.90949	-8.05754	-4.88075	114.058	346.309	578.964	396.948	396.948	396.948	-3.61486	-63.6859	3.46892	-11.1436	328.808	200.866	185.567	185.567	185.567	-63.7713	4.60882	1.17491	34.0844	2.24696	-0.0467742	0.837184	-0.0482329	2.81759	-188.866	-8.94474	7.27189	0	0	-0.852585
469	0	9.90058	0	0	10.2026	2.40256	-13.9051	-0.138703	0.000760191	-0.0139917	-2.85583	3.37799e-15	1.80157	0	0	-0.0119686	-1.76861	-6.18772	-4.92998	100.792	346.716	581.109	398.111	398.11	398.111	-3.4486	-61.9293	3.01967	-28.5231	329.022	200.892	185.567	185.567	185.567	-62.0089	4.15531	1.33381	31.9221	1.76617	0.0320254	0.847007	0.0462594	2.64184	-237.895	3.30116	5.98251	0	0	-1.04541
470	0	8.22563	0	0	8.44988	2.32636	-13.1831	-0.132836	0.00911352	-0.008867	-1.0842	2.32965e-15	3.08853	0	0	-0.010008	-1.67239	-4.34662	-4.50158	87.7843	347.078	584.042	399.321	399.321	399.321	-3.23177	-60.0093	2.52486	-45.7606	329.323	200.812	185.567	185.567	185.567	-60.0801	3.63218	1.46502	29.8084	1.30125	-0.35302	0.794407	0.134421	2.47123	-252.89	16.0212	4.0555	0	0	-1.06568
471	0	6.28163	0	0	6.42882	2.22954	-12.2594	-0.127539	0.01466	-0.0100634	0.696019	6.98895e-16	3.7027	0	0	-0.00548394	-1.59651	-2.54518	-3.66602	75.0836	347.432	587.673	400.543	400.543	400.543	-2.97506	-57.9	2.01622	-62.8524	329.741	200.571	185.567	185.567	185.567	-57.9598	3.07068	1.55775	27.7713	0.856089	-1.12982	0.702059	0.202929	2.31135	-241.387	27.1125	1.88605	0	0	-0.963166
472	0	4.04338	0	0	4.12158	2.11623	-11.1702	-0.122872	0.0165157	-0.017238	2.29089	2.79558e-15	3.46741	0	0	0.00232722	-1.51712	-0.785497	-2.5505	62.6862	347.828	591.909	401.748	401.748	401.748	-2.69964	-55.5742	1.5268	-79.8213	330.288	200.136	185.567	185.567	185.567	-55.6224	2.50901	1.61079	25.8232	0.428442	-2.17042	0.59639	0.24089	2.16467	-215.098	34.1336	-0.156652	0	0	-0.80664
473	0	1.48722	0	0	1.51	1.99166	-9.96311	-0.118811	0.0147567	-0.0297357	3.44936	-2.32965e-15	2.39685	0	0	0.0125833	-1.41679	0.935278	-1.31033	50.5623	348.309	596.659	402.911	402.911	402.911	-2.43407	-53.0077	1.08521	-96.7114	330.952	199.494	185.567	185.567	185.567	-53.0451	1.98545	1.63371	23.9665	0.01226	-3.32023	0.505495	0.244992	2.03108	-187.496	35.6034	-1.87903	0	0	-0.6605
474	0	-1.40428	0	0	-1.42059	1.86123	-8.68963	-0.115626	0.00975549	-0.0467854	3.81054	-2.94118e-15	0.62256	0	0	0.0220296	-1.28759	2.6206	-0.0980375	38.6858	348.902	601.838	404.014	404.014	404.014	-2.20958	-50.1808	0.711731	-113.581	331.7	198.661	185.567	185.567	185.567	-50.2094	1.53199	1.6452	22.199	-0.399104	-4.42913	0.451153	0.217857	1.90774	-170.037	30.8112	-3.2081	0	0	-0.567668
475	0	-4.63629	0	0	-4.67528	1.72968	-7.39636	-0.115637	0.00198826	-0.0679331	2.74937	-3.49447e-15	-1.64866	0	0	0.023739	-1.13097	4.2708	0.962638	27.0602	349.611	607.366	405.049	405.05	405.049	-2.05616	-47.0824	0.41658	-130.495	332.486	197.684	185.567	185.567	185.567	-47.1045	1.16999	1.67053	20.5203	-0.810178	-5.37722	0.448133	0.167378	1.79351	-170.823	19.7716	-4.07734	0	0	-0.547951
476	0	-8.19138	0	0	-8.23863	1.60049	-6.11885	-0.122472	-0.00782419	-0.0924521	-0.469658	-2.32965e-16	-4.14525	0	0	0.00825024	-0.95546	5.88043	1.79356	15.736	350.422	613.155	406.014	406.014	406.014	-2.0002	-43.7174	0.200835	-147.502	333.251	196.65	185.567	185.567	185.567	-43.7355	0.909028	1.7386	18.9358	-1.22131	-6.09098	0.503263	0.102816	1.68648	-194.457	2.88288	-4.40508	0	0	-0.601245
477	0	-12.0159	0	0	-12.0603	1.4756	-4.87793	-0.139639	-0.0186361	-0.119426	-6.40493	2.79558e-15	-6.5446	0	0	-0.0324514	-0.773156	7.4371	2.36809	4.8163	351.306	619.109	406.912	406.912	406.912	-2.06296	-40.1182	0.0590395	-164.608	333.929	195.699	185.567	185.567	185.567	-40.1347	0.747879	1.87856	17.4587	-1.62761	-6.54834	0.613705	0.0322892	1.58497	-241.247	-19.3403	-4.08166	0	0	-0.707062
478	0	-16.0076	0	0	-16.0416	1.35559	-3.68122	-0.168038	-0.0286103	-0.146582	-15.0559	3.72744e-15	-8.446	0	0	-0.0984527	-0.596185	8.92161	2.70663	-5.54942	352.227	625.11	407.752	407.752	407.752	-2.25863	-36.3564	-0.0183814	-181.744	334.46	195.022	185.567	185.567	185.567	-36.3736	0.676095	2.11564	16.1098	-2.0185	-6.77307	0.769178	-0.0365752	1.48528	-308.769	-45.3316	-3.07358	0	0	-0.830084
479	0	-20.0117	0	0	-20.032	1.2404	-2.52944	-0.204101	-0.0356005	-0.170742	-25.6174	-5.12523e-15	-9.43795	0	0	-0.176779	-0.434161	10.3093	2.86462	-15.1796	353.143	631.021	408.547	408.547	408.547	-2.59057	-32.5465	-0.0437666	-198.74	334.799	194.84	185.567	185.567	185.567	-32.5665	0.675285	2.46548	14.9158	-2.37837	-6.82182	0.954507	-0.100209	1.38027	-391.534	-73.2198	-1.37165	0	0	-0.92377
480	0	-23.8329	0	0	-23.8408	1.13014	-1.42497	-0.239639	-0.0382599	-0.188864	-36.5191	4.6593e-15	-9.23427	0	0	-0.242984	-0.293163	11.5724	2.91681	-23.8793	354.008	636.681	409.31	409.31	409.31	-3.0474	-28.8362	-0.0329321	-215.334	334.927	195.361	185.567	185.567	185.567	-28.8613	0.720043	2.92836	13.9057	-2.68795	-6.76743	1.1485	-0.156347	1.26234	-479.914	-100.445	0.949372	0	0	-0.936946
481	0	-27.2632	0	0	-27.2638	1.02581	-0.37902	-0.2679	-0.0362215	-0.19948	-46.1616	4.48457e-15	-7.7257	0	0	-0.273788	-0.175917	12.6827	2.94037	-31.4599	354.78	641.921	410.052	410.052	410.052	-3.60201	-25.3828	-0.00692956	-231.218	334.866	196.727	185.567	185.567	185.567	-25.4148	0.779412	3.48667	13.1067	-2.92665	-6.68168	1.32931	-0.204029	1.12953	-562.646	-124.124	3.7207	0	0	-0.834122
482	0	-30.1111	0	0	-30.1128	0.929747	0.584372	-0.285153	-0.0294367	-0.202847	-53.2633	1.39779e-15	-4.95109	0	0	-0.257225	-0.0829183	13.615	2.99992	-37.7582	355.414	646.565	410.785	410.785	410.785	-4.21417	-22.3294	0.00682133	-246.094	334.669	198.995	185.567	185.567	185.567	-22.3688	0.819244	4.10676	12.5396	-3.07561	-6.62056	1.47782	-0.241904	0.983506	-629.506	-140.756	6.5964	0	0	-0.611648
483	0	-32.2267	0	0	-32.2379	0.845737	1.42662	-0.290599	-0.0187206	-0.200217	-57.028	-3.26151e-15	-1.17132	0	0	-0.19672	-0.0137166	14.3497	3.13661	-42.652	355.88	650.448	411.519	411.519	411.519	-4.83462	-19.7867	-0.0243076	-259.723	334.421	202.137	185.567	185.567	185.567	-19.8317	0.805027	4.74299	12.2146	-3.12109	-6.61432	1.58118	-0.269757	0.83111	-673.747	-147.767	9.207	0	0	-0.303713
484	0	-33.5196	0	0	-33.5451	0.778853	2.09674	-0.285493	-0.00546068	-0.193257	-57.1966	3.72744e-15	3.17115	0	0	-0.108718	0.0319804	14.8755	3.36252	-46.0713	356.156	653.427	412.262	412.262	412.262	-5.41055	-17.82	-0.134051	-271.955	334.225	206.067	185.567	185.567	185.567	-17.8661	0.705385	5.34418	12.1278	-3.0569	-6.66321	1.63312	-0.28643	0.67928	-692.906	-143.264	11.1279	0	0	0.028879
485	0	-33.9699	0	0	-34.0077	0.734892	2.53689	-0.272772	0.00926124	-0.182864	-54.0746	-9.31859e-16	7.59637	0	0	-0.0156709	0.0540649	15.1905	3.6603	-48.0042	356.239	655.387	413.022	413.022	413.022	-5.89132	-16.4416	-0.349729	-282.735	334.186	210.671	185.567	185.567	185.567	-16.4815	0.49703	5.86049	12.2594	-2.88593	-6.73867	1.63674	-0.289218	0.536385	-690.149	-126.326	11.9651	0	0	0.320276
486	0	-33.6286	0	0	-33.6707	0.719585	2.69008	-0.256691	0.0249711	-0.168811	-48.4919	0	11.7107	0	0	0.0629336	0.0524302	15.302	3.98853	-48.4947	356.144	656.252	413.8	413.8	413.8	-6.23238	-15.6097	-0.683004	-292.102	334.407	215.828	185.567	185.567	185.567	-15.6345	0.170679	6.24798	12.5741	-2.61994	-6.79032	1.60273	-0.273159	0.40636	-673.32	-96.8425	11.3776	0	0	0.523775
487	0	-32.6079	0	0	-32.6431	0.737654	2.50925	-0.242073	0.0411578	-0.150383	-41.6471	5.59116e-15	15.2363	0	0	0.117271	0.0279337	15.2254	4.29158	-47.635	355.906	655.982	414.59	414.59	414.59	-6.39653	-15.2351	-1.12198	-300.153	334.975	221.418	185.567	185.567	185.567	-15.2364	-0.263577	6.46971	13.0249	-2.27793	-6.75741	1.54636	-0.235329	0.296272	-652.308	-56.6548	9.21268	0	0	0.625811
488	0	-31.0592	0	0	-31.0796	0.791698	1.96808	-0.233093	0.0566386	-0.126427	-34.836	-9.31859e-16	17.9895	0	0	0.148198	-0.0161199	14.9814	4.512	-45.5512	355.574	654.576	415.377	415.377	415.377	-6.35523	-15.1978	-1.62937	-307.012	335.966	227.322	185.567	185.567	185.567	-15.1704	-0.774772	6.49568	13.5581	-1.88376	-6.58189	1.48327	-0.177348	0.207867	-636.923	-10.0218	5.68582	0	0	0.64458
489	0	-29.1481	0	0	-29.1537	0.881101	1.07213	-0.232415	0.0696969	-0.0969614	-29.1908	-3.72744e-15	19.8636	0	0	0.163037	-0.0727648	14.5932	4.60196	-42.3868	355.212	652.065	416.129	416.129	416.129	-6.09049	-15.3686	-2.14784	-312.786	337.437	233.417	185.567	185.567	185.567	-15.3125	-1.31464	6.30367	14.1201	-1.46439	-6.21997	1.42432	-0.105612	0.147089	-633.367	37.1432	1.45841	0	0	0.61395
490	0	-27.0294	0	0	-27.0295	1.00152	-0.135406	-0.240483	0.0790962	-0.0633438	-25.4531	-3.72744e-15	20.8528	0	0	0.169815	-0.131038	14.0835	4.53176	-38.2864	354.893	648.506	416.802	416.802	416.802	-5.59646	-15.6306	-2.61164	-317.532	339.417	239.572	185.567	185.567	185.567	-15.5519	-1.82635	5.88056	14.6641	-1.04823	-5.65001	1.37291	-0.0272007	0.120022	-643.193	79.8438	-2.59605	0	0	0.565282
491	0	-24.8296	0	0	-24.8397	1.14544	-1.57832	-0.255854	0.0842571	-0.028553	-23.9132	6.52302e-15	20.9986	0	0	0.173657	-0.176775	13.4719	4.29368	-33.3818	354.694	643.982	417.342	417.342	417.342	-4.8777	-15.8957	-2.9599	-321.244	341.914	245.652	185.567	185.567	185.567	-15.8059	-2.25544	5.22222	15.1568	-0.663478	-4.87534	1.32594	0.0493951	0.134034	-663.26	114.607	-5.64182	0	0	0.519917
492	0	-22.6366	0	0	-22.6731	1.30357	-3.16134	-0.275696	0.0850852	0.00362644	-24.4287	2.79558e-15	20.3355	0	0	0.17618	-0.194084	12.7733	3.9016	-27.7822	354.686	638.597	417.689	417.689	417.689	-3.94592	-16.1138	-3.1472	-323.853	344.909	251.53	185.567	185.567	185.567	-16.0273	-2.55912	4.33254	15.5832	-0.336933	-3.92278	1.27414	0.117546	0.198644	-686.894	140.186	-7.18794	0	0	0.492212
493	0	-20.498	0	0	-20.573	1.46654	-4.78776	-0.296279	0.081697	0.0301452	-26.5001	-4.6593e-15	18.869	0	0	0.17686	-0.16722	11.9964	3.38687	-21.5696	354.932	632.476	417.783	417.783	417.783	-2.81733	-16.2732	-3.14875	-325.245	348.369	257.099	185.567	185.567	185.567	-16.2043	-2.71183	3.22273	15.9501	-0.0923871	-2.83673	1.20941	0.172751	0.321158	-707.215	156.671	-7.16349	0	0	0.498055
494	0	-18.4273	0	0	-18.5462	1.62631	-6.3747	-0.314508	0.0742425	0.0493332	-29.4899	-4.6593e-15	16.5892	0	0	0.175152	-0.0824265	11.1431	2.79182	-14.7987	355.476	625.764	417.573	417.573	417.573	-1.51214	-16.3942	-2.96086	-325.285	352.246	262.279	185.567	185.567	185.567	-16.3536	-2.70669	1.9117	16.2867	0.0512501	-1.67139	1.12758	0.213478	0.507745	-719.297	164.722	-5.82629	0	0	0.556641
495	0	-16.4149	0	0	-16.5751	1.77692	-7.86173	-0.327904	0.0629843	0.061312	-32.7148	-7.9208e-15	13.5198	0	0	0.171135	0.0704688	10.2094	2.16262	-7.49912	356.347	618.628	417.023	417.023	417.023	-0.0559556	-16.5175	-2.59787	-323.842	356.481	267.019	185.567	185.567	185.567	-16.5108	-2.55407	0.426981	16.6424	0.0824619	-0.482127	1.02877	0.239429	0.758	-720.721	164.839	-3.59641	0	0	0.684456
496	0	-14.4401	0	0	-14.633	1.91476	-9.21342	-0.335222	0.0482413	0.0674566	-35.5965	3.49447e-15	9.74213	0	0	0.165401	0.297142	9.18531	1.54255	0.318108	357.55	611.253	416.121	416.121	416.121	1.51871	-16.6935	-2.08783	-320.808	361.005	271.292	185.567	185.567	185.567	-16.72	-2.27846	-1.19494	17.0825	-0.00148764	0.681894	0.920995	0.252667	1.06684	-712.477	157.227	-0.751326	0	0	0.888197
497	0	-12.4832	0	0	-12.6958	2.0384	-10.4171	-0.335643	0.0308598	0.0697463	-37.6601	1.04834e-15	5.44603	0	0	0.158192	0.598387	8.0573	0.968087	8.65473	359.073	603.841	414.883	414.884	414.883	3.17252	-16.9712	-1.46719	-316.108	365.734	275.084	185.567	185.567	185.567	-17.0251	-1.91403	-2.90998	17.6804	-0.193626	1.78188	0.815914	0.256873	1.42194	-697	142.574	2.42471	0	0	1.1611
498	0	-10.5337	0	0	-10.7512	2.14819	-11.4782	-0.329407	0.0115538	0.0705453	-38.6467	-3.26151e-15	0.854053	0	0	0.149143	0.97032	6.80982	0.468301	17.5193	360.891	596.608	413.36	413.36	413.36	4.86095	-17.3911	-0.775377	-309.708	370.58	278.387	185.567	185.567	185.567	-17.4629	-1.49936	-4.66919	18.5093	-0.477644	2.78947	0.730149	0.256159	1.80549	-678.413	121.435	5.95383	0	0	1.48563
499	0	-8.59523	0	0	-8.80258	2.24556	-12.4127	-0.317037	-0.00886573	0.0717818	-38.4774	-8.38673e-15	-3.77843	0	0	0.137464	1.40464	5.42789	0.0677854	26.9224	362.962	589.772	411.629	411.629	411.629	6.53701	-17.9799	-0.0493323	-301.612	375.445	281.187	185.567	185.567	185.567	-18.0594	-1.07139	-6.42199	19.6316	-0.82924	3.68269	0.681228	0.255261	2.19537	-660.594	95.1928	9.84289	0	0	1.83979
500	0	-6.687	0	0	-6.87045	2.33227	-13.2392	-0.299306	-0.0290247	0.074781	-37.2655	5.59116e-15	-8.13515	0	0	0.122853	1.88881	3.89989	-0.208957	36.8728	365.24	583.551	409.796	409.796	409.796	8.15384	-18.7502	0.680661	-291.859	380.23	283.458	185.567	185.567	185.567	-18.8288	-0.660414	-8.11903	21.0882	-1.21832	4.43957	0.679643	0.260404	2.56949	-645.29	66.492	13.8662	0	0	2.19934
501	0	-4.84183	0	0	-4.98984	2.40976	-13.9731	-0.277983	-0.0475864	0.0803462	-35.3739	3.72744e-15	-11.9173	0	0	0.106325	2.40586	2.22037	-0.334703	47.371	367.67	578.153	407.983	407.983	407.983	9.66797	-19.7012	1.39283	-280.515	384.842	285.153	185.567	185.567	185.567	-19.7732	-0.287101	-9.7154	22.8898	-1.61124	5.03321	0.727849	0.271726	2.90248	-633.06	37.4859	17.712	0	0	2.53903
502	0	-3.10049	0	0	-3.20438	2.47871	-14.6222	-0.255421	-0.0627498	0.0881758	-33.3117	7.45487e-15	-14.8144	0	0	0.0901032	2.93461	0.392237	-0.279298	58.4035	370.197	573.769	406.312	406.312	406.312	11.042	-20.8245	2.07405	-267.663	389.197	286.213	185.567	185.567	185.567	-20.8873	0.0380301	-11.1731	25.0117	-1.97512	5.43007	0.816113	0.2872	3.17519	-622.082	10.8175	20.7782	0	0	2.82845
503	0	-1.50253	0	0	-1.5569	2.53885	-15.1853	-0.235255	-0.0731175	0.0971724	-31.6948	-7.45487e-15	-16.6009	0	0	0.0768722	3.45068	-1.57279	-0.010259	69.9373	372.767	570.57	404.885	404.885	404.885	12.2477	-22.1113	2.71843	-253.383	393.237	286.568	185.567	185.567	185.567	-22.1652	0.312714	-12.4638	27.3965	-2.28232	5.5904	0.933804	0.300922	3.37492	-611.705	-11.7183	22.8089	0	0	3.04441
504	0	-0.0760071	0	0	-0.0789367	2.58917	-15.654	-0.220286	-0.0782553	0.105053	-30.941	-1.86372e-15	-17.2053	0	0	0.0680296	3.92771	-3.65561	0.508575	81.9189	375.331	568.696	403.774	403.774	403.774	13.2693	-23.5614	3.32609	-237.74	396.932	286.156	185.567	185.567	185.567	-23.6087	0.539922	-13.5726	29.9628	-2.51446	5.46789	1.06245	0.307394	3.49874	-598.815	-28.2654	23.7939	0	0	3.15853
505	0	1.16967	0	0	1.2169	2.62819	-16.016	-0.211629	-0.078324	0.109652	-31.12	5.59116e-15	-16.6701	0	0	0.0632167	4.33863	-5.83209	1.31613	94.2741	377.845	568.259	403.006	403.006	403.006	14.1042	-25.188	3.90133	-220.767	400.282	284.943	185.567	185.567	185.567	-25.2323	0.724516	-14.4978	32.6197	-2.66454	5.01236	1.17621	0.300043	3.54872	-577.887	-37.333	23.8483	0	0	3.13593
506	0	2.2443	0	0	2.33783	2.65434	-16.2579	-0.208248	-0.0735659	0.109825	-31.9268	7.45487e-15	-15.097	0	0	0.0607905	4.65746	-8.07438	2.44624	106.901	380.279	569.329	402.563	402.563	402.563	14.7609	-27.0165	4.45097	-202.472	403.312	282.934	185.567	185.567	185.567	-27.0623	0.870791	-15.2496	35.2785	-2.73738	4.17978	1.24521	0.275151	3.52886	-541.767	-37.4307	22.8983	0	0	2.94233
507	0	3.17098	0	0	3.30508	2.66635	-16.3689	-0.208357	-0.0646432	0.10536	-32.8912	1.86372e-15	-12.6748	0	0	0.0588484	4.86231	-10.3507	3.91306	119.662	382.61	571.936	402.391	402.391	402.391	15.2577	-29.0768	4.98275	-182.852	406.069	280.181	185.567	185.567	185.567	-29.1294	0.981369	-15.8481	37.8624	-2.74826	2.94844	1.23968	0.231415	3.44409	-483.032	-28.5372	20.9326	0	0	2.5571
508	0	3.97705	0	0	4.1448	2.66355	-16.343	-0.21038	-0.0523694	0.0966315	-33.5678	-1.86372e-15	-9.64662	0	0	0.0558572	4.93968	-12.6237	5.69376	132.367	384.826	576.048	402.409	402.409	402.409	15.6206	-31.3939	5.50396	-161.911	408.612	276.782	185.567	185.567	185.567	-31.4595	1.0569	-16.3205	40.31	-2.71952	1.3372	1.14159	0.172983	3.30197	-396.949	-12.1597	17.9212	0	0	1.99517
509	0	4.68624	0	0	4.88	2.64599	-16.1808	-0.214174	-0.0386157	0.0845406	-33.7303	5.59116e-15	-6.39509	0	0	0.0509964	4.88923	-14.8494	7.71517	144.778	386.916	581.568	402.531	402.53	402.531	15.8807	-33.98	6.02025	-139.672	411.013	272.865	185.567	185.567	185.567	-34.0657	1.09593	-16.6987	42.575	-2.67572	-0.58165	0.947967	0.104149	3.11308	-283.207	7.01264	14.3409	0	0	1.31704
510	0	5.31439	0	0	5.52614	2.61444	-15.8887	-0.21998	-0.0251454	0.069922	-33.2991	-5.59116e-15	-3.32526	0	0	0.0440258	4.72748	-16.9765	9.84976	156.609	388.859	588.323	402.671	402.671	402.671	16.0702	-36.8317	6.53412	-116.183	413.342	268.587	185.567	185.567	185.567	-36.9461	1.09442	-17.0138	44.6225	-2.63813	-2.6794	0.678625	0.0329267	2.89076	-148.21	23.5701	10.6176	0	0	0.623796
511	0	5.86668	0	0	6.08829	2.57031	-15.4785	-0.227635	-0.0132647	0.0535107	-32.2615	-7.45487e-15	-0.811424	0	0	0.0351828	4.48842	-18.9494	11.926	167.553	390.615	596.067	402.764	402.764	402.764	16.2178	-39.93	7.04355	-91.5111	415.659	264.116	185.567	185.567	185.567	-40.0831	1.0456	-17.2917	46.4259	-2.61958	-4.78291	0.368583	-0.0327306	2.65247	-3.65076	32.7881	6.99739	0	0	0.0242535
512	0	6.33483	0	0	6.55834	2.51581	-14.9698	-0.236916	-0.00392669	0.036103	-30.68	-2.79558e-15	0.821312	0	0	0.0251702	4.2199	-20.7133	13.7521	177.316	392.125	604.5	402.763	402.763	402.763	16.3462	-43.2402	7.54182	-65.7474	418.008	259.623	185.567	185.567	185.567	-43.4439	0.941148	-17.5494	47.9656	-2.62182	-6.6996	0.0656238	-0.0837331	2.41472	133.737	33.1072	3.36195	0	0	-0.392759
513	0	6.6956	0	0	6.91351	2.45401	-14.3901	-0.247847	0.00140907	0.0185858	-28.6953	5.12523e-15	1.25311	0	0	0.0150773	3.97581	-22.2197	15.1485	185.651	393.315	613.296	402.641	402.641	402.641	16.4686	-46.7136	8.01887	-38.9996	420.411	255.274	185.567	185.567	185.567	-46.9809	0.774332	-17.7927	49.2285	-2.63654	-8.25015	-0.185594	-0.113542	2.19155	247.126	25.9094	-0.202603	0	0	-0.587471
514	0	6.91216	0	0	7.1178	2.38844	-13.7717	-0.260324	0.00143874	0.00185187	-26.4687	3.26151e-15	0.271975	0	0	0.00594675	3.80608	-23.4326	15.9786	192.388	394.127	622.138	402.393	402.393	402.393	16.5846	-50.2909	8.46305	-11.3851	422.859	251.216	185.567	185.567	185.567	-50.6345	0.544677	-18.0132	50.2099	-2.64916	-9.29898	-0.351863	-0.119425	1.99267	323.383	14.8083	-3.3391	0	0	-0.57736
515	0	6.93783	0	0	7.12543	2.32226	-13.1441	-0.273484	-0.00411157	-0.0137032	-24.1086	6.98895e-15	-2.11227	0	0	-0.00162214	3.74706	-24.3318	16.1715	197.445	394.53	630.746	402.032	402.032	402.032	16.677	-53.9069	8.86194	16.9787	425.31	247.574	185.567	185.567	185.567	-54.3366	0.261678	-18.1874	50.9139	-2.64413	-9.77485	-0.419612	-0.102567	1.82303	357.141	4.23075	-5.59895	0	0	-0.428974
516	0	6.72083	0	0	6.88548	2.25734	-12.5253	-0.28545	-0.0150325	-0.0285874	-21.648	4.6593e-15	-5.7055	0	0	-0.00718929	3.81519	-24.9138	15.7297	200.832	394.541	638.904	401.583	401.583	401.583	16.7104	-57.4949	9.20077	45.9812	427.681	244.443	185.567	185.567	185.567	-58.0137	-0.0545648	-18.2771	51.3544	-2.6092	-9.67756	-0.394566	-0.0691569	1.68168	351.385	-3.10158	-6.38527	0	0	-0.229042
517	0	6.20966	0	0	6.34689	2.19341	-11.9131	-0.294307	-0.0296488	-0.0447016	-19.1556	-1.86372e-15	-10.0445	0	0	-0.0101793	4.00555	-25.1925	14.7239	202.646	394.219	646.463	401.078	401.078	401.078	16.635	-60.9889	9.4588	75.5181	429.862	241.893	185.567	185.567	185.567	-61.5903	-0.376225	-18.2322	51.5544	-2.5381	-9.07095	-0.295871	-0.028679	1.56503	315.709	-6.66143	-5.5977	0	0	-0.0527259
518	0	5.35987	0	0	5.46578	2.12777	-11.2815	-0.2989	-0.0451427	-0.0658362	-16.8273	9.31859e-16	-14.4613	0	0	-0.00997328	4.29497	-25.1968	13.277	203.057	393.654	653.343	400.56	400.56	400.56	16.393	-64.3261	9.60615	105.481	431.714	239.963	185.567	185.567	185.567	-64.9915	-0.673541	-17.9956	51.5463	-2.43156	-8.06684	-0.150225	0.0109803	1.46949	264.038	-7.61151	-3.68608	0	0	0.0597013
519	0	4.14405	0	0	4.21592	2.05584	-10.5862	-0.299223	-0.0578533	-0.0968028	-14.9936	9.31859e-16	-18.1736	0	0	-0.00689626	4.64827	-24.9693	11.5442	202.303	392.948	659.519	400.07	400.07	400.07	15.9299	-67.4505	9.60447	135.74	433.093	238.681	185.567	185.567	185.567	-68.1502	-0.921375	-17.5117	51.3703	-2.29629	-6.80528	0.0117638	0.0435963	1.39132	212.166	-8.11276	-1.65101	0	0	0.108727
520	0	2.56458	0	0	2.60239	1.97238	-9.77552	-0.296454	-0.0649007	-0.142563	-14.0165	8.38673e-15	-20.5119	0	0	-0.00309233	5.02574	-24.5629	9.69196	200.669	392.196	665.006	399.651	399.652	399.651	15.2057	-70.3197	9.41265	166.115	433.861	238.071	185.567	185.567	185.567	-71.016	-1.10468	-16.7364	51.0733	-2.14341	-5.43499	0.15989	0.067832	1.32828	175.63	-10.5257	-0.490691	0	0	0.122578
521	0	0.66769	0	0	0.675664	1.87296	-8.80461	-0.291321	-0.0650944	-0.205984	-13.9608	-9.31859e-16	-21.0786	0	0	-0.00142291	5.38956	-24.037	7.87883	198.476	391.474	669.845	399.34	399.34	399.34	14.2031	-72.9138	8.99568	196.35	433.905	238.172	185.567	185.567	185.567	-73.5675	-1.22106	-15.6453	50.706	-1.98617	-4.09698	0.268825	0.0808387	1.27524	167.035	-17.727	-0.986114	0	0	0.134329
522	0	-1.44759	0	0	-1.46059	1.75502	-7.64618	-0.281785	-0.0598849	-0.286199	-14.2144	0	-19.8854	0	0	-0.00186876	5.70849	-23.4536	6.24274	196.056	390.831	674.087	399.165	399.165	399.165	12.9305	-75.243	8.33316	226.099	433.145	239.044	185.567	185.567	185.567	-75.8199	-1.27972	-14.2379	50.321	-1.83866	-2.91334	0.322048	0.0822766	1.22339	194.075	-31.8255	-3.49659	0	0	0.159483
523	0	-3.63508	0	0	-3.65716	1.61813	-6.29373	-0.261517	-0.0520297	-0.378305	-13.3186	3.26151e-15	-17.2378	0	0	0.000514693	5.95954	-22.8737	4.89377	193.735	390.292	677.784	399.141	399.14	399.14	11.4184	-77.345	7.4237	254.92	431.542	240.743	185.567	185.567	185.567	-77.8214	-1.29652	-12.5377	49.9694	-1.71388	-1.98202	0.311146	0.0711428	1.15868	260.184	-53.2141	-8.18694	0	0	0.186344
524	0	-5.72705	0	0	-5.74694	1.46373	-4.75978	-0.221128	-0.0442661	-0.475218	-9.29206	-2.79558e-15	-13.5781	0	0	0.0119837	6.12764	-22.3529	3.91082	191.816	389.857	680.982	399.267	399.267	399.267	9.71333	-79.2669	6.28516	282.293	429.097	243.268	185.567	185.567	185.567	-79.6317	-1.28687	-10.5883	49.6974	-1.62251	-1.37456	0.230681	0.048066	1.06533	366.981	-79.6312	-15.0305	0	0	0.1794
525	0	-7.57694	0	0	-7.58792	1.29484	-3.07411	-0.151747	-0.0379229	-0.569083	-0.409117	2.32965e-16	-9.30379	0	0	0.0330209	6.20425	-21.9383	3.33897	190.559	389.511	683.718	399.531	399.531	399.531	7.87147	-81.0339	4.95332	307.643	425.859	246.49	185.567	185.567	185.567	-81.2883	-1.25948	-8.44984	49.5435	-1.57189	-1.13368	0.0799456	0.0156955	0.931633	513.676	-105.773	-23.8043	0	0	0.0909424
526	0	-9.10449	0	0	-9.10679	1.11605	-1.28375	-0.051164	-0.0335997	-0.653211	13.7064	0	-4.77716	0	0	0.0565193	6.18586	-21.6644	3.18686	190.161	389.221	686.013	399.903	399.903	399.903	5.95455	-82.6167	3.48069	330.381	421.925	250.08	185.567	185.567	185.567	-82.7724	-1.21444	-6.19687	49.5335	-1.56509	-1.27025	-0.140284	-0.0220017	0.75426	696.514	-125.109	-33.835	0	0	-0.118843
527	0	-10.3226	0	0	-10.323	0.933432	0.547425	0.0713675	-0.0313989	-0.723285	31.2909	5.75132e-16	-0.307096	0	0	0.0751053	6.073	-21.55	3.42357	190.744	388.944	687.873	400.347	400.347	400.347	4.02559	-83.9154	1.93476	349.947	417.44	253.484	185.567	185.567	185.567	-83.9928	-1.1467	-3.91325	49.6768	-1.60059	-1.75926	-0.423238	-0.058547	0.547094	906.308	-131.521	-44.0171	0	0	-0.457837
528	0	-11.3281	0	0	-11.3377	0.754486	2.34074	0.194816	-0.0314091	-0.777761	48.4914	3.9604e-15	3.81128	0	0	0.0886146	5.87008	-21.596	3.97715	192.336	388.624	689.276	400.825	400.825	400.825	2.1452	-84.7759	0.393742	365.861	412.585	255.989	185.567	185.567	185.567	-84.8006	-1.05324	-1.68549	49.9633	-1.67196	-2.53723	-0.758347	-0.086566	0.339404	1128.75	-121.778	-52.9778	0	0	-0.881906
529	0	-12.256	0	0	-12.2865	0.587862	4.00652	0.292883	-0.033532	-0.817188	60.5498	-3.02854e-15	7.29217	0	0	0.099766	5.58595	-21.7851	4.7365	194.871	388.201	690.173	401.297	401.297	401.297	0.369602	-85.0376	-1.06241	377.751	407.556	256.873	185.567	185.567	185.567	-85.0367	-0.940628	0.405808	50.3625	-1.7677	-3.50337	-1.1258	-0.0996198	0.170081	1345.16	-96.7668	-59.3844	0	0	-1.29126
530	0	-13.2131	0	0	-13.2742	0.442976	5.44955	0.341961	-0.0370695	-0.842119	63.4146	1.9802e-15	9.92312	0	0	0.102715	5.23478	-22.0836	5.5595	198.191	387.607	690.485	401.733	401.733	401.733	-1.24821	-84.5967	-2.36636	385.352	402.54	255.597	185.567	185.567	185.567	-84.5939	-0.829946	2.29338	50.8256	-1.87172	-4.52663	-1.49676	-0.0915099	0.0751761	1534.15	-60.6974	-62.1253	0	0	-1.5504
531	0	-14.2198	0	0	-14.3159	0.329529	6.5747	0.328588	-0.0394773	-0.850693	55.2147	3.02854e-15	11.7959	0	0	0.0843506	4.83655	-22.4465	6.28731	202.066	386.777	690.106	402.111	402.111	402.111	-2.65488	-83.4615	-3.47933	388.51	397.703	251.975	185.567	185.567	185.567	-83.472	-0.757872	3.92719	51.2895	-1.96424	-5.45923	-1.83197	-0.0595561	0.0756528	1672.38	-19.2693	-60.3948	0	0	-1.53014
532	0	-15.1794	0	0	-15.3061	0.257009	7.29133	0.254056	-0.0372048	-0.838248	37.0307	-1.16482e-15	13.3175	0	0	0.0445759	4.41645	-22.8231	6.76312	206.217	385.658	688.915	402.42	402.42	402.42	-3.79391	-81.7784	-4.4004	387.199	393.188	246.26	185.567	185.567	185.567	-81.8061	-0.77257	5.27275	51.6846	-2.02422	-6.15415	-2.08713	-0.00382845	0.174212	1737.96	22.259	-54.0176	0	0	-1.16729
533	0	-15.8934	0	0	-16.0349	0.234033	7.5179	0.135004	-0.027362	-0.800304	12.7068	4.19337e-15	14.9356	0	0	0.0118468	4.00256	-23.1642	6.85203	210.344	384.22	686.794	402.654	402.654	402.654	-4.61004	-79.813	-5.16206	381.575	389.121	239.098	185.567	185.567	185.567	-79.8504	-0.92194	6.3073	51.943	-2.03183	-6.48407	-2.22889	0.0698705	0.350862	1718.41	60.364	-44.1447	0	0	-0.515348
534	0	-16.1175	0	0	-16.2487	0.26738	7.18898	-0.00168501	-0.00981331	-0.735772	-12.3579	-9.31859e-16	16.6672	0	0	0.0276142	3.62217	-23.4275	6.45886	214.152	382.466	683.649	402.809	402.809	402.809	-5.06401	-77.8887	-5.8095	372.014	385.612	231.365	185.567	185.567	185.567	-77.9203	-1.23429	7.01879	52.0083	-1.97173	-6.35807	-2.24277	0.151553	0.577226	1615.12	93.9303	-33.4855	0	0	0.260587
535	0	-15.6401	0	0	-15.7366	0.360634	6.26668	-0.12768	0.0126124	-0.647122	-32.9706	9.31859e-16	17.9724	0	0	0.107852	3.29714	-23.5824	5.54212	217.374	380.443	679.429	402.88	402.88	402.88	-5.15211	-76.2992	-6.37181	359.087	382.739	223.939	185.567	185.567	185.567	-76.3085	-1.69764	7.40994	51.8428	-1.83562	-5.73483	-2.13237	0.231228	0.824706	1440.56	124.203	-25.3896	0	0	0.949285
536	0	-14.3538	0	0	-14.4045	0.512497	4.75788	-0.222193	0.0341824	-0.537938	-45.7334	-4.6593e-15	18.0081	0	0	0.221231	3.03905	-23.6122	4.12462	219.794	378.233	674.149	402.855	402.855	402.855	-4.92056	-75.2318	-6.8393	343.47	380.53	217.496	185.567	185.567	185.567	-75.2089	-2.24885	7.50404	51.4346	-1.62348	-4.63307	-1.90786	0.298042	1.0713	1209.82	151.69	-22.0346	0	0	1.37012
537	0	-12.2896	0	0	-12.3039	0.715028	2.73567	-0.278934	0.0486755	-0.412309	-50.0096	1.39779e-15	16.2267	0	0	0.311005	2.8452	-23.5159	2.30106	221.266	375.948	667.896	402.717	402.717	402.717	-4.46706	-74.7308	-7.16371	325.848	378.943	212.4	185.567	185.567	185.567	-74.6765	-2.78246	7.34896	50.8009	-1.34393	-3.13948	-1.57809	0.340501	1.30817	934.987	174.365	-23.0942	0	0	1.41876
538	0	-9.59936	0	0	-9.59955	0.952923	0.351964	-0.304468	0.0547234	-0.277556	-47.5822	0	13.0165	0	0	0.340236	2.6963	-23.3078	0.241256	221.731	373.706	660.834	402.443	402.443	402.443	-3.92376	-74.7183	-7.2827	306.865	377.871	208.709	185.567	185.567	185.567	-74.6428	-3.17942	7.01382	49.9896	-1.01233	-1.41317	-1.15906	0.354903	1.53574	629.988	191.978	-26.4725	0	0	1.09643
539	0	-6.49719	0	0	-6.50191	1.20534	-2.17839	-0.303806	0.054999	-0.14641	-40.6962	1.39779e-15	9.38387	0	0	0.308056	2.55754	-23.016	-1.81734	221.224	371.61	653.195	402.013	402.013	402.013	-3.42145	-75.0539	-7.15132	287.116	377.167	206.272	185.567	185.567	185.567	-74.9718	-3.34425	6.57344	49.0753	-0.647926	0.320141	-0.693556	0.346392	1.75744	322.727	205.728	-29.8045	0	0	0.540412
540	0	-3.20664	0	0	-3.21711	1.44972	-4.62018	-0.280819	0.0507264	-0.0340246	-31.4354	4.89226e-15	6.04023	0	0	0.236561	2.38463	-22.6767	-3.5975	219.854	369.724	645.254	401.408	401.408	401.408	-3.05146	-75.5842	-6.76357	267.13	376.698	204.815	185.567	185.567	185.567	-75.509	-3.23503	6.08971	48.1507	-0.269911	1.79387	-0.251012	0.323768	1.97635	52.7515	214.865	-31.3057	0	0	-0.0145809
541	0	0.0708043	0	0	0.0712928	1.66564	-6.76397	-0.245855	0.0445983	0.0482226	-21.9954	-6.05709e-15	3.47154	0	0	0.156709	2.1358	-22.3256	-4.83304	217.769	368.077	637.295	400.623	400.623	400.623	-2.84856	-76.1689	-6.16075	247.33	376.362	204.015	185.567	185.567	185.567	-76.1098	-2.87427	5.60613	47.312	0.104139	2.75057	0.102537	0.302362	2.19978	-145.202	220.466	-30.7959	0	0	-0.36711
542	0	3.17554	0	0	3.21056	1.83838	-8.46558	-0.209703	0.0403723	0.0950875	-13.9639	-3.55271e-15	1.94013	0	0	0.091005	1.78568	-21.9871	-5.33067	215.098	366.679	629.576	399.67	399.67	399.67	-2.79538	-76.6979	-5.42067	228.009	376.105	203.56	185.567	185.567	185.567	-76.6591	-2.33614	5.14943	46.6411	0.458044	3.00399	0.319055	0.295776	2.42912	-248.237	225.708	-29.7472	0	0	-0.453281
543	0	5.99563	0	0	6.08235	1.96143	-9.66883	-0.180196	0.0386379	0.107953	-8.13804	4.68842e-15	1.26053	0	0	0.0473216	1.33643	-21.6663	-5.02229	211.904	365.549	622.3	398.574	398.574	398.574	-2.84162	-77.0968	-4.63308	209.317	375.915	203.206	185.567	185.567	185.567	-77.0787	-1.7176	4.73253	46.1889	0.774985	2.4922	0.387225	0.303178	2.66143	-252.765	230.434	-29.3778	0	0	-0.360467
544	0	8.46175	0	0	8.60419	2.03687	-10.4023	-0.162003	0.0387706	0.0936437	-4.72316	-4.33897e-15	1.14605	0	0	0.0239688	0.820532	-21.3465	-3.98689	208.162	364.726	615.599	397.378	397.378	397.378	-2.93061	-77.3227	-3.87594	191.27	375.81	202.796	185.567	185.567	185.567	-77.3228	-1.10751	4.36029	45.9636	1.03752	1.30019	0.333717	0.307503	2.88551	-176.055	230.482	-29.6967	0	0	-0.23367
545	0	10.5399	0	0	10.7306	2.07353	-10.7575	-0.154838	0.0378543	0.0621117	-3.3256	2.99942e-15	1.15026	0	0	0.0139568	0.294152	-20.9936	-2.43421	203.762	364.253	609.538	396.129	396.129	396.129	-3.01799	-77.3571	-3.2	173.78	375.823	202.26	185.567	185.567	185.567	-77.3718	-0.566292	4.03243	45.9264	1.23064	-0.356951	0.207223	0.282907	3.08751	-48.8549	217.883	-29.2162	0	0	-0.156586
546	0	12.2215	0	0	12.4479	2.08396	-10.8584	-0.155696	0.0335624	0.0232169	-3.29999	-2.9703e-15	0.922976	0	0	0.0105954	-0.176246	-20.5644	-0.658113	198.542	364.147	604.127	394.885	394.885	394.885	-3.07863	-77.1971	-2.62693	156.694	375.978	201.599	185.567	185.567	185.567	-77.2224	-0.121827	3.74571	45.9984	1.34611	-2.18171	0.0597454	0.214992	3.2576	94.8119	187.372	-26.4345	0	0	-0.114126
547	0	13.5144	0	0	13.7643	2.08117	-10.8314	-0.161191	0.0249543	-0.0148837	-4.04726	-4.30985e-15	0.275309	0	0	0.00942948	-0.529483	-20.0151	1.0237	192.322	364.375	599.346	393.702	393.702	393.702	-3.10393	-76.8475	-2.1569	139.833	376.276	200.858	185.567	185.567	185.567	-76.8798	0.22274	3.49557	46.0743	1.38574	-3.85599	-0.0638367	0.111231	3.39037	224.844	140.427	-20.9912	0	0	-0.0403876
548	0	14.4357	0	0	14.701	2.07625	-10.7838	-0.167898	0.0130717	-0.0470305	-5.06429	-2.56261e-15	-0.767099	0	0	0.00786269	-0.722932	-19.3069	2.32775	184.953	364.858	595.168	392.644	392.644	392.644	-3.09568	-76.3159	-1.77935	123.029	376.696	200.105	185.567	185.567	185.567	-76.3521	0.477515	3.27782	46.0409	1.36027	-5.09991	-0.131783	0.00180557	3.48827	320.089	86.5088	-14.0467	0	0	0.110536
549	0	15.006	0	0	15.2827	2.07708	-10.7918	-0.174148	-7.9068e-05	-0.0703773	-6.10864	-3.55271e-15	-2.04391	0	0	0.0048891	-0.740975	-18.4098	3.04948	176.347	365.496	591.581	391.776	391.776	391.776	-3.06095	-75.6095	-1.48212	106.142	377.192	199.41	185.567	185.567	185.567	-75.6475	0.656344	3.09051	45.7941	1.28631	-5.71651	-0.125615	-0.080483	3.55218	367.99	37.8692	-7.44048	0	0	0.327581
550	0	15.2473	0	0	15.5341	2.08776	-10.8952	-0.179165	-0.0121728	-0.0833403	-7.07489	-1.86372e-15	-3.30609	0	0	0.000413252	-0.597299	-17.3054	3.09104	166.494	366.2	588.601	391.161	391.161	391.161	-3.00948	-74.7349	-1.25655	89.0793	377.706	198.837	185.567	185.567	185.567	-74.7732	0.771553	2.93526	45.2537	1.18109	-5.61849	-0.0350854	-0.115774	3.58221	362.054	3.8333	-2.58206	0	0	0.54148
551	0	15.183	0	0	15.4794	2.10859	-11.0964	-0.18195	-0.0213025	-0.0850179	-7.84016	2.09668e-15	-4.2907	0	0	-0.00494386	-0.331974	-15.991	2.47448	155.478	366.911	586.272	390.852	390.852	390.852	-2.95099	-73.6998	-1.09921	71.796	378.182	198.432	185.567	185.567	185.567	-73.7373	0.831134	2.81637	44.3742	1.05919	-4.83995	0.139385	-0.102405	3.56991	301.358	-12.32	0.143368	0	0	0.644392
552	0	14.838	0	0	15.1416	2.13611	-11.3619	-0.182038	-0.0265886	-0.0759761	-8.30599	4.6593e-16	-4.80261	0	0	-0.0100437	-0.00364446	-14.483	1.33938	143.477	367.606	584.669	390.885	390.885	390.885	-2.89171	-72.5136	-1.01179	54.3036	378.573	198.223	185.567	185.567	185.567	-72.5496	0.836793	2.73824	43.1497	0.93157	-3.53231	0.378448	-0.0547842	3.50758	193.374	-13.7929	1.44797	0	0	0.534237
553	0	14.2381	0	0	14.5429	2.16361	-11.6266	-0.178596	-0.0276576	-0.058517	-8.30265	1.63075e-15	-4.70345	0	0	-0.0136708	0.322634	-12.8176	-0.0818913	130.752	368.276	583.87	391.27	391.27	391.27	-2.83198	-71.187	-0.999776	36.6613	378.851	198.212	185.567	185.567	185.567	-71.2206	0.78354	2.70254	41.6128	0.807496	-1.93814	0.640726	0.00505425	3.38827	55.2292	-7.46414	2.39923	0	0	0.177753
554	0	13.4068	0	0	13.7021	2.18227	-11.8061	-0.171653	-0.0246205	-0.0364842	-7.73039	-2.09668e-15	-3.95766	0	0	-0.0151589	0.589709	-11.0463	-1.51076	117.617	368.91	583.938	391.995	391.994	391.995	-2.76522	-69.7288	-1.06943	18.9621	379.012	198.368	185.567	185.567	185.567	-69.7589	0.661453	2.70554	39.8259	0.69681	-0.343318	0.876366	0.0606893	3.21371	-90.0004	0.881991	3.44556	0	0	-0.352524
555	0	12.3609	0	0	12.6327	2.18294	-11.8125	-0.162368	-0.0178823	-0.0145879	-6.62231	1.74724e-15	-2.64224	0	0	-0.014824	0.760413	-9.22623	-2.67859	104.388	369.482	584.893	393.021	393.021	393.021	-2.68041	-68.1424	-1.22338	1.31131	379.071	198.632	185.567	185.567	185.567	-68.1674	0.460655	2.73728	37.8686	0.610214	0.979634	1.04388	0.107097	2.99477	-218.698	9.09894	4.18002	0	0	-0.903647
556	0	11.1083	0	0	11.3418	2.15799	-11.5726	-0.15205	-0.00830183	0.0030577	-5.07649	1.16482e-15	-0.958099	0	0	-0.0135468	0.823623	-7.41012	-3.37538	91.3352	369.968	586.71	394.292	394.292	394.292	-2.5669	-66.424	-1.45537	-16.196	379.063	198.925	185.567	185.567	185.567	-66.4421	0.178455	2.78253	35.825	0.556607	1.82012	1.12035	0.146006	2.75033	-312.183	17.8773	3.88512	0	0	-1.31826
557	0	9.64601	0	0	9.82973	2.10292	-11.0416	-0.141954	0.0022177	0.0132382	-3.24713	2.44613e-15	0.745396	0	0	-0.0118942	0.793184	-5.6376	-3.48081	78.6542	370.36	589.317	395.736	395.736	395.736	-2.41984	-64.5621	-1.74688	-33.4928	379.035	199.159	185.567	185.567	185.567	-64.5715	-0.174707	2.82365	33.7729	0.539382	2.05951	1.10022	0.180243	2.50101	-358.774	28.6825	2.19699	0	0	-1.49861
558	0	7.96144	0	0	8.09042	2.01715	-10.2109	-0.13272	0.0116822	0.0142149	-1.28794	0	2.11512	0	0	-0.00939243	0.701322	-3.93098	-2.97639	66.4468	370.681	592.615	397.272	397.272	397.272	-2.24462	-62.5387	-2.06786	-50.5516	379.034	199.253	185.567	185.567	185.567	-62.5384	-0.573039	2.84557	31.7759	0.55393	1.68202	0.991698	0.205754	2.26501	-355.555	41.1566	-0.607305	0	0	-1.4329
559	0	6.03385	0	0	6.1112	1.90403	-9.10858	-0.123977	0.0187049	0.00578409	0.68378	-6.98895e-16	2.90861	0	0	-0.00468736	0.588867	-2.29542	-1.94068	54.7236	370.984	596.494	398.817	398.817	398.817	-2.05765	-60.3309	-2.38123	-67.3892	379.098	199.145	185.567	185.567	185.567	-60.321	-0.978534	2.83993	29.8795	0.587828	0.768794	0.817622	0.216714	2.0544	-309.439	53.6936	-3.84847	0	0	-1.18258
560	0	3.83719	0	0	3.87304	1.77023	-7.79594	-0.115327	0.0221988	-0.0106732	2.4824	1.63075e-15	2.98809	0	0	0.00321346	0.495002	-0.722589	-0.528265	43.4203	371.334	600.847	400.292	400.291	400.291	-1.88201	-57.9141	-2.64925	-84.0651	379.251	198.799	185.567	185.567	185.567	-57.8958	-1.34844	2.80612	28.1093	0.62411	-0.523919	0.615502	0.204969	1.87566	-236.893	62.8236	-6.60944	0	0	-0.848613
561	0	1.34443	0	0	1.35274	1.62442	-6.35601	-0.107193	0.0215268	-0.0327673	3.76605	1.39779e-15	2.33529	0	0	0.0132702	0.449128	0.803366	1.06456	32.4305	371.786	605.579	401.634	401.634	401.634	-1.74151	-55.2638	-2.84049	-100.673	379.497	198.205	185.567	185.567	185.567	-55.2392	-1.64424	2.75048	26.473	0.645691	-1.99924	0.427352	0.165628	1.72936	-158.945	65.3133	-8.26291	0	0	-0.528615
562	0	-1.46509	0	0	-1.47041	1.47565	-4.87846	-0.10146	0.0168974	-0.0577259	4.00045	2.32965e-15	1.06981	0	0	0.0210076	0.466867	2.29954	2.6394	21.6462	372.369	610.609	402.802	402.802	402.802	-1.6559	-52.3608	-2.9348	-117.323	379.824	197.389	185.567	185.567	185.567	-52.3322	-1.83858	2.68483	24.9654	0.638753	-3.45912	0.293085	0.0978691	1.60972	-96.6431	59.0732	-8.66613	0	0	-0.294683
563	0	-4.59481	0	0	-4.60314	1.33179	-3.44347	-0.101517	0.00929989	-0.0832892	2.52663	-2.73734e-15	-0.589786	0	0	0.0186275	0.550492	3.77883	4.03203	10.998	373.081	615.864	403.784	403.784	403.784	-1.6384	-49.1983	-2.92551	-134.119	380.2	196.412	185.567	185.567	185.567	-49.1679	-1.91879	2.62479	23.5746	0.594196	-4.74031	0.238671	0.00727338	1.51202	-65.1557	43.9443	-8.09535	0	0	-0.180348
564	0	-8.01865	0	0	-8.02414	1.19852	-2.11008	-0.110396	0.000278346	-0.107601	-1.15575	2.32965e-15	-2.38012	0	0	-0.00186144	0.692513	5.2462	5.13632	0.480998	373.894	621.268	404.592	404.592	404.592	-1.69524	-45.792	-2.8186	-151.125	380.583	195.386	185.567	185.567	185.567	-45.7616	-1.88682	2.58781	22.2885	0.507198	-5.73795	0.274085	-0.0979625	1.42738	-72.1884	20.6856	-6.95671	0	0	-0.186515
565	0	-11.6711	0	0	-11.6726	1.07889	-0.911212	-0.129143	-0.00833303	-0.129359	-7.14321	1.16482e-15	-4.04048	0	0	-0.043963	0.880421	6.69672	5.9127	-9.83506	374.767	626.735	405.264	405.264	405.264	-1.82605	-42.1882	-2.62971	-168.336	380.927	194.467	185.567	185.567	185.567	-42.1592	-1.75694	2.5904	21.0992	0.376258	-6.41384	0.394244	-0.205608	1.35129	-117.5	-8.86177	-5.60748	0	0	-0.288124
566	0	-15.4441	0	0	-15.4441	0.973631	0.144293	-0.155524	-0.0161373	-0.147467	-14.9713	-1.39779e-15	-5.47354	0	0	-0.102281	1.10058	8.11548	6.38257	-19.812	375.652	632.159	405.853	405.853	405.852	-2.02457	-38.4665	-2.38045	-185.66	381.188	193.843	185.567	185.567	185.567	-38.44	-1.55202	2.64517	20.0054	0.20316	-6.79062	0.579212	-0.307503	1.27358	-193.458	-43.9454	-4.0938	0	0	-0.442695
567	0	-19.1938	0	0	-19.1973	0.881627	1.06686	-0.183956	-0.0236351	-0.16145	-23.6476	2.32965e-15	-6.66404	0	0	-0.162536	1.34073	9.47918	6.61166	-29.2625	376.498	637.41	406.419	406.419	406.419	-2.28217	-34.7337	-2.09563	-202.918	381.333	193.702	185.567	185.567	185.567	-34.7107	-1.29959	2.76077	19.0123	-0.00698836	-6.93485	0.796128	-0.397072	1.18692	-285.743	-83.4787	-2.31688	0	0	-0.597728
568	0	-22.7577	0	0	-22.7706	0.800675	1.87816	-0.209342	-0.030496	-0.171281	-32.1105	-2.32965e-15	-7.48113	0	0	-0.208263	1.59073	10.7592	6.68648	-37.9769	377.256	642.342	407.022	407.022	407.022	-2.59154	-31.1104	-1.80223	-219.878	381.333	194.195	185.567	185.567	185.567	-31.0918	-1.02921	2.94334	18.1302	-0.245507	-6.93317	1.01021	-0.470825	1.08472	-378.682	-125.309	-0.231369	0	0	-0.707136
569	0	-25.9715	0	0	-26.0002	0.728632	2.59955	-0.228238	-0.0346378	-0.176754	-39.4345	-2.32965e-16	-7.5895	0	0	-0.226721	1.84171	11.9255	6.69016	-45.7531	377.871	646.793	407.707	407.707	407.707	-2.94641	-27.7164	-1.52972	-236.287	381.166	195.415	185.567	185.567	185.567	-27.7025	-0.772479	3.19562	17.3714	-0.500567	-6.86805	1.1925	-0.524465	0.964905	-459.498	-164.917	2.01016	0	0	-0.741399
570	0	-28.6865	0	0	-28.7367	0.664664	3.23938	-0.239367	-0.034292	-0.178263	-44.9484	5.70764e-15	-6.69286	0	0	-0.212604	2.08434	12.951	6.6836	-52.4208	378.292	650.601	408.503	408.503	408.503	-3.33639	-24.6591	-1.31117	-251.91	380.834	197.387	185.567	185.567	185.567	-24.6497	-0.56458	3.51214	16.7473	-0.757895	-6.79873	1.32606	-0.553558	0.831823	-520.084	-196.966	4.18818	0	0	-0.692614
571	0	-30.7822	0	0	-30.8569	0.61001	3.78543	-0.243142	-0.0291751	-0.176003	-48.2406	6.29005e-15	-4.71565	0	0	-0.168775	2.30718	13.8147	6.69572	-57.8582	378.473	653.617	409.417	409.417	409.417	-3.74323	-22.0249	-1.1842	-266.554	380.365	200.081	185.567	185.567	185.567	-22.0184	-0.444997	3.87652	16.2645	-1.00219	-6.7517	1.40544	-0.555933	0.691618	-557.897	-217.248	6.09228	0	0	-0.575114
572	0	-32.1776	0	0	-32.275	0.56785	4.20617	-0.240773	-0.0195645	-0.17039	-49.1159	9.31859e-16	-1.7696	0	0	-0.104745	2.49628	14.504	6.72305	-61.9991	378.376	655.713	410.439	410.439	410.439	-4.14178	-19.8725	-1.18859	-280.082	379.817	203.428	185.567	185.567	185.567	-19.8649	-0.4543	4.26328	15.9222	-1.21848	-6.72061	1.43572	-0.531699	0.551224	-575.102	-222.54	7.36121	0	0	-0.418092
573	0	-32.8395	0	0	-32.9518	0.542682	4.45713	-0.234124	-0.00568021	-0.161745	-47.6391	-4.6593e-15	1.89372	0	0	-0.0337237	2.63649	15.0154	6.73673	-64.8316	377.977	656.789	411.543	411.543	411.543	-4.50312	-18.2263	-1.35886	-292.42	379.268	207.332	185.567	185.567	185.567	-18.211	-0.626803	4.64183	15.7102	-1.39404	-6.67379	1.42828	-0.481975	0.419164	-577.354	-210.757	7.49418	0	0	-0.255438
574	0	-32.7879	0	0	-32.9015	0.539511	4.48874	-0.225923	0.0121198	-0.15013	-44.2115	4.6593e-15	5.91232	0	0	0.0314889	2.71386	15.3535	6.69347	-66.3913	377.27	656.78	412.693	412.693	412.693	-4.79676	-17.0715	-1.71374	-303.553	378.809	211.689	185.567	185.567	185.567	-17.0401	-0.981145	4.97936	15.6093	-1.51991	-6.56577	1.39853	-0.410713	0.303505	-572.633	-181.953	5.99977	0	0	-0.116052
575	0	-32.0938	0	0	-32.1932	0.562904	4.2555	-0.219437	0.0326662	-0.134951	-39.5537	1.86372e-15	9.84066	0	0	0.0825119	2.71865	15.5293	6.54715	-66.7501	376.267	655.654	413.845	413.845	413.845	-4.9916	-16.3548	-2.24648	-313.515	378.54	216.393	185.567	185.567	185.567	-16.298	-1.51217	5.24208	15.5926	-1.5923	-6.34925	1.36185	-0.324475	0.211735	-569.656	-138.902	2.62406	0	0	-0.0166696
576	0	-30.8705	0	0	-30.9432	0.615774	3.72787	-0.217677	0.0530478	-0.116135	-34.5738	-6.52302e-15	13.1671	0	0	0.116954	2.64773	15.5576	6.25833	-66.0036	374.998	653.41	414.951	414.951	414.951	-5.05829	-15.9898	-2.92084	-322.362	378.561	221.342	185.567	185.567	185.567	-15.9005	-2.18763	5.39675	15.6286	-1.61353	-5.98484	1.32751	-0.233766	0.151522	-573.925	-87.6073	-2.3481	0	0	0.0395661
577	0	-29.2557	0	0	-29.297	0.69812	2.90483	-0.223176	0.0692298	-0.0940592	-30.2306	7.45487e-15	15.4396	0	0	0.137148	2.50593	15.4545	5.80037	-64.2583	373.514	650.08	415.957	415.957	415.957	-4.97462	-15.8716	-3.67655	-330.148	378.956	226.434	185.567	185.567	185.567	-15.7473	-2.95315	5.4152	15.6853	-1.59249	-5.44692	1.29884	-0.150187	0.129605	-587.883	-35.7181	-8.00387	0	0	0.0595518
578	0	-27.3893	0	0	-27.4044	0.806072	1.82409	-0.237111	0.0787469	-0.0701325	-27.3091	0	16.5304	0	0	0.147767	2.30611	15.2348	5.16189	-61.62	371.878	645.722	416.807	416.807	416.807	-4.73258	-15.8953	-4.44186	-336.895	379.774	231.571	185.567	185.567	185.567	-15.7396	-3.74265	5.28109	15.7355	-1.54456	-4.72568	1.27473	-0.0811853	0.15366	-610.667	10.8009	-13.1381	0	0	0.0556686
579	0	-25.3937	0	0	-25.395	0.932259	0.559186	-0.257826	0.0833667	-0.0465686	-26.1548	-5.59116e-15	16.834	0	0	0.153795	2.0678	14.9106	4.34687	-58.1829	370.161	640.42	417.441	417.441	417.441	-4.33945	-15.9738	-5.14829	-342.577	381.019	236.662	185.567	185.567	185.567	-15.7963	-4.49142	4.99206	15.7616	-1.48984	-3.82636	1.25062	-0.0268015	0.230159	-638.739	50.8365	-17.0363	0	0	0.0438848
580	0	-23.3616	0	0	-23.364	1.06778	-0.799866	-0.283101	0.0849175	-0.0256048	-26.8194	0	16.7633	0	0	0.159132	1.81506	14.4896	3.37304	-54.0224	368.442	634.283	417.803	417.803	417.803	-3.80857	-16.0482	-5.74178	-347.116	382.668	241.63	185.567	185.567	185.567	-15.8628	-5.14715	4.55256	15.7602	-1.45143	-2.76701	1.22167	0.0169653	0.364671	-667.919	84.4194	-19.1265	0	0	0.0436921
581	0	-21.3514	0	0	-21.3675	1.20437	-2.1687	-0.310546	0.0843364	-0.00918648	-29.0793	-2.79558e-15	16.5639	0	0	0.165784	1.57377	13.9746	2.26898	-49.1901	366.793	627.44	417.841	417.841	417.841	-3.15047	-16.092	-6.18766	-350.394	384.684	246.417	185.567	185.567	185.567	-15.9149	-5.67548	3.96691	15.7447	-1.45227	-1.57488	1.18233	0.0566889	0.561913	-693.558	112.214	-19.145	0	0	0.0779648
582	0	-19.3872	0	0	-19.4246	1.33597	-3.48523	-0.336951	0.0820153	0.00225379	-32.3987	-6.52302e-15	16.311	0	0	0.173869	1.3689	13.3635	1.07078	-43.7138	365.282	620.045	417.519	417.519	417.519	-2.36945	-16.1098	-6.47061	-352.267	387.028	250.992	185.567	185.567	185.567	-15.9578	-6.06065	3.23702	15.7462	-1.51165	-0.282721	1.12988	0.101153	0.820487	-712.385	135.161	-17.1974	0	0	0.17018
583	0	-17.4657	0	0	-17.527	1.45955	-4.71812	-0.359205	0.0777293	0.00950465	-36.1048	-5.59116e-15	15.9045	0	0	0.182548	1.22215	12.6501	-0.180953	-37.6003	363.97	612.269	416.824	416.824	416.824	-1.4643	-16.1308	-6.59136	-352.581	389.661	255.347	185.567	185.567	185.567	-16.0193	-6.30302	2.36301	15.8118	-1.64134	1.07402	1.06469	0.155884	1.13408	-722.788	153.169	-13.6154	0	0	0.338333
584	0	-15.5666	0	0	-15.6507	1.57503	-5.86635	-0.374801	0.0709281	0.0145343	-39.5465	1.07164e-14	15.1339	0	0	0.190569	1.14989	11.8241	-1.44254	-30.8393	362.902	604.301	415.772	415.772	415.772	-0.432015	-16.1988	-6.56218	-351.2	392.544	259.485	185.567	185.567	185.567	-16.1411	-6.41539	1.34593	16.0013	-1.84234	2.45804	0.992208	0.22395	1.49103	-725.664	165.555	-8.84226	0	0	0.589752
585	0	-13.6654	0	0	-13.7686	1.6847	-6.9524	-0.381027	0.0625445	0.0192756	-42.1213	2.79558e-15	13.8991	0	0	0.19627	1.16183	10.873	-2.66724	-23.4087	362.113	596.343	414.41	414.41	414.41	0.728263	-16.3617	-6.40216	-348.016	395.634	263.415	185.567	185.567	185.567	-16.3683	-6.41874	0.19008	16.3804	-2.10237	3.82921	0.920672	0.303196	1.87198	-722.482	172.007	-3.74035	0	0	0.919946
586	0	-11.7452	0	0	-11.8628	1.79245	-8.01452	-0.377861	0.051678	0.0258564	-43.6213	9.31859e-16	11.9352	0	0	0.197838	1.26052	9.78295	-3.80412	-15.2794	361.621	588.605	412.816	412.816	412.816	2.01476	-16.6605	-6.13284	-342.971	398.885	267.137	185.567	185.567	185.567	-16.7389	-6.33856	-1.09788	17.0129	-2.39703	5.14203	0.861969	0.386615	2.25594	-716.435	170.818	1.40339	0	0	1.31127
587	0	-9.80365	0	0	-9.92967	1.90242	-9.09287	-0.368429	0.0359126	0.0354992	-44.2746	-3.14503e-15	8.89977	0	0	0.193972	1.44124	8.54088	-4.79744	-6.42208	361.425	581.302	411.094	411.094	411.094	3.41855	-17.1251	-5.77437	-336.057	402.245	270.631	185.567	185.567	185.567	-17.2803	-6.20022	-2.50538	17.9508	-2.69263	6.34366	0.828528	0.463378	2.62117	-710.964	159.754	6.93073	0	0	1.73838
588	0	-7.84927	0	0	-7.97645	2.01732	-10.2126	-0.355129	0.0150377	0.0490497	-44.3179	-4.6593e-16	4.78651	0	0	0.183977	1.69202	7.13681	-5.58855	3.18562	361.511	574.644	409.358	409.358	409.358	4.91549	-17.7779	-5.34237	-327.298	405.637	273.854	185.567	185.567	185.567	-18.0125	-6.02419	-4.00615	19.2245	-2.95103	7.37452	0.827985	0.525477	2.94644	-708.044	139.475	12.7286	0	0	2.17704
589	0	-5.89848	0	0	-6.01707	2.13737	-11.374	-0.33902	-0.00867077	0.0662508	-43.8679	7.45487e-15	-0.0296877	0	0	0.168329	1.99423	5.56646	-6.12017	13.5502	361.847	568.834	407.722	407.722	407.722	6.46411	-18.6387	-4.84675	-316.735	408.956	276.734	185.567	185.567	185.567	-18.9525	-5.82364	-5.55812	20.8356	-3.13589	8.17171	0.861333	0.568047	3.2154	-707.31	113.105	18.0959	0	0	2.60226
590	0	-3.97296	0	0	-4.07041	2.26021	-12.5527	-0.32007	-0.0319214	0.0861989	-42.8992	4.6593e-15	-4.96012	0	0	0.148731	2.32379	3.83281	-6.34052	24.6566	362.395	564.06	406.287	406.287	406.287	8.01087	-19.7258	-4.29243	-304.416	412.085	279.172	185.567	185.567	185.567	-20.1154	-5.60489	-7.10853	22.7549	-3.21865	8.67327	0.922946	0.589307	3.41617	-707.043	85.0229	22.1451	0	0	2.98559
591	0	-2.09818	0	0	-2.1597	2.38142	-13.7052	-0.298056	-0.0521879	0.107317	-41.3306	-1.86372e-15	-9.44021	0	0	0.127611	2.653	1.94623	-6.20458	36.4668	363.109	560.496	405.121	405.121	405.121	9.49909	-21.0553	-3.68165	-290.392	414.916	281.053	185.567	185.567	185.567	-21.5148	-5.36969	-8.60257	24.9275	-3.18379	8.82045	1.00232	0.586922	3.54281	-704.523	59.0396	24.3927	0	0	3.2931
592	0	-0.302163	0	0	-0.312499	2.49504	-14.7754	-0.272993	-0.0676515	0.12724	-39.1039	-3.72744e-15	-13.0012	0	0	0.107435	2.95283	-0.077046	-5.67291	48.9206	363.946	558.291	404.252	404.252	404.252	10.8762	-22.6399	-3.01698	-274.719	417.364	282.254	185.567	185.567	185.567	-23.1604	-5.11835	-9.99038	27.284	-3.03208	8.55905	1.07933	0.560844	3.59629	-694.285	38.8742	24.6442	0	0	3.47849
593	0	1.38499	0	0	1.43871	2.59445	-15.7031	-0.246059	-0.0775353	0.143123	-36.3221	3.72744e-15	-15.3512	0	0	0.0901566	3.19502	-2.21608	-4.71503	61.933	364.869	557.567	403.668	403.668	403.668	12.0994	-24.4846	-2.30436	-257.463	419.383	282.662	185.567	185.567	185.567	-25.0559	-4.85244	-11.232	29.7525	-2.78088	7.84575	1.12735	0.511219	3.584	-668.5	27.1805	23.0271	0	0	3.48575
594	0	2.93221	0	0	3.05721	2.67333	-16.4333	-0.219853	-0.0813278	0.152924	-33.2983	-1.86372e-15	-16.3155	0	0	0.0768949	3.35448	-4.44514	-3.32062	75.3829	365.854	558.411	403.322	403.322	403.322	13.1382	-26.5851	-1.55469	-238.702	420.958	282.19	185.567	185.567	185.567	-27.1959	-4.57622	-12.2994	32.2667	-2.46171	6.66199	1.11797	0.441619	3.51468	-619.131	25.7282	19.655	0	0	3.26677
595	0	4.3098	0	0	4.50527	2.72666	-16.9238	-0.197987	-0.0783402	0.155452	-30.4995	-5.59116e-15	-15.8011	0	0	0.067588	3.41268	-6.73202	-1.51636	89.0978	366.892	560.866	403.143	403.143	403.143	13.9765	-28.9271	-0.783148	-218.519	422.106	280.79	185.567	185.567	185.567	-29.5665	-4.29644	-13.1784	34.7699	-2.1146	5.03213	1.03165	0.358041	3.39889	-540.344	34.3833	14.4989	0	0	2.80296
596	0	5.4939	0	0	5.75047	2.75161	-17.1524	-0.18496	-0.0685838	0.150614	-28.4879	0	-13.8951	0	0	0.0609326	3.36175	-9.03626	0.618756	102.842	367.984	564.912	403.053	403.053	403.053	14.6145	-31.4899	-0.00661636	-196.996	422.874	278.471	185.567	185.567	185.567	-32.1484	-4.02139	-13.8699	37.2128	-1.78024	3.0384	0.862869	0.267222	3.24634	-430.953	49.9686	7.70716	0	0	2.12641
597	0	6.47304	0	0	6.77455	2.74808	-17.1201	-0.183252	-0.0527863	0.138725	-27.5716	1.86372e-15	-10.8742	0	0	0.0544795	3.20863	-11.3084	2.94654	116.315	369.128	570.459	402.98	402.981	402.98	15.0686	-34.2534	0.759615	-174.198	423.334	275.304	185.567	185.567	185.567	-34.924	-3.76019	-14.3894	39.55	-1.49203	0.825704	0.624994	0.175909	3.06667	-295.419	66.8955	-0.374969	0	0	1.32303
598	0	7.2509	0	0	7.57811	2.71882	-16.8519	-0.191975	-0.0331675	0.120525	-27.6218	-2.79558e-15	-7.26258	0	0	0.0459692	2.97737	-13.4919	5.27812	129.174	370.307	577.334	402.868	402.868	402.868	15.3683	-37.2034	1.50395	-150.173	423.575	271.428	185.567	185.567	185.567	-37.882	-3.52272	-14.7646	41.7372	-1.26946	-1.40996	0.348998	0.0909661	2.86923	-144.613	78.8718	-8.98074	0	0	0.521013
599	0	7.8419	0	0	8.17647	2.66907	-16.394	-0.208886	-0.0133323	0.0971055	-28.275	-5.59116e-15	-3.78429	0	0	0.0350132	2.70752	-15.5281	7.39933	141.068	371.473	585.294	402.677	402.677	402.677	15.5509	-40.3296	2.2186	-124.961	423.693	267.043	185.567	185.567	185.567	-41.0158	-3.31949	-15.0298	43.7317	-1.11482	-3.45007	0.0801845	0.020835	2.66571	4.81948	81.8039	-17.1473	0	0	-0.142169
600	0	8.26379	0	0	8.59101	2.60572	-15.8077	-0.230606	0.00322894	0.0703444	-29.0115	-6.52302e-15	-1.1474	0	0	0.0228796	2.4478	-17.3624	9.10729	151.684	372.56	594.042	402.39	402.389	402.39	15.6518	-43.6206	2.89845	-98.608	423.774	262.391	185.567	185.567	185.567	-44.3173	-3.15989	-15.2163	45.4954	-1.01439	-5.09265	-0.137674	-0.0267679	2.46467	134.826	75.3916	-24.0563	0	0	-0.568624
601	0	8.52826	0	0	8.83818	2.53616	-15.1601	-0.253257	0.0138591	0.0429759	-29.309	2.32965e-15	0.0999773	0	0	0.0113276	2.24636	-18.9504	10.2472	160.789	373.495	603.266	402.002	402.002	402.002	15.6955	-47.0572	3.53956	-71.1817	423.872	257.728	185.567	185.567	185.567	-47.7693	-3.0493	-15.3449	46.999	-0.943884	-6.18974	-0.273519	-0.047686	2.27214	230.443	62.5153	-29.0082	0	0	-0.73023
602	0	8.63303	0	0	8.91983	2.46702	-14.5125	-0.274128	0.0162929	0.0179691	-28.8813	-3.72744e-15	-0.417148	0	0	0.00161283	2.14074	-20.262	10.7389	168.252	374.225	612.665	401.524	401.524	401.524	15.6902	-50.6067	4.13757	-42.7762	424	253.293	185.567	185.567	185.567	-51.3388	-2.98598	-15.4207	48.2259	-0.876251	-6.67204	-0.31907	-0.0446712	2.08961	284.268	46.5041	-31.1077	0	0	-0.673418
603	0	8.55948	0	0	8.81993	2.40258	-13.9053	-0.291448	0.0097118	-0.00285459	-27.6752	-2.79558e-15	-2.76381	0	0	-0.00597485	2.1503	-21.2832	10.585	174.047	374.732	621.98	400.971	400.971	400.971	15.6232	-54.222	4.68427	-13.5049	424.124	249.282	185.567	185.567	185.567	-54.9757	-2.95987	-15.4292	49.1733	-0.788413	-6.55391	-0.284474	-0.0251558	1.91743	297.254	29.7754	-29.6736	0	0	-0.492705
604	0	8.27566	0	0	8.50707	2.34359	-13.3467	-0.304453	-0.00478431	-0.0197991	-25.8517	-7.45487e-15	-6.64502	0	0	-0.0114076	2.27365	-22.0155	9.86179	178.238	375.036	631.004	400.367	400.367	400.367	15.461	-57.8444	5.16295	16.5133	424.16	245.833	185.567	185.567	185.567	-58.6156	-2.95418	-15.3363	49.8525	-0.664864	-5.92125	-0.189883	-0.000490257	1.75584	277.056	13.0166	-24.7384	0	0	-0.287373
605	0	7.74368	0	0	7.94253	2.28691	-12.8075	-0.313609	-0.0245855	-0.0356994	-23.749	-9.31859e-15	-11.4614	0	0	-0.0140452	2.49048	-22.4754	8.7001	180.971	375.18	639.588	399.74	399.74	399.74	15.1548	-61.4098	5.5442	47.1625	423.984	243.036	185.567	185.567	185.567	-62.1866	-2.94954	-15.0911	50.288	-0.498867	-4.9098	-0.0585255	0.0188646	1.6073	235.361	-4.44184	-17.0296	0	0	-0.125175
606	0	6.93055	0	0	7.09219	2.22603	-12.2258	-0.319271	-0.0458916	-0.055598	-21.6855	-6.52302e-15	-16.3738	0	0	-0.0126183	2.76702	-22.6921	7.26254	182.45	375.218	647.632	399.123	399.123	399.123	14.6503	-64.8563	5.78559	78.327	423.444	240.939	185.567	185.567	185.567	-65.618	-2.92864	-14.6339	50.5149	-0.291084	-3.68148	0.0830981	0.0251696	1.4745	187.076	-23.6384	-7.90025	0	0	-0.0290922
607	0	5.81883	0	0	5.93888	2.15253	-11.52	-0.321715	-0.0644267	-0.0853499	-19.8997	-1.86372e-15	-20.4352	0	0	-0.00641525	3.06325	-22.705	5.72115	182.923	375.199	655.075	398.551	398.551	398.551	13.8982	-68.1295	5.8366	109.872	422.378	239.584	185.567	185.567	185.567	-68.849	-2.87939	-13.9067	50.5768	-0.0480927	-2.40218	0.210297	0.016524	1.36015	147.619	-44.9135	0.985366	0	0	0.0159416
608	0	4.41629	0	0	4.49321	2.05796	-10.6068	-0.32072	-0.0767968	-0.130368	-18.4506	-5.59116e-15	-22.8103	0	0	0.00337135	3.33991	-22.5608	4.23883	182.662	375.155	661.887	398.06	398.06	398.06	12.8654	-71.1885	5.64915	141.609	420.637	239.011	185.567	185.567	185.567	-71.8357	-2.79534	-12.8644	50.522	0.219363	-1.22437	0.297605	-0.00438792	1.26417	132.475	-67.7817	8.11684	0	0	0.040755
609	0	2.76293	0	0	2.80072	1.93591	-9.41999	-0.314607	-0.0809924	-0.193479	-17.0732	-7.45487e-15	-22.9295	0	0	0.0136336	3.56429	-22.3096	2.95513	181.951	375.107	668.051	397.687	397.687	397.687	11.5412	-74.0088	5.19059	173.265	418.106	239.27	185.567	185.567	185.567	-74.5556	-2.67345	-11.4863	50.4002	0.497387	-0.274625	0.326479	-0.0320598	1.18153	153.717	-90.6989	12.3698	0	0	0.0686737
610	0	0.932625	0	0	0.94161	1.78348	-7.92634	-0.2996	-0.077395	-0.274063	-15.0956	4.6593e-15	-20.6747	0	0	0.0214265	3.71341	-22.0012	1.9777	181.062	375.062	673.557	397.462	397.462	397.462	9.94033	-76.582	4.45479	204.46	414.721	240.406	185.567	185.567	185.567	-77.0085	-2.51116	-9.78325	50.2588	0.770135	0.352926	0.282964	-0.0599585	1.10231	219.723	-111.082	13.2392	0	0	0.100111
611	0	-0.974708	0	0	-0.980321	1.60203	-6.13415	-0.269748	-0.0684081	-0.367353	-11.474	3.72744e-15	-16.3828	0	0	0.0262915	3.77519	-21.6815	1.37698	180.251	375.023	678.398	397.41	397.41	397.41	8.10225	-78.9102	3.46709	234.705	410.483	242.422	185.567	185.567	185.567	-79.209	-2.30447	-7.79998	50.1401	1.02061	0.600217	0.161517	-0.0834144	1.00934	333.116	-125.815	10.856	0	0	0.111727
612	0	-2.85224	0	0	-2.85953	1.39692	-4.09372	-0.219205	-0.0576032	-0.465972	-5.14412	2.32965e-15	-10.7365	0	0	0.0302722	3.74779	-21.3893	1.18307	179.734	374.992	682.564	397.546	397.546	397.546	6.08753	-80.9936	2.28201	263.426	405.469	245.235	185.567	185.567	185.567	-81.1727	-2.04803	-5.61173	50.0777	1.23164	0.447237	-0.0350298	-0.0988346	0.889738	490.965	-131.524	5.81154	0	0	0.0688413
613	0	-4.6124	0	0	-4.61492	1.1766	-1.89055	-0.145031	-0.0480825	-0.561947	4.49349	-6.98895e-16	-4.52773	0	0	0.0359558	3.63788	-21.154	1.3839	179.681	374.97	686.041	397.869	397.869	397.869	3.97168	-82.8152	0.975852	290.014	399.821	248.621	185.567	185.567	185.567	-82.8972	-1.73708	-3.31581	50.0936	1.38757	-0.0868912	-0.297361	-0.106501	0.734337	685.675	-125.878	-1.13113	0	0	-0.0548889
614	0	-6.21003	0	0	-6.21016	0.951586	0.365369	-0.0498013	-0.0415259	-0.648	17.0975	4.6593e-16	1.53078	0	0	0.045213	3.45848	-20.9931	1.92529	180.201	374.953	688.809	398.366	398.366	398.366	1.83784	-84.3296	-0.362251	313.876	393.733	252.196	185.567	185.567	185.567	-84.3485	-1.37042	-1.02057	50.1958	1.47561	-0.943785	-0.608595	-0.107511	0.546112	904.403	-107.914	-9.27786	0	0	-0.259308
615	0	-7.65268	0	0	-7.66032	0.733369	2.55213	0.0574839	-0.0385705	-0.719115	31.1564	1.9802e-15	6.83581	0	0	0.0598619	3.22661	-20.9119	2.71467	181.338	374.93	690.841	399.011	399.011	399.011	-0.230897	-85.4617	-1.63889	334.488	387.428	255.427	185.567	185.567	185.567	-85.4574	-0.952831	1.16611	50.3768	1.48791	-2.02932	-0.945689	-0.105377	0.339724	1130.57	-79.6277	-18.0611	0	0	-0.506394
616	0	-8.99193	0	0	-9.02059	0.533399	4.54965	0.162623	-0.0388549	-0.772725	44.1575	-1.39779e-15	10.9214	0	0	0.0809159	2.9611	-20.9041	3.63021	183.068	374.873	692.101	399.763	399.763	399.763	-2.15931	-86.1195	-2.76622	351.432	381.127	257.7	185.567	185.567	185.567	-86.1299	-0.49661	3.1491	50.6125	1.42294	-3.22217	-1.28458	-0.0998152	0.140185	1346.02	-44.8237	-27.0473	0	0	-0.72264
617	0	-10.2979	0	0	-10.3602	0.362086	6.25229	0.248252	-0.0414572	-0.808621	53.0623	4.30985e-15	13.4448	0	0	0.104513	2.68057	-20.9531	4.53398	185.306	374.738	692.544	400.577	400.577	400.577	-3.88544	-86.2177	-3.67366	364.402	375.024	258.425	185.567	185.567	185.567	-86.2727	-0.0219512	4.85635	50.8655	1.28687	-4.38704	-1.6017	-0.0903778	-0.0203796	1533.36	-9.64141	-35.7019	0	0	-0.815434
618	0	-11.6219	0	0	-11.7258	0.228053	7.57684	0.296497	-0.0455534	-0.827706	55.0155	-5.00874e-15	14.205	0	0	0.118354	2.40184	-21.0356	5.28723	187.923	374.467	692.119	401.405	401.405	401.405	-5.36147	-85.7105	-4.31987	373.199	369.265	257.16	185.567	185.567	185.567	-85.8269	0.443028	6.24454	51.0886	1.09367	-5.39005	-1.87292	-0.0749519	-0.109322	1676.19	19.436	-43.2376	0	0	-0.701079
619	0	-12.9573	0	0	-13.1026	0.137607	8.46613	0.293848	-0.0500917	-0.830727	48.291	-3.49447e-15	13.3201	0	0	0.106841	2.13876	-21.1243	5.76537	190.753	373.998	690.776	402.196	402.196	402.196	-6.55188	-84.626	-4.70326	377.718	363.946	253.733	185.567	185.567	185.567	-84.8065	0.862674	7.30007	51.2302	0.864329	-6.11367	-2.07723	-0.0533261	-0.101172	1760.96	36.7253	-48.5059	0	0	-0.338534
620	0	-14.2112	0	0	-14.3876	0.0946347	8.88723	0.237017	-0.0534803	-0.816946	33.1618	1.16482e-15	11.3346	0	0	0.0672043	1.90127	-21.1918	5.86976	193.617	373.275	688.471	402.906	402.906	402.906	-7.43141	-83.0902	-4.86535	377.959	359.113	248.325	185.567	185.567	185.567	-83.3242	1.19545	8.03479	51.2406	0.62479	-6.46785	-2.19516	-0.0268573	0.0129412	1776.92	39.8768	-50.3051	0	0	0.243418
621	0	-15.206	0	0	-15.3927	0.10088	8.82609	0.136122	-0.0530986	-0.784742	12.21	-2.09668e-15	9.1226	0	0	0.022432	1.69477	-21.2133	5.53565	196.33	372.259	685.182	403.495	403.495	403.495	-7.98624	-81.3219	-4.88214	374.054	354.78	241.459	185.567	185.567	185.567	-81.5895	1.39948	8.47844	51.078	0.402882	-6.39693	-2.21221	0.00321326	0.223878	1718.89	31.6964	-48.0982	0	0	0.93772
622	0	-15.7161	0	0	-15.886	0.156535	8.28035	0.0126775	-0.045792	-0.733167	-10.2483	2.32965e-16	7.4982	0	0	0.0116101	1.51926	-21.1695	4.73724	198.719	370.933	680.916	403.923	403.923	403.923	-8.21903	-79.593	-4.84112	366.3	350.946	233.888	185.567	185.567	185.567	-79.8697	1.44358	8.66979	50.7149	0.225747	-5.88362	-2.1251	0.0362778	0.504492	1590.3	20.2529	-42.7903	0	0	1.58462
623	0	-15.5318	0	0	-15.6603	0.260835	7.25358	-0.108012	-0.0295951	-0.662473	-29.587	2.32965e-15	6.79127	0	0	0.058771	1.36869	-21.0493	3.49114	200.637	369.305	675.723	404.161	404.161	404.161	-8.15465	-78.1617	-4.81069	355.151	347.609	226.423	185.567	185.567	185.567	-78.4241	1.32201	8.64917	50.143	0.116343	-4.9512	-1.93822	0.0751767	0.823008	1401.12	16.3607	-36.6761	0	0	2.02187
624	0	-14.5258	0	0	-14.6011	0.41201	5.75712	-0.204589	-0.00625099	-0.572796	-42.3297	2.09668e-15	6.69187	0	0	0.148724	1.2306	-20.8509	1.85996	201.971	367.41	669.7	404.181	404.181	404.181	-7.84454	-77.205	-4.81444	341.159	344.772	219.739	185.567	185.567	185.567	-77.4358	1.06694	8.45525	49.3774	0.0910956	-3.66635	-1.6631	0.119435	1.14784	1164.11	27.0649	-32.2405	0	0	2.13244
625	0	-12.698	0	0	-12.7268	0.605973	3.82574	-0.267193	0.0180785	-0.46423	-47.2926	5.82412e-15	6.48962	0	0	0.236115	1.08637	-20.5832	-0.0447343	202.662	365.307	662.993	403.967	403.967	403.967	-7.36848	-76.7761	-4.82462	324.906	342.432	214.255	185.567	185.567	185.567	-76.9679	0.750719	8.1274	48.4584	0.157867	-2.14157	-1.31162	0.163278	1.45867	890.549	52.0397	-30.6566	0	0	1.87484
626	0	-10.1742	0	0	-10.1779	0.834132	1.54292	-0.300178	0.0371307	-0.340056	-45.8025	-5.12523e-15	5.71333	0	0	0.281722	0.912265	-20.2645	-2.06226	202.705	363.063	655.792	403.514	403.514	403.514	-6.83118	-76.809	-4.78035	306.968	340.558	210.106	185.567	185.567	185.567	-76.9649	0.472214	7.71169	47.45	0.315063	-0.535226	-0.904813	0.20052	1.74622	593.929	86.8455	-31.4064	0	0	1.30915
627	0	-7.15941	0	0	-7.16039	1.08236	-0.94608	-0.309251	0.0503711	-0.210436	-39.9948	-6.52302e-15	4.65899	0	0	0.275285	0.682279	-19.9203	-3.99142	202.148	360.752	648.319	402.828	402.828	402.828	-6.34549	-77.1676	-4.61927	287.911	339.085	207.213	185.567	185.567	185.567	-77.2989	0.329665	7.26041	46.4346	0.552159	0.956562	-0.483563	0.2317	2.00926	299.791	128.74	-33.47	0	0	0.61146
628	0	-3.88269	0	0	-3.88977	1.33275	-3.45299	-0.296298	0.058044	-0.090306	-31.693	-3.02854e-15	3.69242	0	0	0.228229	0.372727	-19.5767	-5.61289	201.073	358.442	640.805	401.932	401.932	401.932	-6.00146	-77.699	-4.30314	268.278	337.936	205.368	185.567	185.567	185.567	-77.8205	0.390002	6.81982	45.5025	0.850732	2.12153	-0.106157	0.257977	2.2441	44.1129	172.733	-35.7568	0	0	0.0126088
629	0	-0.561677	0	0	-0.56455	1.56658	-5.78246	-0.268104	0.0602445	0.00685329	-22.7754	1.04834e-15	2.97182	0	0	0.163253	-0.0311992	-19.2537	-6.72548	199.565	356.199	633.474	400.86	400.86	400.86	-5.84282	-78.2617	-3.83239	248.55	337.048	204.293	185.567	185.567	185.567	-78.3876	0.667971	6.42165	44.7372	1.18546	2.76692	0.176273	0.281352	2.45587	-141.894	212.814	-37.264	0	0	-0.32844
630	0	2.61981	0	0	2.64411	1.76756	-7.76962	-0.234598	0.059319	0.0729611	-14.8222	6.6395e-15	2.64049	0	0	0.102219	-0.528812	-18.9578	-7.18931	197.676	354.098	626.514	399.658	399.658	399.658	-5.86253	-78.7418	-3.24608	229.101	336.378	203.696	185.567	185.567	185.567	-78.8833	1.12493	6.08277	44.1994	1.52502	2.76226	0.335066	0.303879	2.64962	-240.18	245.378	-37.6041	0	0	-0.399425
631	0	5.52339	0	0	5.59737	1.92471	-9.31063	-0.20378	0.0560658	0.105332	-8.71817	-1.39779e-15	2.55654	0	0	0.0564388	-1.09938	-18.6783	-6.96224	195.397	352.233	620.063	398.38	398.38	398.38	-6.01362	-79.0615	-2.60631	210.175	335.909	203.325	185.567	185.567	185.567	-79.2255	1.68622	5.8067	43.9133	1.83373	2.07572	0.364163	0.321653	2.82918	-246.504	266.706	-36.6276	0	0	-0.308132
632	0	8.05693	0	0	8.19174	2.03406	-10.3751	-0.181307	0.0511844	0.107321	-4.811	-1.9802e-15	2.56159	0	0	0.0284953	-1.70202	-18.3878	-6.11712	192.646	350.71	614.205	397.083	397.083	397.083	-6.23216	-79.1765	-1.9783	191.879	335.638	202.995	185.567	185.567	185.567	-79.3654	2.26766	5.58886	43.8582	2.07507	0.791133	0.285102	0.323049	2.9944	-173.895	273.063	-34.1335	0	0	-0.192031
633	0	10.1696	0	0	10.362	2.09865	-11.0004	-0.168495	0.0437961	0.0866369	-2.88065	2.56261e-15	2.40462	0	0	0.0143887	-2.28121	-18.048	-4.83162	189.273	349.628	608.972	395.823	395.823	395.823	-6.45923	-79.0697	-1.41271	174.196	335.57	202.599	185.567	185.567	185.567	-79.2821	2.79976	5.42053	43.9687	2.21756	-0.902684	0.136002	0.291881	3.1421	-47.8499	259.802	-29.5604	0	0	-0.120443
634	0	11.8425	0	0	12.0789	2.12691	-11.2732	-0.16359	0.0332506	0.0526721	-2.39248	-9.31859e-16	1.90524	0	0	0.00845925	-2.77672	-17.6166	-3.3547	185.086	349.051	604.355	394.651	394.651	394.651	-6.65398	-78.741	-0.937283	157.018	335.702	202.099	185.567	185.567	185.567	-78.973	3.24023	5.29175	44.1447	2.24118	-2.74693	-0.0406169	0.217733	3.26794	100.945	224.616	-22.6003	0	0	-0.0715249
635	0	13.0775	0	0	13.341	2.13024	-11.3053	-0.164095	0.0194793	0.0138651	-2.81157	-2.79558e-15	0.97204	0	0	0.0062362	-3.13539	-17.0535	-1.96037	179.883	348.985	600.325	393.62	393.62	393.62	-6.79579	-78.1979	-0.557835	140.181	336.013	201.509	185.567	185.567	185.567	-78.4442	3.57402	5.19264	44.2681	2.14121	-4.46049	-0.205115	0.106436	3.37061	243.354	170.701	-13.801	0	0	0.0195752
636	0	13.8897	0	0	14.1655	2.12052	-11.2115	-0.167284	0.00373903	-0.0232809	-3.68549	-3.56363e-15	-0.336528	0	0	0.00478732	-3.32144	-16.3252	-0.899781	173.489	349.379	596.856	392.78	392.78	392.78	-6.88074	-77.45	-0.265746	123.507	336.467	200.875	185.567	185.567	185.567	-77.7053	3.80579	5.11536	44.2224	1.92816	-5.78884	-0.324505	-0.0211599	3.44764	355.816	106.984	-4.6695	0	0	0.196435
637	0	14.3021	0	0	14.5803	2.10812	-11.0919	-0.171376	-0.0118344	-0.0540333	-4.74906	1.92196e-15	-1.84045	0	0	0.00250142	-3.32338	-15.407	-0.360403	165.791	350.143	593.94	392.184	392.184	392.184	-6.91608	-76.507	-0.0469963	106.829	337.008	200.257	185.567	185.567	185.567	-76.7665	3.95031	5.056	43.9099	1.6231	-6.54486	-0.370812	-0.13658	3.49684	420.997	45.6192	2.88456	0	0	0.445618
638	0	14.3428	0	0	14.6181	2.10054	-11.0187	-0.17488	-0.0247545	-0.0744993	-5.81991	4.54281e-15	-3.26848	0	0	-0.00131441	-3.1562	-14.2855	-0.436149	156.764	351.175	591.596	391.875	391.875	391.875	-6.91499	-75.3788	0.110466	90.0159	337.575	199.718	185.567	185.567	185.567	-75.6392	4.02414	5.01556	43.2638	1.25147	-6.63809	-0.320349	-0.216907	3.51304	426.864	-3.0684	7.54335	0	0	0.690807
639	0	14.0435	0	0	14.3133	2.10138	-11.0268	-0.176607	-0.0336433	-0.0820479	-6.74308	3.84392e-15	-4.38997	0	0	-0.0063657	-2.85903	-12.9608	-1.10957	146.484	352.387	589.878	391.891	391.891	391.891	-6.89082	-74.0773	0.212506	72.9905	338.112	199.316	185.567	185.567	185.567	-74.336	4.03912	4.9985	42.2559	0.837661	-6.09135	-0.163035	-0.251319	3.48649	369.015	-33.9993	9.25495	0	0	0.810723
640	0	13.4389	0	0	13.7004	2.10969	-11.107	-0.175998	-0.0376063	-0.0765404	-7.38479	2.09668e-15	-4.97539	0	0	-0.0115486	-2.48791	-11.4503	-2.25078	135.139	353.708	588.856	392.249	392.249	392.249	-6.85303	-72.6164	0.256857	55.738	338.575	199.086	185.567	185.567	185.567	-72.8715	3.99844	5.01078	40.8979	0.403101	-5.04082	0.0837265	-0.243629	3.41073	255.098	-48.0083	9.04892	0	0	0.692527
641	0	12.5646	0	0	12.813	2.1202	-11.2085	-0.172719	-0.0365086	-0.0604798	-7.58119	3.72744e-15	-4.8692	0	0	-0.0154678	-2.10417	-9.78839	-3.64094	123.011	355.078	588.606	392.952	392.952	392.952	-6.80455	-71.0113	0.234856	38.3055	338.943	199.037	185.567	185.567	185.567	-71.2609	3.89624	5.05672	39.2374	-0.0327708	-3.71153	0.372378	-0.205825	3.28008	105.408	-49.597	8.24745	0	0	0.305379
642	0	11.4537	0	0	11.6812	2.12464	-11.2513	-0.166583	-0.030435	-0.0386038	-7.15793	1.16482e-15	-4.00105	0	0	-0.0171126	-1.76098	-8.02315	-5.01956	110.436	356.434	589.18	393.979	393.979	393.979	-6.74167	-69.2758	0.136367	20.7854	339.213	199.147	185.567	185.567	185.567	-69.5172	3.72121	5.13573	37.3473	-0.451138	-2.36891	0.644657	-0.149921	3.10012	-52.8029	-43.5308	7.55304	0	0	-0.264102
643	0	10.1302	0	0	10.3271	2.11399	-11.1485	-0.158091	-0.0204672	-0.0162868	-6.03934	3.14503e-15	-2.50365	0	0	-0.0164026	-1.4927	-6.20797	-6.14038	97.7472	357.712	590.588	395.293	395.293	395.293	-6.65596	-67.4168	-0.0435544	3.28892	339.408	199.361	185.567	185.567	185.567	-67.6462	3.46288	5.24008	35.3119	-0.834076	-1.26204	0.850592	-0.0831227	2.88307	-192.831	-32.7059	6.86163	0	0	-0.848694
644	0	8.60435	0	0	8.76152	2.08074	-10.8273	-0.147661	-0.00832998	0.0015662	-4.23202	1.8346e-15	-0.686098	0	0	-0.0136886	-1.31015	-4.39235	-6.81847	85.2296	358.858	592.793	396.838	396.838	396.838	-6.53886	-65.43	-0.299109	-14.0825	339.57	199.599	185.567	185.567	185.567	-65.6427	3.11887	5.35569	33.2138	-1.16779	-0.57614	0.962245	-0.0103858	2.64592	-294.598	-18.3781	5.69025	0	0	-1.2844
645	0	6.8698	0	0	6.98164	2.02062	-10.2446	-0.135857	0.00357972	0.0113772	-1.88792	1.16482e-16	1.0041	0	0	-0.00896899	-1.20274	-2.61445	-6.95724	73.0858	359.847	595.716	398.545	398.545	398.545	-6.38694	-63.2981	-0.61191	-31.2612	339.75	199.763	185.567	185.567	185.567	-63.4893	2.69966	5.46593	31.1236	-1.44684	-0.405826	0.974622	0.0632758	2.40765	-347.621	-1.19947	3.71156	0	0	-1.47937
646	0	4.90447	0	0	4.97131	1.93321	-9.39356	-0.123944	0.0126663	0.0113464	0.630587	0	2.09965	0	0	-0.00179012	-1.14526	-0.89737	-6.55438	61.4268	360.696	599.259	400.339	400.339	400.339	-6.20633	-60.992	-0.953249	-48.2288	339.996	199.759	185.567	185.567	185.567	-61.158	2.22949	5.55724	29.0937	-1.6763	-0.75013	0.900439	0.129084	2.18256	-351.699	17.0366	1.06643	0	0	-1.43364
647	0	2.67664	0	0	2.70499	1.8216	-8.30096	-0.113121	0.0170184	0.00138696	2.84761	4.6593e-16	2.27538	0	0	0.00809368	-1.10677	0.750616	-5.69056	50.2779	361.456	603.313	402.142	402.142	402.142	-6.01484	-58.4766	-1.28888	-65.0183	340.337	199.512	185.567	185.567	185.567	-58.6156	1.7437	5.6243	27.1572	-1.87099	-1.52533	0.76624	0.178587	1.98206	-316.133	33.8945	-1.80594	0	0	-1.21522
648	0	0.153055	0	0	0.154204	1.69133	-7.01785	-0.104869	0.0157235	-0.0171281	4.19453	-1.39779e-15	1.43273	0	0	0.0189654	-1.0588	2.33268	-4.50478	39.5996	362.196	607.777	403.883	403.883	403.883	-5.84039	-55.7183	-1.58484	-81.706	340.78	198.982	185.567	185.567	185.567	-55.8313	1.28293	5.6729	25.3304	-2.05138	-2.59087	0.606639	0.204306	1.81022	-257.119	46.313	-4.34175	0	0	-0.919768
649	0	-2.69036	0	0	-2.70331	1.54895	-5.60739	-0.101326	0.0093306	-0.0419018	4.06684	-4.6593e-16	-0.243599	0	0	0.0257137	-0.980996	3.8583	-3.16245	29.3178	362.986	612.561	405.501	405.501	405.501	-5.71676	-52.6934	-1.81261	-98.3933	341.303	198.178	185.567	185.567	185.567	-52.7838	0.886169	5.71988	23.6176	-2.23833	-3.78191	0.457975	0.203965	1.66886	-193.641	52.2195	-6.15599	0	0	-0.635737
650	0	-5.85612	0	0	-5.87144	1.4009	-4.13343	-0.105015	-1.16143e-05	-0.0702101	1.96381	1.86372e-15	-2.308	0	0	0.0204817	-0.863353	5.33811	-1.82351	19.3575	363.877	617.585	406.955	406.955	406.955	-5.67704	-49.3979	-1.952	-115.178	341.86	197.171	185.567	185.567	185.567	-49.4711	0.584527	5.78951	22.0168	-2.44826	-4.94132	0.350293	0.18135	1.55574	-143.053	51.5266	-7.17979	0	0	-0.424697
651	0	-9.31312	0	0	-9.3232	1.25277	-2.65325	-0.117331	-0.00916603	-0.0990937	-2.28973	-1.16482e-15	-4.17813	0	0	-0.00363882	-0.705532	6.77954	-0.616675	9.67231	364.894	622.776	408.223	408.223	408.223	-5.74606	-45.8567	-1.99241	-132.124	342.398	196.092	185.567	185.567	185.567	-45.9189	0.396417	5.90725	20.5264	-2.69023	-5.94481	0.305276	0.143501	1.46561	-118.666	45.5112	-7.51143	0	0	-0.317671
652	0	-12.9901	0	0	-12.993	1.10922	-1.21529	-0.136508	-0.0152062	-0.125582	-8.3407	-1.86372e-15	-5.32894	0	0	-0.047334	-0.51417	8.18387	0.376762	0.26501	366.04	628.057	409.304	409.304	409.304	-5.93292	-42.1272	-1.93245	-149.225	342.875	195.125	185.567	185.567	185.567	-42.1851	0.325005	6.0913	19.1482	-2.96478	-6.71646	0.330771	0.0981444	1.38847	-126.94	35.9598	-7.30219	0	0	-0.312545
653	0	-16.7794	0	0	-16.7794	0.973934	0.141258	-0.158051	-0.0173593	-0.147561	-15.418	-3.72744e-15	-5.5388	0	0	-0.102928	-0.299488	9.54451	1.12821	-8.8044	367.295	633.341	410.217	410.217	410.217	-6.22703	-38.2946	-1.77933	-166.401	343.278	194.476	185.567	185.567	185.567	-38.3544	0.358541	6.34616	17.8907	-3.26409	-7.23281	0.42156	0.0500869	1.31335	-166.58	23.3094	-6.56161	0	0	-0.379607
654	0	-20.5507	0	0	-20.557	0.84968	1.3871	-0.1788	-0.0160802	-0.1638	-22.8309	2.09668e-15	-4.81649	0	0	-0.159148	-0.0721181	10.8469	1.6569	-17.4228	368.626	638.522	410.993	410.993	410.993	-6.60102	-34.4589	-1.54769	-183.503	343.622	194.329	185.567	185.567	185.567	-34.526	0.474249	6.66139	16.7688	-3.57321	-7.51705	0.562128	0.00191634	1.231	-230.859	7.49001	-5.26757	0	0	-0.473972
655	0	-24.1635	0	0	-24.188	0.738331	2.50247	-0.197519	-0.0121475	-0.174151	-30.1004	5.82412e-15	-3.27672	0	0	-0.204902	0.15892	12.0696	2.01634	-25.4383	369.99	643.475	411.671	411.671	411.67	-7.0172	-30.7245	-1.25743	-200.341	343.951	194.82	185.567	185.567	185.567	-30.8031	0.644395	7.01434	15.8023	-3.872	-7.62481	0.730076	-0.0450813	1.13876	-309.508	-11.3579	-3.42284	0	0	-0.546229
656	0	-27.4761	0	0	-27.5309	0.641269	3.4732	-0.213948	-0.00631419	-0.179075	-36.8753	2.32965e-15	-1.04558	0	0	-0.230944	0.386738	13.1874	2.27612	-32.6819	371.336	648.063	412.286	412.286	412.286	-7.43331	-27.1949	-0.932037	-216.697	344.324	196.028	185.567	185.567	185.567	-27.2875	0.840875	7.37374	15.0124	-4.13697	-7.62521	0.902192	-0.0911161	1.03544	-391.564	-32.3837	-1.08659	0	0	-0.555774
657	0	-30.3532	0	0	-30.4473	0.559918	4.28528	-0.227996	0.000968494	-0.179738	-42.8212	-4.6593e-15	1.79417	0	0	-0.230644	0.606074	14.1741	2.50323	-38.9896	372.611	652.136	412.872	412.872	412.872	-7.80616	-23.9697	-0.598493	-232.348	344.814	197.969	185.567	185.567	185.567	-24.0765	1.03672	7.70296	14.4177	-4.3444	-7.58231	1.05662	-0.135033	0.92644	-466.501	-53.2834	1.5745	0	0	-0.479992
658	0	-32.6736	0	0	-32.8095	0.496275	4.91941	-0.238929	0.0102032	-0.177211	-47.5104	3.72744e-15	5.23127	0	0	-0.200729	0.812114	15.0062	2.74726	-44.2226	373.765	655.552	413.453	413.453	413.453	-8.09324	-21.14	-0.287883	-247.082	345.499	200.612	185.567	185.567	185.567	-21.2589	1.20498	7.96233	14.0293	-4.47306	-7.54042	1.17957	-0.174629	0.81445	-527.109	-70.2755	4.22589	0	0	-0.323175
659	0	-34.3409	0	0	-34.5121	0.453377	5.34617	-0.245701	0.0223091	-0.172527	-50.4792	7.45487e-15	9.18894	0	0	-0.142782	0.999893	15.6661	3.03239	-48.2808	374.755	658.176	414.045	414.045	414.045	-8.25154	-18.7812	-0.0344022	-260.715	346.465	203.888	185.567	185.567	185.567	-18.907	1.31763	8.10899	13.848	-4.50756	-7.51688	1.26513	-0.207612	0.70355	-569.652	-79.6008	6.42059	0	0	-0.114724
660	0	-35.2952	0	0	-35.4847	0.435462	5.52421	-0.24833	0.0361726	-0.166333	-51.4345	3.72744e-15	13.223	0	0	-0.0642773	1.16432	16.1435	3.35695	-51.109	375.552	659.899	414.655	414.655	414.655	-8.23583	-16.9426	0.12915	-273.114	347.81	207.709	185.567	185.567	185.567	-17.0671	1.34713	8.09623	13.8609	-4.44079	-7.50266	1.31554	-0.231099	0.598969	-594.689	-79.5267	7.80379	0	0	0.1012
661	0	-35.5208	0	0	-35.7037	0.447344	5.40613	-0.247945	0.0492879	-0.158978	-50.3387	-9.31859e-15	16.616	0	0	0.0222007	1.30097	16.4362	3.69853	-52.6966	376.146	660.636	415.287	415.287	415.287	-8.00225	-15.6382	0.17857	-284.205	349.632	211.98	185.567	185.567	185.567	-15.7512	1.27143	7.87808	14.0418	-4.27477	-7.46866	1.33722	-0.244193	0.504871	-605.269	-70.9408	8.16379	0	0	0.282768
662	0	-35.0467	0	0	-35.1973	0.493127	4.95074	-0.246157	0.0583814	-0.15003	-47.4017	9.31859e-15	18.5783	0	0	0.101392	1.40727	16.5498	4.02189	-53.0725	376.541	660.333	415.933	415.933	415.933	-7.51619	-14.8435	0.106321	-293.971	352.011	216.621	185.567	185.567	185.567	-14.9348	1.08073	7.41803	14.3517	-4.02054	-7.37519	1.33922	-0.243528	0.426717	-606.386	-55.9543	7.51839	0	0	0.403271
663	0	-33.9428	0	0	-34.0437	0.574605	4.13879	-0.244247	0.0607843	-0.13879	-43.0177	-3.72744e-15	18.5674	0	0	0.158966	1.48351	16.4962	4.28774	-52.2984	376.764	658.965	416.581	416.581	416.581	-6.76233	-14.4968	-0.0732587	-302.439	354.982	221.563	185.567	185.567	185.567	-14.5594	0.783009	6.69928	14.7425	-3.696	-7.18209	1.32756	-0.228895	0.367694	-602.122	-37.7615	6.13722	0	0	0.454642
664	0	-32.3118	0	0	-32.361	0.689995	2.9861	-0.242891	0.0559744	-0.123757	-37.7106	-2.79558e-15	16.5681	0	0	0.186117	1.53334	16.292	4.46008	-50.4588	376.855	656.542	417.211	417.211	417.211	-5.75262	-14.5074	-0.325317	-309.668	358.521	226.755	185.567	185.567	185.567	-14.5399	0.404515	5.73221	15.1625	-3.32385	-6.85689	1.30818	-0.200567	0.33046	-597.137	-18.7051	4.48174	0	0	0.44419
665	0	-30.2805	0	0	-30.2927	0.833579	1.54847	-0.242708	0.0456433	-0.10425	-32.1406	-4.6593e-15	13.087	0	0	0.183327	1.56394	15.9558	4.51161	-47.6511	376.869	653.099	417.792	417.792	417.792	-4.52686	-14.7666	-0.602002	-315.733	362.545	232.14	185.567	185.567	185.567	-14.7738	-0.0149603	4.55405	15.5621	-2.92962	-6.38038	1.28345	-0.161554	0.317051	-594.633	-0.141701	3.03929	0	0	0.387059
666	0	-27.9885	0	0	-27.9885	0.996554	-0.085594	-0.244852	0.0328821	-0.0802786	-27.0848	4.19337e-15	8.93928	0	0	0.160316	1.58553	15.5062	4.42678	-43.9753	376.866	648.696	418.283	418.283	418.283	-3.14488	-15.1618	-0.854463	-320.702	366.927	237.646	185.567	185.567	185.567	-15.1538	-0.431184	3.22068	15.9005	-2.54058	-5.74901	1.25407	-0.116587	0.331613	-597.441	17.456	2.19321	0	0	0.301726
667	0	-25.5728	0	0	-25.5865	1.16869	-1.81128	-0.249928	0.0205466	-0.0535992	-23.2352	-4.6593e-15	4.91651	0	0	0.130702	1.61063	14.9596	4.20257	-39.5254	376.91	643.419	418.637	418.637	418.637	-1.67314	-15.5921	-1.04387	-324.625	371.53	243.181	185.567	185.567	185.567	-15.5811	-0.805016	1.79367	16.1517	-2.18475	-4.9743	1.21739	-0.0697888	0.380341	-605.736	34.1842	2.111	0	0	0.206853
668	0	-23.1535	0	0	-23.2	1.3402	-3.52745	-0.258609	0.0100778	-0.0265584	-21.1551	-3.20327e-15	1.53826	0	0	0.106071	1.65307	14.3281	3.84751	-34.382	377.06	637.372	418.805	418.805	418.805	-0.171551	-15.979	-1.14776	-327.511	376.229	248.635	185.567	185.567	185.567	-15.9763	-1.10918	0.328337	16.3092	-1.88982	-4.07987	1.17189	-0.0274922	0.469355	-618.931	49.0862	2.89782	0	0	0.123836
669	0	-20.8212	0	0	-20.9096	1.50315	-5.15214	-0.271403	0.0017405	-0.001392	-21.1742	5.70764e-15	-0.976544	0	0	0.0924996	1.72697	13.6185	3.37959	-28.6081	377.365	630.681	418.738	418.738	418.738	1.31408	-16.2738	-1.16052	-329.326	380.925	253.896	185.567	185.567	185.567	-16.2882	-1.33054	-1.13266	16.3875	-1.68206	-3.09751	1.11719	0.00702309	0.605512	-635.9	61.1212	4.5801	0	0	0.0758839
670	0	-18.6308	0	0	-18.761	1.65223	-6.63134	-0.288026	-0.00442499	0.0204947	-23.294	-3.49447e-15	-2.60523	0	0	0.0906051	1.84562	12.8317	2.82348	-22.2467	377.864	623.485	418.4	418.4	418.4	2.75439	-16.461	-1.08916	-329.992	385.554	258.862	185.567	185.567	185.567	-16.4974	-1.46825	-2.56095	16.4228	-1.58408	-2.06241	1.05529	0.0334433	0.79185	-655.359	69.7939	6.93639	0	0	0.087201
671	0	-16.6001	0	0	-16.7655	1.78502	-7.94142	-0.30767	-0.00893293	0.0389899	-27.2198	-3.72744e-15	-3.50847	0	0	0.0977559	2.02029	11.9632	2.20836	-15.3207	378.58	615.943	417.769	417.769	417.769	4.13512	-16.5578	-0.947206	-329.39	390.075	263.449	185.567	185.567	185.567	-16.618	-1.5301	-3.94131	16.4696	-1.6123	-1.00951	0.99228	0.054422	1.02641	-677.003	74.5322	9.75079	0	0	0.180865
672	0	-14.7137	0	0	-14.9049	1.90163	-9.0851	-0.328143	-0.0126714	0.0545099	-32.3252	4.19337e-15	-3.96532	0	0	0.110281	2.25926	11.0033	1.56664	-7.83413	379.52	608.224	416.847	416.847	416.847	5.45382	-16.6103	-0.748894	-327.37	394.471	267.597	185.567	185.567	185.567	-16.6934	-1.52837	-5.26914	16.5965	-1.77442	0.0283537	0.931641	0.0732693	1.3024	-698.84	74.6155	12.8268	0	0	0.374627
673	0	-12.9325	0	0	-13.139	2.00404	-10.0835	-0.346339	-0.016935	0.0678671	-37.7656	4.6593e-15	-4.32588	0	0	0.125006	2.56663	9.93829	0.933141	0.223812	380.677	600.511	415.658	415.658	415.658	6.7152	-16.6864	-0.505627	-323.769	398.738	271.257	185.567	185.567	185.567	-16.7901	-1.47699	-6.54657	16.8802	-2.06681	1.02088	0.879092	0.0944851	1.60891	-718.715	69.3205	16.1389	0	0	0.675547
674	0	-11.2064	0	0	-11.4176	2.09509	-10.966	-0.358492	-0.0227879	0.0791615	-42.6061	6.52302e-15	-4.90339	0	0	0.139371	2.94126	8.75258	0.345026	8.87386	382.027	592.997	414.251	414.251	414.251	7.92609	-16.8647	-0.224731	-318.43	402.873	274.391	185.567	185.567	185.567	-16.986	-1.38996	-7.77816	17.397	-2.47257	1.93889	0.838343	0.120611	1.93277	-732.812	58.0269	19.7226	0	0	1.0723
675	0	-9.48805	0	0	-9.69347	2.17766	-11.7617	-0.3618	-0.0311423	0.088415	-46.0895	7.45487e-15	-5.93409	0	0	0.151046	3.37576	7.43048	-0.158647	18.1394	383.533	585.878	412.696	412.696	412.696	9.09059	-17.2214	0.0894868	-311.229	406.87	276.965	185.567	185.567	185.567	-17.3579	-1.28106	-8.96645	18.2139	-2.96127	2.75259	0.815227	0.153258	2.25817	-738.172	40.7605	23.6815	0	0	1.53169
676	0	-7.74501	0	0	-7.934	2.25382	-12.4917	-0.354788	-0.041529	0.0951588	-47.7612	-3.72744e-15	-7.42444	0	0	0.157806	3.85582	5.95934	-0.538203	28.0382	385.143	579.351	411.078	411.078	411.078	10.2063	-17.8198	0.434216	-302.094	410.707	278.944	185.567	185.567	185.567	-17.9699	-1.1634	-10.1083	19.377	-3.49105	3.43009	0.814417	0.190347	2.57059	-732.55	18.4405	27.8479	0	0	2.00141
677	0	-5.96668	0	0	-6.12837	2.32462	-13.1665	-0.338677	-0.0531186	0.0990801	-47.6372	-7.45487e-15	-9.2396	0	0	0.158344	4.36042	4.33265	-0.755912	38.5735	386.798	573.606	409.49	409.49	409.49	11.2636	-18.7019	0.806492	-291.019	414.352	280.296	185.567	185.567	185.567	-18.8652	-1.04904	-11.1937	20.9021	-4.014	3.9376	0.836336	0.225674	2.85398	-715.095	-7.7763	32.036	0	0	2.41961
678	0	-4.16344	0	0	-4.28714	2.38989	-13.7854	-0.316627	-0.0646014	0.100131	-46.0921	0	-11.1105	0	0	0.152939	4.86333	2.55256	-0.779865	49.7255	388.43	568.823	408.02	408.02	408.02	12.2464	-19.8881	1.20256	-278.051	417.761	280.998	185.567	185.567	185.567	-20.0658	-0.948141	-12.2071	22.7689	-4.48389	4.2418	0.879082	0.254696	3.09705	-687.07	-35.3679	35.93	0	0	2.73584
679	0	-2.35997	0	0	-2.43588	2.44841	-14.3374	-0.292126	-0.0742434	0.0982591	-43.6156	9.31859e-15	-12.6721	0	0	0.143194	5.33535	0.630676	-0.585878	61.4475	389.974	565.161	406.739	406.739	406.739	13.1351	-21.3822	1.61771	-263.28	420.887	281.032	185.567	185.567	185.567	-21.577	-0.868294	-13.1291	24.923	-4.86264	4.31166	0.93636	0.273334	3.29044	-650.231	-61.264	39.2327	0	0	2.91941
680	0	-0.586766	0	0	-0.606916	2.49817	-14.8047	-0.267843	-0.0804049	0.0933151	-40.6164	0	-13.5595	0	0	0.131	5.7469	-1.41319	-0.155618	73.6662	391.368	562.759	405.695	405.695	405.695	13.9107	-23.1778	2.04655	-246.818	423.687	280.4	185.567	185.567	185.567	-23.3934	-0.814514	-13.9409	27.2854	-5.12465	4.11786	0.999565	0.280032	3.43009	-606.021	-81.6468	41.587	0	0	2.96058
681	0	1.12573	0	0	1.16636	2.53695	-15.1675	-0.244939	-0.0819108	0.0850791	-37.3176	-3.72744e-15	-13.4885	0	0	0.117481	6.07045	-3.55335	0.525561	86.2854	392.562	561.726	404.9	404.9	404.9	14.5602	-25.262	2.48292	-228.785	426.132	279.126	185.567	185.567	185.567	-25.5028	-0.789911	-14.6294	29.7661	-5.25883	3.63306	1.04886	0.272388	3.51336	-552.282	-93.3805	42.6961	0	0	2.84828
682	0	2.74853	0	0	2.85111	2.56293	-15.4098	-0.223807	-0.0781345	0.0736555	-33.8493	-3.72744e-15	-12.3044	0	0	0.102971	6.28275	-5.75987	1.46461	99.1833	393.519	562.138	404.34	404.34	404.34	15.0796	-27.6154	2.91991	-209.308	428.212	277.259	185.567	185.567	185.567	-27.8862	-0.796562	-15.19	32.2772	-5.26864	2.83873	1.06238	0.250409	3.53945	-485.684	-94.1303	42.3506	0	0	2.5757
683	0	4.25326	0	0	4.41463	2.57524	-15.5245	-0.205085	-0.0690111	0.0598555	-30.3892	-1.86372e-15	-10.0219	0	0	0.0876174	6.36737	-7.99894	2.65122	112.207	394.218	564.03	403.97	403.97	403.97	15.4769	-30.2102	3.35058	-188.528	429.943	274.871	185.567	185.567	185.567	-30.516	-0.835949	-15.6295	34.7419	-5.16958	1.73704	1.01875	0.214383	3.50935	-402.801	-83.5344	40.4297	0	0	2.14638
684	0	5.61219	0	0	5.82519	2.57439	-15.5166	-0.190758	-0.0553123	0.0451209	-27.2772	-5.59116e-15	-6.86903	0	0	0.0720793	6.31766	-10.2325	4.04613	125.167	394.654	567.388	403.734	403.734	403.734	15.7734	-33.0108	3.76956	-166.592	431.366	272.055	185.567	185.567	185.567	-33.3568	-0.909155	-15.9672	37.0993	-4.98537	0.363874	0.907817	0.166629	3.42349	-303.459	-63.6367	37.0791	0	0	1.59463
685	0	6.80188	0	0	7.05657	2.56223	-15.4033	-0.183645	-0.0389382	0.0302849	-24.9221	-3.72744e-15	-3.30695	0	0	0.0574284	6.13979	-12.4179	5.57349	137.837	394.831	572.139	403.571	403.571	403.571	16.0018	-35.9784	4.17536	-143.648	432.544	268.918	185.567	185.567	185.567	-36.3704	-1.01705	-16.234	39.3044	-4.74267	-1.20322	0.733369	0.110799	3.2897	-190.612	-38.9036	32.7836	0	0	0.983477
686	0	7.80897	0	0	8.09437	2.54165	-15.2114	-0.185312	-0.0229441	0.0162216	-23.5287	3.26151e-15	0.000971203	0	0	0.0444732	5.8546	-14.5097	7.12133	149.962	394.754	578.147	403.423	403.423	403.423	16.2015	-39.0789	4.57193	-119.825	433.556	265.58	185.567	185.567	185.567	-39.5238	-1.16042	-16.4674	41.3261	-4.46609	-2.84648	0.512536	0.0515741	3.11476	-70.9835	-15.2304	28.3353	0	0	0.396643
687	0	8.63242	0	0	8.93819	2.51597	-14.9714	-0.1945	-0.0102154	0.00310681	-22.9005	3.26151e-15	2.3795	0	0	0.0333588	5.49697	-16.462	8.55225	161.278	394.429	585.214	403.246	403.246	403.246	16.4103	-42.2874	4.96815	-95.2265	434.473	262.174	185.567	185.567	185.567	-42.7938	-1.33973	-16.7038	43.144	-4.17418	-4.42	0.273647	-0.00274594	2.91209	46.4447	3.06621	24.1809	0	0	-0.0895344
688	0	9.27877	0	0	9.59621	2.48829	-14.7121	-0.207517	-0.00328443	-0.00899207	-22.5089	-3.26151e-15	3.23611	0	0	0.0237838	5.112	-18.2325	9.72268	171.539	393.854	593.099	403.012	403.012	403.012	16.654	-45.5857	5.37487	-69.929	435.348	258.84	185.567	185.567	185.567	-46.1639	-1.55412	-16.9689	44.7456	-3.87715	-5.77101	0.0464575	-0.0452939	2.69096	152.15	13.4094	20.6968	0	0	-0.42526
689	0	9.75275	0	0	10.0749	2.46099	-14.4558	-0.220285	-0.00413856	-0.020185	-21.7842	-3.02854e-15	2.1476	0	0	0.015441	4.74839	-19.7869	10.5062	180.54	393.03	601.53	402.706	402.706	402.706	16.9393	-48.9545	5.80099	-43.9997	436.193	255.705	185.567	185.567	185.567	-49.6153	-1.79919	-17.2696	46.1252	-3.57758	-6.76453	-0.139481	-0.0707391	2.46359	236.934	15.9869	17.9971	0	0	-0.595881
690	0	10.0481	0	0	10.3689	2.43533	-14.2142	-0.229537	-0.0131843	-0.030305	-20.3408	6.98895e-15	-0.982279	0	0	0.00829083	4.45061	-21.1014	10.8156	188.144	391.969	610.236	402.331	402.331	402.331	17.2467	-52.3648	6.24904	-17.5072	436.969	252.868	185.567	185.567	185.567	-53.1172	-2.06405	-17.589	47.283	-3.27323	-7.30575	-0.267402	-0.078412	2.23636	295.156	12.5649	16.0245	0	0	-0.623544
691	0	10.1433	0	0	10.4567	2.41109	-13.9857	-0.234844	-0.0297977	-0.0396689	-18.2332	4.6593e-15	-5.94364	0	0	0.00299598	4.25192	-22.1647	10.6161	194.283	390.701	618.962	401.897	401.897	401.897	17.5305	-55.7742	6.71127	9.4748	437.586	250.386	185.567	185.567	185.567	-56.6212	-2.32945	-17.8851	48.2251	-2.96062	-7.35288	-0.329215	-0.0719181	2.01781	324.719	5.01525	14.846	0	0	-0.551037
692	0	10.0055	0	0	10.3039	2.38642	-13.7525	-0.237115	-0.0522528	-0.0491102	-15.805	-3.72744e-15	-12.2133	0	0	0.000856234	4.16984	-22.977	9.92866	198.968	389.277	627.493	401.426	401.426	401.426	17.7209	-59.1296	7.16608	36.8746	437.907	248.267	185.567	185.567	185.567	-60.0638	-2.56843	-18.0937	48.963	-2.63791	-6.91942	-0.328279	-0.0577464	1.81363	327.989	-5.49841	14.5513	0	0	-0.428586
693	0	9.59865	0	0	9.87324	2.35765	-13.4801	-0.23766	-0.0770549	-0.0608567	-13.5291	-9.31859e-16	-18.9135	0	0	0.00326223	4.20475	-23.5494	8.82349	202.279	387.761	635.654	400.947	400.947	400.947	17.7324	-62.3751	7.5751	64.6299	437.759	246.492	185.567	185.567	185.567	-63.3745	-2.75058	-18.1339	49.5134	-2.30606	-6.0676	-0.274332	-0.0428326	1.63041	311.061	-18.4638	15.0521	0	0	-0.299128
694	0	8.89415	0	0	9.13454	2.3197	-13.1197	-0.237337	-0.0988372	-0.0780211	-11.8321	1.86372e-15	-24.8575	0	0	0.0105145	4.34119	-23.9029	7.40911	204.356	386.223	643.321	400.491	400.491	400.491	17.4766	-65.4596	7.88333	92.6816	436.954	245.034	185.567	185.567	185.567	-66.4866	-2.84913	-17.9179	49.8981	-1.96859	-4.8973	-0.181618	-0.029196	1.47229	282.584	-32.4529	15.7181	0	0	-0.189196
695	0	7.87965	0	0	8.07592	2.26696	-12.6172	-0.236849	-0.112176	-0.104156	-11.0269	1.86372e-15	-28.8075	0	0	0.020465	4.55117	-24.0668	5.81839	205.394	384.724	650.412	400.091	400.091	400.091	16.8802	-68.3429	8.02461	120.951	435.319	243.881	185.567	185.567	185.567	-69.3477	-2.8489	-17.3661	50.1442	-1.63045	-3.53316	-0.0680515	-0.0159828	1.34222	252.808	-45.9645	15.8879	0	0	-0.107624
696	0	6.56833	0	0	6.71383	2.19446	-11.9231	-0.236952	-0.112646	-0.142457	-11.2493	-1.86372e-15	-29.694	0	0	0.02791	4.79871	-24.0777	4.19417	205.623	383.304	656.889	399.777	399.777	399.777	15.9004	-71.0008	7.93247	149.309	432.72	243.057	185.567	185.567	185.567	-71.9293	-2.75181	-16.4213	50.2828	-1.29621	-2.11146	0.0448902	0.000658964	1.24091	232.639	-56.9773	14.9026	0	0	-0.051584
697	0	5.00761	0	0	5.10164	2.09904	-11.0041	-0.237167	-0.0976289	-0.194443	-12.2771	-1.86372e-15	-26.8389	0	0	0.0263921	5.04501	-23.977	2.67521	205.298	381.983	662.742	399.57	399.57	399.57	14.5368	-73.4296	7.55499	177.543	429.096	242.63	185.567	185.567	185.567	-74.2343	-2.57705	-15.0623	50.3482	-0.968821	-0.767161	0.134654	0.0232103	1.16541	232.183	-63.5201	12.2521	0	0	-0.0149048
698	0	3.28279	0	0	3.33198	1.98038	-9.85334	-0.235254	-0.0672115	-0.259247	-13.4508	-5.59116e-15	-20.1815	0	0	0.0120838	5.2536	-23.8085	1.38372	204.68	380.761	667.982	399.488	399.488	399.488	12.8355	-75.6463	6.8709	205.341	424.477	242.703	185.567	185.567	185.567	-76.2963	-2.35516	-13.3151	50.3765	-0.649491	0.378414	0.180379	0.0543052	1.10731	259.705	-63.2811	7.70594	0	0	0.00291422
699	0	1.51211	0	0	1.52891	1.84171	-8.4983	-0.226833	-0.025646	-0.333371	-13.6742	4.6593e-16	-10.5011	0	0	-0.0122226	5.39446	-23.6155	0.41514	204.019	379.62	672.633	399.536	399.536	399.536	10.8863	-77.6846	5.90176	232.291	419.003	243.385	185.567	185.567	185.567	-78.1702	-2.11778	-11.2573	50.4029	-0.337927	1.22809	0.167253	0.0934161	1.0555	319.933	-55.2521	1.64779	0	0	-0.00713865
700	0	-0.171074	0	0	-0.172352	1.68971	-7.00191	-0.205733	0.019297	-0.411217	-11.5809	-4.74848e-15	0.666289	0	0	-0.0371572	5.44675	-23.4371	-0.16932	203.538	378.539	676.718	399.714	399.714	399.714	8.81097	-79.5818	4.71459	257.908	412.918	244.741	185.567	185.567	185.567	-79.9141	-1.88768	-9.01277	50.4595	-0.0332585	1.71686	0.0894846	0.137318	0.993651	413.317	-40.2755	-5.12886	0	0	-0.0605823
701	0	-1.64858	0	0	-1.65607	1.53351	-5.45397	-0.165459	0.0583234	-0.486344	-5.92115	-2.09668e-15	11.3655	0	0	-0.052039	5.39974	-23.3047	-0.346488	203.42	377.501	680.256	400.009	400.009	400.009	6.74367	-81.3595	3.41279	281.679	406.536	246.736	185.567	185.567	185.567	-81.5648	-1.67326	-6.73406	50.572	0.265087	1.81617	-0.0523943	0.179072	0.906907	536.943	-21.408	-11.8677	0	0	-0.171205
702	0	-2.85216	0	0	-2.85897	1.3829	-3.9539	-0.102933	0.0833328	-0.553348	3.78122	4.6593e-15	19.7311	0	0	-0.0514949	5.25228	-23.2401	-0.131843	203.796	376.492	683.255	400.405	400.405	400.405	4.80951	-83.0024	2.11791	303.11	400.188	249.177	185.567	185.567	185.567	-83.1136	-1.46953	-4.57761	50.7563	0.556751	1.53477	-0.251153	0.21207	0.786334	685.044	-2.2995	-18.3043	0	0	-0.342174
703	0	-3.78682	0	0	-3.79068	1.24637	-2.58913	-0.0218896	0.0895033	-0.608943	16.6869	2.79558e-15	24.4611	0	0	-0.0366832	5.01151	-23.2535	0.423243	204.739	375.51	685.703	400.877	400.877	400.877	3.10377	-84.4443	0.94722	321.771	394.154	251.693	185.567	185.567	185.567	-84.4941	-1.26372	-2.67598	51.0159	0.840574	0.916294	-0.496889	0.228113	0.632251	850.061	13.1603	-24.5767	0	0	-0.557609
704	0	-4.52839	0	0	-4.52979	1.12927	-1.41629	0.0664837	0.0772577	-0.652742	30.5726	-1.86372e-15	25.2016	0	0	-0.0114667	4.69144	-23.3428	1.23677	206.255	374.555	687.568	401.397	401.397	401.397	1.67739	-85.5732	-0.0078865	337.317	388.614	253.77	185.567	185.567	185.567	-85.5888	-1.04185	-1.11476	51.3392	1.11433	0.0351162	-0.776295	0.225083	0.458567	1022.93	23.5071	-30.9684	0	0	-0.778161
705	0	-5.19423	0	0	-5.1944	1.03333	-0.45441	0.146722	0.0518577	-0.686191	42.384	4.42633e-15	22.5567	0	0	0.0201587	4.31139	-23.495	2.20385	208.292	373.627	688.794	401.939	401.939	401.939	0.534238	-86.2572	-0.696432	349.495	383.618	254.837	185.567	185.567	185.567	-86.2581	-0.793307	0.0783006	51.6997	1.37531	-1.01044	-1.07538	0.206978	0.287938	1193.74	29.8849	-37.4954	0	0	-0.941588
706	0	-5.89834	0	0	-5.89842	0.95739	0.30717	0.203154	0.0214436	-0.711279	49.0636	-3.26151e-15	17.814	0	0	0.0511609	3.89455	-23.6878	3.20578	210.742	372.721	689.299	402.475	402.475	402.475	-0.359468	-86.3834	-1.11171	358.125	379.102	254.391	185.567	185.567	185.567	-86.3819	-0.512532	0.928799	52.0576	1.62092	-2.10637	-1.37516	0.18252	0.148272	1350.84	34.9298	-43.6952	0	0	-0.972446
707	0	-6.70716	0	0	-6.708	0.899248	0.89019	0.222695	-0.00538692	-0.728839	48.3144	1.51427e-15	12.555	0	0	0.0688674	3.46613	-23.8929	4.12091	213.454	371.821	688.985	402.98	402.98	402.98	-1.05712	-85.897	-1.2847	363.08	374.936	252.119	185.567	185.567	185.567	-85.8998	-0.200033	1.49894	52.3635	1.84945	-3.13344	-1.65386	0.162944	0.066402	1480.87	41.7724	-48.7774	0	0	-0.804038
708	0	-7.60651	0	0	-7.60851	0.857779	1.30592	0.197934	-0.0209291	-0.736949	39.3013	1.9802e-15	8.34231	0	0	0.0613581	3.05125	-24.0793	4.8354	216.248	370.906	687.743	403.432	403.432	403.432	-1.61079	-84.8319	-1.27062	364.28	370.977	247.987	185.567	185.567	185.567	-84.8422	0.135418	1.86435	52.5643	2.06074	-3.9782	-1.88183	0.157015	0.0628353	1567.3	52.837	-51.9214	0	0	-0.407126
709	0	-8.48798	0	0	-8.49107	0.834603	1.5382	0.130428	-0.0200741	-0.731186	23.1312	-3.26151e-15	6.33354	0	0	0.0317282	2.67223	-24.2169	5.25449	218.934	369.947	685.473	403.811	403.811	403.811	-2.05199	-83.3222	-1.13284	361.714	367.131	242.281	185.567	185.567	185.567	-83.3413	0.473642	2.08976	52.6102	2.25645	-4.545	-2.02929	0.169094	0.145607	1594.12	69.8231	-52.8233	0	0	0.180129
710	0	-9.16354	0	0	-9.16688	0.83468	1.53744	0.0326869	-0.00246294	-0.706202	2.86671	-3.49447e-16	6.84128	0	0	0.00532241	2.3457	-24.2803	5.31234	221.327	368.921	682.1	404.098	404.098	404.098	-2.3811	-81.5872	-0.928568	355.488	363.396	235.563	185.567	185.567	185.567	-81.6145	0.783045	2.21067	52.4627	2.43969	-4.76644	-2.07313	0.195245	0.305838	1550.75	92.2748	-51.9899	0	0	0.845479
711	0	-9.41066	0	0	-9.41284	0.865319	1.23034	-0.0741853	0.0267104	-0.658066	-17.2269	-4.6593e-16	9.14595	0	0	0.0153635	2.08042	-24.2513	4.98055	223.259	367.811	677.593	404.274	404.274	404.274	-2.57232	-79.8857	-0.698366	345.865	359.865	228.555	185.567	185.567	185.567	-79.9188	1.02859	2.2289	52.0998	2.61372	-4.61203	-2.00503	0.227021	0.523914	1436.62	117.788	-50.6102	0	0	1.43134
712	0	-9.03776	0	0	-9.03818	0.933727	0.544463	-0.167928	0.0578369	-0.585482	-33.0922	4.6593e-16	11.7567	0	0	0.0741374	1.87571	-24.1213	4.27397	224.598	366.614	671.978	404.319	404.318	404.318	-2.59494	-78.4514	-0.459207	333.259	356.694	221.959	185.567	185.567	185.567	-78.4861	1.18795	2.12473	51.5223	2.78089	-4.09402	-1.82988	0.252141	0.776618	1259.96	141.957	-49.8038	0	0	1.78897
713	0	-7.94594	0	0	-7.94632	1.04367	-0.558059	-0.233728	0.0801504	-0.489907	-42.2652	3.26151e-15	13.0845	0	0	0.158017	1.72111	-23.8917	3.25381	225.251	365.339	665.349	404.211	404.211	404.211	-2.44248	-77.4326	-0.203248	318.188	354.029	216.295	185.567	185.567	185.567	-77.4642	1.26787	1.88136	50.7551	2.9413	-3.2703	-1.56017	0.258162	1.04708	1033.32	159.145	-49.633	0	0	1.82669
714	0	-6.15853	0	0	-6.1625	1.19254	-2.0502	-0.270012	0.0878977	-0.376228	-44.6533	-6.05709e-15	12.3608	0	0	0.22568	1.59718	-23.5748	2.02805	225.17	364.009	657.868	403.932	403.932	403.932	-2.15239	-76.8644	0.0952884	301.216	351.939	211.823	185.567	185.567	185.567	-76.8899	1.30938	1.50732	49.8478	3.09215	-2.2447	-1.21253	0.240709	1.32811	770.925	167.23	-49.2591	0	0	1.53906
715	0	-3.80332	0	0	-3.81185	1.37059	-3.83093	-0.283184	0.0835485	-0.254663	-41.8467	-1.86372e-15	10.0432	0	0	0.250239	1.47759	-23.1916	0.747102	224.36	362.65	649.761	403.465	403.465	403.465	-1.80073	-76.6883	0.466872	282.914	350.401	208.558	185.567	185.567	185.567	-76.7069	1.37523	1.04055	48.8704	3.2276	-1.16281	-0.815144	0.203956	1.61968	493.993	168.738	-47.8397	0	0	1.02506
716	0	-1.06424	0	0	-1.06962	1.56305	-5.74742	-0.277062	0.0723199	-0.139457	-35.6268	7.22191e-15	7.09418	0	0	0.229617	1.33318	-22.7687	-0.40921	222.865	361.288	641.296	402.795	402.796	402.795	-1.47092	-76.7965	0.933717	263.826	349.325	206.354	185.567	185.567	185.567	-76.809	1.52502	0.53076	47.9048	3.33901	-0.198957	-0.41576	0.157757	1.91885	234.305	166.88	-44.9462	0	0	0.468646
717	0	1.86042	0	0	1.87706	1.7536	-7.63211	-0.255999	0.0562016	-0.0435505	-27.7584	5.35819e-15	4.11067	0	0	0.179031	1.13786	-22.3327	-1.25738	220.756	359.944	632.761	401.921	401.921	401.921	-1.22223	-77.067	1.49876	244.435	348.61	204.977	185.567	185.567	185.567	-77.074	1.79128	0.0206336	47.0328	3.41548	0.469326	-0.0653054	0.108986	2.22116	23.7055	160.696	-40.0669	0	0	0.0483252
718	0	4.78553	0	0	4.8499	1.92713	-9.33427	-0.228252	0.0395603	0.0254276	-19.9822	-3.78568e-15	1.67768	0	0	0.121337	0.875844	-21.9023	-1.64663	218.095	358.641	624.434	400.849	400.849	400.849	-1.07739	-77.384	2.13815	225.118	348.157	204.157	185.567	185.567	185.567	-77.3856	2.16833	-0.458961	46.3208	3.44455	0.697618	0.194491	0.0687253	2.51808	-115.054	152.165	-33.8364	0	0	-0.150286
719	0	7.55767	0	0	7.69342	2.07248	-10.7473	-0.20116	0.0252475	0.0648891	-13.4692	4.71754e-15	-0.00365476	0	0	0.0729349	0.548212	-21.4821	-1.49742	214.907	357.407	616.548	399.607	399.607	399.607	-1.02362	-77.6532	2.80755	206.131	347.888	203.646	185.567	185.567	185.567	-77.6489	2.61742	-0.890809	45.8055	3.41255	0.413123	0.337549	0.0423648	2.79736	-170.509	142.689	-27.359	0	0	-0.157352
720	0	10.0632	0	0	10.2837	2.184	-11.8227	-0.179994	0.0148085	0.0769835	-8.8105	-1.60163e-15	-0.97422	0	0	0.0405218	0.176244	-21.0588	-0.828939	211.158	356.284	609.275	398.238	398.238	398.238	-1.02586	-77.8073	3.45592	187.609	347.748	203.251	185.567	185.567	185.567	-77.7966	3.0835	-1.26899	45.4831	3.30591	-0.358022	0.363542	0.0305708	3.0476	-146.728	133.177	-21.6446	0	0	-0.0757334
721	0	12.2281	0	0	12.5331	2.26174	-12.5674	-0.167029	0.00808454	0.0676193	-6.06533	-4.28073e-15	-1.43743	0	0	0.0228072	-0.200806	-20.6019	0.237037	206.746	355.32	602.714	396.805	396.805	396.805	-1.04395	-77.806	4.03952	169.574	347.706	202.849	185.567	185.567	185.567	-77.7884	3.51427	-1.59485	45.3061	3.11461	-1.4881	0.296305	0.0249569	3.25746	-62.3863	122.091	-16.9741	0	0	0.00505567
722	0	14.013	0	0	14.3911	2.31016	-13.0289	-0.161303	0.003833	0.0445739	-4.85645	-4.54281e-15	-1.6618	0	0	0.0145413	-0.533514	-20.0699	1.49901	201.516	354.548	596.895	395.386	395.386	395.386	-1.04584	-77.6306	4.53005	151.967	347.744	202.386	185.567	185.567	185.567	-77.6062	3.87291	-1.87305	45.19	2.83586	-2.77235	0.177473	0.0196279	3.42156	54.1793	107.998	-13.1758	0	0	0.0671786
723	0	15.405	0	0	15.8389	2.33616	-13.2761	-0.160894	0.000947852	0.0151458	-4.69724	-2.6791e-15	-1.85104	0	0	0.0107787	-0.773749	-19.4174	2.71899	195.298	353.98	591.808	394.065	394.065	394.065	-1.01344	-77.2768	4.91512	134.676	347.851	201.86	185.567	185.567	185.567	-77.2457	4.14149	-2.10836	45.0284	2.47743	-3.97405	0.0511843	0.0142657	3.54117	173.609	91.2272	-10.2015	0	0	0.154151
724	0	16.4093	0	0	16.8808	2.34734	-13.3822	-0.163584	-0.00143218	-0.0148635	-5.12569	-3.90216e-15	-2.12925	0	0	0.00822478	-0.886072	-18.603	3.67163	187.939	353.597	587.423	392.928	392.928	392.928	-0.942601	-76.7478	5.19429	117.567	348.014	201.299	185.567	185.567	185.567	-76.7106	4.31797	-2.30344	44.7125	2.05763	-4.87454	-0.0449877	0.0161518	3.62075	271.494	74.6579	-8.26039	0	0	0.313848
725	0	17.042	0	0	17.5352	2.35068	-13.414	-0.167414	-0.00360394	-0.0411236	-5.78816	-4.25161e-15	-2.50827	0	0	0.00529605	-0.856248	-17.595	4.18684	179.343	353.365	583.716	392.059	392.059	392.059	-0.8403	-76.0499	5.3736	100.513	348.218	200.751	185.567	185.567	185.567	-76.0075	4.41081	-2.45749	44.1492	1.60254	-5.31529	-0.0859792	0.0335636	3.66286	331.23	62.3811	-7.6234	0	0	0.545689
726	0	17.3246	0	0	17.8273	2.3517	-13.4237	-0.171203	-0.00585911	-0.0602851	-6.48454	4.54281e-15	-2.94107	0	0	0.00157633	-0.694488	-16.3759	4.17863	169.487	353.251	580.691	391.523	391.523	391.523	-0.720529	-75.1892	5.46109	83.4075	348.443	200.266	185.567	185.567	185.567	-75.1431	4.43341	-2.56619	43.2753	1.14105	-5.22476	-0.057018	0.0673681	3.66672	343.217	56.6617	-8.06225	0	0	0.780603
727	0	17.2815	0	0	17.7843	2.35368	-13.4425	-0.173868	-0.00807001	-0.0696726	-7.0597	1.16482e-15	-3.29224	0	0	-0.00275289	-0.43327	-14.9464	3.6594	158.441	353.231	578.379	391.366	391.366	391.366	-0.599522	-74.172	5.46347	66.1794	348.669	199.889	185.567	185.567	185.567	-74.1235	4.39876	-2.62298	42.0663	0.699586	-4.62932	0.0458642	0.11093	3.62752	304.375	57.0475	-8.79769	0	0	0.901724
728	0	16.9385	0	0	17.4331	2.35702	-13.4741	-0.174644	-0.010005	-0.0685198	-7.38335	-5.82412e-16	-3.39804	0	0	-0.00711399	-0.11983	-13.3268	2.73756	146.368	353.297	576.837	391.608	391.608	391.608	-0.489394	-73.0043	5.38417	48.8048	348.877	199.649	185.567	185.567	185.567	-72.9555	4.31454	-2.62243	40.5378	0.298643	-3.64766	0.210571	0.152026	3.54022	220.292	60.3261	-8.72263	0	0	0.80393
729	0	16.3218	0	0	16.7987	2.3591	-13.4939	-0.173047	-0.0109897	-0.0580379	-7.32598	3.49447e-16	-3.07692	0	0	-0.0107615	0.19501	-11.5558	1.59573	133.512	353.444	576.126	392.239	392.239	392.239	-0.39358	-71.693	5.22326	31.3069	349.059	199.557	185.567	185.567	185.567	-71.6456	4.18034	-2.56379	38.74	-0.0484496	-2.46673	0.408053	0.179598	3.40151	104.847	62.8289	-7.13285	0	0	0.460322
730	0	15.4547	0	0	15.9022	2.35489	-13.4539	-0.168505	-0.0101062	-0.0415832	-6.73521	-2.79558e-15	-2.1929	0	0	-0.0130248	0.468972	-9.68466	0.453165	120.165	353.657	576.294	393.223	393.223	393.223	-0.304986	-70.2428	4.97964	13.7464	349.215	199.6	185.567	185.567	185.567	-70.1985	3.98875	-2.45398	36.7461	-0.336076	-1.30369	0.602499	0.189122	3.21736	-22.5	62.1762	-4.09082	0	0	-0.0520529
731	0	14.3532	0	0	14.7573	2.33821	-13.2956	-0.161305	-0.00686174	-0.023439	-5.57137	-2.03844e-16	-0.750127	0	0	-0.0137274	0.677256	-7.76854	-0.476947	106.626	353.916	577.354	394.501	394.501	394.501	-0.207726	-68.6529	4.65526	-3.79752	349.362	199.737	185.567	185.567	185.567	-68.613	3.73002	-2.30885	34.6388	-0.566731	-0.36439	0.760614	0.183041	2.99869	-141.263	57.9973	-0.35899	0	0	-0.588634
732	0	13.022	0	0	13.3688	2.30332	-12.9639	-0.152556	-0.00171659	-0.00776032	-3.947	-3.49447e-16	1.05792	0	0	-0.0132413	0.815983	-5.85759	-1.02446	93.1633	354.192	579.276	395.995	395.995	395.995	-0.0827655	-66.9138	4.25955	-21.2498	349.53	199.904	185.567	185.567	185.567	-66.8788	3.39923	-2.15147	32.497	-0.751488	0.191177	0.860969	0.168279	2.76444	-234.495	51.2792	3.15642	0	0	-1.0087
733	0	11.4548	0	0	11.7332	2.2463	-12.4198	-0.143439	0.00435939	0.00218796	-2.07212	6.98895e-16	2.91801	0	0	-0.0119754	0.899969	-3.99015	-1.08708	79.9796	354.467	581.997	397.619	397.619	397.619	0.0851104	-65.0076	3.81285	-38.5569	349.756	200.025	185.567	185.567	185.567	-64.9774	3.00332	-2.00833	30.3865	-0.909799	0.270887	0.891797	0.151566	2.53177	-290.707	43.7062	5.69129	0	0	-1.22673
734	0	9.63645	0	0	9.84111	2.16598	-11.6494	-0.134931	0.0099501	0.00454667	-0.215052	2.32965e-15	4.45698	0	0	-0.00990925	0.956297	-2.18928	-0.642265	67.2017	354.74	585.428	399.284	399.284	399.284	0.301404	-62.9108	3.34672	-55.6976	350.074	200.027	185.567	185.567	185.567	-62.8851	2.56476	-1.90412	28.3545	-1.06704	-0.140108	0.854015	0.135325	2.31592	-306.391	36.0981	6.98557	0	0	-1.23441
735	0	7.54635	0	0	7.67986	2.06425	-10.6676	-0.127923	0.0133597	-0.00134663	1.32215	-9.31859e-16	5.31554	0	0	-0.00671115	1.01579	-0.462626	0.254308	54.8765	355.028	589.47	400.909	400.909	400.909	0.559646	-60.5988	2.90084	-72.6859	350.507	199.852	185.567	185.567	185.567	-60.5771	2.12061	-1.85704	26.4277	-1.2504	-0.98218	0.760863	0.116314	2.12634	-286.381	27.641	7.25325	0	0	-1.0843
736	0	5.16453	0	0	5.23678	1.9457	-9.51545	-0.123026	0.01313	-0.0144553	2.2516	1.86372e-15	5.24164	0	0	-0.0024264	1.10491	1.19446	1.48412	42.9862	355.353	594.027	402.427	402.427	402.427	0.842037	-58.0508	2.51675	-89.5669	351.059	199.471	185.567	185.567	185.567	-58.0326	1.71687	-1.8746	24.6148	-1.48374	-2.13694	0.640749	0.0903458	1.96697	-244.245	16.6553	6.974	0	0	-0.864064
737	0	2.47752	0	0	2.50345	1.81652	-8.25102	-0.120733	0.00890561	-0.032819	2.29958	-2.32965e-16	4.19506	0	0	0.00133847	1.2398	2.79388	2.89392	31.4759	355.73	599.009	403.79	403.79	403.79	1.123	-55.2544	2.23037	-106.404	351.708	198.89	185.567	185.567	185.567	-55.2389	1.39997	-1.95139	22.9121	-1.78238	-3.45469	0.527556	0.0523671	1.83591	-197.29	1.21788	6.52429	0	0	-0.658382
738	0	-0.515444	0	0	-0.519246	1.68329	-6.93843	-0.121645	0.00147537	-0.0544196	1.19579	-3.26151e-15	2.34731	0	0	0.000835416	1.42424	4.34901	4.32876	20.2892	356.159	604.336	404.974	404.974	404.974	1.37471	-52.2088	2.06623	-123.262	352.409	198.155	185.567	185.567	185.567	-52.1948	1.20813	-2.07016	21.3097	-2.15056	-4.78617	0.451566	0.00269987	1.72781	-161.474	-19.2757	6.02931	0	0	-0.525066
739	0	-3.79667	0	0	-3.81515	1.55201	-5.63775	-0.126935	-0.00813876	-0.0775654	-1.35501	1.1539e-15	-0.0334971	0	0	-0.00926919	1.6508	5.86972	5.661	9.39967	356.618	609.93	405.976	405.976	405.976	1.57271	-48.928	2.03452	-140.194	353.097	197.347	185.567	185.567	185.567	-48.9135	1.16484	-2.20549	19.7989	-2.58052	-6.01005	0.432441	-0.0556998	1.63626	-147.765	-44.585	5.47573	0	0	-0.487362
740	0	-7.32364	0	0	-7.34538	1.42732	-4.39691	-0.137995	-0.0188393	-0.100855	-5.60123	-2.32965e-15	-2.63482	0	0	-0.0339905	1.9045	7.3588	6.80853	-1.16862	357.071	615.709	406.814	406.814	406.814	1.69869	-45.4438	2.13066	-157.214	353.702	196.584	185.567	185.567	185.567	-45.4262	1.27566	-2.32758	18.3761	-3.05432	-7.04954	0.477602	-0.119051	1.55426	-161.319	-74.3493	4.92858	0	0	-0.539079
741	0	-11.0232	0	0	-11.0411	1.31216	-3.24728	-0.155135	-0.0286417	-0.123255	-11.5617	2.32965e-15	-5.06685	0	0	-0.0748766	2.16712	8.81013	7.74032	-11.3345	357.476	621.577	407.518	407.518	407.518	1.7417	-41.8104	2.3371	-174.289	354.154	196.015	185.567	185.567	185.567	-41.7871	1.52806	-2.40656	17.046	-3.54637	-7.87665	0.58142	-0.183666	1.47474	-200.987	-107.344	4.38895	0	0	-0.649091
742	0	-14.7888	0	0	-14.8001	1.20803	-2.20538	-0.177448	-0.0365825	-0.143564	-18.955	-1.39779e-15	-7.08945	0	0	-0.127163	2.4208	10.2087	8.47028	-20.966	357.787	627.419	408.127	408.127	408.127	1.69971	-38.1059	2.62619	-191.318	354.394	195.809	185.567	185.567	185.567	-38.0752	1.89306	-2.41844	15.8217	-4.02643	-8.50517	0.730187	-0.248007	1.39123	-261.593	-143.047	4.05017	0	0	-0.774882
743	0	-18.4837	0	0	-18.4884	1.11537	-1.27698	-0.202164	-0.0421813	-0.160511	-27.1157	-2.79558e-15	-8.58371	0	0	-0.179208	2.65031	11.5321	9.0434	-29.8957	357.964	633.1	408.681	408.681	408.681	1.57943	-34.431	2.96294	-208.135	354.39	196.133	185.567	185.567	185.567	-34.3929	2.32844	-2.3494	14.7227	-4.46246	-8.97651	0.902738	-0.312177	1.29722	-334.273	-180.78	4.08957	0	0	-0.868071
744	0	-21.9497	0	0	-21.9504	1.03415	-0.462632	-0.224756	-0.0457104	-0.173182	-35.0348	-4.6593e-15	-9.57341	0	0	-0.215304	2.84371	12.7539	9.51783	-37.9418	357.965	638.466	409.217	409.217	409.217	1.39468	-30.9013	3.30649	-224.523	354.133	197.126	185.567	185.567	185.567	-30.8579	2.78261	-2.19765	13.7719	-4.82336	-9.3421	1.07558	-0.375431	1.18928	-408.036	-219.18	4.62331	0	0	-0.884943
745	0	-25.0257	0	0	-25.0259	0.964371	0.237159	-0.24042	-0.0494153	-0.181001	-41.5962	-3.72744e-15	-10.3168	0	0	-0.221966	2.99152	13.847	9.94705	-44.9302	357.755	643.352	409.768	409.768	409.767	1.16281	-27.6337	3.61081	-240.245	353.635	198.875	185.567	185.567	185.567	-27.5886	3.19851	-1.97149	12.9904	-5.08123	-9.64665	1.2259	-0.439108	1.0655	-471.604	-257.846	5.87195	0	0	-0.800116
746	0	-27.5688	0	0	-27.5718	0.906123	0.821257	-0.246562	-0.054438	-0.184598	-45.9382	-6.52302e-15	-10.9718	0	0	-0.195094	3.08537	14.7877	10.3657	-50.7154	357.3	647.592	410.357	410.357	410.357	0.897373	-24.7293	3.82572	-255.086	352.913	201.401	185.567	185.567	185.567	-24.6873	3.51823	-1.68187	12.3938	-5.21365	-9.91546	1.33658	-0.501066	0.928218	-515.843	-294.061	7.8151	0	0	-0.613478
747	0	-29.4713	0	0	-29.4794	0.859759	1.28607	-0.243142	-0.0603357	-0.184918	-47.6051	-6.05709e-15	-11.5176	0	0	-0.14153	3.11673	15.5593	10.7812	-55.195	356.574	651.031	411.004	411.004	411.004	0.603277	-22.2609	3.89967	-268.889	351.971	204.669	185.567	185.567	185.567	-22.2267	3.68712	-1.33565	11.9874	-5.20556	-10.1481	1.39784	-0.556247	0.784142	-535.886	-323.38	10.3157	0	0	-0.35451
748	0	-30.6719	0	0	-30.6855	0.826274	1.62167	-0.232487	-0.0657559	-0.182841	-46.6132	-4.19337e-15	-11.811	0	0	-0.0758353	3.07654	16.1535	11.1724	-58.3197	355.557	653.533	411.722	411.722	411.722	0.276899	-20.2648	3.78483	-281.568	350.8	208.607	185.567	185.567	185.567	-20.2424	3.65821	-0.933136	11.7639	-5.05021	-10.3182	1.41053	-0.598818	0.638985	-532.68	-340.464	13.082	0	0	-0.0755319
749	0	-31.1594	0	0	-31.1767	0.807514	1.80965	-0.218345	-0.0685041	-0.178634	-43.3867	-1.86372e-15	-11.5943	0	0	-0.0141275	2.95631	16.5712	11.4936	-60.0951	354.243	654.991	412.517	412.517	412.517	-0.0914481	-18.7397	3.44426	-293.112	349.382	213.124	185.567	185.567	185.567	-18.7314	3.39806	-0.468311	11.7023	-4.75069	-10.3797	1.38192	-0.620193	0.501201	-511.719	-339.639	15.6116	0	0	0.164588
750	0	-30.9716	0	0	-30.989	0.806195	1.82286	-0.205148	-0.0656061	-0.171253	-38.6553	-7.9208e-15	-10.5197	0	0	0.0320655	2.75022	16.8215	11.6837	-60.5782	352.641	655.333	413.389	413.389	413.389	-0.512843	-17.6487	2.86014	-303.566	347.697	218.133	185.567	185.567	185.567	-17.6542	2.89349	0.0676175	11.7694	-4.32036	-10.2759	1.32834	-0.614136	0.374704	-483.861	-316.678	17.0899	0	0	0.318152
751	0	-30.1893	0	0	-30.2027	0.825489	1.62954	-0.196997	-0.0544598	-0.159131	-33.3013	9.31859e-16	-8.27783	0	0	0.0594553	2.45768	16.9195	11.6773	-59.8679	350.775	654.52	414.326	414.326	414.326	-0.99348	-16.9259	2.04225	-313.01	345.75	223.55	185.567	185.567	185.567	-16.9409	2.15847	0.679417	11.9232	-3.78326	-9.95048	1.26825	-0.574195	0.267211	-461.255	-269.579	16.4695	0	0	0.363865
752	0	-28.9265	0	0	-28.9335	0.86822	1.20126	-0.196215	-0.0342828	-0.140467	-28.151	6.17357e-15	-4.74934	0	0	0.0724693	2.08541	16.8833	11.4168	-58.0914	348.693	652.549	415.302	415.302	415.302	-1.52893	-16.4847	1.03236	-321.525	343.579	229.29	185.567	185.567	185.567	-16.5008	1.23686	1.36032	12.1179	-3.17249	-9.3586	1.21924	-0.500403	0.184246	-454.992	-200.962	12.8637	0	0	0.313068
753	0	-27.3184	0	0	-27.3197	0.935589	0.525798	-0.202594	-0.00673896	-0.114971	-23.8311	9.31859e-16	-0.0812954	0	0	0.0791808	1.64838	16.7314	10.8629	-55.3869	346.461	649.445	416.275	416.275	416.275	-2.10223	-16.2273	-0.0981402	-329.173	341.272	235.259	185.567	185.567	185.567	-16.2327	0.199002	2.08804	12.3098	-2.52772	-8.47604	1.1887	-0.397468	0.132505	-469.818	-117.176	5.9991	0	0	0.201824
754	0	-25.5071	0	0	-25.5077	1.02606	-0.381486	-0.21575	0.0250071	-0.0834389	-20.9173	2.32965e-15	5.38418	0	0	0.0872385	1.16932	16.48	10.0021	-51.8872	344.164	645.267	417.187	417.187	417.187	-2.6852	-16.0543	-1.25923	-335.978	338.95	241.346	185.567	185.567	185.567	-16.0364	-0.869689	2.82538	12.4628	-1.89196	-7.30477	1.1783	-0.276193	0.119994	-506.613	-27.6004	-3.40428	0	0	0.076514
755	0	-23.6259	0	0	-23.6342	1.13495	-1.47325	-0.235683	0.0575381	-0.0489739	-19.9115	-2.32965e-15	11.2136	0	0	0.100934	0.677058	16.1412	8.85062	-47.705	341.901	640.095	417.968	417.968	417.968	-3.24085	-15.8763	-2.35786	-341.916	336.761	247.42	185.567	185.567	185.567	-15.8248	-1.88383	3.52359	12.5545	-1.30798	-5.87474	1.18179	-0.148922	0.155452	-560.787	58.6879	-13.8279	0	0	-0.0229718
756	0	-21.7813	0	0	-21.8063	1.25528	-2.67833	-0.261902	0.087611	-0.0159082	-21.0846	1.86372e-15	16.9154	0	0	0.119991	0.203978	15.722	7.45317	-42.9221	339.774	634.034	418.54	418.54	418.54	-3.72481	-15.6282	-3.31342	-346.9	334.859	253.346	185.567	185.567	185.567	-15.5382	-2.77207	4.12651	12.5799	-0.815242	-4.24149	1.18603	-0.0274025	0.249297	-623.237	134.323	-23.3425	0	0	-0.0689651
757	0	-20.0394	0	0	-20.0883	1.37935	-3.91843	-0.292512	0.112921	0.0115052	-24.3331	-1.3046e-14	22.0218	0	0	0.140975	-0.217172	15.2243	5.87749	-37.585	337.878	627.21	418.828	418.828	418.828	-4.0878	-15.2802	-4.06785	-350.783	333.385	259.002	185.567	185.567	185.567	-15.1538	-3.48484	4.57629	12.5538	-0.446499	-2.47907	1.17765	0.0813149	0.407582	-683.279	195.541	-30.4723	0	0	-0.0427353
758	0	-18.421	0	0	-18.4977	1.50049	-5.12569	-0.324295	0.132244	0.0303118	-29.1634	8.38673e-15	26.1344	0	0	0.160215	-0.55662	14.6446	4.20524	-31.7066	336.296	619.77	418.769	418.769	418.769	-4.28008	-14.8412	-4.5883	-353.374	332.459	264.291	185.567	185.567	185.567	-14.6878	-3.99473	4.81991	12.5117	-0.225014	-0.670348	1.1443	0.177406	0.634919	-730.687	242.026	-34.7033	0	0	0.0714218
759	0	-16.9064	0	0	-17.0108	1.61435	-6.25628	-0.353683	0.145152	0.0402056	-34.8118	-3.72744e-15	28.9475	0	0	0.176095	-0.790764	13.9746	2.52096	-25.2735	335.086	611.88	418.318	418.318	418.318	-4.2569	-14.3555	-4.8649	-354.458	332.172	269.158	185.567	185.567	185.567	-14.1901	-4.29312	4.81483	12.5067	-0.161454	1.10418	1.08106	0.263512	0.926289	-759.587	274.803	-36.4857	0	0	0.285363
760	0	-15.4466	0	0	-15.5758	1.7193	-7.29402	-0.376964	0.151082	0.0424527	-40.3524	1.86372e-15	30.2105	0	0	0.188866	-0.904441	13.202	0.90218	-18.2551	334.284	603.725	417.463	417.463	417.463	-3.98445	-13.8921	-4.90618	-353.826	332.585	273.579	185.567	185.567	185.567	-13.7324	-4.38617	4.5335	12.6053	-0.252218	2.77591	0.990162	0.340832	1.27044	-768.016	294.406	-36.6608	0	0	0.597687
761	0	-13.9795	0	0	-14.1286	1.81602	-8.2461	-0.390744	0.149787	0.0402141	-44.8734	-5.59116e-15	29.7972	0	0	0.19915	-0.891555	12.3114	-0.586275	-10.6125	333.899	595.506	416.227	416.227	416.227	-3.44527	-13.5311	-4.73483	-351.304	333.722	277.562	185.567	185.567	185.567	-13.3941	-4.29246	3.96655	12.8806	-0.480168	4.29292	0.885238	0.408854	1.64838	-759.621	300.622	-35.9436	0	0	0.987496
762	0	-12.4488	0	0	-12.6113	1.90652	-9.13291	-0.392123	0.142044	0.0363861	-47.639	9.31859e-15	27.7689	0	0	0.206204	-0.754621	11.285	-1.89183	-2.30383	333.923	587.429	414.668	414.668	414.668	-2.64095	-13.3476	-4.38375	-346.776	335.579	281.126	185.567	185.567	185.567	-13.2462	-4.04174	3.12316	13.4044	-0.816619	5.61833	0.784501	0.468462	2.0388	-739.575	294.062	-34.8912	0	0	1.41855
763	0	-10.8197	0	0	-10.988	1.99337	-9.97979	-0.381007	0.128375	0.0334306	-48.402	-5.59116e-15	24.2438	0	0	0.207853	-0.503857	10.1044	-2.97	6.71298	334.326	579.706	412.876	412.876	412.876	-1.59063	-13.3975	-3.89286	-340.202	338.117	284.292	185.567	185.567	185.567	-13.3384	-3.67379	2.02804	14.2373	-1.22408	6.72426	0.705093	0.518937	2.42057	-713.63	275.214	-33.4718	0	0	1.84734
764	0	-9.08737	0	0	-9.25295	2.07889	-10.8093	-0.360173	0.108547	0.0327776	-47.4329	4.6593e-15	19.3456	0	0	0.201913	-0.156419	8.75297	-3.78102	16.4757	335.067	572.542	410.965	410.965	410.965	-0.32915	-13.7104	-3.30538	-331.622	341.271	287.076	185.567	185.567	185.567	-13.6939	-3.23487	0.719328	15.4205	-1.6597	7.58611	0.661775	0.558371	2.77263	-686.933	244.843	-31.1129	0	0	2.23532
765	0	-7.27377	0	0	-7.42719	2.16436	-11.6339	-0.334196	0.0825811	0.0349534	-45.3513	3.49447e-15	13.3075	0	0	0.188015	0.264332	7.2187	-4.28861	27.0117	336.092	566.135	409.063	409.063	409.063	1.09255	-14.2932	-2.66323	-321.138	344.939	289.477	185.567	185.567	185.567	-14.3144	-2.77144	-0.750418	16.9671	-2.07986	8.17887	0.66162	0.587371	3.08163	-662.93	205.511	-27.2344	0	0	2.56003
766	0	-5.41816	0	0	-5.54907	2.2496	-12.4514	-0.306272	0.0535685	0.0401114	-42.7101	-5.6494e-15	6.73757	0	0	0.167972	0.729554	5.49649	-4.46089	38.3319	337.346	560.673	407.293	407.293	407.293	2.60825	-15.1394	-2.00255	-308.88	348.983	291.476	185.567	185.567	185.567	-15.1905	-2.32327	-2.31425	18.8592	-2.44374	8.4759	0.704162	0.603758	3.3342	-642.982	161.777	-22.2367	0	0	2.81661
767	0	-3.56678	0	0	-3.66443	2.33318	-13.2478	-0.278764	0.0249374	0.0476417	-39.9441	1.86372e-15	0.325836	0	0	0.145005	1.20653	3.5895	-4.27047	50.426	338.773	556.329	405.76	405.76	405.76	4.14446	-16.2374	-1.35065	-294.987	353.242	293.034	185.567	185.567	185.567	-16.3105	-1.91921	-3.89823	21.0503	-2.71839	8.44789	0.781129	0.606702	3.52184	-626.193	119.441	-16.9272	0	0	3.00633
768	0	-1.76411	0	0	-1.81815	2.41287	-14.0025	-0.252751	-0.000242851	0.0563001	-37.274	0	-5.27332	0	0	0.122307	1.66107	1.50892	-3.69302	63.2604	340.326	553.261	404.534	404.534	404.534	5.6299	-17.5771	-0.724891	-279.588	357.559	294.095	185.567	185.567	185.567	-17.6662	-1.57578	-5.43078	23.4746	-2.88313	8.06223	0.875052	0.592069	3.64181	-608.5	83.542	-12.1098	0	0	3.11695
769	0	-0.0474953	0	0	-0.0490969	2.48625	-14.693	-0.228569	-0.0200953	0.0644101	-34.7554	-6.52302e-15	-9.57377	0	0	0.102083	2.05996	-0.726758	-2.70895	76.7737	341.968	551.607	403.647	403.647	403.647	7.00369	-19.1526	-0.133505	-262.796	361.799	294.598	185.567	185.567	185.567	-19.2541	-1.29836	-6.85098	26.0575	-2.93288	7.28684	0.958261	0.558025	3.69311	-582.64	58.5374	-8.34544	0	0	3.11233
770	0	1.55441	0	0	1.61154	2.5511	-15.2996	-0.206378	-0.0338807	0.070476	-32.3678	9.31859e-16	-12.2939	0	0	0.0852979	2.37353	-3.09202	-1.31224	90.8663	343.679	551.478	403.09	403.09	403.09	8.22027	-20.9613	0.422518	-244.708	365.859	294.486	185.567	185.567	185.567	-21.074	-1.08359	-8.11364	28.7268	-2.87863	6.1019	1.00012	0.505201	3.67868	-540.199	47.1655	-5.74131	0	0	2.94315
771	0	3.02138	0	0	3.14023	2.60566	-15.8072	-0.186492	-0.041162	0.0736703	-30.0828	-3.72744e-15	-13.2985	0	0	0.07193	2.57854	-5.55355	0.474912	105.385	345.454	552.951	402.818	402.818	402.818	9.25164	-23.0011	0.947124	-225.412	369.674	293.719	185.567	185.567	185.567	-23.1255	-0.92226	-9.19175	31.4174	-2.74464	4.51684	0.971931	0.43745	3.6018	-473.451	49.8674	-4.16982	0	0	2.56836
772	0	4.34049	0	0	4.52046	2.64874	-16.2062	-0.16945	-0.0419035	0.0740758	-27.901	-5.59116e-15	-12.6244	0	0	0.0612503	2.662	-8.06926	2.58632	120.112	347.302	556.049	402.763	402.763	402.763	10.0888	-25.2688	1.44689	-204.992	373.22	292.286	185.567	185.567	185.567	-25.4058	-0.802528	-10.0778	34.0736	-2.56277	2.58755	0.858469	0.357195	3.46593	-378.918	63.1093	-3.13789	0	0	1.99036
773	0	5.50454	0	0	5.74153	2.67984	-16.4932	-0.155914	-0.0369179	0.0720894	-25.8595	-1.86372e-15	-10.5287	0	0	0.0521918	2.62557	-10.5884	4.90309	134.761	349.231	560.73	402.843	402.843	402.843	10.7427	-27.7572	1.9287	-183.528	376.51	290.202	185.567	185.567	185.567	-27.9078	-0.713812	-10.7844	36.6477	-2.36557	0.425407	0.664372	0.268313	3.27805	-258.91	80.3906	-1.94773	0	0	1.26952
774	0	6.50993	0	0	6.79684	2.69901	-16.6698	-0.146912	-0.0287944	0.0682886	-24.0475	1.86372e-15	-7.56718	0	0	0.0437766	2.48858	-13.0536	7.25818	148.998	351.231	566.873	402.98	402.98	402.98	11.2433	-30.4538	2.39756	-161.096	379.593	287.509	185.567	185.567	185.567	-30.6195	-0.650563	-11.3423	39.0973	-2.17957	-1.80798	0.416211	0.176182	3.04939	-122.781	93.7664	0.25112	0	0	0.518646
775	0	7.35509	0	0	7.68248	2.70661	-16.7396	-0.143521	-0.0199833	0.0629373	-22.5543	9.31859e-16	-4.37137	0	0	0.0354371	2.28768	-15.4052	9.45623	162.469	353.266	574.278	403.104	403.104	403.103	11.6319	-33.3411	2.8552	-137.767	382.534	284.273	185.567	185.567	185.567	-33.5244	-0.614169	-11.7924	41.384	-2.01995	-3.92234	0.154392	0.0892295	2.79505	15.2499	97.6798	3.34197	0	0	-0.141534
776	0	8.03933	0	0	8.3962	2.70317	-16.708	-0.147205	-0.0111751	0.0558302	-21.4844	2.32965e-15	-1.43072	0	0	0.0270805	2.0723	-17.5866	11.3035	174.848	355.273	582.684	403.16	403.16	403.16	11.9537	-36.3971	3.30024	-113.603	385.4	280.582	185.567	185.567	185.567	-36.6023	-0.612155	-12.1773	43.4733	-1.88935	-5.73006	-0.0796897	0.0175278	2.5331	139.544	91.137	5.93019	0	0	-0.623355
777	0	8.56268	0	0	8.93737	2.68982	-16.5852	-0.157206	-0.003353	0.0469786	-20.7099	-4.6593e-16	0.775531	0	0	0.0186405	1.89659	-19.5487	12.6392	185.868	357.175	591.788	403.112	403.112	403.112	12.2506	-39.5981	3.73076	-88.6509	388.253	276.543	185.567	185.567	185.567	-39.8317	-0.654795	-12.5347	45.3367	-1.78053	-7.07744	-0.255488	-0.0291342	2.27829	237.315	77.2212	6.61262	0	0	-0.889347
778	0	8.92222	0	0	9.30336	2.66847	-16.3884	-0.171618	0.00166804	0.0366646	-20.0013	9.31859e-16	1.78114	0	0	0.0103548	1.81001	-21.2539	13.3589	195.342	358.905	601.282	402.942	402.942	402.942	12.5547	-42.916	4.14617	-62.9508	391.14	272.28	185.567	185.567	185.567	-43.1869	-0.750502	-12.8917	46.9529	-1.68137	-7.86744	-0.357794	-0.0469745	2.04405	301.162	60.2548	5.132	0	0	-0.948563
779	0	9.107	0	0	9.48402	2.64147	-16.139	-0.188301	0.00199908	0.0258495	-19.17	1.16482e-15	1.24097	0	0	0.0026848	1.84853	-22.6762	13.4266	203.172	360.425	610.878	402.645	402.645	402.645	12.8803	-46.3159	4.547	-36.5449	394.077	267.922	185.567	185.567	185.567	-46.6341	-0.901608	-13.2584	48.3086	-1.57964	-8.07007	-0.386407	-0.0386429	1.83626	329.559	44.1268	2.1785	0	0	-0.847046
780	0	9.09508	0	0	9.45802	2.61085	-15.8553	-0.205697	-0.00361313	0.0156399	-18.1917	-5.12523e-15	-0.984478	0	0	-0.00388423	2.02917	-23.8023	12.8743	209.336	361.73	620.325	402.227	402.227	402.227	13.2184	-49.7535	4.932	-9.47887	397.044	263.59	185.567	185.567	185.567	-50.1286	-1.10196	-13.6232	49.3988	-1.46685	-7.7198	-0.351307	-0.0160025	1.65769	325.845	29.5319	-0.674953	0	0	-0.651115
781	0	8.85462	0	0	9.19367	2.57741	-15.5446	-0.222995	-0.0155504	0.00634392	-17.2402	6.52302e-15	-4.8001	0	0	-0.00890359	2.34806	-24.6305	11.7912	213.882	362.85	629.421	401.704	401.704	401.704	13.5365	-53.1772	5.29411	18.2019	399.975	259.385	185.567	185.567	185.567	-53.6157	-1.33716	-13.953	50.2268	-1.33938	-6.90386	-0.268178	0.00775357	1.50705	296.816	15.3531	-2.01928	0	0	-0.430595
782	0	8.35005	0	0	8.65485	2.53995	-15.1955	-0.2404	-0.0328662	-0.00335532	-16.6702	2.79558e-15	-9.82914	0	0	-0.0119688	2.78251	-25.1711	10.3078	216.917	363.834	638.02	401.102	401.103	401.103	13.7825	-56.5335	5.61635	46.4585	402.763	255.387	185.567	185.567	185.567	-57.0357	-1.58709	-14.196	50.8046	-1.19812	-5.7455	-0.153163	0.0198213	1.38419	250.728	-0.924039	-1.08503	0	0	-0.239353
783	0	7.55214	0	0	7.81193	2.49491	-14.7742	-0.25873	-0.0535258	-0.0168811	-16.889	4.6593e-15	-15.4375	0	0	-0.0128252	3.29573	-25.4457	8.57794	218.598	364.731	646.023	400.452	400.452	400.452	13.8916	-59.7745	5.86925	75.2603	405.269	251.667	185.567	185.567	185.567	-60.3327	-1.82996	-14.2872	51.1533	-1.04694	-4.38612	-0.0240354	0.0140022	1.28736	197.423	-21.063	1.92518	0	0	-0.105581
784	0	6.45017	0	0	6.65515	2.43667	-14.2269	-0.278558	-0.0740956	-0.0394525	-18.1634	-9.31859e-15	-20.7184	0	0	-0.0117318	3.8435	-25.4866	6.76001	219.12	365.578	653.375	399.792	399.792	399.792	13.7944	-62.8677	6.01118	104.574	407.326	248.31	185.567	185.567	185.567	-63.4641	-2.04639	-14.1547	51.3028	-0.891122	-2.96805	0.102341	-0.0106499	1.21961	147.791	-45.8669	6.07252	0	0	-0.0293952
785	0	5.06289	0	0	5.2069	2.35862	-13.4893	-0.298563	-0.0896522	-0.0764693	-20.3583	-3.72744e-15	-24.5397	0	0	-0.00973002	4.38078	-25.3352	5.00166	218.71	366.392	660.047	399.165	399.165	399.165	13.4281	-65.8012	5.99328	134.334	408.762	245.436	185.567	185.567	185.567	-66.4089	-2.22234	-13.7298	51.2908	-0.73605	-1.62085	0.207118	-0.046476	1.18043	114.045	-73.4979	9.7251	0	0	0.00981051
786	0	3.4446	0	0	3.52839	2.25515	-12.5044	-0.31554	-0.0953351	-0.132028	-22.8795	1.86372e-15	-25.8157	0	0	-0.00868742	4.86737	-25.0395	3.42822	217.613	367.171	666.034	398.617	398.617	398.617	12.7486	-68.5847	5.76882	164.401	409.421	243.205	185.567	185.567	185.567	-69.1706	-2.35053	-12.9601	51.1611	-0.586336	-0.452127	0.273121	-0.0827857	1.16615	108.083	-100.721	11.3694	0	0	0.0389225
787	0	1.68545	0	0	1.71843	2.12361	-11.2413	-0.324265	-0.0883881	-0.206946	-24.6751	-6.52302e-15	-23.8777	0	0	-0.0103442	5.27143	-24.6508	2.13632	216.085	367.895	671.343	398.188	398.188	398.188	11.7432	-71.244	5.30474	194.518	409.197	241.811	185.567	185.567	185.567	-71.7748	-2.43048	-11.8239	50.9619	-0.445474	0.456528	0.28638	-0.109295	1.16643	139.473	-123.922	10.2176	0	0	0.0748359
788	0	-0.0966806	0	0	-0.0980853	1.96575	-9.71095	-0.317649	-0.069077	-0.29809	-24.3546	9.31859e-16	-18.7262	0	0	-0.0147401	5.57114	-24.221	1.19124	214.386	368.539	675.99	397.914	397.914	397.914	10.4395	-73.8099	4.59235	224.281	408.065	241.435	185.567	185.567	185.567	-74.2582	-2.4673	-10.3426	50.7423	-0.315998	1.05036	0.236833	-0.120531	1.16395	213.972	-139.935	6.27126	0	0	0.113997
789	0	-1.77565	0	0	-1.793	1.78812	-7.97198	-0.28936	-0.0417778	-0.39825	-20.6316	-9.31859e-15	-11.2087	0	0	-0.019673	5.75478	-23.7988	0.627116	212.761	369.08	679.996	397.815	397.815	397.815	8.90786	-76.3017	3.6539	253.145	406.095	242.186	185.567	185.567	185.567	-76.6518	-2.46965	-8.58487	50.5494	-0.19989	1.30077	0.125087	-0.116636	1.13873	330.238	-147.333	0.409312	0	0	0.130451
790	0	-3.244	0	0	-3.26264	1.60097	-6.12362	-0.235966	-0.0142069	-0.498305	-12.7601	2.32965e-15	-2.88186	0	0	-0.0216792	5.81962	-23.427	0.44885	211.438	369.499	683.383	397.895	397.895	397.895	7.25236	-78.7102	2.54371	280.47	403.459	244.029	185.567	185.567	185.567	-78.9601	-2.44685	-6.66102	50.4245	-0.0987968	1.20352	-0.0405617	-0.102773	1.0724	481.241	-146.754	-6.19039	0	0	0.0871227
791	0	-4.43923	0	0	-4.4517	1.41609	-4.28495	-0.159317	0.0051286	-0.589537	-0.948642	4.30985e-15	4.44552	0	0	-0.0182435	5.77029	-23.1396	0.634806	210.608	369.79	686.175	398.141	398.141	398.141	5.59081	-80.9864	1.34197	305.585	400.385	246.735	185.567	185.567	185.567	-81.1468	-2.40573	-4.70413	50.3991	-0.0144744	0.777015	-0.246001	-0.0892905	0.957933	655.509	-141.433	-12.5149	0	0	-0.0462964
792	0	-5.35882	0	0	-5.36424	1.24425	-2.568	-0.0668336	0.0100089	-0.665795	13.5417	9.31859e-16	9.28845	0	0	-0.00874312	5.61703	-22.9595	1.13956	210.416	369.954	688.387	398.526	398.526	398.526	4.02953	-83.0418	0.14254	327.877	397.113	249.88	185.567	185.567	185.567	-83.131	-2.34839	-2.84464	50.4911	0.0512916	0.0608987	-0.478353	-0.0846338	0.801691	840.741	-134.773	-18.1762	0	0	-0.276386
793	0	-6.05707	0	0	-6.0581	1.09311	-1.0538	0.0300623	-0.00246411	-0.724089	28.6253	-6.98895e-16	10.829	0	0	0.00661563	5.37423	-22.8967	1.89664	210.948	369.995	690.023	399.012	399.012	399.012	2.64145	-84.759	-0.963581	346.844	393.828	252.889	185.567	185.567	185.567	-84.7977	-2.27155	-1.18561	50.7019	0.0969646	-0.88537	-0.727705	-0.0951515	0.619802	1025.64	-130.018	-23.1365	0	0	-0.57614
794	0	-6.62452	0	0	-6.62456	0.965847	0.222361	0.11946	-0.0299114	-0.764537	41.9132	1.51427e-15	9.22395	0	0	0.0269386	5.05939	-22.9481	2.82166	212.223	369.92	691.067	399.557	399.557	399.557	1.45352	-86.0126	-1.90636	362.128	390.617	255.13	185.567	185.567	185.567	-86.0197	-2.16768	0.215838	51.015	0.121899	-1.98427	-0.989621	-0.11931	0.434598	1201.98	-127.768	-27.4446	0	0	-0.886423
795	0	-7.15961	0	0	-7.16138	0.861481	1.26881	0.19026	-0.0649217	-0.789197	51.0793	-5.24171e-15	5.54666	0	0	0.0490632	4.69265	-23.098	3.81598	214.19	369.731	691.478	400.121	400.121	400.121	0.449191	-86.6932	-2.649	373.499	387.46	256.016	185.567	185.567	185.567	-86.6834	-2.02773	1.35331	51.3966	0.12719	-3.14303	-1.26105	-0.146072	0.272029	1363.25	-125.151	-30.8893	0	0	-1.12601
796	0	-7.73916	0	0	-7.74449	0.776794	2.11736	0.231492	-0.0975667	-0.800381	54.0682	4.9505e-16	1.3924	0	0	0.0654496	4.29609	-23.3199	4.77136	216.73	369.423	691.19	400.671	400.671	400.671	-0.41487	-86.7316	-3.18895	380.827	384.259	255.109	185.567	185.567	185.567	-86.7155	-1.84529	2.26004	51.799	0.116501	-4.25828	-1.53155	-0.159719	0.159555	1500.92	-117.948	-32.8361	0	0	-1.20681
797	0	-8.39069	0	0	-8.40074	0.709232	2.79367	0.233149	-0.118157	-0.798882	49.4595	-1.85644e-15	-1.59985	0	0	0.0654768	3.89253	-23.5796	5.57721	219.67	368.986	690.115	401.183	401.183	401.183	-1.18395	-86.1225	-3.54762	384.052	380.895	252.201	185.567	185.567	185.567	-86.1075	-1.62107	2.9863	52.1656	0.0971273	-5.22414	-1.77879	-0.149045	0.119867	1601.92	-102.791	-32.6032	0	0	-1.05765
798	0	-9.07016	0	0	-9.08527	0.659512	3.29089	0.189978	-0.119669	-0.783088	37.0708	-5.24171e-15	-2.20519	0	0	0.0441021	3.50401	-23.8392	6.13068	222.793	368.403	688.154	401.636	401.636	401.636	-1.88167	-84.9448	-3.75582	383.182	377.29	247.379	185.567	185.567	185.567	-84.9362	-1.36675	3.57426	52.4375	0.0792622	-5.94236	-1.97011	-0.109058	0.167553	1649.8	-78.0746	-29.995	0	0	-0.656241
799	0	-9.65572	0	0	-9.67455	0.632827	3.55755	0.105919	-0.0999439	-0.749571	18.4601	4.68114e-15	-0.0216982	0	0	0.0134516	3.14966	-24.0612	6.34786	225.862	367.659	685.215	402.016	402.016	402.016	-2.49552	-83.3664	-3.84176	378.32	373.46	241.047	185.567	185.567	185.567	-83.3674	-1.10606	4.03889	52.5605	0.0749118	-6.33328	-2.07595	-0.0436467	0.301025	1630.86	-44.5712	-25.7721	0	0	-0.0565777
800	0	-9.96643	0	0	-9.98529	0.638088	3.50498	-0.00459507	-0.0627581	-0.695384	-3.13883	5.82412e-16	4.31902	0	0	0.00321364	2.84369	-24.2126	6.17271	228.64	366.746	681.231	402.305	402.305	402.305	-2.97888	-81.6243	-3.82528	369.716	369.522	233.858	185.567	185.567	185.567	-81.6352	-0.870022	4.36263	52.4916	0.0958174	-6.34389	-2.07749	0.0383541	0.505239	1539.97	-4.4782	-21.7259	0	0	0.613194
801	0	-9.80624	0	0	-9.82014	0.685179	3.03426	-0.119516	-0.016387	-0.619364	-23.5548	-1.39779e-15	9.37273	0	0	0.0410365	2.59355	-24.2678	5.58303	230.906	365.667	676.178	402.483	402.483	402.483	-3.27247	-79.9777	-3.71614	357.783	365.675	226.579	185.567	185.567	185.567	-79.9959	-0.684812	4.50743	52.2049	0.152114	-5.95314	-1.97099	0.125276	0.755308	1382.34	39.5749	-20.1309	0	0	1.19015
802	0	-9.02239	0	0	-9.02837	0.781076	2.07447	-0.216443	0.0288265	-0.523063	-38.967	-5.12523e-15	13.4183	0	0	0.125837	2.3987	-24.2109	4.59445	232.471	364.444	670.088	402.528	402.528	402.528	-3.33701	-78.6467	-3.51227	343.082	362.134	219.916	185.567	185.567	185.567	-78.6678	-0.555621	4.43846	51.696	0.250874	-5.17531	-1.76318	0.205694	1.02615	1170.61	84.6778	-22.622	0	0	1.532
803	0	-7.55602	0	0	-7.55646	0.926248	0.61946	-0.280883	0.0637745	-0.410052	-47.1726	8.38673e-15	15.155	0	0	0.221685	2.24945	-24.0378	3.2654	233.195	363.11	663.062	402.416	402.416	402.416	-3.18138	-77.7592	-3.19929	326.252	359.069	214.364	185.567	185.567	185.567	-77.7794	-0.456065	4.14832	50.9842	0.395201	-4.06484	-1.46161	0.2711	1.30023	918.141	127.992	-29.1918	0	0	1.55512
804	0	-5.46152	0	0	-5.46284	1.11265	-1.24966	-0.310653	0.0847501	-0.287486	-48.1911	-4.6593e-15	14.3407	0	0	0.28366	2.12599	-23.757	1.70463	233.005	361.714	655.272	402.124	402.124	402.124	-2.87007	-77.3316	-2.75709	307.935	356.559	210.137	185.567	185.567	185.567	-77.3493	-0.332451	3.66939	50.1132	0.584049	-2.72432	-1.07593	0.317939	1.57126	638.844	168.19	-38.2745	0	0	1.25619
805	0	-2.88427	0	0	-2.88927	1.32453	-3.37089	-0.310922	0.0938609	-0.16681	-43.6037	5.12523e-15	11.7647	0	0	0.289191	1.99835	-23.3904	0.0766821	231.91	360.307	646.957	401.636	401.636	401.636	-2.50213	-77.2907	-2.17376	288.733	354.598	207.201	185.567	185.567	185.567	-77.3071	-0.124757	3.06623	49.1485	0.812825	-1.31114	-0.634525	0.347312	1.83734	354.37	204.887	-47.6421	0	0	0.731612
806	0	-0.0140673	0	0	-0.0141285	1.54189	-5.53724	-0.288468	0.0938401	-0.0608831	-35.5337	6.52302e-15	8.42717	0	0	0.244988	1.8296	-22.9694	-1.40624	229.995	358.934	638.399	400.943	400.943	400.943	-2.17315	-77.517	-1.45976	269.171	353.13	205.345	185.567	185.567	185.567	-77.5336	0.205983	2.41398	48.1704	1.07423	-0.0304294	-0.188439	0.359251	2.09838	94.7212	234.777	-54.9746	0	0	0.159161
807	0	2.95576	0	0	2.98158	1.74453	-7.5428	-0.253123	0.0871362	0.0200573	-26.2771	3.72744e-15	5.13022	0	0	0.176325	1.58391	-22.5281	-2.51563	227.399	357.626	629.9	400.05	400.05	400.05	-1.94546	-77.8798	-0.656193	249.673	352.086	204.272	185.567	185.567	185.567	-77.8976	0.65908	1.78066	47.2618	1.35925	0.895695	0.197149	0.354999	2.35207	-108.098	253.76	-58.7271	0	0	-0.277232
808	0	5.85616	0	0	5.93318	1.91605	-9.22601	-0.216203	0.0773508	0.0704568	-17.8177	-5.35819e-15	2.4739	0	0	0.110096	1.23821	-22.0926	-3.05936	224.262	356.409	621.736	398.98	398.98	398.98	-1.83796	-78.2619	0.170059	230.536	351.401	203.672	185.567	185.567	185.567	-78.2808	1.19397	1.2181	46.4922	1.65647	1.28088	0.464465	0.340996	2.59791	-228.674	261.63	-58.976	0	0	-0.480616
809	0	8.55727	0	0	8.70413	2.04697	-10.5002	-0.185902	0.0660073	0.0896219	-11.3192	4.36809e-16	0.601463	0	0	0.0612235	0.793021	-21.6709	-2.93847	220.674	355.319	614.126	397.772	397.772	397.772	-1.83387	-78.5739	0.944772	211.927	351.025	203.279	185.567	185.567	185.567	-78.5932	1.74774	0.758058	45.9015	1.95111	1.03149	0.575877	0.318427	2.83095	-253.831	258.675	-56.3752	0	0	-0.476066
810	0	10.9705	0	0	11.1926	2.13601	-11.3609	-0.166418	0.0539673	0.0822634	-7.17692	-3.09406e-15	-0.53915	0	0	0.0325516	0.277904	-21.2491	-2.18466	216.628	354.409	607.208	396.479	396.479	396.479	-1.9006	-78.7567	1.60792	193.888	350.914	202.913	185.567	185.567	185.567	-78.7762	2.26046	0.414134	45.4886	2.22452	0.184392	0.53343	0.281159	3.04383	-190.659	244.622	-51.2773	0	0	-0.364725
811	0	13.0435	0	0	13.3337	2.18905	-11.8712	-0.157831	0.0407395	0.0572854	-5.17929	2.64997e-15	-1.18326	0	0	0.0191904	-0.252342	-20.793	-0.960487	212.018	353.741	601.037	395.165	395.165	395.165	-2.00727	-78.7782	2.12881	176.354	351.027	202.476	185.567	185.567	185.567	-78.7981	2.69446	0.184567	45.2094	2.45615	-1.09283	0.374665	0.219498	3.22565	-64.7951	217.765	-43.354	0	0	-0.225243
812	0	14.7521	0	0	15.0969	2.21617	-12.1313	-0.15691	0.0262884	0.0243549	-4.71972	2.8247e-15	-1.55329	0	0	0.0141071	-0.72978	-20.2576	0.477494	206.658	353.36	595.604	393.896	393.896	393.896	-2.13272	-78.6264	2.50783	159.195	351.319	201.946	185.567	185.567	185.567	-78.6475	3.03918	0.0559728	44.9837	2.6281	-2.53969	0.156933	0.133421	3.37106	88.8505	178.437	-32.5988	0	0	-0.0655339
813	0	16.0915	0	0	16.4769	2.22837	-12.2482	-0.159971	0.0116264	-0.00848224	-5.15608	4.6593e-16	-1.78429	0	0	0.0119205	-1.08959	-19.5956	1.83779	200.328	353.275	590.863	392.736	392.736	392.736	-2.2639	-78.302	2.76698	142.256	351.74	201.349	185.567	185.567	185.567	-78.3254	3.30322	0.00731752	44.7112	2.72975	-3.86317	-0.0621528	0.0383551	3.47789	236.183	131.614	-20.2246	0	0	0.144987
814	0	17.0695	0	0	17.4841	2.235	-12.3117	-0.16416	-0.00183865	-0.0362705	-5.97113	-4.01864e-15	-1.96181	0	0	0.00966213	-1.28514	-18.7656	2.85483	192.824	353.453	586.761	391.751	391.751	391.751	-2.39111	-77.8131	2.93637	125.386	352.237	200.735	185.567	185.567	185.567	-77.8393	3.50225	0.0144566	44.2904	2.75905	-4.79946	-0.23477	-0.0397055	3.55101	350.971	86.0157	-8.37109	0	0	0.418855
815	0	17.7	0	0	18.1361	2.24255	-12.3839	-0.16776	-0.0126549	-0.0564678	-6.82	-3.6692e-15	-2.12051	0	0	0.00628137	-1.29761	-17.7361	3.33648	183.997	353.844	583.268	390.998	390.999	390.998	-2.50526	-77.1702	3.04339	108.464	352.763	200.16	185.567	185.567	185.567	-77.1997	3.65009	0.0548552	43.6354	2.72119	-5.16201	-0.330855	-0.0802689	3.59183	417.338	50.4801	0.762723	0	0	0.721669
816	0	17.9994	0	0	18.4517	2.25431	-12.4963	-0.170406	-0.0202552	-0.067896	-7.55154	3.61095e-15	-2.30062	0	0	0.0018465	-1.13861	-16.4894	3.19214	173.785	354.397	580.388	390.528	390.528	390.528	-2.59832	-76.3834	3.10676	91.4057	353.28	199.67	185.567	185.567	185.567	-76.4161	3.75498	0.111432	42.6899	2.6248	-4.86903	-0.332648	-0.0763675	3.60012	427.468	30.0782	6.07224	0	0	0.974466
817	0	17.9855	0	0	18.449	2.27056	-12.6515	-0.171882	-0.0246743	-0.0702784	-8.07289	4.48457e-15	-2.50481	0	0	-0.00315778	-0.846654	-15.0248	2.44455	162.23	355.085	578.168	390.374	390.374	390.374	-2.66435	-75.4611	3.13475	74.1712	353.761	199.3	185.567	185.567	185.567	-75.4966	3.81898	0.174431	41.4349	2.4792	-3.95414	-0.234823	-0.0373266	3.57016	380.536	24.2401	7.85289	0	0	1.07522
818	0	17.6777	0	0	18.1454	2.28857	-12.8233	-0.172101	-0.0266218	-0.0639945	-8.3209	-1.63075e-15	-2.71039	0	0	-0.0080386	-0.478519	-13.3617	1.2253	149.484	355.896	576.681	390.55	390.55	390.55	-2.69965	-74.4099	3.12528	56.7638	354.187	199.072	185.567	185.567	185.567	-74.4476	3.83796	0.241358	39.8912	2.29363	-2.56042	-0.0510272	0.0186932	3.49457	283.549	27.6522	7.53829	0	0	0.940934
819	0	17.0979	0	0	17.5591	2.30288	-12.9596	-0.170803	-0.0264105	-0.0507033	-8.21048	4.89226e-15	-2.80087	0	0	-0.0119843	-0.0966087	-11.5395	-0.250044	135.803	356.82	576.011	391.046	391.046	391.046	-2.70196	-73.235	3.06762	39.2279	354.551	198.988	185.567	185.567	185.567	-73.2741	3.8021	0.31515	38.1141	2.07865	-0.913783	0.185591	0.073656	3.37012	151.873	33.5591	6.6594	0	0	0.560864
820	0	16.269	0	0	16.7086	2.30604	-12.9897	-0.167396	-0.0236044	-0.0333766	-7.61573	-4.6593e-15	-2.58591	0	0	-0.0142205	0.244867	-9.61264	-1.72563	121.511	357.834	576.224	391.833	391.833	391.833	-2.66903	-71.9394	2.94651	21.6386	354.853	199.032	185.567	185.567	185.567	-71.979	3.69786	0.400658	36.182	1.84776	0.722066	0.429893	0.120519	3.20074	7.10183	38.0893	5.86403	0	0	0.0225622
821	0	15.2104	0	0	15.6102	2.29015	-12.8384	-0.162229	-0.0179105	-0.0158766	-6.51412	-2.91206e-16	-1.94326	0	0	-0.0145464	0.510605	-7.64174	-2.95638	106.954	358.896	577.347	392.863	392.863	392.863	-2.59823	-70.5209	2.74881	4.08392	355.104	199.165	185.567	185.567	185.567	-70.56	3.51263	0.500502	34.1822	1.61706	2.09762	0.640275	0.163351	3.0007	-127.965	41.1614	4.9501	0	0	-0.523612
822	0	13.9336	0	0	14.2757	2.24874	-12.4431	-0.155894	-0.00944712	-0.00199816	-4.95004	2.99942e-15	-0.876559	0	0	-0.0133587	0.688752	-5.6829	-3.75219	92.4437	359.959	579.356	394.073	394.073	394.073	-2.48858	-68.9694	2.47077	-13.3551	355.329	199.333	185.567	185.567	185.567	-69.0068	3.24147	0.612778	32.196	1.40248	3.02169	0.783797	0.208612	2.78751	-233.09	45.256	3.28124	0	0	-0.931073
823	0	12.4395	0	0	12.711	2.17836	-11.7684	-0.148666	0.000845027	0.00550503	-3.00084	-3.52359e-15	0.453538	0	0	-0.0110317	0.788975	-3.77918	-4.00716	78.2247	360.991	582.188	395.397	395.397	395.397	-2.34434	-67.267	2.1226	-30.6226	355.564	199.469	185.567	185.567	185.567	-67.3014	2.8929	0.731682	30.2887	1.21561	3.38982	0.845772	0.256735	2.57899	-295.977	52.4028	0.587248	0	0	-1.12392
824	0	10.7176	0	0	10.9137	2.07938	-10.8141	-0.140711	0.0111785	0.00554698	-0.804519	-1.74724e-15	1.76372	0	0	-0.00733792	0.835756	-1.95616	-3.70895	64.4515	361.989	585.751	396.767	396.767	396.767	-2.17707	-65.3883	1.72868	-47.6991	355.85	199.507	185.567	185.567	185.567	-65.4188	2.49053	0.849886	28.5043	1.06082	3.1924	0.830675	0.300681	2.38591	-314.837	62.6548	-2.81808	0	0	-1.11336
825	0	8.74773	0	0	8.87332	1.95576	-9.61359	-0.132042	0.0197036	-0.00104477	1.45306	6.98895e-16	2.76974	0	0	-0.00144878	0.859511	-0.222273	-2.92902	51.1916	362.978	589.941	398.122	398.122	398.122	-2.00573	-63.3035	1.32307	-64.6047	356.226	199.388	185.567	185.567	185.567	-63.3296	2.0699	0.961973	26.8649	0.934797	2.50373	0.762078	0.327479	2.21324	-299.004	73.345	-6.16402	0	0	-0.972303
826	0	6.50396	0	0	6.57184	1.81382	-8.22449	-0.122885	0.0251019	-0.0126	3.51377	1.39779e-15	3.27115	0	0	0.00716024	0.88846	1.42723	-1.79743	38.4438	364.002	594.658	399.413	399.413	399.413	-1.85362	-60.9822	0.943128	-81.393	356.718	199.066	185.567	185.567	185.567	-61.0041	1.67188	1.06642	25.3734	0.828446	1.45603	0.671076	0.326288	2.06098	-263.818	80.8584	-8.76892	0	0	-0.784141
827	0	3.95943	0	0	3.98686	1.66083	-6.71636	-0.114205	0.0268606	-0.0271511	5.00604	6.98895e-16	3.18043	0	0	0.0173546	0.94328	3.00442	-0.470541	26.1688	365.098	599.809	400.605	400.605	400.605	-1.74379	-58.3967	0.623513	-98.1406	357.336	198.514	185.567	185.567	185.567	-58.4151	1.33559	1.16583	24.0189	0.730357	0.206866	0.588676	0.290108	1.92471	-226.179	81.5352	-10.2883	0	0	-0.613693
828	0	1.09374	0	0	1.09819	1.50374	-5.15805	-0.108061	0.0247453	-0.043592	5.43624	-1.86372e-15	2.46543	0	0	0.0254637	1.03507	4.5228	0.899631	14.3207	366.288	605.308	401.682	401.682	401.683	-1.69534	-55.5267	0.392105	-114.932	358.076	197.73	185.567	185.567	185.567	-55.5428	1.09295	1.26644	22.783	0.629592	-1.09135	0.538361	0.219253	1.80006	-199.609	72.9089	-10.7413	0	0	-0.495879
829	0	-2.09801	0	0	-2.10217	1.34826	-3.60795	-0.107162	0.018829	-0.0613839	4.26462	-2.32965e-15	1.14595	0	0	0.0253233	1.16603	5.99259	2.18884	2.8749	367.569	611.068	402.647	402.647	402.647	-1.72213	-52.3655	0.267485	-131.845	358.914	196.745	185.567	185.567	185.567	-52.381	0.965689	1.37813	21.6461	0.517617	-2.31459	0.535472	0.119108	1.68396	-193.168	53.7915	-10.3273	0	0	-0.443409
830	0	-5.59504	0	0	-5.59885	1.19832	-2.10814	-0.113758	0.00964184	-0.0806334	1.06242	3.49447e-15	-0.682275	0	0	0.00995376	1.33178	7.41741	3.31484	-8.15219	368.915	616.998	403.52	403.52	403.52	-1.833	-48.9266	0.257947	-148.928	359.813	195.638	185.567	185.567	185.567	-48.9434	0.964205	1.5145	20.5927	0.389285	-3.38113	0.585563	-0.00181537	1.57283	-210.364	24.4289	-9.32161	0	0	-0.452039
831	0	-9.34266	0	0	-9.34333	1.05622	-0.683951	-0.128697	-0.00182	-0.101364	-4.32963	1.39779e-15	-2.8307	0	0	-0.0252621	1.52432	8.79249	4.24169	-18.6947	370.283	622.991	404.331	404.331	404.331	-2.03224	-45.2497	0.361346	-166.183	360.723	194.537	185.567	185.567	185.567	-45.2705	1.08695	1.6919	19.6148	0.242575	-4.25558	0.685139	-0.134163	1.46536	-249.972	-14.0897	-7.88266	0	0	-0.505743
832	0	-13.2477	0	0	-13.2486	0.92301	0.651935	-0.151689	-0.0142308	-0.123074	-11.7687	4.6593e-16	-5.02732	0	0	-0.0796103	1.73458	10.1045	4.97478	-28.6394	371.616	628.924	405.119	405.119	405.119	-2.319	-41.4035	0.565064	-183.549	361.586	193.614	185.567	185.567	185.567	-41.4315	1.31979	1.92669	18.7138	0.0786975	-4.94366	0.822733	-0.269618	1.35784	-307.212	-59.8553	-6.0628	0	0	-0.579732
833	0	-17.178	0	0	-17.1877	0.799222	1.89271	-0.180289	-0.025621	-0.144363	-20.6873	4.6593e-16	-6.88971	0	0	-0.144416	1.95412	11.333	5.54872	-37.8372	372.856	634.653	405.919	405.919	405.919	-2.68595	-37.4862	0.845338	-200.893	362.353	193.071	185.567	185.567	185.567	-37.5254	1.63503	2.23116	17.9	-0.0987192	-5.4799	0.980879	-0.399784	1.24778	-374.632	-109.873	-3.81853	0	0	-0.642862
834	0	-20.9693	0	0	-21	0.685709	3.02897	-0.209292	-0.0338707	-0.163147	-30.0572	5.59116e-15	-7.99885	0	0	-0.203326	2.17536	12.453	6.01144	-46.122	373.938	640.022	406.761	406.761	406.761	-3.11676	-33.6211	1.16621	-218.008	362.991	193.105	185.567	185.567	185.567	-33.6757	1.99052	2.60779	17.19	-0.283714	-5.91158	1.13737	-0.516607	1.12769	-442.642	-159.905	-1.14763	0	0	-0.662683
835	0	-24.4422	0	0	-24.5072	0.584274	4.04232	-0.232906	-0.0389408	-0.177729	-38.6674	-1.63075e-15	-8.1593	0	0	-0.237986	2.39075	13.4388	6.40772	-53.3322	374.801	644.864	407.66	407.66	407.66	-3.58506	-29.9431	1.47836	-234.644	363.499	193.874	185.567	185.567	185.567	-30.0164	2.33013	3.04541	16.6034	-0.468683	-6.28217	1.27088	-0.614336	0.994797	-500.935	-206.605	2.02751	0	0	-0.615991
836	0	-27.4248	0	0	-27.5342	0.497695	4.90527	-0.248051	-0.0406471	-0.186949	-45.5383	6.55214e-15	-7.24149	0	0	-0.236753	2.59137	14.2674	6.76613	-59.3314	375.389	649.017	408.622	408.622	408.622	-4.05901	-26.582	1.71995	-250.543	363.903	195.47	185.567	185.567	185.567	-26.6745	2.58736	3.52158	16.1579	-0.644909	-6.61822	1.3654	-0.687096	0.849933	-541.827	-245.919	5.60792	0	0	-0.499011
837	0	-29.773	0	0	-29.9293	0.429638	5.58206	-0.254483	-0.0383139	-0.19088	-50.0388	-4.6593e-16	-5.21144	0	0	-0.198349	2.76573	14.9225	7.09153	-64.025	375.654	652.329	409.639	409.639	409.639	-4.50574	-23.6474	1.82206	-265.48	364.25	197.909	185.567	185.567	185.567	-23.7556	2.69233	4.00639	15.865	-0.803284	-6.92209	1.41562	-0.727458	0.699801	-562.138	-272.7	9.20609	0	0	-0.329531
838	0	-31.3854	0	0	-31.5801	0.384602	6.02908	-0.253679	-0.0318776	-0.189729	-51.8813	9.31859e-16	-2.27478	0	0	-0.131141	2.89982	15.3959	7.36524	-67.3689	375.558	654.673	410.697	410.697	410.697	-4.89376	-21.218	1.71875	-279.287	364.6	201.146	185.567	185.567	185.567	-21.3331	2.58135	4.46619	15.7261	-0.934922	-7.17235	1.4233	-0.731588	0.550675	-563.219	-283.079	12.2887	0	0	-0.140883
839	0	-32.2144	0	0	-32.4269	0.36762	6.19745	-0.247962	-0.0214668	-0.184189	-51.1108	-1.86372e-15	1.1929	0	0	-0.0499101	2.97872	15.6889	7.55067	-69.3726	375.08	655.951	411.777	411.777	411.777	-5.19506	-19.3335	1.36007	-291.868	365.021	205.1	185.567	185.567	185.567	-19.4414	2.20852	4.86824	15.7304	-1.03245	-7.32985	1.39742	-0.697541	0.411586	-550.124	-274.277	14.1527	0	0	0.0307388
840	0	-32.2707	0	0	-32.4727	0.383702	6.038	-0.240521	-0.00758939	-0.173909	-48.1391	4.6593e-15	4.72544	0	0	0.029089	2.98927	15.8111	7.60254	-70.0941	374.217	656.099	412.857	412.857	412.857	-5.38631	-17.9888	0.725323	-303.191	365.579	209.669	185.567	185.567	185.567	-18.0728	1.55696	5.18448	15.855	-1.09107	-7.34749	1.35203	-0.628499	0.289662	-531.715	-246.309	14.1649	0	0	0.159292
841	0	-31.6215	0	0	-31.7855	0.436765	5.51126	-0.234915	0.00853037	-0.158146	-43.6912	-3.72744e-15	7.87117	0	0	0.0932723	2.92319	15.7784	7.4772	-69.6305	372.989	655.087	413.912	413.912	413.912	-5.44992	-17.1344	-0.16655	-313.281	366.336	214.743	185.567	185.567	185.567	-17.1778	0.647285	5.39356	16.0671	-1.10985	-7.1809	1.3019	-0.531614	0.191186	-517.674	-201.951	11.9137	0	0	0.236744
842	0	-30.3806	0	0	-30.4893	0.528193	4.60153	-0.233661	0.0252531	-0.135672	-38.6152	-3.72744e-15	10.3316	0	0	0.136672	2.77958	15.6099	7.14142	-68.1041	371.435	652.921	414.914	414.914	414.914	-5.37584	-16.6834	-1.25539	-322.191	367.339	220.21	185.567	185.567	185.567	-16.6742	-0.461365	5.48165	16.3286	-1.09263	-6.79745	1.25645	-0.417422	0.122865	-515.355	-146.573	7.4508	0	0	0.270536
843	0	-28.6916	0	0	-28.7447	0.655498	3.331	-0.237817	0.0407299	-0.106487	-33.7465	6.52302e-15	12.0021	0	0	0.159906	2.56602	15.3255	6.57795	-65.6482	369.62	649.636	415.825	415.825	415.825	-5.1632	-16.5257	-2.44883	-329.975	368.622	225.949	185.567	185.567	185.567	-16.4595	-1.67996	5.44202	16.6013	-1.04823	-6.18159	1.21828	-0.297486	0.0898264	-527.55	-86.7392	1.40047	0	0	0.274742
844	0	-26.7088	0	0	-26.7225	0.811839	1.76631	-0.247401	0.053167	-0.072225	-29.8276	8.38673e-15	12.9387	0	0	0.16811	2.29803	14.9425	5.78729	-62.3934	367.622	645.301	416.603	416.603	416.603	-4.82	-16.5457	-3.64089	-336.664	370.198	231.823	185.567	185.567	185.567	-16.4271	-2.90687	5.27346	16.8537	-0.990187	-5.33638	1.18533	-0.181614	0.101061	-552.763	-28.8677	-5.01007	0	0	0.262989
845	0	-24.577	0	0	-24.577	0.986774	0.012486	-0.262289	0.0611461	-0.0363537	-27.4656	-2.79558e-15	13.2835	0	0	0.16815	1.99721	14.4747	4.78699	-58.4553	365.533	640.013	417.196	417.196	417.196	-4.36015	-16.6407	-4.73327	-342.254	372.064	237.688	185.567	185.567	185.567	-16.4821	-4.0477	4.9781	17.0656	-0.93496	-4.28192	1.15132	-0.0773099	0.166513	-586.037	21.9437	-10.2322	0	0	0.246578
846	0	-22.4136	0	0	-22.4253	1.16804	-1.80479	-0.281643	0.0642339	-0.00310174	-26.9761	-7.45487e-15	13.2281	0	0	0.165834	1.68844	13.9307	3.60841	-53.9266	363.448	633.893	417.55	417.55	417.55	-3.79916	-16.7361	-5.65153	-346.691	374.195	243.403	185.567	185.567	185.567	-16.5553	-5.03041	4.55989	17.2328	-0.899898	-3.05162	1.11031	0.0123545	0.294614	-620.979	63.2931	-12.9784	0	0	0.237908
847	0	-20.2978	0	0	-20.3389	1.34377	-3.56309	-0.303188	0.0643213	0.0237412	-28.2533	0	13.0869	0	0	0.164767	1.39721	13.3139	2.29263	-48.8724	361.456	627.088	417.615	417.615	417.615	-3.15001	-16.7942	-6.3516	-349.877	376.555	248.845	185.567	185.567	185.567	-16.6112	-5.81146	4.02348	17.3689	-0.901009	-1.6875	1.05659	0.091012	0.489975	-650.919	96.7727	-13.0132	0	0	0.254957
848	0	-18.269	0	0	-18.3462	1.50474	-5.16796	-0.324205	0.0629542	0.0423261	-30.8689	-9.31859e-16	13.0294	0	0	0.16594	1.14701	12.6226	0.885991	-43.33	359.638	619.768	417.353	417.353	417.353	-2.41825	-16.8137	-6.81803	-351.683	379.103	253.928	185.567	185.567	185.567	-16.6482	-6.37498	3.37119	17.5055	-0.95047	-0.235265	0.989924	0.163528	0.752988	-671.838	124.236	-10.7609	0	0	0.319802
849	0	-16.3324	0	0	-16.4433	1.64577	-6.56734	-0.34248	0.0607617	0.0530811	-34.2353	4.19337e-15	13.04	0	0	0.168902	0.957397	11.8506	-0.563089	-37.3112	358.061	612.12	416.743	416.743	416.743	-1.60103	-16.8223	-7.05753	-351.973	381.806	258.6	185.567	185.567	185.567	-16.6916	-6.7273	2.60208	17.6899	-1.05441	1.2591	0.916792	0.233089	1.07476	-683.547	146.58	-7.0491	0	0	0.452195
850	0	-14.4698	0	0	-14.6062	1.76585	-7.75284	-0.35572	0.057652	0.0578045	-37.6644	1.07164e-14	12.9674	0	0	0.172526	0.842862	10.9877	-2.00508	-30.8049	356.773	604.343	415.793	415.793	415.793	-0.690154	-16.8664	-7.09143	-350.615	384.639	262.846	185.567	185.567	185.567	-16.7849	-6.8903	1.71364	17.9802	-1.21209	2.75016	0.845497	0.30113	1.44211	-687.341	163.696	-2.77675	0	0	0.662307
851	0	-12.6519	0	0	-12.8035	1.86764	-8.75245	-0.362016	0.0535431	0.0591218	-40.5287	-6.52302e-15	12.6272	0	0	0.175631	0.812308	10.0211	-3.38875	-23.7818	355.806	596.648	414.539	414.539	414.539	0.32347	-17.0003	-6.94941	-347.505	387.585	266.671	185.567	185.567	185.567	-16.9787	-6.89571	0.704247	18.4388	-1.41518	4.19226	0.787603	0.365541	1.83369	-686.232	174.714	1.24044	0	0	0.948422
852	0	-10.8509	0	0	-11.0075	1.95623	-9.61814	-0.360475	0.047927	0.0597086	-42.4094	-8.15377e-15	11.7929	0	0	0.176885	0.869007	8.93614	-4.65951	-16.1988	355.172	589.246	413.045	413.045	413.045	1.44658	-17.2749	-6.66426	-342.576	390.63	270.088	185.567	185.567	185.567	-17.3205	-6.78035	-0.425496	19.1249	-1.6492	5.53714	0.754624	0.423052	2.22648	-683.345	178.436	4.59346	0	0	1.29658
853	0	-9.04953	0	0	-9.20231	2.03779	-10.4113	-0.351625	0.0398017	0.0614617	-43.1733	-5.47467e-15	10.2216	0	0	0.174839	1.01055	7.71876	-5.7585	-8.00623	354.862	582.348	411.399	411.399	411.399	2.68049	-17.7303	-6.26772	-335.807	393.757	273.109	185.567	185.567	185.567	-17.8473	-6.58175	-1.67096	20.0854	-1.89533	6.73211	0.754842	0.468843	2.59633	-680.749	173.789	7.2646	0	0	1.6822
854	0	-7.24519	0	0	-7.38632	2.11802	-11.1874	-0.337131	0.0280284	0.0657754	-42.9332	2.32965e-15	7.72893	0	0	0.168197	1.22864	6.3574	-6.62418	0.843667	354.854	576.151	409.703	409.703	409.703	4.01691	-18.3933	-5.78734	-327.223	396.941	275.734	185.567	185.567	185.567	-18.5835	-6.33413	-3.01984	21.3464	-2.13362	7.72061	0.790729	0.497861	2.92099	-679.401	160.046	9.6745	0	0	2.07303
855	0	-5.44923	0	0	-5.57101	2.20076	-11.9835	-0.318804	0.0124542	0.073035	-41.9044	-6.98895e-15	4.32616	0	0	0.156252	1.50912	4.84554	-7.19669	10.386	355.109	570.84	408.064	408.064	408.064	5.4347	-19.2786	-5.2442	-316.877	400.137	277.94	185.567	185.567	185.567	-19.5422	-6.06478	-4.44895	22.9067	-2.34623	8.44543	0.858044	0.507376	3.18236	-678.692	138.489	12.0247	0	0	2.43447
856	0	-3.68311	0	0	-3.77725	2.28711	-12.8095	-0.298458	-0.00607516	0.0832905	-40.3278	-3.72744e-15	0.238253	0	0	0.139472	1.83241	3.18338	-7.42209	20.6341	355.581	566.583	406.577	406.577	406.577	6.89882	-20.393	-4.65255	-304.846	403.275	279.687	185.567	185.567	185.567	-20.7286	-5.79222	-5.92286	24.7369	-2.5209	8.85242	0.947312	0.496362	3.36747	-677.351	111.748	14.3838	0	0	2.73499
857	0	-1.9734	0	0	-2.03075	2.37519	-13.6463	-0.276823	-0.0251513	0.095256	-38.3222	-6.52302e-15	-4.06235	0	0	0.119507	2.17478	1.37808	-7.25489	31.5744	356.218	563.522	405.315	405.315	405.315	8.36278	-21.7391	-4.02095	-291.211	406.272	280.91	185.567	185.567	185.567	-22.1438	-5.52645	-7.39606	26.7842	-2.65349	8.89304	1.04	0.470422	3.47639	-670.944	84.7738	16.2944	0	0	2.93977
858	0	-0.348148	0	0	-0.359523	2.4607	-14.453	-0.254368	-0.0423459	0.106961	-35.9533	7.45487e-15	-8.05626	0	0	0.0988387	2.50947	-0.55662	-6.66135	43.1613	356.977	561.776	404.318	404.318	404.318	9.77532	-23.3168	-3.35502	-276.053	409.041	281.533	185.567	185.567	185.567	-23.7865	-5.27141	-8.81898	28.9821	-2.74719	8.52788	1.11064	0.436679	3.51558	-652.607	62.4414	17.2634	0	0	3.00856
859	0	1.16456	0	0	1.20667	2.53812	-15.1784	-0.231754	-0.0558019	0.116119	-33.3032	-3.72744e-15	-11.294	0	0	0.0799621	2.80838	-2.60052	-5.62787	55.3088	357.822	561.437	403.591	403.591	403.591	11.0875	-25.123	-2.6602	-259.452	411.509	281.479	185.567	185.567	185.567	-25.652	-5.02776	-10.1449	31.2614	-2.81067	7.73518	1.12939	0.401741	3.49514	-613.955	48.2571	16.9578	0	0	2.90067
860	0	2.53745	0	0	2.63679	2.60195	-15.7727	-0.210344	-0.0643516	0.120857	-30.5599	-1.86372e-15	-13.4543	0	0	0.0646705	3.04483	-4.72625	-4.17459	67.878	358.736	562.565	403.106	403.106	403.106	12.2587	-27.1489	-1.94336	-241.488	413.626	280.686	185.567	185.567	185.567	-27.7305	-4.79487	-11.3353	33.5579	-2.85447	6.52448	1.07251	0.368243	3.42466	-548.358	43.1624	15.2772	0	0	2.59425
861	0	3.74532	0	0	3.90034	2.64771	-16.1967	-0.192082	-0.0674547	0.120212	-28.0222	0	-14.3725	0	0	0.0535449	3.19784	-6.89838	-2.36836	80.667	359.713	565.178	402.81	402.81	402.81	13.2602	-29.38	-1.21319	-222.241	415.368	279.12	185.567	185.567	185.567	-30.0066	-4.57177	-12.3635	35.8179	-2.8877	4.94932	0.933248	0.336287	3.31169	-454.145	45.474	12.4321	0	0	2.10574
862	0	4.76766	0	0	4.97104	2.67257	-16.4263	-0.179606	-0.0648156	0.113843	-26.0786	-1.86372e-15	-14.0176	0	0	0.045974	3.25678	-9.07327	-0.326446	93.4122	360.754	569.235	402.639	402.639	402.639	14.0763	-31.797	-0.479815	-201.792	416.736	276.783	185.567	185.567	185.567	-32.4606	-4.35785	-13.2156	37.9984	-2.91501	3.11086	0.727315	0.302886	3.16362	-336.307	51.5597	8.68576	0	0	1.4948
863	0	5.59276	0	0	5.83245	2.67579	-16.4559	-0.176312	-0.0560931	0.102184	-25.1464	0	-12.4658	0	0	0.0404465	3.22501	-11.2011	1.79395	105.806	361.851	574.634	402.531	402.531	402.531	14.7063	-34.38	0.24635	-180.212	417.756	273.725	185.567	185.567	185.567	-35.0728	-4.15359	-13.8913	40.0652	-2.93575	1.14851	0.488457	0.265138	2.98853	-205.947	57.645	4.04571	0	0	0.851117
864	0	6.22343	0	0	6.48518	2.65891	-16.3001	-0.183036	-0.0431538	0.0860779	-25.2814	-1.86372e-15	-10.1035	0	0	0.0348583	3.12047	-13.2297	3.81851	117.531	362.983	581.204	402.432	402.432	402.432	15.1635	-37.116	0.956779	-157.551	418.475	270.052	185.567	185.567	185.567	-37.8312	-3.96119	-14.4039	41.99	-2.9449	-0.780504	0.255487	0.220553	2.79473	-76.7266	60.1027	-1.03802	0	0	0.269985
865	0	6.67665	0	0	6.94668	2.62543	-15.9905	-0.197823	-0.0287929	0.0668572	-26.1322	3.72744e-15	-7.47473	0	0	0.0278835	2.97289	-15.1096	5.58347	128.296	364.109	588.72	402.304	402.304	402.304	15.4713	-40.0004	1.64584	-133.844	418.955	265.923	185.567	185.567	185.567	-40.7328	-3.78431	-14.7758	43.7478	-2.9354	-2.52568	0.0572379	0.170119	2.58964	39.2376	57.3477	-6.01526	0	0	-0.176172
866	0	6.9758	0	0	7.24292	2.58005	-15.5692	-0.21709	-0.0157045	0.04599	-27.098	1.86372e-15	-5.13665	0	0	0.0195144	2.81831	-16.7984	6.95848	137.863	365.182	596.925	402.124	402.124	402.124	15.6556	-43.0311	2.31029	-109.122	419.256	261.536	185.567	185.567	185.567	-43.7777	-3.62679	-15.0315	45.3168	-2.90043	-3.96392	-0.0905397	0.11865	2.38188	133.325	50.0998	-10.2966	0	0	-0.452035
867	0	7.13997	0	0	7.39609	2.52785	-15.0825	-0.237051	-0.0061923	0.0254854	-27.572	-6.52302e-15	-3.58802	0	0	0.0106131	2.6926	-18.2636	7.86023	146.072	366.158	605.551	401.88	401.88	401.88	15.739	-46.2005	2.94797	-83.4267	419.423	257.105	185.567	185.567	185.567	-46.9594	-3.49085	-15.1925	46.6793	-2.83511	-5.01227	-0.181319	0.071414	2.17732	199.995	40.0945	-13.291	0	0	-0.558894
868	0	7.17406	0	0	7.41379	2.4733	-14.5714	-0.254546	-0.00219185	0.00714451	-27.1432	-5.59116e-15	-3.22715	0	0	0.00217716	2.6255	-19.4843	8.25671	152.833	367.007	614.337	401.575	401.575	401.575	15.7351	-49.4867	3.55571	-56.8219	419.479	252.832	185.567	185.567	185.567	-50.2566	-3.37524	-15.2714	47.823	-2.73779	-5.6324	-0.218882	0.0315792	1.97979	237.965	28.6965	-14.4071	0	0	-0.531726
869	0	7.06318	0	0	7.28258	2.41928	-14.063	-0.267616	-0.00435901	-0.00811708	-25.7201	-2.79558e-15	-4.22885	0	0	-0.00503928	2.63645	-20.4509	8.16381	158.134	367.723	623.054	401.219	401.219	401.219	15.6442	-52.8495	4.12663	-29.3961	419.417	248.884	185.567	185.567	185.567	-53.6275	-3.2742	-15.2685	48.7432	-2.61025	-5.82875	-0.207545	-4.74264e-05	1.79345	248.536	16.6654	-13.4848	0	0	-0.422285
870	0	6.77289	0	0	6.96815	2.36647	-13.5637	-0.277024	-0.0127612	-0.020653	-23.6684	3.72744e-15	-6.57639	0	0	-0.010338	2.73231	-21.165	7.6384	162.024	368.319	631.506	400.826	400.826	400.826	15.4522	-56.2306	4.64708	-1.25435	419.196	245.374	185.567	185.567	185.567	-57.0105	-3.17778	-15.1695	49.4436	-2.45715	-5.64308	-0.153254	-0.0236809	1.62138	235.155	3.97416	-10.7081	0	0	-0.283374
871	0	6.25854	0	0	6.42528	2.31291	-13.0552	-0.284846	-0.026184	-0.0329741	-21.5989	1.86372e-15	-9.96918	0	0	-0.013177	2.90705	-21.6388	6.769	164.611	368.82	639.543	400.419	400.419	400.419	15.131	-59.5626	5.09427	27.4957	418.74	242.373	185.567	185.567	185.567	-60.3334	-3.07352	-14.9453	49.9372	-2.28504	-5.14647	-0.0647241	-0.0419338	1.46878	204.143	-9.93215	-6.67337	0	0	-0.157106
872	0	5.48019	0	0	5.61358	2.25427	-12.496	-0.292325	-0.0418907	-0.0494107	-20.0498	-2.79558e-15	-13.7983	0	0	-0.0134058	3.14377	-21.8941	5.6654	166.053	369.259	647.052	400.02	400.021	400.02	14.6422	-62.7813	5.43531	56.7511	417.945	239.926	185.567	185.567	185.567	-63.5264	-2.94925	-14.5539	50.2454	-2.10155	-4.43015	0.0420376	-0.0575826	1.34	165.501	-25.3328	-2.32173	0	0	-0.0667795
873	0	4.4164	0	0	4.51243	2.18471	-11.8295	-0.299252	-0.0556732	-0.0752017	-19.2996	2.79558e-15	-17.1947	0	0	-0.0117049	3.4181	-21.9611	4.4468	166.545	369.662	653.964	399.656	399.656	399.656	13.9447	-65.8363	5.62934	86.4013	416.69	238.08	185.567	185.567	185.567	-66.5342	-2.79601	-13.947	50.3979	-1.91503	-3.59544	0.147544	-0.0696997	1.23957	131.486	-41.3522	1.21424	0	0	-0.0142052
874	0	3.0749	0	0	3.1325	2.09849	-10.9989	-0.304575	-0.0636421	-0.114933	-19.2978	-4.6593e-15	-19.2889	0	0	-0.00966298	3.70211	-21.8774	3.23071	166.313	370.047	660.235	399.351	399.351	399.351	13.0048	-68.6973	5.63406	116.298	414.856	236.901	185.567	185.567	185.567	-69.3243	-2.61008	-13.0808	50.4319	-1.73364	-2.74444	0.231979	-0.0793512	1.16599	114.403	-57.4469	3.06897	0	0	0.0134936
875	0	1.50028	0	0	1.52326	1.99152	-9.96182	-0.305929	-0.0639024	-0.171277	-19.5254	9.31859e-16	-19.486	0	0	-0.00866141	3.96843	-21.6854	2.12354	165.602	370.42	665.85	399.13	399.13	399.13	11.8065	-71.3573	5.41458	146.224	412.349	236.482	185.567	185.567	185.567	-71.8914	-2.39354	-11.9272	50.3898	-1.56498	-1.97145	0.276775	-0.0884959	1.11334	125.237	-73.8242	2.95785	0	0	0.0309007
876	0	-0.224268	0	0	-0.226886	1.86246	-8.70176	-0.297692	-0.0565257	-0.24366	-18.8079	0	-17.5717	0	0	-0.00787064	4.19339	-21.4302	1.21329	164.661	370.772	670.809	399.01	399.01	399.01	10.3574	-73.8307	4.95159	175.862	409.12	236.924	185.567	185.567	185.567	-74.2563	-2.15322	-10.483	50.3166	-1.41584	-1.35584	0.26949	-0.098376	1.06784	171.604	-90.4403	0.856854	0	0	0.0423852
877	0	-1.98885	0	0	-2.00479	1.71312	-7.23299	-0.271559	-0.043707	-0.328323	-15.5212	0	-13.7884	0	0	-0.00399037	4.35888	-21.1566	0.565096	163.737	371.086	675.122	399.004	399.004	399.004	8.69139	-76.1413	4.24648	204.79	405.179	238.294	185.567	185.567	185.567	-76.4529	-1.89841	-8.77378	50.2569	-1.2917	-0.957368	0.204083	-0.10867	1.01314	257.233	-106.761	-3.06856	0	0	0.0352848
878	0	-3.68345	0	0	-3.70113	1.54817	-5.59965	-0.219085	-0.0288686	-0.419117	-8.14312	-4.6593e-16	-8.73076	0	0	0.00616761	4.45259	-20.9068	0.218848	163.06	371.34	678.807	399.117	399.117	399.117	6.8661	-78.2996	3.32314	232.488	400.599	240.56	185.567	185.567	185.567	-78.5032	-1.63812	-6.85512	50.2509	-1.19591	-0.813867	0.0797893	-0.11982	0.931122	381.893	-121.642	-8.65412	0	0	-0.0182927
879	0	-5.23269	0	0	-5.24469	1.37444	-3.86942	-0.137447	-0.0162368	-0.509366	3.82386	-1.689e-15	-3.21577	0	0	0.0229354	4.46751	-20.717	0.188033	162.833	371.506	681.884	399.342	399.342	399.342	4.95684	-80.2764	2.22715	258.369	395.509	243.514	185.567	185.567	185.567	-80.3889	-1.379	-4.80668	50.3312	-1.12911	-0.939776	-0.0969429	-0.13148	0.813158	540.644	-133.481	-15.6294	0	0	-0.1513
880	0	-6.62062	0	0	-6.62518	1.19985	-2.12344	-0.0331017	-0.00921518	-0.593916	19.2413	-1.39779e-15	1.99071	0	0	0.0445789	4.40115	-20.6156	0.458983	163.219	371.559	684.371	399.667	399.667	399.667	3.04509	-81.9891	1.02275	281.832	390.078	246.738	185.567	185.567	185.567	-82.0352	-1.12494	-2.72189	50.5197	-1.08891	-1.32504	-0.31856	-0.143353	0.663421	725.591	-140.432	-23.6132	0	0	-0.385645
881	0	-7.89031	0	0	-7.89056	1.03251	-0.446219	0.0786983	-0.00872019	-0.669593	35.3999	-1.9802e-15	6.41553	0	0	0.0695777	4.25469	-20.6205	0.990686	164.331	371.471	686.276	400.072	400.072	400.072	1.20694	-83.3111	-0.212742	302.32	384.486	249.645	185.567	185.567	185.567	-83.3193	-0.878742	-0.695078	50.8242	-1.0693	-1.93471	-0.572658	-0.151494	0.501517	924.945	-139.32	-32.0967	0	0	-0.715123
882	0	-9.11702	0	0	-9.11866	0.880131	1.08185	0.178817	-0.0138896	-0.734979	48.8178	1.86372e-15	9.8149	0	0	0.0958947	4.03239	-20.7382	1.71694	166.221	371.215	687.6	400.534	400.534	400.534	-0.494084	-84.1047	-1.39689	319.355	378.902	251.582	185.567	185.567	185.567	-84.1022	-0.644613	1.18869	51.2369	-1.06077	-2.71065	-0.849226	-0.149268	0.352197	1125.99	-127.365	-40.3143	0	0	-1.09588
883	0	-10.3664	0	0	-10.3755	0.749671	2.38895	0.250032	-0.0226033	-0.788706	56.3234	-7.22191e-15	12.0902	0	0	0.116604	3.74139	-20.9636	2.55088	168.881	370.765	688.325	401.027	401.027	401.027	-2.00877	-84.2642	-2.45276	332.551	373.471	251.977	185.567	185.567	185.567	-84.2728	-0.429906	2.86009	51.7343	-1.05025	-3.57592	-1.13126	-0.129774	0.243116	1313.2	-103.506	-47.3203	0	0	-1.44675
884	0	-11.6561	0	0	-11.6772	0.647147	3.41447	0.280546	-0.0317648	-0.828779	55.9042	3.02854e-15	13.2735	0	0	0.119459	3.3917	-21.2808	3.39265	172.239	370.099	688.416	401.532	401.532	401.532	-3.29988	-83.754	-3.32057	341.615	368.308	250.473	185.567	185.567	185.567	-83.7867	-0.245151	4.26832	52.2782	-1.0221	-4.44191	-1.40138	-0.087869	0.192721	1471.19	-68.8248	-52.1958	0	0	-1.66763
885	0	-12.9317	0	0	-12.9656	0.577659	4.10833	0.265063	-0.0381623	-0.851411	47.1317	1.16482e-15	13.533	0	0	0.0957602	2.99645	-21.6656	4.13841	176.165	369.202	687.82	402.028	402.028	402.028	-4.33815	-82.6308	-3.96756	346.347	363.504	247.01	185.567	185.567	185.567	-82.6913	-0.10336	5.38102	52.8194	-0.959442	-5.21664	-1.63293	-0.0236107	0.212839	1582.55	-26.9931	-54.1243	0	0	-1.66555
886	0	-14.061	0	0	-14.104	0.545349	4.43054	0.205682	-0.0389114	-0.851811	31.2948	-3.26151e-15	13.2082	0	0	0.0529881	2.57157	-22.0879	4.69084	180.49	368.068	686.47	402.498	402.498	402.498	-5.10084	-81.0472	-4.39262	346.67	359.128	241.858	185.567	185.567	185.567	-81.1306	-0.0181728	6.18349	53.3023	-0.846386	-5.81399	-1.80111	0.0584424	0.300842	1632.51	17.2152	-52.7165	0	0	-1.39474
887	0	-14.8525	0	0	-14.8965	0.553233	4.35195	0.11276	-0.0321023	-0.825657	11.2435	1.86372e-15	12.6973	0	0	0.0180402	2.13517	-22.5158	4.96809	185.009	366.706	684.299	402.925	402.925	402.925	-5.57489	-79.2309	-4.62309	342.674	355.235	235.565	185.567	185.567	185.567	-79.3269	-0.000521681	6.67818	53.6712	-0.669967	-6.16156	-1.88609	0.150555	0.444089	1612.16	59.9042	-48.4647	0	0	-0.886541
888	0	-15.0961	0	0	-15.1311	0.602867	3.85675	0.00405068	-0.0168824	-0.770657	-9.17509	9.31859e-16	12.2931	0	0	0.0222548	1.706	-22.9178	4.91078	189.5	365.14	681.246	403.287	403.287	403.287	-5.76391	-77.4416	-4.70285	334.65	351.865	228.84	185.567	185.567	185.567	-77.5378	-0.0532513	6.88454	53.8765	-0.422312	-6.20636	-1.8806	0.244823	0.622287	1522.04	99.5608	-42.9815	0	0	-0.251044
889	0	-14.6204	0	0	-14.6402	0.694014	2.94591	-0.0997616	0.00539283	-0.687364	-26.1466	4.6593e-16	11.978	0	0	0.0763739	1.30165	-23.2658	4.4863	193.738	363.414	677.273	403.558	403.558	403.558	-5.69466	-75.912	-4.67389	323.079	349.048	222.393	185.567	185.567	185.567	-75.998	-0.164717	6.8372	53.8821	-0.101513	-5.91854	-1.78924	0.331427	0.81277	1371.5	136	-38.5692	0	0	0.359478
890	0	-13.3493	0	0	-13.3549	0.824236	1.64209	-0.181913	0.029903	-0.578809	-37.046	-9.31859e-16	11.374	0	0	0.15806	0.936345	-23.5371	3.6921	197.504	361.587	672.377	403.702	403.702	403.702	-5.41974	-74.7923	-4.55985	308.571	346.797	216.783	185.567	185.567	185.567	-74.8624	-0.304338	6.58282	53.67	0.287439	-5.29415	-1.62411	0.40024	0.999213	1174.63	168.252	-36.9894	0	0	0.804565
891	0	-11.3304	0	0	-11.3304	0.98816	-0.00140978	-0.236561	0.049989	-0.451203	-41.336	-5.12523e-15	10.0436	0	0	0.227585	0.618596	-23.7156	2.56006	200.603	359.733	666.598	403.685	403.685	403.685	-5.0159	-74.1219	-4.36166	291.793	345.099	212.32	185.567	185.567	185.567	-74.1755	-0.423903	6.1781	53.2449	0.732549	-4.35937	-1.39384	0.44073	1.17696	944.698	193.985	-38.4146	0	0	0.994639
892	0	-8.71789	0	0	-8.7227	1.17689	-1.89341	-0.266574	0.061808	-0.315322	-40.2313	5.59116e-15	7.99729	0	0	0.25695	0.348472	-23.7937	1.16436	202.884	357.932	660.025	403.473	403.473	403.473	-4.57576	-73.8438	-4.06661	273.414	343.904	209.069	185.567	185.567	185.567	-73.8853	-0.466531	5.68723	52.6364	1.21538	-3.17893	-1.10769	0.44754	1.35127	696.33	212.354	-41.6422	0	0	0.911246
893	0	-5.72058	0	0	-5.73399	1.37857	-3.91065	-0.273374	0.0654115	-0.185646	-35.2943	-2.56261e-15	5.68771	0	0	0.241136	0.114839	-23.7729	-0.370256	204.256	356.262	652.798	403.04	403.04	403.04	-4.18963	-73.8484	-3.66212	254.065	343.13	206.921	185.567	185.567	185.567	-73.8847	-0.38141	5.17296	51.8975	1.71306	-1.86586	-0.784668	0.418141	1.52778	450.102	222.975	-44.8434	0	0	0.621624
894	0	-2.55388	0	0	-2.56757	1.58013	-5.91688	-0.259092	0.060888	-0.0756789	-28.1399	3.72744e-15	3.45428	0	0	0.192824	-0.1052	-23.6633	-1.86822	204.702	354.786	645.101	402.378	402.378	402.378	-3.92363	-74.0106	-3.14681	234.299	342.686	205.652	185.567	185.567	185.567	-74.0486	-0.1396	4.68487	51.1009	2.20083	-0.583451	-0.453546	0.352008	1.71084	229.049	222.549	-45.6857	0	0	0.257594
895	0	0.591326	0	0	0.596836	1.76897	-7.78356	-0.232644	0.0509213	0.00596892	-20.6571	4.07688e-15	1.64735	0	0	0.134748	-0.342573	-23.4805	-3.12173	204.269	353.541	637.146	401.495	401.495	401.495	-3.80754	-74.2111	-2.53761	214.551	342.486	204.982	185.567	185.567	185.567	-74.2569	0.25633	4.25459	50.3279	2.65577	0.471514	-0.149982	0.257704	1.90441	53.5121	209.831	-42.7745	0	0	-0.0438315
896	0	3.56955	0	0	3.61831	1.935	-9.41106	-0.20326	0.0384289	0.0562321	-14.2497	-3.90216e-15	0.402221	0	0	0.084696	-0.626826	-23.2388	-3.93248	203.037	352.534	629.149	400.417	400.417	400.417	-3.83317	-74.3566	-1.86689	195.119	342.456	204.635	185.567	185.567	185.567	-74.4145	0.774193	3.89443	49.6539	3.05897	1.10953	0.0842409	0.151	2.11083	-58.7045	186.514	-36.2932	0	0	-0.195965
897	0	6.28557	0	0	6.39817	2.07207	-10.7433	-0.17754	0.0254085	0.076438	-9.62161	7.22555e-16	-0.371125	0	0	0.0501239	-0.973832	-22.9438	-4.16621	201.069	351.76	621.301	399.185	399.185	399.185	-3.96457	-74.3875	-1.17366	176.171	342.543	204.385	185.567	185.567	185.567	-74.46	1.36386	3.60086	49.1304	3.39639	1.20303	0.21671	0.0502145	2.32814	-97.285	157.119	-27.8022	0	0	-0.199608
898	0	8.68714	0	0	8.87526	2.17863	-11.7711	-0.159716	0.0135935	0.0721389	-6.94647	-2.72278e-15	-0.801286	0	0	0.0308006	-1.37626	-22.5875	-3.79648	198.378	351.214	613.751	397.849	397.849	397.849	-4.15527	-74.2756	-0.494019	157.755	342.706	204.085	185.567	185.567	185.567	-74.3639	1.97294	3.36189	48.7712	3.65823	0.731021	0.24401	-0.0342394	2.55132	-67.108	125.952	-19.1319	0	0	-0.124828
899	0	10.7542	0	0	11.0196	2.25715	-12.5235	-0.149659	0.00372536	0.051789	-5.81676	2.44613e-15	-1.05307	0	0	0.0215775	-1.8024	-22.1482	-2.91664	194.908	350.898	606.595	396.463	396.463	396.463	-4.36288	-74.0168	0.145906	139.825	342.916	203.664	185.567	185.567	185.567	-74.1204	2.55931	3.16296	48.5464	3.83904	-0.208556	0.192908	-0.105999	2.77013	11.9702	94.1316	-11.3571	0	0	-0.0408867
900	0	12.4859	0	0	12.8225	2.31247	-13.051	-0.145368	-0.00400912	0.0242891	-5.62938	2.03844e-15	-1.26182	0	0	0.0171616	-2.20395	-21.5962	-1.71576	190.548	350.808	599.891	395.083	395.083	395.083	-4.55576	-73.6193	0.730541	122.279	343.155	203.109	185.567	185.567	185.567	-73.7368	3.09481	2.99091	48.3881	3.93838	-1.42342	0.103276	-0.173339	2.97245	112.869	61.1508	-4.8602	0	0	0.0351093
901	0	13.8895	0	0	14.2869	2.35014	-13.4088	-0.145215	-0.00967376	-0.00395464	-5.90745	-3.43623e-15	-1.51685	0	0	0.0142778	-2.52865	-20.9005	-0.432856	185.167	350.927	593.673	393.763	393.763	393.763	-4.71276	-73.0946	1.25108	104.993	343.409	202.449	185.567	185.567	185.567	-73.2235	3.56196	2.83578	48.2036	3.96129	-2.67363	0.0119865	-0.23936	3.15261	210.629	27.444	0.102038	0	0	0.130229
902	0	14.975	0	0	15.4207	2.37514	-13.6458	-0.147435	-0.0131343	-0.0293192	-6.29111	-1.86372e-15	-1.84268	0	0	0.011298	-2.73316	-20.0343	0.692726	178.644	351.212	587.969	392.566	392.566	392.566	-4.82113	-72.4518	1.70061	87.8447	343.672	201.726	185.567	185.567	185.567	-72.589	3.94911	2.69201	47.8946	3.91754	-3.72198	-0.0545487	-0.294813	3.30716	287.3	-3.36782	3.01844	0	0	0.273353
903	0	15.7509	0	0	16.2319	2.39162	-13.8017	-0.151064	-0.0145448	-0.0506437	-6.63232	-2.32965e-15	-2.25722	0	0	0.0078434	-2.79253	-18.9791	1.46296	170.898	351.606	582.816	391.555	391.555	391.555	-4.87461	-71.6945	2.07147	70.7277	343.94	200.993	185.567	185.567	185.567	-71.8366	4.24739	2.55875	47.3734	3.81982	-4.37587	-0.0799566	-0.325049	3.43447	332.773	-25.92	3.36804	0	0	0.463669
904	0	16.2235	0	0	16.7277	2.40284	-13.9077	-0.155934	-0.0145075	-0.0675332	-6.955	-2.09668e-15	-2.7785	0	0	0.00404439	-2.70522	-17.7255	1.75021	161.909	352.054	578.267	390.798	390.798	390.798	-4.87412	-70.8205	2.35492	53.5581	344.214	200.297	185.567	185.567	185.567	-70.9642	4.45074	2.44065	46.5757	3.68126	-4.51586	-0.0533995	-0.317407	3.53147	342.15	-35.6836	1.13318	0	0	0.662353
905	0	16.4001	0	0	16.916	2.41119	-13.9866	-0.161321	-0.0141286	-0.079191	-7.26322	2.32965e-16	-3.41392	0	0	1.16941e-05	-2.49299	-16.2757	1.51403	151.725	352.515	574.396	390.353	390.353	390.353	-4.82867	-69.8246	2.54224	36.2764	344.494	199.686	185.567	185.567	185.567	-69.9671	4.55709	2.34797	45.4683	3.51361	-4.11159	0.0316922	-0.269668	3.58901	313.678	-31.9172	-2.85889	0	0	0.798958
906	0	16.2907	0	0	16.8076	2.41769	-14.0479	-0.166166	-0.0139808	-0.0842457	-7.51156	-2.09668e-15	-4.05949	0	0	-0.00404613	-2.19649	-14.6444	0.806831	140.475	352.973	571.29	390.26	390.26	390.26	-4.75447	-68.7018	2.62514	18.851	344.778	199.203	185.567	185.567	185.567	-68.8412	4.56786	2.29575	44.0518	3.32653	-3.22603	0.173322	-0.190618	3.59606	248.807	-18.0898	-7.16051	0	0	0.791963
907	0	15.9091	0	0	16.4159	2.4215	-14.0839	-0.169052	-0.0139715	-0.0817369	-7.56572	2.79558e-15	-4.51225	0	0	-0.00770084	-1.86694	-12.8595	-0.234397	128.363	353.428	569.039	390.535	390.535	390.535	-4.67004	-67.4488	2.59599	1.28284	345.056	198.878	185.567	185.567	185.567	-67.5845	4.48537	2.29998	42.358	3.12877	-2.00602	0.354262	-0.0981604	3.54291	154.496	-0.865628	-10.1601	0	0	0.588877
908	0	15.2719	0	0	15.7562	2.41979	-14.0677	-0.168103	-0.0135266	-0.0719219	-7.18518	1.63075e-15	-4.54371	0	0	-0.0102136	-1.55521	-10.9606	-1.4139	115.65	353.882	567.719	391.166	391.166	391.166	-4.58977	-66.0651	2.44852	-16.3944	345.321	198.723	185.567	185.567	185.567	-66.1969	4.30969	2.37229	40.4429	2.92968	-0.655083	0.541491	-0.00807176	3.42684	44.097	13.6511	-10.8292	0	0	0.207723
909	0	14.3929	0	0	14.8407	2.40817	-13.9581	-0.163	-0.0117698	-0.0572028	-6.24101	3.26151e-15	-3.97727	0	0	-0.0109707	-1.30125	-8.99348	-2.51737	102.618	354.327	567.374	392.112	392.112	392.112	-4.51897	-64.5493	2.17942	-34.1227	345.569	198.719	185.567	185.567	185.567	-64.6767	4.03749	2.51517	38.3769	2.7404	0.60745	0.699103	0.0694998	3.25657	-65.2175	22.2096	-9.20395	0	0	-0.25807
910	0	13.2787	0	0	13.6755	2.38184	-13.7092	-0.154504	-0.00825163	-0.0407703	-4.70997	2.91206e-15	-2.79887	0	0	-0.00980233	-1.12701	-7.0028	-3.35459	89.5329	354.751	568.007	393.311	393.311	393.311	-4.45318	-62.8959	1.79162	-51.835	345.809	198.816	185.567	185.567	185.567	-63.0176	3.66473	2.71963	36.2337	2.57264	1.58941	0.798741	0.133845	3.04903	-156.98	25.5332	-6.18382	0	0	-0.681644
911	0	11.9254	0	0	12.2581	2.33675	-13.2817	-0.143789	-0.00340672	-0.0257428	-2.65364	1.86372e-15	-1.20173	0	0	-0.00675548	-1.03462	-5.02546	-3.79296	76.6035	355.139	569.576	394.686	394.686	394.686	-4.38203	-61.0934	1.29761	-69.4706	346.058	198.938	185.567	185.567	185.567	-61.2067	3.192	2.96644	34.0807	2.43615	2.15877	0.826655	0.186672	2.82435	-219.104	26.2216	-2.8786	0	0	-0.960444
912	0	10.3174	0	0	10.5771	2.27056	-12.6516	-0.13188	0.00227057	-0.0147137	-0.20256	2.64997e-15	0.530738	0	0	-0.00166746	-1.00936	-3.08595	-3.77594	63.9652	355.497	572.01	396.156	396.156	396.156	-4.29524	-59.1229	0.720805	-86.9879	346.343	198.998	185.567	185.567	185.567	-59.2241	2.62933	3.23067	31.972	2.33547	2.26122	0.782874	0.229792	2.60027	-245.79	27.6186	-0.30685	0	0	-1.0516
913	0	8.4272	0	0	8.61099	2.18326	-11.8156	-0.119802	0.00803619	-0.00941051	2.40394	-2.91206e-15	2.06837	0	0	0.00590083	-1.02592	-1.19504	-3.32589	51.6735	355.85	575.219	397.643	397.643	397.643	-4.18749	-56.9574	0.0942252	-104.375	346.69	198.905	185.567	185.567	185.567	-57.0424	1.99813	3.48678	29.9451	2.26852	1.92187	0.681872	0.25851	2.39176	-238.955	30.9255	1.05523	0	0	-0.977768
914	0	6.21813	0	0	6.33054	2.07709	-10.7919	-0.108899	0.0126418	-0.0111181	4.77323	2.79558e-15	3.07665	0	0	0.0160283	-1.05606	0.648327	-2.533	39.716	356.242	579.108	399.079	399.079	399.079	-4.06105	-54.5644	-0.543441	-121.65	347.126	198.581	185.567	185.567	185.567	-54.6298	1.32954	3.71357	28.0201	2.22699	1.2333	0.54737	0.266637	2.20794	-206.989	35.4733	1.21876	0	0	-0.800908
915	0	3.65106	0	0	3.70316	1.956	-9.61589	-0.100972	0.0147803	-0.0202762	6.35349	-1.86372e-15	3.30864	0	0	0.0270285	-1.07524	2.45285	-1.53295	28.0351	356.719	583.586	400.413	400.413	400.413	-3.92701	-51.9098	-1.15303	-138.864	347.664	197.975	185.567	185.567	185.567	-51.9535	0.660616	3.89868	26.2022	2.1987	0.332786	0.410554	0.24759	2.05347	-163.517	38.8883	0.5557	0	0	-0.5955
916	0	0.694182	0	0	0.701578	1.82476	-8.33197	-0.0985752	0.0136901	-0.0369872	6.45348	1.16482e-15	2.67909	0	0	0.033793	-1.06709	4.22981	-0.477728	16.5607	357.315	588.572	401.616	401.616	401.616	-3.80486	-48.9654	-1.69978	-156.085	348.303	197.08	185.567	185.567	185.567	-48.9873	0.0297348	4.04144	24.4859	2.17021	-0.627097	0.301555	0.200329	1.92958	-123.205	39.1142	-0.540003	0	0	-0.422312
917	0	-2.66402	0	0	-2.68396	1.68813	-6.98627	-0.104697	0.00926077	-0.060045	4.36578	-9.31859e-16	1.26425	0	0	0.027633	-1.02464	5.98812	0.493809	5.24201	358.047	593.991	402.681	402.681	402.681	-3.71987	-45.7187	-2.15635	-173.38	349.024	195.948	185.567	185.567	185.567	-45.7203	-0.527831	4.15311	22.86	2.12904	-1.50778	0.246155	0.12783	1.83269	-100.024	34.1599	-1.58177	0	0	-0.324239
918	0	-6.40094	0	0	-6.432	1.55033	-5.62107	-0.121647	0.00194492	-0.0877944	-0.414975	9.31859e-16	-0.729711	0	0	-0.00105138	-0.949035	7.73066	1.27923	-5.92536	358.907	599.765	403.621	403.621	403.621	-3.698	-42.1835	-2.50374	-190.786	349.79	194.703	185.567	185.567	185.567	-42.1678	-0.983694	4.25356	21.3136	2.06507	-2.20778	0.259965	0.0367593	1.75753	-103.596	22.6842	-2.16248	0	0	-0.321096
919	0	-10.4485	0	0	-10.4779	1.41472	-4.27128	-0.149474	-0.00811546	-0.117475	-7.93953	3.9604e-15	-3.06699	0	0	-0.0570989	-0.846289	9.45201	1.82595	-16.8854	359.87	605.805	404.466	404.466	404.466	-3.76074	-38.4099	-2.73182	-208.278	350.551	193.535	185.567	185.567	185.567	-38.3802	-1.31946	4.36701	19.8401	1.97119	-2.67595	0.347883	-0.0650479	1.69401	-138.764	3.3918	-1.87602	0	0	-0.414388
920	0	-14.6884	0	0	-14.7085	1.28353	-2.96097	-0.184939	-0.0206073	-0.145872	-17.6583	4.42633e-15	-5.45365	0	0	-0.135256	-0.723699	11.1377	2.13399	-27.5191	360.901	612.005	405.256	405.256	405.256	-3.92287	-34.487	-2.83997	-225.739	351.245	192.68	185.567	185.567	185.567	-34.4468	-1.52854	4.51914	18.4401	1.84362	-2.9139	0.502477	-0.169705	1.62914	-204.271	-24.406	-0.48117	0	0	-0.58508
921	0	-18.9579	0	0	-18.9665	1.15775	-1.7017	-0.22287	-0.0333158	-0.16969	-28.5732	2.32965e-15	-7.39519	0	0	-0.219995	-0.58682	12.7647	2.24869	-37.6543	361.953	618.23	406.034	406.034	406.034	-4.19238	-30.538	-2.83697	-242.963	351.803	192.378	185.567	185.567	185.567	-30.4908	-1.61635	4.7346	17.1226	1.68239	-2.96858	0.705326	-0.269121	1.5492	-293.168	-59.0523	1.84495	0	0	-0.794197
922	0	-23.0625	0	0	-23.0635	1.03765	-0.497718	-0.257082	-0.0422912	-0.186597	-39.3944	-6.87246e-15	-8.25765	0	0	-0.289242	-0.437984	14.3038	2.24566	-47.0847	362.978	624.321	406.838	406.838	406.838	-4.56763	-26.7088	-2.73945	-259.667	352.163	192.824	185.567	185.567	185.567	-26.6576	-1.59909	5.0306	15.9038	1.49134	-2.91679	0.93004	-0.353561	1.44493	-393.671	-96.0752	4.63155	0	0	-0.986978
923	0	-26.7971	0	0	-26.799	0.923948	0.642526	-0.282292	-0.0450467	-0.195458	-48.8161	3.61095e-15	-7.63985	0	0	-0.321931	-0.276916	15.7225	2.21094	-55.5948	363.919	630.094	407.698	407.698	407.698	-5.03147	-23.1511	-2.5706	-275.539	352.296	194.136	185.567	185.567	185.567	-23.0987	-1.50203	5.40757	14.8043	1.27847	-2.845	1.14663	-0.417177	1.31187	-491.275	-131.036	7.50468	0	0	-1.10768
924	0	-29.9678	0	0	-29.9823	0.818678	1.69778	-0.295503	-0.0412651	-0.197116	-55.7453	-8.38673e-15	-5.50371	0	0	-0.306148	-0.102962	16.989	2.22056	-62.986	364.723	635.355	408.629	408.629	408.629	-5.54945	-20.006	-2.36081	-290.283	352.217	196.335	185.567	185.567	185.567	-19.9551	-1.35784	5.84501	13.8455	1.05488	-2.82868	1.3275	-0.454653	1.15422	-571.786	-159.675	10.1859	0	0	-1.11833
925	0	-32.4136	0	0	-32.452	0.725453	2.63136	-0.295302	-0.0318795	-0.193548	-59.3326	0	-2.13056	0	0	-0.243293	0.0817089	18.0762	2.32368	-69.0998	365.339	639.915	409.633	409.633	409.633	-6.07396	-17.3893	-2.14866	-303.667	351.989	199.365	185.567	185.567	185.567	-17.3412	-1.20501	6.30441	13.044	0.834044	-2.91518	1.45236	-0.46281	0.982328	-624.327	-178.09	12.3326	0	0	-1.01307
926	0	-34.0258	0	0	-34.0938	0.649184	3.3941	-0.28222	-0.0184685	-0.18715	-59.1198	2.79558e-15	1.93886	0	0	-0.14851	0.269288	18.9652	2.53283	-73.8332	365.725	643.602	410.701	410.701	410.701	-6.55151	-15.3774	-1.97916	-315.551	351.708	203.117	185.567	185.567	185.567	-15.3317	-1.08551	6.73688	12.4077	0.630368	-3.11397	1.51466	-0.440045	0.808957	-645.024	-182.957	13.5166	0	0	-0.822076
927	0	-34.7626	0	0	-34.8565	0.595417	3.93111	-0.258819	-0.00299413	-0.179595	-55.1625	0	6.00649	0	0	-0.0459128	0.445594	19.6475	2.82357	-77.1446	365.857	646.276	411.817	411.817	411.817	-6.93047	-13.9963	-1.89682	-325.909	351.489	207.458	185.567	185.567	185.567	-13.9501	-1.0399	7.09203	11.9324	0.457455	-3.39672	1.52064	-0.388282	0.647635	-637.502	-172.644	13.3445	0	0	-0.597392
928	0	-34.6551	0	0	-34.7614	0.569339	4.19132	-0.229769	0.0125186	-0.171275	-48.1122	1.86372e-15	9.39293	0	0	0.0399943	0.591855	20.1244	3.14325	-79.0493	365.727	647.84	412.958	412.958	412.958	-7.16797	-13.2142	-1.93454	-334.823	351.444	212.266	185.567	185.567	185.567	-13.1623	-1.09933	7.32639	11.6021	0.326547	-3.7067	1.48826	-0.313677	0.508013	-612.091	-147.7	11.5719	0	0	-0.390951
929	0	-33.8018	0	0	-33.9022	0.574609	4.13875	-0.201016	0.0263128	-0.161152	-39.1315	6.52302e-15	11.6349	0	0	0.0933681	0.688987	20.4062	3.42561	-79.6072	365.348	648.238	414.096	414.096	414.096	-7.23527	-12.9436	-2.1028	-342.46	351.672	217.436	185.567	185.567	185.567	-12.8796	-1.2771	7.40996	11.3902	0.244398	-3.97424	1.43812	-0.224557	0.396144	-581.709	-110.822	8.24605	0	0	-0.235472
930	0	-32.3535	0	0	-32.432	0.612155	3.76401	-0.178094	0.0372077	-0.147634	-29.636	0	12.6167	0	0	0.11181	0.722373	20.5085	3.60619	-78.9073	364.75	647.452	415.199	415.199	415.199	-7.1215	-13.0526	-2.38422	-349.029	352.239	222.88	185.567	185.567	185.567	-12.9711	-1.56332	7.32978	11.2637	0.211778	-4.1328	1.38722	-0.130103	0.315383	-557.588	-65.8671	3.67093	0	0	-0.139657
931	0	-30.4895	0	0	-30.5387	0.679376	3.09229	-0.165232	0.0450259	-0.129984	-21.0389	-1.86372e-15	12.5964	0	0	0.104882	0.685865	20.4498	3.63494	-77.0533	363.985	645.498	416.233	416.233	416.233	-6.83473	-13.3857	-2.73764	-354.737	353.174	228.512	185.567	185.567	185.567	-13.2847	-1.92675	7.09001	11.1871	0.221833	-4.13211	1.34454	-0.0394606	0.267004	-546.476	-17.233	-1.60062	0	0	-0.0951133
932	0	-28.3925	0	0	-28.415	0.770217	2.18323	-0.164832	0.0508107	-0.108772	-14.5129	2.79558e-15	12.1002	0	0	0.0878751	0.583853	20.2478	3.48375	-74.1507	363.118	642.418	417.155	417.155	417.155	-6.39831	-13.7888	-3.10983	-359.744	354.479	234.247	185.567	185.567	185.567	-13.6703	-2.32329	6.70763	11.1275	0.259492	-3.94563	1.31271	0.0396852	0.254378	-550.64	31.3511	-6.93593	0	0	-0.0860294
933	0	-26.2244	0	0	-26.2298	0.87632	1.12006	-0.177119	0.0560559	-0.0862086	-10.7995	-2.32965e-15	11.6826	0	0	0.0742126	0.431092	19.9182	3.1487	-70.2976	362.222	638.275	417.923	417.923	417.923	-5.84189	-14.1317	-3.44921	-364.134	356.136	239.993	185.567	185.567	185.567	-14.0014	-2.70725	6.20411	11.0582	0.301614	-3.57219	1.28676	0.102504	0.280941	-567.331	77.2846	-11.7593	0	0	-0.0946396
934	0	-24.1097	0	0	-24.1097	0.988928	-0.00911748	-0.200004	0.0620593	-0.0652906	-10.1009	-4.6593e-16	11.7297	0	0	0.0705385	0.250534	19.4731	2.64715	-65.5782	361.378	633.153	418.487	418.487	418.487	-5.19064	-14.3235	-3.71624	-367.899	358.126	245.664	185.567	185.567	185.567	-14.1896	-3.04116	5.59659	10.9629	0.318271	-3.03227	1.25769	0.145775	0.350373	-590.45	118.737	-15.6762	0	0	-0.101849
935	0	-22.1264	0	0	-22.131	1.10086	-1.13153	-0.229711	0.0689222	-0.048984	-12.13	3.72744e-15	12.2983	0	0	0.0765552	0.0700845	18.9207	2.01138	-60.0607	360.66	627.153	418.8	418.8	418.8	-4.45717	-14.3193	-3.8883	-370.947	360.444	251.197	185.567	185.567	185.567	-14.1909	-3.30136	4.89191	10.8379	0.274665	-2.36048	1.21259	0.17003	0.466438	-611.704	154.434	-18.4749	0	0	-0.0859189
936	0	-20.3064	0	0	-20.3221	1.20795	-2.20456	-0.262308	0.0755944	-0.0384022	-16.3114	-3.26151e-15	13.1383	0	0	0.0885772	-0.0813539	18.2652	1.27955	-53.7988	360.134	620.394	418.821	418.821	418.821	-3.63981	-14.1167	-3.95981	-373.123	363.099	256.554	185.567	185.567	185.567	-14.0029	-3.47926	4.08625	10.6947	0.134476	-1.59538	1.14299	0.177517	0.63005	-625.497	182.707	-20.0351	0	0	-0.0254545
937	0	-18.6427	0	0	-18.6732	1.30949	-3.22058	-0.294834	0.079767	-0.032941	-21.9738	-4.6593e-16	13.7697	0	0	0.103036	-0.177338	17.507	0.487439	-46.8342	359.85	613.012	418.518	418.518	418.518	-2.72671	-13.7487	-3.93869	-374.238	366.111	261.729	185.567	185.567	185.567	-13.6577	-3.57884	3.1691	10.5603	-0.136481	-0.770187	1.04808	0.171905	0.843688	-630.431	200.936	-20.0837	0	0	0.0938125
938	0	-17.1	0	0	-17.1475	1.40765	-4.20083	-0.325526	0.0785795	-0.0300299	-28.4653	6.98895e-15	13.6493	0	0	0.118063	-0.196325	16.6427	-0.336439	-39.1983	359.846	605.163	417.878	417.878	417.878	-1.70403	-13.2731	-3.84142	-374.087	369.491	266.735	185.567	185.567	185.567	-13.2118	-3.6122	2.13055	10.477	-0.565591	0.0928103	0.93529	0.159231	1.10198	-629.898	206.709	-18.2381	0	0	0.273714
939	0	-15.6253	0	0	-15.691	1.50597	-5.18019	-0.352651	0.0704237	-0.0267883	-35.1094	3.72744e-15	12.4376	0	0	0.13304	-0.123133	15.6653	-1.17076	-30.9124	360.139	597.019	416.912	416.912	416.912	-0.566064	-12.7639	-3.68718	-372.466	373.22	271.589	185.567	185.567	185.567	-12.738	-3.59427	0.969901	10.5008	-1.16855	0.982573	0.818103	0.149051	1.39976	-629.218	199.457	-14.2677	0	0	0.507425
940	0	-14.1595	0	0	-14.2444	1.60789	-6.19219	-0.373114	0.056973	-0.0198862	-41.1306	8.15377e-15	10.232	0	0	0.147511	0.0505702	14.5639	-1.9956	-21.985	360.735	588.769	415.657	415.657	415.657	0.679005	-12.3025	-3.49284	-369.188	377.241	276.297	185.567	185.567	185.567	-12.3157	-3.53872	-0.299933	10.6979	-1.94409	1.89345	0.713789	0.15271	1.72171	-633.993	181.852	-8.71816	0	0	0.792431
941	0	-12.6504	0	0	-12.7543	1.71576	-7.25907	-0.385082	0.039282	-0.00812721	-45.9647	4.19337e-15	7.18052	0	0	0.160314	0.326241	13.3242	-2.78322	-12.408	361.623	580.61	414.174	414.174	414.174	2.01125	-11.9666	-3.26896	-364.094	381.469	280.832	185.567	185.567	185.567	-12.0211	-3.45553	-1.6554	11.14	-2.87016	2.81508	0.63719	0.178873	2.05631	-646.359	156.736	-2.02465	0	0	1.13272
942	0	-11.0611	0	0	-11.1822	1.83029	-8.38629	-0.387047	0.0197623	0.00874443	-49.2109	-3.26151e-15	3.6371	0	0	0.169703	0.698285	11.9292	-3.48999	-2.15533	362.779	572.749	412.547	412.547	412.547	3.40159	-11.8236	-3.01864	-357.075	385.797	285.133	185.567	185.567	185.567	-11.9195	-3.35035	-3.0652	11.8961	-3.90146	3.723	0.59876	0.229428	2.38675	-665.227	127.641	4.96825	0	0	1.53873
943	0	-9.37587	0	0	-9.50919	1.95048	-9.56213	-0.379053	0.000136279	0.029032	-50.7662	0	-0.0718597	0	0	0.173992	1.15356	10.3616	-4.05373	8.81357	364.167	565.4	410.873	410.873	410.873	4.81606	-11.9262	-2.73864	-348.077	390.113	289.105	185.567	185.567	185.567	-12.0621	-3.22531	-4.49472	13.0229	-4.97166	4.57352	0.602659	0.299325	2.70018	-686.07	97.3543	11.5566	0	0	2.01064
944	0	-7.59948	0	0	-7.73635	2.07394	-10.7614	-0.362198	-0.0182399	0.0507838	-50.7556	-8.38673e-15	-3.64251	0	0	0.172332	1.67099	8.6062	-4.39793	20.5437	365.742	558.776	409.25	409.25	409.25	6.21914	-12.3121	-2.42221	-337.096	394.318	292.631	185.567	185.567	185.567	-12.4851	-3.0809	-5.90892	14.5541	-6.00046	5.30452	0.645943	0.377193	2.98398	-703.365	68.1399	17.1058	0	0	2.52635
945	0	-5.75365	0	0	-5.88155	2.19726	-11.9499	-0.338348	-0.0342404	0.0715535	-49.4461	7.45487e-15	-6.7833	0	0	0.165143	2.22201	6.65353	-4.44197	33.0696	367.455	553.095	407.764	407.764	407.764	7.57558	-13.0069	-2.06206	-324.181	398.323	295.585	185.567	185.567	185.567	-13.2127	-2.91756	-7.27395	16.4916	-6.90573	5.84195	0.721963	0.446184	3.22876	-712.35	41.3435	21.2939	0	0	3.03748
946	0	-3.87158	0	0	-3.97502	2.31652	-13.0894	-0.309628	-0.0466612	0.0896563	-47.1438	-3.72744e-15	-9.20625	0	0	0.153839	2.77246	4.50291	-4.11177	46.4017	369.256	548.569	406.483	406.483	406.483	8.85289	-14.026	-1.65245	-309.412	402.065	297.85	185.567	185.567	185.567	-14.2597	-2.73672	-8.55951	18.8012	-7.61819	6.10725	0.81835	0.49442	3.42539	-709.95	19.6065	23.8432	0	0	3.48341
947	0	-1.99215	0	0	-2.05445	2.42773	-14.1426	-0.278111	-0.054478	0.103534	-44.1242	-3.72744e-15	-10.6724	0	0	0.140074	3.28533	2.16359	-3.3481	60.5146	371.107	545.4	405.448	405.448	405.448	10.0247	-15.3774	-1.19004	-292.899	405.505	299.325	185.567	185.567	185.567	-15.6337	-2.5409	-9.74194	21.4185	-8.09261	6.02477	0.91553	0.515829	3.56717	-692.964	6.02884	24.7164	0	0	3.79251
948	0	-0.155192	0	0	-0.160721	2.52733	-15.0776	-0.246102	-0.0574846	0.111915	-40.6463	-1.86372e-15	-11.0736	0	0	0.125187	3.72368	-0.345059	-2.11464	75.3381	372.982	543.768	404.667	404.667	404.667	11.0743	-17.0624	-0.674078	-274.763	408.632	299.94	185.567	185.567	185.567	-17.3364	-2.33369	-10.8076	24.2595	-8.31243	5.53072	0.984142	0.512685	3.65034	-656.562	3.8184	24.155	0	0	3.88389
949	0	1.60194	0	0	1.66545	2.61259	-15.8714	-0.215725	-0.0562234	0.114548	-36.9298	3.72744e-15	-10.4388	0	0	0.109939	4.0535	-2.99367	-0.409213	90.7436	374.872	543.822	404.115	404.115	404.115	11.9961	-19.0754	-0.105914	-255.136	411.46	299.662	185.567	185.567	185.567	-19.3632	-2.11943	-11.754	27.2348	-8.2872	4.58688	0.992963	0.489067	3.6697	-595.538	14.1823	22.682	0	0	3.68584
950	0	3.24638	0	0	3.38613	2.68157	-16.5092	-0.188658	-0.0514949	0.111951	-33.1668	1.86372e-15	-8.88637	0	0	0.094689	4.24747	-5.74269	1.72354	106.532	376.786	545.663	403.741	403.741	403.741	12.7947	-21.4041	0.511415	-234.153	414.027	298.497	185.567	185.567	185.567	-21.7029	-1.90304	-12.5895	30.2604	-8.04616	3.19623	0.918234	0.450628	3.62291	-505.803	35.8051	20.8474	0	0	3.16374
951	0	4.75028	0	0	4.9674	2.73304	-16.9823	-0.166174	-0.0438986	0.105553	-29.5565	1.86372e-15	-6.58438	0	0	0.0796783	4.28986	-8.54245	4.1831	122.428	378.736	549.32	403.478	403.478	403.478	13.4837	-24.0276	1.17299	-211.944	416.379	296.484	185.567	185.567	185.567	-24.3366	-1.69068	-13.3303	33.2651	-7.63015	1.4155	0.754223	0.397877	3.51	-387.216	63.3936	19.1469	0	0	2.35288
952	0	6.09066	0	0	6.37993	2.76621	-17.2859	-0.150123	-0.0340285	0.0968503	-26.3958	9.31859e-16	-3.77902	0	0	0.0653135	4.18192	-11.3342	6.81333	138.089	380.723	554.737	403.257	403.257	403.257	14.0849	-26.9173	1.87117	-188.635	418.577	293.69	185.567	185.567	185.567	-27.2377	-1.49151	-13.9999	36.1914	-7.08501	-0.640568	0.51759	0.329863	3.33556	-245.62	89.4249	17.6767	0	0	1.36808
953	0	7.25039	0	0	7.60091	2.78085	-17.4196	-0.143186	-0.0221123	0.0864251	-24.0671	-2.79558e-15	-0.767545	0	0	0.0521164	3.94564	-14.0532	9.41563	153.132	382.723	561.758	403.02	403.021	403.02	14.6268	-30.0383	2.59534	-164.337	420.688	290.207	185.567	185.567	185.567	-30.3747	-1.31911	-14.6266	38.9924	-6.45653	-2.80724	0.243836	0.246279	3.11109	-92.5216	106.576	15.769	0	0	0.372436
954	0	8.22198	0	0	8.61876	2.77768	-17.3907	-0.147537	-0.009304	0.0742436	-22.8433	-9.31859e-16	1.99302	0	0	0.0403342	3.62386	-16.633	11.7742	167.176	384.676	570.13	402.726	402.726	402.726	15.1434	-33.356	3.33387	-139.138	422.784	286.15	185.567	185.567	185.567	-33.717	-1.19114	-15.241	41.6274	-5.78723	-4.89029	-0.0240239	0.152887	2.8532	56.696	110.63	12.3565	0	0	-0.472216
955	0	9.00947	0	0	9.43592	2.75874	-17.2176	-0.162412	0.00253909	0.0594791	-22.6037	1.39779e-15	3.96119	0	0	0.0299105	3.27526	-19.0122	13.6876	179.887	386.494	579.529	402.353	402.353	402.353	15.667	-36.8415	4.07713	-113.091	424.935	281.663	185.567	185.567	185.567	-37.2404	-1.12621	-15.8703	44.06	-5.11389	-6.69482	-0.247447	0.0602223	2.58372	187.253	101.793	6.62034	0	0	-1.05718
956	0	9.62392	0	0	10.0644	2.72754	-16.9318	-0.185089	0.0109798	0.0423176	-22.9412	1.63075e-15	4.59705	0	0	0.0210111	2.96505	-21.1387	14.9984	191.007	388.086	589.591	401.895	401.895	401.895	16.2201	-40.4701	4.81947	-86.2293	427.19	276.924	185.567	185.567	185.567	-40.9248	-1.13892	-16.5303	46.257	-4.46624	-8.05513	-0.402145	-0.0183212	2.3213	287.461	84.1828	-1.383	0	0	-1.34343
957	0	10.0754	0	0	10.517	2.68863	-16.5743	-0.211106	0.0136568	0.0238844	-23.2573	-3.9604e-15	3.49658	0	0	0.0137702	2.75356	-22.9735	15.6134	200.375	389.377	599.95	401.359	401.359	401.359	16.805	-44.2168	5.55859	-58.582	429.563	272.127	185.567	185.567	185.567	-44.7481	-1.23479	-17.2175	48.1906	-3.86646	-8.85839	-0.476188	-0.0725542	2.08204	350.567	63.3162	-10.4793	0	0	-1.35593
958	0	10.3627	0	0	10.7955	2.64663	-16.1867	-0.235318	0.00903825	0.00655766	-22.9682	-5.59116e-15	0.514557	0	0	0.00803491	2.68555	-24.4917	15.5126	207.921	390.332	610.273	400.759	400.759	400.759	17.3975	-48.0489	6.29163	-30.1856	432.019	267.46	185.567	185.567	185.567	-48.6775	-1.40689	-17.904	49.8399	-3.32929	-9.05835	-0.473813	-0.0996846	1.87025	376.008	43.2321	-18.7398	0	0	-1.16738
959	0	10.466	0	0	10.8819	2.60481	-15.7993	-0.254828	-0.003396	-0.00783128	-21.8666	-4.6593e-15	-4.20816	0	0	0.00369735	2.78283	-25.6827	14.7458	213.662	390.959	620.282	400.111	400.111	400.111	17.9465	-51.9202	7.00922	-1.09243	434.473	263.078	185.567	185.567	185.567	-52.6616	-1.63507	-18.5377	51.1935	-2.86256	-8.67705	-0.404193	-0.10451	1.6897	367.374	25.3946	-24.3432	0	0	-0.870199
960	0	10.3466	0	0	10.7375	2.56398	-15.4196	-0.269654	-0.0224015	-0.019281	-20.1955	1.86372e-15	-10.1862	0	0	0.00105603	3.04173	-26.5491	13.4208	217.688	391.305	629.767	399.44	399.44	399.44	18.3781	-55.7714	7.68912	28.6378	436.794	259.081	185.567	185.567	185.567	-56.63	-1.88848	-19.0456	52.2515	-2.46773	-7.79659	-0.282805	-0.0986371	1.53682	331.839	8.64445	-26.1986	0	0	-0.554851
961	0	9.95627	0	0	10.3125	2.52182	-15.0261	-0.280978	-0.0449081	-0.0306809	-18.4216	-8.38673e-15	-16.6131	0	0	0.000904635	3.43549	-27.1068	11.686	220.149	391.433	638.585	398.769	398.769	398.769	18.6054	-59.5371	8.29129	58.9506	438.818	255.524	185.567	185.567	185.567	-60.5012	-2.13178	-19.3415	53.0257	-2.14144	-6.54344	-0.125504	-0.0925983	1.41402	278.879	-8.56568	-24.2407	0	0	-0.290032
962	0	9.24982	0	0	9.56003	2.47325	-14.5709	-0.290342	-0.0662017	-0.0469401	-17.0573	3.72744e-15	-22.4219	0	0	0.00372642	3.92024	-27.3845	9.71149	221.25	391.407	646.661	398.127	398.127	398.127	18.5427	-63.1542	8.75683	89.7937	440.362	252.438	185.567	185.567	185.567	-64.1934	-2.33362	-19.3366	53.5397	-1.87664	-5.06973	0.0461473	-0.0938038	1.31986	220.23	-27.4314	-19.2585	0	0	-0.110641
963	0	8.19869	0	0	8.45117	2.41168	-13.9913	-0.299066	-0.0809576	-0.0737636	-16.4944	1.86372e-15	-26.4489	0	0	0.00819369	4.44318	-27.422	7.671	221.237	391.277	653.968	397.544	397.544	397.544	18.1222	-66.5701	9.01346	121.095	441.253	249.866	185.567	185.567	185.567	-67.6374	-2.47507	-18.9524	53.8282	-1.66416	-3.53415	0.21263	-0.102754	1.25428	167.634	-47.7625	-12.6394	0	0	-0.0150519
964	0	6.80442	0	0	6.99069	2.33074	-13.2247	-0.307489	-0.084752	-0.116161	-16.835	5.59116e-15	-27.6881	0	0	0.0104842	4.9508	-27.2686	5.72681	220.384	391.07	660.52	397.05	397.05	397.05	17.3093	-69.7494	8.98822	152.723	441.345	247.882	185.567	185.567	185.567	-70.7888	-2.55452	-18.1358	53.9342	-1.49417	-2.08621	0.351335	-0.114837	1.21519	133.552	-68.4635	-5.84351	0	0	0.0227539
965	0	5.10934	0	0	5.22823	2.22593	-12.2249	-0.314187	-0.0753381	-0.176925	-17.7565	-3.72744e-15	-25.5567	0	0	0.00591428	5.39605	-26.9797	4.01767	218.981	390.792	666.351	396.67	396.67	396.67	16.1113	-72.6787	8.62521	184.448	440.544	246.603	185.567	185.567	185.567	-73.6358	-2.58655	-16.8713	53.907	-1.35745	-0.853652	0.441973	-0.122895	1.19645	129.283	-87.6257	-0.228972	0	0	0.0373106
966	0	3.20104	0	0	3.26073	2.09603	-10.9751	-0.315322	-0.0537166	-0.255179	-18.4345	8.38673e-15	-20.1369	0	0	-0.00721437	5.74316	-26.6124	2.65082	217.319	390.438	671.51	396.427	396.427	396.427	14.5799	-75.367	7.90326	215.914	438.827	246.169	185.567	185.567	185.567	-76.1989	-2.59463	-15.1903	53.7986	-1.24704	0.0657158	0.468709	-0.120685	1.18761	163.147	-103.337	3.35996	0	0	0.0529157
967	0	1.20514	0	0	1.22187	1.94364	-9.49538	-0.304614	-0.0250679	-0.346355	-17.597	-3.72744e-15	-12.3366	0	0	-0.0242952	5.96955	-26.2217	1.69873	215.673	389.998	676.046	396.33	396.331	396.331	12.8036	-77.8388	6.84759	246.638	436.255	246.706	185.567	185.567	185.567	-78.5209	-2.60055	-13.1724	53.6605	-1.15859	0.606688	0.422905	-0.10525	1.17384	239.244	-114.198	4.72712	0	0	0.0715369
968	0	-0.737038	0	0	-0.743985	1.77478	-7.84074	-0.274496	0.00250294	-0.443297	-13.7988	4.07688e-15	-3.70994	0	0	-0.0358812	6.0654	-25.8563	1.19858	214.294	389.472	680.007	396.382	396.382	396.382	10.8936	-80.1197	5.52999	276.039	432.966	248.259	185.567	185.567	185.567	-80.6463	-2.61487	-10.937	53.54	-1.0907	0.736799	0.300067	-0.0797006	1.13581	358.075	-120.418	4.22445	0	0	0.0727101
969	0	-2.50319	0	0	-2.51742	1.59754	-6.08964	-0.218752	0.0205756	-0.537919	-5.93918	-1.63075e-15	3.98014	0	0	-0.0338485	6.03185	-25.5556	1.15284	213.387	388.872	683.432	396.571	396.571	396.571	8.9639	-82.2148	4.05707	303.492	429.148	250.731	185.567	185.567	185.567	-82.5959	-2.63247	-8.62453	53.4765	-1.04443	0.455578	0.104076	-0.0507864	1.05785	515.546	-122.96	2.22725	0	0	0.0231971
970	0	-4.02567	0	0	-4.03718	1.42023	-4.32628	-0.136396	0.0232836	-0.623209	6.08803	1.63075e-15	9.29841	0	0	-0.0166312	5.8787	-25.3467	1.53075	213.106	388.218	686.345	396.876	396.876	396.876	7.11173	-84.0891	2.55086	328.389	424.999	253.828	185.567	185.567	185.567	-84.3454	-2.63445	-6.37334	53.4977	-1.02242	-0.206688	-0.157806	-0.0257996	0.930661	704.46	-122.542	-1.14385	0	0	-0.106761
971	0	-5.3104	0	0	-5.31599	1.24965	-2.62201	-0.034235	0.00947467	-0.694527	20.9876	0	11.5876	0	0	0.0118089	5.62205	-25.2432	2.26999	213.538	387.539	688.747	397.274	397.274	397.274	5.40151	-85.6604	1.12729	350.195	420.676	257.056	185.567	185.567	185.567	-85.817	-2.59457	-4.29636	53.6163	-1.02754	-1.19003	-0.473726	-0.00932165	0.761816	914.347	-118.874	-5.89263	0	0	-0.324994
972	0	-6.42946	0	0	-6.43048	1.09014	-1.02402	0.0738627	-0.0170754	-0.750067	36.192	-9.31859e-16	11.1027	0	0	0.0466715	5.28277	-25.2439	3.27842	214.697	386.861	690.615	397.735	397.735	397.735	3.85876	-86.8103	-0.12096	368.485	416.269	259.777	185.567	185.567	185.567	-86.8931	-2.48689	-2.46598	53.8278	-1.06098	-2.40598	-0.830409	0.000731511	0.570434	1132.71	-109.83	-11.9181	0	0	-0.602019
973	0	-7.48803	0	0	-7.48828	0.943637	0.44509	0.171192	-0.0489659	-0.790205	48.5514	2.38789e-15	8.83757	0	0	0.0831697	4.88525	-25.334	4.43745	216.521	386.197	691.891	398.233	398.233	398.233	2.47423	-87.4146	-1.13483	382.948	411.791	261.319	185.567	185.567	185.567	-87.4474	-2.29191	-0.909252	54.1101	-1.12039	-3.74057	-1.21033	0.00977367	0.384385	1345.33	-93.3829	-18.6797	0	0	-0.866471
974	0	-8.58159	0	0	-8.58574	0.810928	1.77543	0.241886	-0.0764575	-0.815826	55.1109	8.21201e-15	6.23024	0	0	0.111965	4.45642	-25.4868	5.60911	218.875	385.543	692.488	398.744	398.744	398.744	1.21868	-87.3804	-1.89048	393.37	407.202	261.109	185.567	185.567	185.567	-87.3837	-2.00084	0.384766	54.4253	-1.19842	-5.06131	-1.58839	0.028279	0.235246	1535.51	-67.0747	-25.3461	0	0	-1.01729
975	0	-9.75596	0	0	-9.76903	0.693632	2.94972	0.272341	-0.0901038	-0.827125	53.6927	-3.61095e-15	4.7179	0	0	0.118029	4.02446	-25.6675	6.64731	221.572	384.878	692.296	399.25	399.25	399.25	0.0649421	-86.6806	-2.39257	399.612	402.451	258.793	185.567	185.567	185.567	-86.6714	-1.61946	1.447	54.724	-1.28231	-6.22856	-1.93233	0.0641982	0.148434	1684.23	-30.2079	-30.951	0	0	-0.954326
976	0	-10.9781	0	0	-11.0042	0.596223	3.92306	0.253213	-0.0833668	-0.82221	43.4391	-2.27141e-15	5.33722	0	0	0.0905417	3.61682	-25.8377	7.41278	224.387	384.162	691.191	399.734	399.734	399.734	-0.988853	-85.3794	-2.66425	401.606	397.535	254.329	185.567	185.567	185.567	-85.3715	-1.17226	2.30526	54.9514	-1.35518	-7.11032	-2.19926	0.123287	0.144835	1769.38	16.3091	-34.7505	0	0	-0.621843
977	0	-12.123	0	0	-12.163	0.526931	4.61411	0.183528	-0.0554993	-0.797975	25.3476	-5.82412e-16	8.32446	0	0	0.0398895	3.25729	-25.9608	7.79036	227.085	383.358	689.058	400.182	400.182	400.182	-1.90451	-83.6437	-2.73893	399.385	392.54	248.028	185.567	185.567	185.567	-83.6467	-0.704538	2.96499	55.0542	-1.39785	-7.59974	-2.35279	0.200613	0.227931	1773.34	68.2934	-36.5914	0	0	-0.0529689
978	0	-12.9861	0	0	-13.0349	0.496733	4.91485	0.0748137	-0.0123441	-0.751953	2.51854	9.31859e-16	12.9245	0	0	0.00353661	2.96312	-26.0063	7.70349	229.442	382.434	685.809	400.578	400.578	400.578	-2.60806	-81.729	-2.65701	393.135	387.651	240.516	185.567	185.567	185.567	-81.7467	-0.277513	3.40401	54.9888	-1.39247	-7.62879	-2.37115	0.286348	0.389474	1689.4	120.377	-37.2224	0	0	0.621354
979	0	-13.3277	0	0	-13.3739	0.516526	4.71776	-0.0500345	0.0362411	-0.684508	-20.4214	0	17.6261	0	0	0.0246079	2.74262	-25.9534	7.12281	231.265	381.38	681.402	400.907	400.907	400.907	-3.01631	-79.9318	-2.46202	383.235	383.119	232.606	185.567	185.567	185.567	-79.9612	0.0474476	3.58496	54.7279	-1.32495	-7.1765	-2.25457	0.36858	0.607435	1525.65	168.497	-38.2719	0	0	1.21548
980	0	-12.9406	0	0	-12.972	0.593547	3.94977	-0.164704	0.0793379	-0.597767	-38.7832	3.26151e-15	20.6803	0	0	0.113858	2.5937	-25.7935	6.07024	232.406	380.211	675.859	401.149	401.149	401.149	-3.07631	-78.5173	-2.19031	370.225	379.189	225.103	185.567	185.567	185.567	-78.5502	0.232699	3.47989	54.2659	-1.18685	-6.27247	-2.01631	0.436453	0.860025	1298.69	209.952	-41.3233	0	0	1.56156
981	0	-11.7166	0	0	-11.7289	0.728204	2.60383	-0.24906	0.107829	-0.493941	-49.3883	-5.59116e-15	20.8091	0	0	0.231869	2.503	-25.5311	4.62131	232.776	378.962	669.274	401.285	401.284	401.284	-2.79951	-77.6496	-1.85836	354.726	376.029	218.625	185.567	185.567	185.567	-77.6776	0.28518	3.09569	53.6232	-0.976223	-4.99877	-1.67064	0.480121	1.12639	1024.94	242.139	-46.6943	0	0	1.56241
982	0	-9.68413	0	0	-9.68499	0.912252	0.75981	-0.296268	0.118019	-0.374993	-51.5991	4.6593e-16	17.8897	0	0	0.316671	2.44569	-25.1852	2.90878	232.355	377.687	661.816	401.293	401.293	401.293	-2.27344	-77.3564	-1.46016	337.364	373.68	213.495	185.567	185.567	185.567	-77.3752	0.260464	2.48774	52.8473	-0.697057	-3.49334	-1.22771	0.493246	1.39551	715.829	263.225	-52.9422	0	0	1.21257
983	0	-6.99607	0	0	-6.99823	1.12926	-1.41619	-0.312809	0.113953	-0.247139	-47.2242	-6.52302e-15	13.1376	0	0	0.332925	2.38613	-24.7887	1.12432	231.203	376.439	653.729	401.157	401.157	401.157	-1.63966	-77.5467	-0.979529	318.728	372.06	209.748	185.567	185.567	185.567	-77.5569	0.243692	1.7506	52.0114	-0.358331	-1.9514	-0.709572	0.477451	1.66337	386.729	274.508	-57.8816	0	0	0.618565
984	0	-3.87497	0	0	-3.8831	1.35793	-3.70459	-0.305724	0.102255	-0.122968	-38.7682	2.32965e-15	8.18075	0	0	0.2868	2.2814	-24.3845	-0.491356	229.455	375.259	645.307	400.865	400.865	400.865	-1.0433	-78.0658	-0.407052	299.371	371.026	207.213	185.567	185.567	185.567	-78.0708	0.315142	0.986132	51.2068	0.0271529	-0.615356	-0.168241	0.440901	1.93051	68.5173	277.657	-59.7162	0	0	-0.00179162
985	0	-0.556418	0	0	-0.559377	1.57672	-5.88314	-0.28095	0.0848426	-0.0177877	-28.5943	-2.32965e-16	3.87498	0	0	0.206713	2.08876	-24.0184	-1.67974	227.289	374.168	636.87	400.412	400.412	400.412	-0.584789	-78.7461	0.247039	279.79	370.434	205.616	185.567	185.567	185.567	-78.748	0.518754	0.272638	50.5306	0.443353	0.256861	0.319872	0.389916	2.19485	-196.61	270.606	-57.3088	0	0	-0.409305
986	0	2.7464	0	0	2.77186	1.76767	-7.77068	-0.248679	0.0651013	0.0565989	-18.948	3.49447e-15	0.704021	0	0	0.125877	1.77709	-23.7264	-2.2178	224.876	373.179	628.722	399.807	399.807	399.807	-0.302637	-79.4346	0.946385	260.387	370.165	204.646	185.567	185.567	185.567	-79.4339	0.849325	-0.342871	50.0674	0.869423	0.446429	0.68003	0.336464	2.45691	-370.644	255.286	-51.3028	0	0	-0.492013
987	0	5.86401	0	0	5.94174	1.91965	-9.26122	-0.218191	0.0470104	0.0949228	-11.3162	-9.31859e-16	-1.1891	0	0	0.0652392	1.33869	-23.5231	-1.98005	222.32	372.318	621.115	399.069	399.069	399.069	-0.1816	-80.0116	1.63807	241.43	370.13	204.024	185.567	185.567	185.567	-80.0073	1.26276	-0.841465	49.8695	1.27827	-0.162716	0.860972	0.288986	2.70942	-430.087	236.372	-43.6882	0	0	-0.334078
988	0	8.67707	0	0	8.82139	2.03027	-10.3382	-0.195139	0.0321759	0.0996701	-6.31561	-1.689e-15	-2.03656	0	0	0.0298242	0.797182	-23.394	-0.986003	219.607	371.633	614.215	398.227	398.227	398.227	-0.176502	-80.397	2.27203	223.044	370.265	203.541	185.567	185.567	185.567	-80.3885	1.70143	-1.225	49.9404	1.63645	-1.53459	0.849693	0.241715	2.93878	-374.501	215.231	-35.9283	0	0	-0.138705
989	0	11.112	0	0	11.3252	2.10505	-11.0623	-0.181339	0.020891	0.0798533	-3.89281	2.73734e-15	-2.15845	0	0	0.0147152	0.207448	-23.2961	0.587802	216.592	371.187	608.09	397.315	397.315	397.315	-0.238777	-80.5491	2.81731	205.217	370.529	203.074	185.567	185.567	185.567	-80.536	2.119	-1.5073	50.2277	1.90896	-3.46872	0.680362	0.180192	3.12642	-229.378	189.573	-28.292	0	0	-0.0598639
990	0	13.1341	0	0	13.41	2.15449	-11.5389	-0.1746	0.0115075	0.0470227	-3.45699	-2.73734e-15	-1.97524	0	0	0.0109429	-0.353992	-23.167	2.43997	213.019	371.024	602.718	396.373	396.373	396.373	-0.331221	-80.4575	3.2672	187.842	370.89	202.572	185.567	185.567	185.567	-80.4403	2.49161	-1.70819	50.6284	2.06852	-5.635	0.417708	0.0937759	3.25799	-36.4785	155.298	-20.1214	0	0	-0.0925467
991	0	14.7386	0	0	15.0688	2.19004	-11.8806	-0.171531	0.00298049	0.0116505	-4.25167	-4.42633e-15	-1.77277	0	0	0.0111026	-0.805667	-22.9374	4.21053	208.578	371.131	598.011	395.439	395.439	395.439	-0.430167	-80.1354	3.632	170.761	371.318	202.04	185.567	185.567	185.567	-80.1146	2.81381	-1.84873	51.0072	2.10412	-7.6458	0.139509	-0.0105507	3.33171	158.241	112.562	-11.3321	0	0	-0.115044
992	0	15.9429	0	0	16.32	2.22108	-12.1784	-0.169827	-0.00533393	-0.0195054	-5.63795	1.689e-15	-1.72792	0	0	0.0110011	-1.07974	-22.542	5.55978	202.971	371.445	593.851	394.557	394.557	394.557	-0.520276	-79.61	3.92785	153.817	371.786	201.509	185.567	185.567	185.567	-79.5863	3.08805	-1.94853	51.2218	2.02312	-9.14121	-0.0891953	-0.112357	3.35713	318.078	66.7333	-2.77304	0	0	-0.010319
993	0	16.7783	0	0	17.1975	2.25357	-12.4892	-0.168092	-0.0127028	-0.0435523	-7.11875	5.24171e-16	-1.82496	0	0	0.00904081	-1.13679	-21.9277	6.23489	195.972	371.872	590.139	393.777	393.777	393.776	-0.590582	-78.9154	4.16882	136.874	372.263	201.018	185.567	185.567	185.567	-78.8891	3.31729	-2.02375	51.1466	1.84482	-9.85933	-0.221969	-0.186451	3.3515	419.927	27.6608	3.91335	0	0	0.248956
994	0	17.2825	0	0	17.7402	2.29019	-12.8388	-0.166329	-0.0190271	-0.0596269	-8.42471	1.16482e-16	-2.0512	0	0	0.00526523	-0.973792	-21.0582	6.11267	187.459	372.33	586.819	393.146	393.146	393.146	-0.63357	-78.0845	4.36454	119.836	372.719	200.607	185.567	185.567	185.567	-78.0558	3.50321	-2.08613	50.6895	1.59009	-9.6792	-0.232927	-0.220205	3.32845	453.137	2.43267	7.84071	0	0	0.588201
995	0	17.4937	0	0	17.9865	2.33098	-13.227	-0.164121	-0.0238393	-0.0671037	-9.35568	-2.91206e-15	-2.31573	0	0	0.000404845	-0.62484	-19.9182	5.2178	177.439	372.778	583.896	392.712	392.712	392.712	-0.646182	-77.145	4.52022	102.644	373.128	200.303	185.567	185.567	185.567	-77.1141	3.64702	-2.14201	49.8025	1.27357	-8.63733	-0.114671	-0.216406	3.29282	416.213	-7.45191	9.1833	0	0	0.857262
996	0	17.4475	0	0	17.9702	2.37357	-13.6309	-0.160732	-0.026918	-0.0655134	-9.78118	4.30985e-15	-2.52608	0	0	-0.00452402	-0.154458	-18.5182	3.71759	166.052	373.211	581.442	392.515	392.515	392.515	-0.627679	-76.1165	4.63657	85.2797	373.469	200.12	185.567	185.567	185.567	-76.0835	3.74818	-2.19359	48.4868	0.902211	-6.91988	0.111795	-0.191462	3.2377	317.807	-7.33147	9.30763	0	0	0.890345
997	0	17.1752	0	0	17.7186	2.41325	-14.0061	-0.156244	-0.0282661	-0.055398	-9.71251	2.6791e-15	-2.60634	0	0	-0.00858786	0.35669	-16.8951	1.88906	153.56	373.634	579.568	392.579	392.579	392.579	-0.575127	-75.01	4.70839	67.765	373.728	200.054	185.567	185.567	185.567	-74.9749	3.80075	-2.24143	46.7907	0.48015	-4.82714	0.397752	-0.161031	3.15434	176.622	-4.66741	9.73087	0	0	0.596889
998	0	16.7033	0	0	17.2529	2.44321	-14.2885	-0.151543	-0.0281636	-0.0392823	-9.25193	-3.84392e-15	-2.52408	0	0	-0.0113002	0.830823	-15.1078	0.0610113	140.313	374.034	578.392	392.914	392.914	392.914	-0.480418	-73.8294	4.72438	50.1564	373.905	200.08	185.567	185.567	185.567	-73.7926	3.79139	-2.28674	44.7994	0.0158511	-2.71233	0.678342	-0.130193	3.03841	19.3506	-4.17057	11.0131	0	0	0.0349347
999	0	16.0527	0	0	16.5884	2.45539	-14.4031	-0.147944	-0.0265385	-0.0211337	-8.52288	3.9604e-15	-2.24694	0	0	-0.0126937	1.21081	-13.227	-1.45435	126.679	374.375	578.004	393.512	393.512	393.512	-0.332614	-72.5735	4.6701	32.5349	374.005	200.163	185.567	185.567	185.567	-72.5354	3.70284	-2.33173	42.6191	-0.474498	-0.909728	0.897485	-0.0891012	2.89589	-126.352	-4.52137	12.2869	0	0	-0.608205
1000	0	15.2374	0	0	15.7354	2.44204	-14.2774	-0.145811	-0.0222251	-0.0050892	-7.53795	-9.90101e-16	-1.67303	0	0	-0.0131357	1.47048	-11.3207	-2.41825	112.991	374.61	578.442	394.343	394.343	394.343	-0.124403	-71.2367	4.53439	14.9893	374.043	200.261	185.567	185.567	185.567	-71.198	3.52224	-2.37865	40.3583	-0.969115	0.325171	1.02176	-0.0227236	2.7388	-237.75	-0.0407711	12.0073	0	0	-1.11743
1001	0	14.2612	0	0	14.6982	2.39761	-13.8583	-0.144634	-0.0146587	0.00542249	-6.2385	4.16425e-15	-0.785758	0	0	-0.0131208	1.61514	-9.44395	-2.69741	99.5	374.719	579.69	395.36	395.36	395.36	0.143242	-69.8068	4.31667	-2.40408	374.042	200.332	185.567	185.567	185.567	-69.7685	3.24945	-2.42985	38.1133	-1.44675	0.849332	1.04365	0.075245	2.58262	-301.03	14.3512	9.26334	0	0	-1.35753
1002	0	13.1145	0	0	13.4728	2.32012	-13.1237	-0.14324	-0.00424902	0.00872377	-4.55747	3.84392e-15	0.329727	0	0	-0.0127909	1.67419	-7.63133	-2.27105	86.3593	374.727	581.698	396.504	396.504	396.504	0.458307	-68.2633	4.03048	-19.5984	374.032	200.336	185.567	185.567	185.567	-68.2269	2.90133	-2.48694	35.9572	-1.89254	0.639104	0.975198	0.19682	2.43744	-313.287	40.0443	4.23717	0	0	-1.31536
1003	0	11.7741	0	0	12.045	2.21153	-12.0869	-0.14057	0.00756178	0.00471974	-2.52134	4.07688e-15	1.4977	0	0	-0.0116237	1.69004	-5.89635	-1.21904	73.6227	374.706	584.394	397.707	397.707	397.707	0.798757	-66.5773	3.70221	-36.5859	374.051	200.233	185.567	185.567	185.567	-66.5441	2.51048	-2.54996	33.9351	-2.30127	-0.222774	0.843211	0.322943	2.31051	-282.387	73.9018	-2.01808	0	0	-1.07255
1004	0	10.2048	0	0	10.3906	2.07715	-10.7925	-0.136492	0.0188135	-0.00487651	-0.323692	1.28131e-15	2.50598	0	0	-0.00870051	1.70682	-4.23455	0.303205	61.2605	374.754	587.7	398.903	398.903	398.903	1.13588	-64.7133	3.36686	-53.398	374.139	199.99	185.567	185.567	185.567	-64.6843	2.12019	-2.61667	32.0638	-2.67668	-1.57431	0.68376	0.430174	2.20077	-225.237	109.536	-8.1798	0	0	-0.748705
1005	0	8.36638	0	0	8.4788	1.9243	-9.30659	-0.130997	0.0279435	-0.0179544	1.78342	1.63075e-15	3.19037	0	0	-0.00319928	1.76147	-2.62953	2.09835	49.1881	374.972	591.547	400.038	400.038	400.038	1.43862	-62.6354	3.06226	-70.0957	374.327	199.58	185.567	185.567	185.567	-62.611	1.77753	-2.68214	30.336	-3.02841	-3.21	0.532419	0.500849	2.10567	-161.405	140.111	-13.2831	0	0	-0.443017
1006	0	6.22016	0	0	6.27705	1.76092	-7.70422	-0.124622	0.0344761	-0.0323834	3.49056	0	3.48472	0	0	0.00454454	1.87831	-1.05974	3.96312	37.3021	375.433	595.873	401.074	401.074	401.074	1.67843	-60.312	2.82385	-86.7562	374.637	198.986	185.567	185.567	185.567	-60.2912	1.52648	-2.73902	28.7277	-3.36767	-4.91872	0.418486	0.526607	2.01781	-108.772	160.663	-17.0633	0	0	-0.216737
1007	0	3.73622	0	0	3.75724	1.59451	-6.05955	-0.118792	0.0384617	-0.047012	4.43369	-4.6593e-16	3.35769	0	0	0.0124358	2.06742	0.495438	5.71968	25.5161	376.174	600.623	401.997	401.997	401.997	1.83353	-57.7198	2.68054	-103.461	375.08	198.208	185.567	185.567	185.567	-57.7005	1.40229	-2.77842	27.2072	-3.7036	-6.51651	0.359711	0.509483	1.93242	-79.3043	168.81	-19.7479	0	0	-0.0946409
1008	0	0.900368	0	0	0.903088	1.43141	-4.43775	-0.115463	0.0396327	-0.0613441	4.24652	0	2.73717	0	0	0.0167852	2.32582	2.05103	7.2372	13.7889	377.194	605.744	402.816	402.816	402.816	1.89076	-54.8476	2.65164	-120.28	375.658	197.265	185.567	185.567	185.567	-54.827	1.42763	-2.78995	25.7437	-4.04088	-7.86864	0.364332	0.455485	1.84452	-79.1624	163.234	-21.5818	0	0	-0.0824649
1009	0	-2.27918	0	0	-2.28209	1.27629	-2.88858	-0.116291	0.037482	-0.0755775	2.64398	1.63075e-15	1.54381	0	0	0.0130024	2.64039	3.61312	8.4419	2.14156	378.458	611.172	403.559	403.559	403.559	1.84453	-51.7005	2.74421	-137.265	376.362	196.205	185.567	185.567	185.567	-51.6755	1.61033	-2.76036	24.3142	-4.37827	-8.89968	0.431645	0.372232	1.75239	-108.818	143.325	-22.6624	0	0	-0.173628
1010	0	-5.76744	0	0	-5.76927	1.13192	-1.44289	-0.12211	0.0319161	-0.0902553	-0.526983	-1.48515e-15	-0.211625	0	0	-0.00324067	2.99155	5.17686	9.31688	-9.33673	379.912	616.833	404.27	404.27	404.27	1.69397	-48.3018	2.95149	-154.432	377.171	195.108	185.567	185.567	185.567	-48.2702	1.94244	-2.67217	22.9091	-4.70776	-9.59262	0.555135	0.263999	1.65141	-165.031	108.461	-22.9192	0	0	-0.352834
1011	0	-9.49991	0	0	-9.49993	0.999262	-0.112752	-0.133764	0.0228676	-0.105969	-5.35741	-4.19337e-15	-2.44274	0	0	-0.0347765	3.35697	6.72563	9.8944	-20.4922	381.484	622.627	404.992	404.992	404.992	1.44094	-44.6943	3.25329	-171.754	378.05	194.086	185.567	185.567	185.567	-44.6557	2.40036	-2.50456	21.5346	-5.01529	-9.9802	0.723714	0.13376	1.54187	-242.162	58.2239	-22.1194	0	0	-0.59182
1012	0	-13.3809	0	0	-13.3835	0.877791	1.10531	-0.151504	0.0107482	-0.12268	-11.7873	-2.32965e-15	-4.94095	0	0	-0.0807935	3.71483	8.23174	10.2425	-31.118	383.092	628.43	405.766	405.766	405.766	1.08877	-40.9412	3.61765	-189.158	378.954	193.277	185.567	185.567	185.567	-40.8982	2.94603	-2.23626	20.2126	-5.2816	-10.1305	0.922863	-0.0170688	1.42146	-333.583	-6.98938	-20.0336	0	0	-0.84649
1013	0	-17.2837	0	0	-17.2971	0.766118	2.22427	-0.174378	-0.00312974	-0.140002	-19.4998	1.39779e-15	-7.35056	0	0	-0.134934	4.04612	9.65884	10.4481	-40.9721	384.643	634.092	406.614	406.614	406.614	0.642761	-37.1272	4.0034	-206.51	379.835	192.838	185.567	185.567	185.567	-37.0854	3.52894	-1.85033	18.9777	-5.48482	-10.1294	1.13392	-0.185187	1.28983	-430.989	-84.5368	-16.5931	0	0	-1.05423
1014	0	-21.0537	0	0	-21.0894	0.662839	3.25763	-0.19997	-0.017213	-0.156867	-27.8663	-1.39779e-15	-9.26714	0	0	-0.185093	4.33568	10.9658	10.5991	-49.8007	386.041	639.437	407.542	407.542	407.542	0.112626	-33.3559	4.36181	-223.622	380.65	192.925	185.567	185.567	185.567	-33.3239	4.08823	-1.33999	17.8721	-5.60329	-10.0627	1.33424	-0.363397	1.14717	-524.514	-169.26	-11.8568	0	0	-1.14552
1015	0	-24.5186	0	0	-24.5894	0.567413	4.21053	-0.224328	-0.0299832	-0.171804	-35.9524	3.72744e-15	-10.3109	0	0	-0.216287	4.57174	12.1119	10.7669	-57.3643	387.189	644.274	408.538	408.538	408.538	-0.4856	-29.7451	4.6371	-240.264	381.374	193.675	185.567	185.567	185.567	-29.7329	4.55494	-0.712691	16.9396	-5.61834	-9.99903	1.50088	-0.54334	0.99305	-603.496	-254.257	-6.00883	0	0	-1.0671
1016	0	-27.5059	0	0	-27.6232	0.480901	5.07242	-0.242067	-0.0395062	-0.183989	-42.6049	4.19337e-15	-10.1469	0	0	-0.216203	4.74456	13.0624	10.9922	-63.464	387.997	648.411	409.574	409.574	409.574	-1.12881	-26.4138	4.76681	-256.186	382.003	195.183	185.567	185.567	185.567	-26.4301	4.85534	0.00911752	16.2179	-5.51744	-9.97668	1.6098	-0.712646	0.829779	-655.877	-330.592	0.532004	0	0	-0.804485
1017	0	-29.8667	0	0	-30.0367	0.406671	5.81011	-0.25061	-0.0445305	-0.19318	-46.9846	5.59116e-15	-8.66147	0	0	-0.182373	4.84482	13.7935	11.2762	-67.9647	388.386	651.669	410.618	410.618	410.618	-1.78675	-23.4654	4.68395	-271.17	382.556	197.49	185.567	185.567	185.567	-23.5142	4.91529	0.789792	15.732	-5.29598	-9.9957	1.64641	-0.857688	0.66248	-673.732	-389.168	7.21432	0	0	-0.405128
1018	0	-31.4966	0	0	-31.7147	0.350565	6.36643	-0.251156	-0.0448001	-0.199303	-48.7899	-4.19337e-15	-6.03642	0	0	-0.122731	4.86267	14.2955	11.5789	-70.8108	388.297	653.894	411.638	411.638	411.638	-2.42479	-20.974	4.32238	-285.056	383.07	200.586	185.567	185.567	185.567	-21.0517	4.66673	1.58636	15.4889	-4.95815	-10.0168	1.61028	-0.964969	0.50098	-656.579	-422.653	13.4356	0	0	0.0327457
1019	0	-32.3464	0	0	-32.5937	0.320363	6.66539	-0.247225	-0.0401823	-0.202011	-48.2105	4.19337e-15	-2.64429	0	0	-0.0508882	4.78825	14.5741	11.8245	-72.0317	387.691	654.972	412.609	412.609	412.609	-3.00895	-18.9773	3.62728	-297.753	383.593	204.432	185.567	185.567	185.567	-19.0714	4.05758	2.35664	15.4745	-4.51647	-9.96805	1.51716	-1.02106	0.357593	-612.547	-425.792	18.3619	0	0	0.398679
1020	0	-32.4266	0	0	-32.6715	0.324645	6.62303	-0.24385	-0.0302336	-0.199655	-45.8792	-2.32965e-15	1.10088	0	0	0.0197959	4.61366	14.6482	11.9154	-71.7345	386.554	654.836	413.517	413.517	413.517	-3.51035	-17.4736	2.57066	-309.231	384.174	208.97	185.567	185.567	185.567	-17.564	3.06529	3.06553	15.6542	-3.98982	-9.75829	1.39613	-1.01974	0.23962	-558.074	-397.43	20.9164	0	0	0.617556
1021	0	-31.8037	0	0	-32.0106	0.370915	6.16478	-0.246034	-0.0152209	-0.189735	-42.684	-1.86372e-15	4.81464	0	0	0.0808313	4.33646	14.5459	11.7496	-70.087	384.902	653.461	414.354	414.354	414.354	-3.90771	-16.4232	1.16873	-319.498	384.858	214.135	185.567	185.567	185.567	-16.4852	1.71159	3.6874	15.9772	-3.40278	-9.29459	1.2795	-0.961248	0.154083	-512.493	-341.374	20.0611	0	0	0.679177
1022	0	-30.5892	0	0	-30.732	0.463196	5.24854	-0.256815	0.0040916	-0.169094	-39.4963	-2.79558e-15	8.29954	0	0	0.129655	3.96266	14.2989	11.2389	-67.292	382.778	650.867	415.114	415.114	415.113	-4.18862	-15.7536	-0.507959	-328.568	385.689	219.849	185.567	185.567	185.567	-15.7633	0.0710168	4.20542	16.3838	-2.78456	-8.49984	1.19658	-0.852746	0.104485	-493.607	-265.88	15.2625	0	0	0.631715
1023	0	-28.9248	0	0	-28.9979	0.599776	3.8876	-0.275954	0.025909	-0.136107	-36.9437	4.6593e-15	11.5145	0	0	0.167495	3.50836	13.9375	10.3252	-63.5588	380.262	647.111	415.779	415.779	415.779	-4.34877	-15.3711	-2.33814	-336.433	386.702	226.006	185.567	185.567	185.567	-15.3109	-1.7337	4.60798	16.8148	-2.16754	-7.32827	1.16225	-0.706394	0.0934718	-510.78	-181.708	7.09471	0	0	0.545058
1024	0	-26.9629	0	0	-26.9837	0.772334	2.16203	-0.30068	0.0476184	-0.092209	-35.3744	-9.31859e-16	14.4807	0	0	0.196405	2.9994	13.4858	8.99299	-59.0745	377.46	642.281	416.324	416.324	416.324	-4.38782	-15.1749	-4.17033	-343.047	387.929	232.464	185.567	185.567	185.567	-15.0375	-3.55207	4.88304	17.2208	-1.58547	-5.77685	1.17572	-0.537581	0.12599	-563.094	-99.4928	-2.49909	0	0	0.472071
1025	0	-24.8465	0	0	-24.8467	0.96711	0.209687	-0.327249	0.0662449	-0.0433668	-34.911	1.86372e-15	17.15	0	0	0.217343	2.46921	12.9589	7.27629	-53.9798	374.505	636.496	416.707	416.707	416.707	-4.30309	-15.0741	-5.85343	-348.322	389.391	239.046	185.567	185.567	185.567	-14.8649	-5.23581	5.01311	17.5715	-1.07092	-3.89138	1.22139	-0.359457	0.212841	-639.097	-26.2437	-10.774	0	0	0.432136
1026	0	-22.6904	0	0	-22.7023	1.16792	-1.80358	-0.352126	0.0796605	0.00257875	-35.4973	-4.6593e-15	19.3844	0	0	0.230131	1.95504	12.3619	5.25837	-48.3536	371.535	629.899	416.879	416.879	416.879	-4.0842	-15.0027	-7.2656	-352.133	391.103	245.558	185.567	185.567	185.567	-14.7393	-6.66679	4.97379	17.8612	-0.651925	-1.76496	1.27461	-0.184427	0.364732	-721.545	34.8273	-15.299	0	0	0.428379
1027	0	-20.5692	0	0	-20.6147	1.35968	-3.72204	-0.372603	0.0869628	0.0386778	-36.9272	-9.31859e-15	20.9693	0	0	0.234597	1.49334	11.6907	3.06138	-42.2115	368.685	622.654	416.788	416.788	416.788	-3.7123	-14.9298	-8.33115	-354.337	393.065	251.824	185.567	185.567	185.567	-14.6393	-7.77265	4.73731	18.1107	-0.348948	0.47322	1.3082	-0.0203099	0.590347	-792.158	84.1136	-15.0914	0	0	0.47169
1028	0	-18.5159	0	0	-18.6025	1.53122	-5.43127	-0.386779	0.0882049	0.0615288	-38.8654	-3.72744e-15	21.6687	0	0	0.231697	1.115	10.9344	0.82658	-35.52	366.064	614.95	416.39	416.39	416.39	-3.16496	-14.859	-9.02341	-354.795	395.269	257.708	185.567	185.567	185.567	-14.5742	-8.52906	4.27982	18.3651	-0.172228	2.67871	1.30117	0.126976	0.888668	-837.244	122.73	-10.7939	0	0	0.587484
1029	0	-16.5308	0	0	-16.654	1.67669	-6.87318	-0.393727	0.0839695	0.071433	-40.9262	1.02505e-14	21.3009	0	0	0.223853	0.841635	10.0782	-1.30981	-28.2203	363.749	606.999	415.658	415.659	415.659	-2.42408	-14.8216	-9.35802	-353.388	397.695	263.131	185.567	185.567	185.567	-14.5757	-8.95278	3.58887	18.6879	-0.120656	4.71659	1.2462	0.253994	1.24895	-850.83	151.27	-4.08732	0	0	0.797415
1030	0	-14.5957	0	0	-14.7441	1.79562	-8.04572	-0.393385	0.0752458	0.0714515	-42.7452	-6.52302e-15	19.8133	0	0	0.214035	0.683525	9.10623	-3.23739	-20.2524	361.784	599.03	414.593	414.593	414.593	-1.4825	-14.8642	-9.38125	-350.039	400.31	268.063	185.567	185.567	185.567	-14.6861	-9.09087	2.66746	19.1514	-0.182257	6.48242	1.15319	0.359519	1.65037	-835.855	169.829	3.12849	0	0	1.09902
1031	0	-12.6876	0	0	-12.8481	1.89209	-8.99179	-0.386447	0.0628197	0.0662252	-44.041	-9.78452e-15	17.2533	0	0	0.204241	0.639851	8.00324	-4.88225	-11.5722	360.187	591.283	413.224	413.224	413.224	-0.346931	-15.0366	-9.15669	-344.711	403.072	272.514	185.567	185.567	185.567	-14.9478	-9.00834	1.53378	19.8272	-0.336077	7.91247	1.04791	0.444437	2.06679	-802.368	178.361	9.56176	0	0	1.46352
1032	0	-10.7885	0	0	-10.9496	1.97302	-9.78169	-0.373911	0.0472265	0.0602682	-44.6229	0	13.7463	0	0	0.194599	0.700555	6.75681	-6.20482	-2.15645	358.955	583.997	411.616	411.615	411.615	0.962181	-15.3828	-8.75176	-337.412	405.924	276.508	185.567	185.567	185.567	-15.3962	-8.77531	0.218583	20.7753	-0.554869	8.98059	0.962596	0.509839	2.47018	-762.983	177.277	14.677	0	0	1.85264
1033	0	-8.89111	0	0	-9.04357	2.04619	-10.4926	-0.356679	0.0289099	0.0578164	-44.385	-4.68842e-15	9.48394	0	0	0.183589	0.849045	5.35854	-7.18853	8.00043	358.072	577.398	409.861	409.861	409.861	2.41172	-15.9357	-8.22641	-328.19	408.796	280.07	185.567	185.567	185.567	-16.0568	-8.45557	-1.2374	22.0343	-0.808353	9.68561	0.923504	0.553888	2.83032	-728.542	167.171	18.5635	0	0	2.23608
1034	0	-7.00104	0	0	-7.1374	2.1182	-11.1891	-0.335288	0.00876947	0.0611145	-43.2976	-3.26151e-15	4.75218	0	0	0.169224	1.06493	3.80565	-7.82713	18.8912	357.51	571.691	408.072	408.072	408.072	3.958	-16.7157	-7.6256	-317.121	411.606	283.202	185.567	185.567	185.567	-16.9442	-8.09826	-2.78608	23.6143	-1.06723	10.0376	0.941626	0.573314	3.12167	-704.208	149.504	21.4116	0	0	2.59283
1035	0	-5.1368	0	0	-5.25012	2.19306	-11.9097	-0.310652	-0.011857	0.0704986	-41.4813	-9.31859e-16	-0.090252	0	0	0.150708	1.3261	2.10214	-8.11513	30.4975	357.237	567.054	406.364	406.364	406.364	5.55001	-17.731	-6.97727	-304.304	414.259	285.871	185.567	185.567	185.567	-18.0625	-7.73474	-4.37509	25.4936	-1.30703	10.0474	1.01375	0.565459	3.3312	-690.142	126.699	23.3026	0	0	2.90509
[truncated: 6,688 more rows]
[truncated: 123 more columns]
