# Supplementary material for: The impact of wide step width on lower limb coordination and its variability in individuals with flat feet
Source: PLoS One. 2025 Apr 24;20(4):e0321901. doi: 10.1371/journal.pone.0321901 (PMC12021241; doi:10.1371/journal.pone.0321901)
Supplement: S4 file — (ZIP) [file pone.0321901.s004.zip › Run-Wide18.csv]

Model Outputs
120
		sdk:LAbsAnkleAngle			sdk:LAnkleAngles			sdk:LAnkleForce			sdk:LAnkleMoment			sdk:LAnklePower			sdk:LFE									sdk:LFO									sdk:LFootProgressAngles			sdk:LHipAngles			sdk:LHipForce			sdk:LHipMoment			sdk:LHipPower
Frame	Sub Frame	X	Y	Z	X	Y	Z	X	Y	Z	X	Y	Z	X	Y	Z	RX	RY	RZ	TX	TY	TZ	SX	SY	SZ	RX	RY	RZ	TX	TY	TZ	SX	SY	SZ	X	Y	Z	X	Y	Z	X	Y	Z	X	Y	Z	X	Y	Z
		deg	deg	deg	deg	deg	deg	N/kg	N/kg	N/kg	N.mm/kg	N.mm/kg	N.mm/kg	W/kg	W/kg	W/kg	deg	deg	deg	mm	mm	mm	mm	mm	mm	deg	deg	deg	mm	mm	mm	mm	mm	mm	deg	deg	deg	deg	deg	deg	N/kg	N/kg	N/kg	N.mm/kg	N.mm/kg	N.mm/kg	W/kg	W/kg	W/kg
1796	0	5.44298	0	0	5.67062	2.65501	-16.2642	-0.181953	-0.0597824	0.062381	-20.8308	-1.86E-15	-10.6117	0	0	0.0675639	6.88425	-1.70196	-3.97871	-6.67407	385.046	560.477	404.06	404.06	404.06	15.7004	-31.9072	-0.0746309	-300.973	444.235	274.208	185.584	185.584	185.584	-32.6866	-4.4564	-14.8575	30.6042	-3.54866	4.00674	1.21978	0.387823	3.45718	-552.111	41.207	28.3887	0	0	2.57065
1797	0	7.11476	0	0	7.42412	2.68647	-16.5544	-0.169564	-0.0647283	0.060698	-19.2055	0	-11.9344	0	0	0.0537991	7.35668	-3.86406	-2.79697	6.48228	386.706	559.11	403.545	403.545	403.545	16.9028	-33.9994	0.608422	-282.916	447.611	273.499	185.584	185.584	185.584	-34.8725	-4.44754	-16.0764	32.8515	-3.98465	2.88455	1.14802	0.395785	3.49428	-491.772	37.9584	27.7465	0	0	2.36892
1798	0	8.54307	0	0	8.92638	2.71178	-16.7872	-0.16514	-0.0665226	0.0607856	-19.0677	3.73E-15	-12.4853	0	0	0.0463499	7.75937	-6.10811	-1.22492	20.0177	388.328	559.15	403.309	403.309	403.309	17.9752	-36.1428	1.27373	-263.978	450.63	272.26	185.584	185.584	185.584	-37.1128	-4.4712	-17.1642	35.1361	-4.41287	1.38694	1.05397	0.41354	3.48169	-428.537	42.5067	26.5779	0	0	2.1143
1799	0	9.73625	0	0	10.1826	2.72876	-16.9431	-0.165987	-0.0651909	0.0607116	-19.8166	3.73E-15	-12.2883	0	0	0.0421814	8.07042	-8.40408	0.665184	33.7202	389.913	560.64	403.269	403.269	403.269	18.906	-38.3554	1.9299	-244.169	453.288	270.502	185.584	185.584	185.584	-39.4224	-4.51189	-18.1124	37.426	-4.82964	-0.415582	0.93531	0.43852	3.42826	-356.962	53.8498	24.9657	0	0	1.7838
1800	0	10.7138	0	0	11.2096	2.73509	-17.0011	-0.170199	-0.061144	0.0595207	-20.8745	1.86E-15	-11.4833	0	0	0.0388976	8.27575	-10.7151	2.78259	47.3459	391.463	563.575	403.339	403.339	403.339	19.6928	-40.6618	2.58496	-223.476	455.596	268.266	185.584	185.584	185.584	-41.8234	-4.55843	-18.9209	39.6865	-5.23106	-2.43451	0.792535	0.463981	3.33543	-274.069	69.4206	22.9611	0	0	1.37032
1801	0	11.4985	0	0	12.028	2.72898	-16.9451	-0.176011	-0.0555936	0.0567861	-21.7121	-5.59E-15	-10.3481	0	0	0.0349005	8.37174	-12.9965	5.0158	60.6254	392.979	567.889	403.443	403.443	403.443	20.3407	-43.0847	3.24477	-201.888	457.58	265.618	185.584	185.584	185.584	-44.337	-4.60465	-19.5969	41.8793	-5.61235	-4.56076	0.628255	0.48072	3.20336	-179.519	85.0458	20.7862	0	0	0.891219
1802	0	12.1091	0	0	12.6555	2.70952	-16.7664	-0.181708	-0.0500634	0.0528299	-21.9032	1.86E-15	-9.21762	0	0	0.0294961	8.36752	-15.1974	7.23478	73.2767	394.455	573.454	403.517	403.517	403.517	20.8594	-45.6367	3.91188	-179.404	459.269	262.64	185.584	185.584	185.584	-46.9752	-4.6482	-20.1515	43.963	-5.96749	-6.66658	0.447739	0.480319	3.03093	-76.3748	96.1492	18.6227	0	0	0.392303
1803	0	12.5534	0	0	13.0995	2.67667	-16.464	-0.18612	-0.0457844	0.0480246	-21.2137	9.32E-16	-8.38707	0	0	0.0228627	8.28555	-17.263	9.29931	85.0241	395.869	580.078	403.511	403.511	403.511	21.2584	-48.3149	4.58453	-156.045	460.689	259.418	185.584	185.584	185.584	-49.7345	-4.68834	-20.5952	45.895	-6.28945	-8.61369	0.262676	0.460771	2.82505	28.7944	99.7164	16.4582	0	0	-0.0609974
1804	0	12.8236	0	0	13.3528	2.63126	-16.0445	-0.18928	-0.0429323	0.0429489	-19.6814	4.66E-15	-8.00265	0	0	0.0157891	8.15941	-19.14	11.0732	95.6211	397.19	587.519	403.39	403.39	403.39	21.5428	-51.0967	5.25664	-131.85	461.856	256.029	185.584	185.584	185.584	-52.5912	-4.72274	-20.934	47.6352	-6.57077	-10.2675	0.0894687	0.426157	2.59511	126.661	95.2723	13.9864	0	0	-0.403527
1805	0	12.8962	0	0	13.3933	2.57504	-15.5226	-0.19244	-0.0412803	0.0378848	-17.6147	0	-8.10943	0	0	0.00929402	8.0284	-20.7818	12.4419	104.872	398.382	595.505	403.133	403.133	403.133	21.7118	-53.9417	5.91938	-106.879	462.774	252.531	185.584	185.584	185.584	-55.5016	-4.74465	-21.1687	49.1494	-6.80493	-11.5151	-0.0522237	0.385386	2.35593	207.185	84.9981	10.8752	0	0	-0.592822
1806	0	12.7354	0	0	13.1876	2.51042	-14.9194	-0.197054	-0.0405831	0.033099	-15.4671	-2.80E-15	-8.68882	0	0	0.00413712	7.93023	-22.153	13.3294	112.648	399.413	603.759	402.733	402.733	402.733	21.7574	-56.7972	6.56294	-81.1953	463.437	248.973	185.584	185.584	185.584	-58.4081	-4.74127	-21.2951	50.4128	-6.98774	-12.2823	-0.144705	0.348183	2.12206	261.981	72.5573	6.96627	0	0	-0.623363
1807	0	12.3003	0	0	12.6976	2.43987	-14.257	-0.204263	-0.0403423	0.0282807	-13.7474	9.32E-16	-9.63993	0	0	0.000266295	7.89348	-23.2327	13.7093	118.893	400.273	612.024	402.195	402.195	402.195	21.6648	-59.6055	7.17673	-54.859	463.833	245.391	185.584	185.584	185.584	-61.2462	-4.69473	-21.3041	51.4114	-7.11839	-12.5464	-0.182339	0.319948	1.90443	288.202	61.2402	2.39377	0	0	-0.530001
1808	0	11.5514	0	0	11.887	2.36526	-13.5522	-0.215627	-0.0399018	0.0220652	-13.0366	-3.73E-15	-10.7953	0	0	-0.00374512	7.93254	-24.0153	13.6063	123.622	400.969	620.077	401.54	401.54	401.54	21.4142	-62.3117	7.74772	-27.9204	463.939	241.828	185.584	185.584	185.584	-63.9537	-4.5857	-21.1818	52.1428	-7.19982	-12.3374	-0.166926	0.30297	1.7145	287.905	53.472	-2.63919	0	0	-0.367888
1809	0	10.4596	0	0	10.7297	2.28721	-12.8103	-0.232608	-0.0383394	0.0118222	-13.8726	-3.73E-15	-11.9072	0	0	-0.0109336	8.04615	-24.5087	13.0871	126.911	401.526	627.746	400.797	400.797	400.797	20.9832	-64.8716	8.25811	-0.419961	463.732	238.344	185.584	185.584	185.584	-66.4797	-4.39878	-20.9097	52.6148	-7.23755	-11.7305	-0.111207	0.295026	1.55987	268.361	49.8257	-7.83193	0	0	-0.192741
1810	0	9.01719	0	0	9.22121	2.20497	-12.024	-0.256341	-0.0339136	-0.00614705	-16.6317	1.86E-15	-12.6072	0	0	-0.0253793	8.21943	-24.7321	12.2462	128.886	401.978	634.901	400.007	400.007	400.007	20.3513	-67.2595	8.68378	27.6014	463.182	235.041	185.584	185.584	185.584	-68.7953	-4.12791	-20.4656	52.8444	-7.23797	-10.8308	-0.0291449	0.293555	1.4471	238.786	50.3771	-13.198	0	0	-0.0421495
1811	0	7.24813	0	0	7.38901	2.11686	-11.1763	-0.28686	-0.025302	-0.0354659	-21.3353	-9.32E-15	-12.5589	0	0	-0.0498936	8.42799	-24.7141	11.1905	129.711	402.361	641.458	399.221	399.221	399.221	19.5051	-69.4762	8.99577	56.0829	462.262	232.078	185.584	185.584	185.584	-70.9022	-3.78005	-19.8278	52.8562	-7.20675	-9.7581	0.0624433	0.295934	1.3778	209.052	54.3269	-18.6911	0	0	0.0685039
1812	0	5.21679	0	0	5.30157	2.02087	-10.247	-0.321479	-0.0121239	-0.078544	-27.3839	6.52E-15	-11.5523	0	0	-0.0826129	8.64284	-24.4908	10.0277	129.581	402.701	647.365	398.492	398.492	398.492	18.4437	-71.5527	9.16399	84.9184	460.951	229.679	185.584	185.584	185.584	-72.8375	-3.37576	-18.9796	52.6815	-7.14752	-8.63328	0.150411	0.299941	1.34841	187.405	60.1744	-24.1507	0	0	0.141892
1813	0	3.02949	0	0	3.06916	1.91531	-9.21878	-0.353532	0.00415506	-0.135755	-33.4073	6.52E-15	-9.62871	0	0	-0.114664	8.83469	-24.1036	8.8575	128.719	403.016	652.606	397.88	397.88	397.88	17.1807	-73.5484	9.16207	113.932	459.241	228.124	185.584	185.584	185.584	-74.6709	-2.94597	-17.9147	52.3571	-7.06123	-7.56835	0.218853	0.301027	1.34467	181.611	64.9996	-29.2348	0	0	0.191298
1814	0	0.823253	0	0	0.831504	1.79912	-8.08005	-0.372484	0.0205892	-0.205074	-37.3937	7.92E-15	-7.06825	0	0	-0.13266	8.97753	-23.5988	7.7673	127.363	403.313	657.183	397.439	397.439	397.439	15.7441	-75.5368	8.97093	142.856	457.135	227.698	185.584	185.584	185.584	-76.488	-2.52487	-16.6396	51.9242	-6.94669	-6.65927	0.256965	0.294692	1.34734	197.392	65.4374	-33.7892	0	0	0.233548
1815	0	-1.25914	0	0	-1.26812	1.67191	-6.82601	-0.366617	0.0341113	-0.282721	-37.2136	-6.29E-15	-4.25794	0	0	-0.126617	9.05093	-23.0248	6.82964	125.765	403.591	661.121	397.215	397.215	397.215	14.1711	-77.5817	8.58074	171.327	454.646	228.619	185.584	185.584	185.584	-78.3634	-2.14109	-15.1734	51.427	-6.80141	-5.98178	0.25379	0.274453	1.33191	239.797	57.9965	-38.0789	0	0	0.282744
1816	0	-3.10162	0	0	-3.11577	1.53405	-5.45937	-0.327638	0.0425603	-0.363975	-31.3974	8.62E-15	-1.57736	0	0	-0.0973917	9.0411	-22.4307	6.10108	124.18	403.844	664.456	397.239	397.239	397.239	12.5031	-79.7083	7.99215	198.885	451.794	230.952	185.584	185.584	185.584	-80.3299	-1.81034	-13.5459	50.9102	-6.62305	-5.58857	0.204194	0.235548	1.27747	311.139	40.8991	-42.8134	0	0	0.341014
1817	0	-4.64271	0	0	-4.65404	1.38677	-3.99251	-0.255116	0.0442425	-0.444183	-19.8299	-8.15E-16	0.597367	0	0	-0.0560911	8.941	-21.8634	5.62111	122.851	404.058	667.231	397.519	397.519	397.52	10.7817	-81.8815	7.21789	225.002	448.598	234.539	185.584	185.584	185.584	-82.357	-1.53269	-11.7957	50.4176	-6.41104	-5.50789	0.107257	0.176102	1.17347	410.504	14.2461	-48.6189	0	0	0.393371
1818	0	-5.8859	0	0	-5.8913	1.23233	-2.44864	-0.157177	0.0382202	-0.519506	-3.89237	-1.49E-15	1.98434	0	0	-0.0155272	8.74967	-21.3652	5.41015	122.001	404.22	669.492	398.042	398.042	398.042	9.04453	-84.0025	6.2835	249.134	445.081	238.983	185.584	185.584	185.584	-84.3484	-1.29507	-9.96668	49.9889	-6.1676	-5.74268	-0.0358015	0.098094	1.0217	533.976	-19.392	-55.7331	0	0	0.411356
1819	0	-6.88958	0	0	-6.89036	1.07387	-0.860898	-0.0473744	0.024677	-0.587204	13.9719	-1.19E-15	2.49037	0	0	0.0179886	8.47139	-20.9705	5.46623	121.813	404.311	671.281	398.769	398.769	398.769	7.32166	-85.9268	5.22621	270.77	441.259	243.692	185.584	185.584	185.584	-86.1611	-1.0774	-8.1033	49.6569	-5.89837	-6.26931	-0.224828	0.00706508	0.835105	676.104	-55.2298	-63.8233	0	0	0.364816
1820	0	-7.74294	0	0	-7.74357	0.915157	0.73068	0.0594464	0.00512456	-0.645719	30.9246	3.49E-16	2.2592	0	0	0.0452558	8.11494	-20.7035	5.76096	122.417	404.308	672.625	399.642	399.642	399.642	5.63307	-87.4937	4.09116	289.482	437.136	247.973	185.584	185.584	185.584	-87.6365	-0.859489	-6.24549	49.4454	-5.61254	-7.03571	-0.459725	-0.0868018	0.634067	830.87	-86.8233	-72.0276	0	0	0.234609
1821	0	-8.53748	0	0	-8.5443	0.760313	2.2824	0.151117	-0.0168809	-0.694569	44.4049	-1.94E-15	1.72529	0	0	0.0683334	7.69304	-20.5761	6.23691	123.874	404.187	673.537	400.59	400.59	400.59	3.98902	-88.5586	2.92535	304.934	432.709	251.142	185.584	185.584	185.584	-88.6317	-0.626944	-4.42439	49.3664	-5.32161	-7.96071	-0.740273	-0.171837	0.440319	992.594	-107.461	-79.1624	0	0	0.021401
1822	0	-9.34377	0	0	-9.36394	0.613982	3.74577	0.217472	-0.0372731	-0.733588	52.3088	5.15E-15	1.41361	0	0	0.0847982	7.22204	-20.5876	6.8083	126.171	403.918	674.004	401.54	401.54	401.54	2.39575	-89.0181	1.77195	316.871	427.974	252.627	185.584	185.584	185.584	-89.0447	-0.375916	-2.66259	49.4195	-5.03805	-8.93625	-1.05844	-0.235754	0.276979	1153.4	-112.247	-83.8969	0	0	-0.251822
1823	0	-10.1932	0	0	-10.2336	0.481798	5.06349	0.249075	-0.0512488	-0.761932	53.0744	-1.35E-15	1.90774	0	0	0.0866769	6.72142	-20.7257	7.36711	129.219	403.467	673.987	402.418	402.418	402.418	0.864326	-88.8282	0.665723	325.098	422.944	252.048	185.584	185.584	185.584	-88.8316	-0.116818	-0.978002	49.5921	-4.77323	-9.83464	-1.39365	-0.266105	0.167225	1300.91	-97.9081	-85.0504	0	0	-0.541961
1824	0	-11.0625	0	0	-11.1277	0.370951	6.16443	0.237755	-0.0542153	-0.777797	45.9206	-4.09E-15	3.72524	0	0	0.0669937	6.2132	-20.9694	7.79438	132.865	402.802	673.421	403.163	403.163	403.163	-0.5784	-88.0191	-0.369162	329.465	417.674	249.289	185.584	185.584	185.584	-88.0207	0.123346	0.608284	49.8614	-4.53527	-10.5209	-1.71427	-0.256994	0.131549	1419.01	-64.7282	-81.8674	0	0	-0.791662
1825	0	-11.8617	0	0	-11.9511	0.29068	6.95888	0.180748	-0.0431444	-0.778182	31.3675	-6.99E-16	7.13786	0	0	0.0314244	5.72103	-21.2917	7.97425	136.908	401.893	672.225	403.732	403.732	403.732	-1.88095	-86.7069	-1.31896	329.888	412.281	244.54	185.584	185.584	185.584	-86.7227	0.301722	2.06232	50.1969	-4.32852	-10.8672	-1.98087	-0.20622	0.182226	1490.24	-15.1554	-74.5105	0	0	-0.944516
1826	0	-12.4365	0	0	-12.541	0.252032	7.34043	0.0854313	-0.0183005	-0.760086	11.6663	5.82E-16	11.9134	0	0	0.00517302	5.26891	-21.6634	7.80784	141.116	400.725	670.31	404.096	404.096	404.096	-2.96846	-85.09	-2.17893	326.39	406.96	238.3	185.584	185.584	185.584	-85.127	0.367108	3.33288	50.5641	-4.15295	-10.7679	-2.15997	-0.121979	0.316422	1502.81	44.614	-64.436	0	0	-0.963198
1827	0	-12.5945	0	0	-12.6961	0.266553	7.19714	-0.0301757	0.0162919	-0.721178	-9.43275	-2.33E-16	17.1736	0	0	0.0222071	4.87949	-22.055	7.22374	145.246	399.3	667.594	404.244	404.244	404.244	-3.75905	-83.42	-2.94848	319.143	401.961	231.288	185.584	185.584	185.584	-83.474	0.276383	4.35753	50.9273	-4.00487	-10.1504	-2.22822	-0.0177072	0.518216	1453.31	106.786	-54.3191	0	0	-0.841651
1828	0	-12.1549	0	0	-12.2332	0.343734	6.43408	-0.142694	0.0533728	-0.660584	-27.7258	2.80E-15	21.5206	0	0	0.0978393	4.57186	-22.4386	6.18487	149.059	397.644	664.02	404.176	404.176	404.176	-4.19379	-81.9445	-3.62131	308.485	397.544	224.291	185.584	185.584	185.584	-82.0029	0.0169523	5.08019	51.2528	-3.87786	-8.98244	-2.17851	0.090667	0.761871	1347.56	163.052	-47.1665	0	0	-0.604745
1829	0	-11.0068	0	0	-11.0495	0.487859	5.00318	-0.231609	0.0840867	-0.577675	-39.9466	0	23.5296	0	0	0.207733	4.35899	-22.789	4.69229	152.34	395.808	659.567	403.9	403.9	403.9	-4.26823	-80.843	-4.17452	294.879	393.911	217.987	185.584	185.584	185.584	-80.8913	-0.375219	5.47394	51.5115	-3.76376	-7.27711	-2.01069	0.189279	1.02311	1193.65	205.962	-44.7665	0	0	-0.299571
1830	0	-9.15058	0	0	-9.16271	0.695136	2.93468	-0.286671	0.100824	-0.472041	-44.8615	-7.92E-15	22.4089	0	0	0.299431	4.24475	-23.0847	2.78838	154.907	393.86	654.265	403.43	403.43	403.43	-4.05033	-80.1816	-4.56743	278.86	391.151	212.815	185.584	185.584	185.584	-80.2109	-0.8144	5.5589	51.6814	-3.65346	-5.09565	-1.72693	0.267799	1.28255	996.926	230.198	-46.5131	0	0	0.00775584
1831	0	-6.70332	0	0	-6.70344	0.952507	0.356138	-0.311019	0.102502	-0.347536	-43.5763	-7.92E-15	18.6359	0	0	0.332865	4.22067	-23.3098	0.560873	156.632	391.881	648.199	402.782	402.782	402.782	-3.67113	-79.9114	-4.75612	260.993	389.217	208.93	185.584	185.584	185.584	-79.9219	-1.18657	5.40406	51.7497	-3.53761	-2.55112	-1.33545	0.327348	1.5349	762.951	237.855	-50.014	0	0	0.239255
1832	0	-3.85805	0	0	-3.86178	1.23963	-2.52171	-0.312299	0.0949134	-0.215609	-38.3043	-7.92E-15	13.7432	0	0	0.306211	4.26332	-23.4557	-1.85393	157.449	389.947	641.517	401.979	401.979	401.979	-3.28429	-79.9139	-4.71379	241.859	387.959	206.262	185.584	185.584	185.584	-79.9129	-1.38591	5.10595	51.715	-3.40586	0.189428	-0.865674	0.375834	1.78067	507.733	236.838	-52.7345	0	0	0.333468
1833	0	-0.825476	0	0	-0.82923	1.53344	-5.45331	-0.294634	0.0823419	-0.092856	-31.0049	4.43E-15	9.04176	0	0	0.242302	4.33396	-23.522	-4.27502	157.358	388.119	634.416	401.049	401.05	401.049	-3.013	-80.0562	-4.44175	222.032	387.197	204.613	185.584	185.584	185.584	-80.0533	-1.34796	4.75384	51.5872	-3.24627	2.91086	-0.372254	0.417786	2.02327	260.096	232.131	-52.7017	0	0	0.279024
1834	0	2.20611	0	0	2.22898	1.81226	-8.20926	-0.263268	0.0658295	0.0062954	-23.3326	-2.45E-15	5.1131	0	0	0.168309	4.38278	-23.5151	-6.49418	156.415	386.427	627.13	400.036	400.036	400.036	-2.91893	-80.2229	-3.97262	202.031	386.776	203.718	185.584	185.584	185.584	-80.2268	-1.06569	4.40982	51.3842	-3.04503	5.37044	0.0798779	0.449336	2.26271	50.4215	223.084	-48.6905	0	0	0.121665
1835	0	5.08967	0	0	5.17843	2.05832	-10.6102	-0.226659	0.0491149	0.0743046	-16.6335	-1.11E-15	2.33254	0	0	0.105782	4.35818	-23.4433	-8.30863	154.698	384.876	619.9	398.992	398.992	398.992	-3.0024	-80.3285	-3.36711	182.263	386.573	203.304	185.584	185.584	185.584	-80.3451	-0.585405	4.10918	51.127	-2.78856	7.33468	0.436502	0.470117	2.49664	-99.7041	210.994	-41.3692	0	0	-0.0611424
1836	0	7.72537	0	0	7.91556	2.25956	-12.5465	-0.192424	0.034962	0.109798	-11.6413	4.80E-15	0.689092	0	0	0.0631921	4.21901	-23.3103	-9.56031	152.279	383.454	612.942	397.983	397.983	397.983	-3.21859	-80.3215	-2.69991	163	386.505	203.126	185.584	185.584	185.584	-80.3546	0.0125408	3.86522	50.8324	-2.46768	8.623	0.660862	0.480662	2.71587	-178.348	197.717	-32.7273	0	0	-0.203204
1837	0	10.0571	0	0	10.3674	2.41056	-13.9807	-0.165785	0.024646	0.116398	-8.5452	3.40E-15	-0.0365747	0	0	0.0391589	3.94578	-23.1104	-10.169	149.19	382.157	606.431	397.075	397.075	397.075	-3.50255	-80.1821	-2.04256	144.373	386.525	202.999	185.584	185.584	185.584	-80.233	0.639691	3.67645	50.5076	-2.08343	9.14506	0.741676	0.478527	2.90947	-185.29	184.105	-24.7788	0	0	-0.275927
1838	0	12.0626	0	0	12.4912	2.51241	-14.938	-0.149128	0.0177704	0.100988	-7.13382	2.78E-16	-0.160107	0	0	0.0277028	3.54671	-22.8265	-10.1489	145.414	381.007	600.485	396.328	396.328	396.328	-3.79247	-79.9132	-1.44947	126.396	386.613	202.808	185.584	185.584	185.584	-79.9813	1.22215	3.53357	50.1462	-1.65058	8.91978	0.692783	0.458155	3.06595	-131.195	169.146	-18.5415	0	0	-0.277584
1839	0	13.7425	0	0	14.2712	2.57147	-15.4894	-0.141761	0.0125493	0.0715453	-6.89802	-1.46E-16	-0.0506095	0	0	0.0223251	3.05663	-22.4325	-9.60542	140.882	380.04	595.162	395.781	395.781	395.781	-4.04386	-79.5301	-0.950553	108.989	386.769	202.501	185.584	185.584	185.584	-79.6129	1.71342	3.42405	49.7277	-1.19698	8.07192	0.543951	0.412873	3.17989	-33.5844	149.919	-13.793	0	0	-0.204568
1840	0	15.1088	0	0	15.7117	2.59756	-15.732	-0.141273	0.00756499	0.0357346	-7.25497	-1.14E-15	0.0236149	0	0	0.0187325	2.52925	-21.8986	-8.71632	135.488	379.304	590.475	395.45	395.45	395.45	-4.23346	-79.0499	-0.552553	92.0154	386.992	202.078	185.584	185.584	185.584	-79.1442	2.09563	3.3355	49.2191	-0.757846	6.80946	0.336403	0.341579	3.25463	85.7085	124.299	-9.76396	0	0	-0.0442438
1841	0	16.1756	0	0	16.8269	2.60192	-15.7725	-0.144937	0.00198846	-0.000225409	-7.73497	3.37E-15	-0.106017	0	0	0.0150037	2.02479	-21.1973	-7.70083	129.1	378.829	586.405	395.332	395.332	395.332	-4.35497	-78.4843	-0.245871	75.3128	387.282	201.572	185.584	185.584	185.584	-78.5863	2.37212	3.25713	48.5803	-0.367196	5.38665	0.115464	0.250887	3.2979	204.047	92.9106	-5.94864	0	0	0.205637
1842	0	16.9536	0	0	17.6329	2.59541	-15.712	-0.150373	-0.00419652	-0.031631	-8.05429	3.55E-15	-0.49796	0	0	0.0107043	1.59649	-20.3082	-6.7817	121.595	378.621	582.924	395.409	395.409	395.409	-4.41251	-77.8358	-0.0139006	58.7206	387.628	201.03	185.584	185.584	185.584	-77.9419	2.55717	3.18127	47.7719	-0.0504561	4.05935	-0.0730478	0.153318	3.31833	300.036	59.4099	-2.38127	0	0	0.512264
1843	0	17.4486	0	0	18.1419	2.58705	-15.6343	-0.156278	-0.0103842	-0.0555484	-8.15833	0	-1.11316	0	0	0.00603753	1.27932	-19.2216	-6.14614	112.884	378.658	580.017	395.661	395.661	395.661	-4.41499	-77.0979	0.15876	42.0996	388.011	200.503	185.584	185.584	185.584	-77.2051	2.66687	3.10449	46.7646	0.179312	3.04075	-0.191274	0.0653511	3.32136	357.098	30.1572	0.315748	0	0	0.804135
1844	0	17.6629	0	0	18.3617	2.583	-15.5966	-0.161815	-0.0158381	-0.0699902	-8.10555	2.74E-15	-1.85155	0	0	0.00124222	1.08397	-17.9401	-5.91297	102.939	378.9	577.695	396.064	396.064	396.064	-4.37279	-76.2583	0.281068	25.347	388.407	200.036	185.584	185.584	185.584	-76.3641	2.71346	3.02833	45.5454	0.320602	2.46574	-0.211667	-0.0009292	3.30643	364.112	10.5301	1.70993	0	0	0.989936
1845	0	17.5987	0	0	18.2974	2.58594	-15.624	-0.166287	-0.0200681	-0.0741898	-7.97007	3.38E-15	-2.58366	0	0	-0.0034576	0.996967	-16.4792	-6.11107	91.8212	379.302	576	396.6	396.6	396.6	-4.29521	-75.3029	0.353342	8.40575	388.79	199.665	185.584	185.584	185.584	-75.4053	2.70214	2.95855	44.1221	0.380067	2.36948	-0.124562	-0.0405067	3.26734	317.986	2.79866	1.92057	0	0	0.990613
1846	0	17.2619	0	0	17.9537	2.59474	-15.7058	-0.169151	-0.0223723	-0.0688184	-7.78756	2.33E-15	-3.11482	0	0	-0.00773929	0.986358	-14.8668	-6.67458	79.6817	379.822	574.998	397.251	397.251	397.251	-4.18865	-74.2201	0.367174	-8.73119	389.137	199.415	185.584	185.584	185.584	-74.3175	2.62989	2.90346	42.5221	0.369019	2.68474	0.0566141	-0.054869	3.1964	225.274	5.8431	1.49681	0	0	0.772842
1847	0	16.6636	0	0	17.3381	2.60472	-15.7984	-0.169928	-0.0225431	-0.0557727	-7.51584	-1.28E-15	-3.28005	0	0	-0.0111689	1.01181	-13.1407	-7.45849	66.7538	380.416	574.756	398.001	398.001	398.001	-4.05492	-73.003	0.30837	-26.0247	389.431	199.296	185.584	185.584	185.584	-73.0936	2.48631	2.87058	40.7874	0.300971	3.26053	0.299471	-0.0505596	3.0899	100.539	15.5193	1.25873	0	0	0.366029
1848	0	15.8189	0	0	16.4602	2.60862	-15.8346	-0.168481	-0.0206595	-0.0382053	-7.06782	-1.86E-15	-2.96835	0	0	-0.0134041	1.0356	-11.3439	-8.27092	53.3229	381.043	575.326	398.834	398.834	398.834	-3.89112	-71.6484	0.161799	-43.4006	389.668	199.298	185.584	185.584	185.584	-71.7303	2.25722	2.86343	38.9669	0.190318	3.89727	0.561372	-0.0325699	2.95081	-36.6543	27.6423	1.67597	0	0	-0.143513
1849	0	14.7435	0	0	15.3315	2.59807	-15.7367	-0.164985	-0.0166419	-0.0195953	-6.34441	0	-2.11939	0	0	-0.0144512	1.03155	-9.51945	-8.91225	39.6883	381.656	576.726	399.736	399.736	399.736	-3.69194	-70.1546	-0.0822769	-60.7664	389.853	199.394	185.584	185.584	185.584	-70.2257	1.93055	2.87955	37.1086	0.0514724	4.38814	0.802701	-0.00484069	2.78779	-166.796	39.2273	2.68246	0	0	-0.645831
1850	0	13.4501	0	0	13.9632	2.56537	-15.4326	-0.159646	-0.0106278	-0.00333973	-5.2575	4.08E-15	-0.789904	0	0	-0.0146426	0.989653	-7.70493	-9.21089	26.1271	382.218	578.934	400.694	400.694	400.694	-3.4523	-68.5178	-0.421951	-78.0306	390.003	199.539	185.584	185.584	185.584	-68.5756	1.50308	2.90929	35.2536	-0.102814	4.55588	0.991076	0.0317469	2.61227	-273.029	49.2705	3.82366	0	0	-1.0422
1851	0	11.9438	0	0	12.3641	2.50513	-14.8699	-0.15268	-0.0034072	0.00831117	-3.7742	-4.19E-15	0.804583	0	0	-0.0142238	0.916054	-5.92862	-9.04912	12.8661	382.706	581.891	401.697	401.697	401.697	-3.17024	-66.7289	-0.839754	-95.12	390.143	199.673	185.584	185.584	185.584	-66.7712	0.985537	2.93646	33.4326	-0.26289	4.27891	1.10897	0.0762915	2.43558	-345.054	57.9828	4.58361	0	0	-1.27885
1852	0	10.2202	0	0	10.5378	2.4152	-14.0244	-0.144581	0.00394007	0.0136558	-1.9716	3.84E-15	2.35648	0	0	-0.0129529	0.829483	-4.20782	-8.37699	0.0662638	383.129	585.511	402.738	402.738	402.738	-2.84965	-64.7718	-1.30312	-111.992	390.305	199.729	185.584	185.584	185.584	-64.7973	0.404315	2.94159	31.6645	-0.423277	3.50481	1.14847	0.125651	2.2666	-378.2	65.4195	4.65055	0	0	-1.34639
1853	0	8.26505	0	0	8.4807	2.29691	-12.9029	-0.136094	0.0099231	0.0119261	-0.0435964	9.32E-16	3.5014	0	0	-0.00994278	0.755245	-2.54923	-7.21534	-12.1834	383.521	589.695	403.808	403.808	403.808	-2.5015	-62.6238	-1.76833	-128.639	390.519	199.643	185.584	185.584	185.584	-62.6328	-0.200231	2.90626	29.9575	-0.582064	2.25237	1.1162	0.173388	2.1124	-375.136	70.7626	3.99224	0	0	-1.27575
1854	0	6.05703	0	0	6.18249	2.15461	-11.54	-0.127606	0.0132824	0.00295439	1.76086	-2.33E-16	3.93321	0	0	-0.00407993	0.718508	-0.950858	-5.64772	-23.8606	383.933	594.339	404.905	404.905	404.905	-2.14435	-60.2591	-2.18722	-145.093	390.805	199.36	185.584	185.584	185.584	-60.2536	-0.778562	2.81828	28.3111	-0.738724	0.602793	1.02815	0.209933	1.97377	-343.855	72.1067	2.79066	0	0	-1.1165
1855	0	3.57319	0	0	3.62828	1.99458	-9.9915	-0.119687	0.0132534	-0.0124956	3.10022	-3.03E-15	3.47251	0	0	0.00458106	0.738306	0.594762	-3.80291	-34.9947	384.421	599.343	406.028	406.028	406.028	-1.80306	-57.6531	-2.51459	-161.418	391.163	198.847	185.584	185.584	185.584	-57.6365	-1.27867	2.67565	26.7195	-0.8913	-1.31788	0.910086	0.227811	1.85046	-296.861	67.9351	1.23614	0	0	-0.924526
1856	0	0.795095	0	0	0.803566	1.82399	-8.32442	-0.113524	0.00952751	-0.0331478	3.52227	-1.63E-15	2.08842	0	0	0.0134208	0.823874	2.09705	-1.83114	-45.6427	385.026	604.618	407.18	407.18	407.18	-1.50573	-54.7868	-2.71425	-177.7	391.579	198.104	185.584	185.584	185.584	-54.7637	-1.65318	2.48814	25.1758	-1.03427	-3.36204	0.78991	0.220489	1.73871	-247.777	56.7006	-0.450631	0	0	-0.748123
1857	0	-2.28261	0	0	-2.2979	1.64983	-6.60754	-0.111128	0.0025091	-0.0576585	2.49312	-2.61E-15	-0.0639804	0	0	0.0165506	0.973652	3.56402	0.120869	-55.8617	385.76	610.082	408.365	408.365	408.365	-1.28041	-51.6536	-2.76331	-194.032	392.012	197.164	185.584	185.584	185.584	-51.6282	-1.86554	2.27714	23.6754	-1.1578	-5.38433	0.693371	0.186214	1.63582	-208.703	38.27	-2.19591	0	0	-0.621491
1858	0	-5.64249	0	0	-5.66328	1.47811	-4.90293	-0.114948	-0.0064251	-0.084654	-0.486515	2.33E-16	-2.62656	0	0	0.00594732	1.1769	4.99954	1.93141	-65.6842	386.611	615.655	409.592	409.592	409.592	-1.15203	-48.2655	-2.65448	-210.493	392.408	196.112	185.584	185.584	185.584	-48.2411	-1.89491	2.07379	22.2193	-1.24877	-7.26204	0.637574	0.128515	1.53824	-188.062	13.8477	-3.96071	0	0	-0.560358
1859	0	-9.23365	0	0	-9.24876	1.31353	-3.26093	-0.127117	-0.0146767	-0.112362	-5.71389	3.73E-15	-5.04807	0	0	-0.0252497	1.41669	6.4013	3.51816	-75.1008	387.541	621.255	410.87	410.87	410.87	-1.13893	-44.6615	-2.39665	-227.12	392.701	195.082	185.584	185.584	185.584	-44.6402	-1.73985	1.91459	20.816	-1.29236	-8.90911	0.632303	0.0567848	1.44352	-191.041	-13.7439	-5.72368	0	0	-0.564922
1860	0	-12.964	0	0	-12.97	1.15959	-1.72016	-0.147765	-0.0190409	-0.13854	-13.0636	1.40E-15	-6.70658	0	0	-0.0775487	1.67324	7.75979	4.84419	-84.0536	388.498	626.791	412.207	412.207	412.207	-1.24786	-40.9131	-2.01402	-243.877	392.838	194.256	185.584	185.584	185.584	-40.896	-1.42065	1.8334	19.4827	-1.27288	-10.283	0.678595	-0.0202978	1.348	-219.039	-41.5997	-7.38966	0	0	-0.619914
1861	0	-16.7	0	0	-16.7002	1.01905	-0.311214	-0.174087	-0.0178146	-0.160694	-21.8994	-4.66E-16	-7.19338	0	0	-0.141411	1.92711	9.05827	5.9158	-92.4389	389.422	632.157	413.611	413.61	413.611	-1.46889	-37.1242	-1.54431	-260.645	392.796	193.843	185.584	185.584	185.584	-37.1126	-0.979307	1.85124	18.2444	-1.17464	-11.3836	0.76839	-0.0976648	1.24521	-269.221	-68.2056	-8.67859	0	0	-0.695594
1862	0	-20.2775	0	0	-20.2804	0.894284	0.939969	-0.200983	-0.0116821	-0.177137	-31.1988	4.19E-15	-6.46847	0	0	-0.199078	2.16166	10.2742	6.77281	-100.12	390.253	637.229	415.079	415.079	415.079	-1.77452	-33.4221	-1.03639	-277.222	392.6	194.037	185.584	185.584	185.584	-33.4174	-0.475678	1.96937	17.132	-0.983099	-12.2443	0.883612	-0.173936	1.12911	-333.447	-93.5513	-9.24331	0	0	-0.7493
1863	0	-23.5221	0	0	-23.5375	0.787442	2.01072	-0.225292	-0.00299159	-0.187049	-40.03	-2.45E-15	-4.80116	0	0	-0.232722	2.3645	11.382	7.4733	-106.945	390.932	641.872	416.607	416.607	416.607	-2.12498	-29.9405	-0.547119	-293.356	392.314	194.984	185.584	185.584	185.584	-29.9444	0.0202163	2.1693	16.1779	-0.686373	-12.9181	1.0021	-0.249607	0.998872	-401.725	-118.308	-8.82971	0	0	-0.740961
1864	0	-26.2673	0	0	-26.3031	0.700474	2.88128	-0.245759	0.00556228	-0.189984	-47.6058	-2.33E-15	-2.60062	0	0	-0.229986	2.52736	12.3564	8.07641	-112.771	391.408	645.941	418.181	418.181	418.181	-2.47715	-26.8068	-0.137198	-308.779	392.03	196.759	185.584	185.584	185.584	-26.8202	0.437098	2.41922	15.4117	-0.276678	-13.4612	1.10491	-0.326825	0.855329	-465.544	-143.013	-7.39684	0	0	-0.647068
1865	0	-28.3695	0	0	-28.4285	0.635019	3.53564	-0.261805	0.0115118	-0.186529	-53.2179	-3.26E-15	-0.302835	0	0	-0.187344	2.64518	13.1757	8.6277	-117.481	391.635	649.297	419.778	419.778	419.778	-2.79368	-24.1323	0.134302	-323.234	391.838	199.366	185.584	185.584	185.584	-24.1537	0.71068	2.68384	14.8555	0.247488	-13.9194	1.17802	-0.406088	0.703277	-517.923	-166.904	-5.15539	0	0	-0.465699
1866	0	-29.7219	0	0	-29.8003	0.592344	3.96178	-0.271449	0.0156645	-0.177752	-56.1125	6.99E-15	1.96289	0	0	-0.111907	2.71526	13.825	9.14968	-121.001	391.579	651.812	421.367	421.367	421.367	-3.04986	-22.0017	0.216207	-336.503	391.808	202.751	185.584	185.584	185.584	-22.0271	0.790171	2.93432	14.5204	0.878954	-14.3192	1.21238	-0.484281	0.546403	-553.792	-186.105	-2.75082	0	0	-0.221772
1867	0	-30.2703	0	0	-30.3581	0.573807	4.14676	-0.272867	0.0207292	-0.165059	-55.7553	5.59E-15	4.25483	0	0	-0.0210736	2.73649	14.2972	9.63834	-123.305	391.217	653.382	422.909	422.909	422.909	-3.23167	-20.4602	0.0733183	-348.433	391.985	206.824	185.584	185.584	185.584	-20.4833	0.64347	3.15037	14.4033	1.59925	-14.6644	1.20692	-0.553693	0.3889	-571.32	-194.831	-1.07235	0	0	0.0355702
1868	0	-30.0254	0	0	-30.1092	0.58141	4.0709	-0.265983	0.028005	-0.149446	-52.1163	-9.32E-16	6.51502	0	0	0.0629914	2.70953	14.5937	10.0653	-124.415	390.539	653.931	424.355	424.355	424.355	-3.32887	-19.5013	-0.306162	-358.961	392.405	211.469	185.584	185.584	185.584	-19.5143	0.261231	3.31654	14.4871	2.3769	-14.9376	1.16544	-0.608922	0.236655	-571.742	-190.06	-0.745849	0	0	0.253884
1869	0	-29.0646	0	0	-29.1315	0.61766	3.70904	-0.253005	0.0374071	-0.130905	-45.7968	5.59E-15	8.60525	0	0	0.122218	2.63719	14.723	10.3837	-124.401	389.549	653.416	425.65	425.65	425.65	-3.33116	-19.0639	-0.906413	-368.115	393.095	216.567	185.584	185.584	185.584	-19.0595	-0.34092	3.41944	14.7406	3.16618	-15.1044	1.10074	-0.644721	0.0957289	-561.037	-171.552	-2.06896	0	0	0.397965
1870	0	-27.5224	0	0	-27.5645	0.684573	3.04032	-0.237396	0.0479156	-0.109206	-37.8988	3.73E-15	10.3804	0	0	0.149793	2.52507	14.6986	10.5362	-123.363	388.268	651.823	426.729	426.729	426.729	-3.22858	-19.0396	-1.68425	-375.996	394.083	221.995	185.584	185.584	185.584	-19.0121	-1.12307	3.4466	15.1219	3.9082	-15.12	1.02638	-0.657253	-0.022337	-546.075	-141.496	-5.00257	0	0	0.463627
1871	0	-25.5696	0	0	-25.5874	0.782497	2.06025	-0.223897	0.0582134	-0.0841047	-29.8789	-4.66E-15	11.7653	0	0	0.151544	2.38188	14.5373	10.4644	-121.424	386.728	649.166	427.525	427.525	427.525	-3.01377	-19.2895	-2.57638	-382.744	395.391	227.626	185.584	185.584	185.584	-19.2372	-2.02757	3.38619	15.5813	4.53362	-14.9354	0.958069	-0.643871	-0.106717	-534.971	-103.791	-9.16076	0	0	0.475725
1872	0	-23.3868	0	0	-23.3891	0.909197	0.790439	-0.217436	0.0669414	-0.0566261	-23.2329	-6.52E-15	12.7554	0	0	0.140884	2.21935	14.2565	10.1161	-118.712	384.978	645.486	427.973	427.973	427.973	-2.6839	-19.6685	-3.51149	-388.493	397.04	233.329	185.584	185.584	185.584	-19.5939	-2.98966	3.22709	16.0662	4.96739	-14.5038	0.908981	-0.603575	-0.140604	-533.979	-62.8961	-13.8617	0	0	0.472905
1873	0	-21.1355	0	0	-21.1373	1.05978	-0.719594	-0.221443	0.0731303	-0.0286229	-19.1289	-9.32E-16	13.3997	0	0	0.130802	2.05197	13.8723	9.45389	-115.347	383.077	640.848	428.018	428.018	428.018	-2.24065	-20.0503	-4.42376	-393.327	399.039	238.974	185.584	185.584	185.584	-19.9607	-3.94914	2.95944	16.525	5.13529	-13.7863	0.89133	-0.53703	-0.110555	-547.834	-22.7967	-18.2729	0	0	0.488984
1874	0	-18.9372	0	0	-18.9544	1.22731	-2.39837	-0.236676	0.0768592	-0.00229952	-18.1421	2.80E-15	13.8033	0	0	0.128392	1.89666	13.3979	8.4628	-111.424	381.095	635.333	427.622	427.622	427.622	-1.68822	-20.347	-5.2613	-397.253	401.387	244.446	185.584	185.584	185.584	-20.2534	-4.85769	2.57495	16.9119	4.97083	-12.7596	0.912651	-0.446987	-0.00582605	-578.296	14.0253	-21.6926	0	0	0.538431
1875	0	-16.8618	0	0	-16.9078	1.404	-4.16437	-0.261753	0.0775775	0.020951	-20.2347	-1.86E-15	13.9313	0	0	0.134008	1.77236	12.8422	7.15808	-107	379.111	629.044	426.775	426.775	426.775	-1.03012	-20.5181	-5.98793	-400.194	404.07	249.658	185.584	185.584	185.584	-20.4347	-5.68036	2.06654	17.1923	4.42226	-11.4226	0.97695	-0.338133	0.17818	-625.214	45.38	-23.3871	0	0	0.612568
1876	0	-14.928	0	0	-15.0104	1.58211	-5.93653	-0.293298	0.0747201	0.0406188	-24.7872	4.66E-16	13.6709	0	0	0.144368	1.69936	12.2089	5.59028	-102.086	377.206	622.1	425.499	425.499	425.499	-0.268995	-20.5701	-6.57956	-401.999	407.057	254.555	185.584	185.584	185.584	-20.5128	-6.39235	1.42998	17.3467	3.4597	-9.80231	1.07856	-0.217695	0.437623	-684.706	69.4949	-22.7718	0	0	0.68233
1877	0	-13.1116	0	0	-13.2312	1.75455	-7.64152	-0.326023	0.0678291	0.0566058	-30.7045	-7.45E-15	12.8757	0	0	0.155877	1.69772	11.4963	3.84473	-96.6442	375.455	614.635	423.852	423.852	423.852	0.591292	-20.5486	-7.01955	-402.471	410.297	259.109	185.584	185.584	185.584	-20.5337	-6.97505	0.666527	17.3771	2.08074	-7.95468	1.20236	-0.0897735	0.764447	-749.027	85.8052	-19.5155	0	0	0.716962
1878	0	-11.3615	0	0	-11.5122	1.91535	-9.21916	-0.354041	0.0567804	0.0694147	-36.6944	1.16E-15	11.4316	0	0	0.166401	1.78443	10.6975	2.03464	-90.5961	373.921	606.804	421.921	421.921	421.921	1.54309	-20.5245	-7.29652	-401.397	413.715	263.309	185.584	185.584	185.584	-20.5672	-7.41494	-0.214876	17.3106	0.314513	-5.96095	1.32455	0.043901	1.14428	-807.927	94.5059	-13.6344	0	0	0.708139
1879	0	-9.61832	0	0	-9.78776	2.05991	-10.6257	-0.371645	0.0425634	0.0793102	-41.5115	-2.97E-15	9.37227	0	0	0.174665	1.96983	9.80096	0.287988	-83.8384	372.645	598.78	419.82	419.82	419.82	2.57361	-20.5772	-7.40511	-398.587	417.223	267.148	185.584	185.584	185.584	-20.6898	-7.70553	-1.19736	17.2014	-1.77648	-3.91825	1.41912	0.183553	1.55509	-850.787	97.0556	-5.77874	0	0	0.68777
1880	0	-7.83387	0	0	-8.00519	2.18551	-11.8372	-0.375137	0.0264178	0.0863074	-44.2823	2.10E-15	6.81058	0	0	0.178894	2.25423	8.79213	-1.2686	-76.2641	371.644	590.758	417.678	417.678	417.678	3.66601	-20.7783	-7.34917	-393.91	420.725	270.611	185.584	185.584	185.584	-20.9687	-7.85132	-2.25861	17.1277	-4.09744	-1.92668	1.46211	0.331374	1.97192	-868.796	95.7265	3.02561	0	0	0.716699
1881	0	-5.98488	0	0	-6.13926	2.29155	-12.8518	-0.364351	0.00940759	0.090497	-44.7403	6.06E-15	3.89412	0	0	0.176961	2.62569	7.65505	-2.52603	-67.7862	370.913	582.952	415.615	415.615	415.614	4.80118	-21.1782	-7.14407	-387.313	424.132	273.676	185.584	185.584	185.584	-21.45	-7.86997	-3.37385	17.1836	-6.52556	-0.0767446	1.44372	0.481011	2.36415	-859.219	91.5313	11.7167	0	0	0.841976
1882	0	-4.07822	0	0	-4.19762	2.3795	-13.6871	-0.342074	-0.00758729	0.0924065	-43.1855	4.66E-15	0.793592	0	0	0.167621	3.06018	6.37498	-3.40495	-58.3558	370.433	575.588	413.726	413.726	413.726	5.958	-21.8012	-6.81568	-378.827	427.366	276.309	185.584	185.584	185.584	-22.1541	-7.79016	-4.5171	17.465	-8.92043	1.55853	1.36465	0.621511	2.70438	-824.035	85.2721	19.3626	0	0	1.07042
1883	0	-2.14712	0	0	-2.21653	2.45231	-14.3741	-0.313264	-0.0238123	0.093177	-40.3455	4.66E-15	-2.29827	0	0	0.151871	3.52461	4.94137	-3.8641	-47.9756	370.179	568.894	412.065	412.065	412.065	7.11297	-22.6478	-6.3952	-368.55	430.36	278.473	185.584	185.584	185.584	-23.0787	-7.64496	-5.66125	18.0532	-11.1385	2.92766	1.2399	0.735106	2.97173	-770.328	76.6378	25.4191	0	0	1.36128
1884	0	-0.241077	0	0	-0.249527	2.51341	-14.9474	-0.282778	-0.0379333	0.0942027	-37.0435	2.80E-15	-5.1035	0	0	0.132624	3.98184	3.35053	-3.90223	-36.7049	370.12	563.087	410.638	410.638	410.638	8.24017	-23.7025	-5.91243	-356.618	433.058	280.12	185.584	185.584	185.584	-24.2067	-7.4639	-6.77825	19.0003	-13.05	3.99962	1.08983	0.809021	3.16003	-706.565	66.2926	29.4921	0	0	1.65886
1885	0	1.58674	0	0	1.64614	2.56574	-15.436	-0.254903	-0.0489954	0.0961713	-34.0285	-1.86E-15	-7.36972	0	0	0.113494	4.39661	1.60671	-3.55209	-24.6538	370.231	558.361	409.412	409.412	409.412	9.31365	-24.945	-5.39012	-343.175	435.412	281.203	185.584	185.584	185.584	-25.5166	-7.26741	-7.84148	20.3223	-14.5547	4.75795	0.939779	0.837125	3.2773	-641.013	55.0386	31.5419	0	0	1.91616
1886	0	3.29203	0	0	3.42241	2.61097	-15.8565	-0.23182	-0.055573	0.0983353	-31.7263	1.86E-15	-8.82829	0	0	0.0970703	4.74001	-0.278441	-2.867	-11.9697	370.488	554.875	408.334	408.334	408.334	10.3101	-26.3602	-4.84194	-328.348	437.39	281.672	185.584	185.584	185.584	-26.9925	-7.0656	-8.82804	22.0011	-15.5913	5.19174	0.805932	0.825255	3.34387	-576.978	45.0823	31.4194	0	0	2.10203
1887	0	4.84715	0	0	5.04843	2.6495	-16.2132	-0.21412	-0.0567541	0.0990201	-30.2346	5.59E-15	-9.3283	0	0	0.0842416	4.99132	-2.28739	-1.90711	1.17719	370.867	552.75	407.348	407.348	407.348	11.2121	-27.9444	-4.27396	-312.231	438.982	281.495	185.584	185.584	185.584	-28.63	-6.86136	-9.72156	23.9937	-16.1392	5.28994	0.69623	0.784566	3.37915	-513.989	38.6337	29.0729	0	0	2.18767
1888	0	6.24262	0	0	6.51201	2.68103	-16.5042	-0.201071	-0.0524538	0.0966674	-29.3675	1.86E-15	-8.88564	0	0	0.0743791	5.13775	-4.39769	-0.730745	14.6041	371.348	552.068	406.416	406.416	406.416	12.0111	-29.7059	-3.68757	-294.891	440.201	280.665	185.584	185.584	185.584	-30.4369	-6.65462	-10.5147	26.2434	-16.215	5.04177	0.611164	0.727453	3.39427	-449.433	37.5228	24.6148	0	0	2.1422
1889	0	7.48295	0	0	7.81561	2.70527	-16.7274	-0.191433	-0.0443383	0.0903754	-28.8129	-5.59E-15	-7.75115	0	0	0.0661764	5.17317	-6.58197	0.607722	28.1205	371.908	552.867	405.525	405.525	405.524	12.7079	-31.6592	-3.0821	-276.378	441.085	279.208	185.584	185.584	185.584	-32.4284	-6.44564	-11.2093	28.6877	-15.864	4.44241	0.545098	0.66107	3.39013	-380.185	41.9135	18.6986	0	0	1.93976
1890	0	8.57966	0	0	8.96924	2.72225	-16.8833	-0.183909	-0.0349207	0.0806045	-28.2659	-1.86E-15	-6.29309	0	0	0.0584736	5.09747	-8.80761	2.05478	41.5292	372.53	555.141	404.68	404.68	404.68	13.3097	-33.8183	-2.45689	-256.742	441.685	277.184	185.584	185.584	185.584	-34.6195	-6.23625	-11.8136	31.2643	-15.152	3.50142	0.489075	0.586041	3.35697	-304.303	50.307	12.2924	0	0	1.57836
1891	0	9.54396	0	0	9.98299	2.73211	-16.9738	-0.178536	-0.0255013	0.0686864	-27.6199	-4.66E-15	-4.77209	0	0	0.0508855	4.91718	-11.0363	3.55178	54.6263	373.196	558.835	403.901	403.901	403.901	13.8247	-36.1889	-1.81316	-236.042	442.057	274.676	185.584	185.584	185.584	-37.0172	-6.02972	-12.337	33.912	-14.1578	2.25173	0.430957	0.500787	3.2833	-221.264	60.7162	5.97739	0	0	1.08548
1892	0	10.3838	0	0	10.864	2.7352	-17.0021	-0.177547	-0.016225	0.0563952	-27.0392	-2.80E-15	-3.33718	0	0	0.043669	4.64703	-13.2245	5.02879	67.2027	373.886	563.841	403.212	403.212	403.212	14.261	-38.7664	-1.15432	-214.346	442.247	271.779	185.584	185.584	185.584	-39.6184	-5.83024	-12.7885	36.5709	-12.9662	0.756969	0.363172	0.402596	3.1609	-133.596	70.3301	-0.0500171	0	0	0.525497
1893	0	11.1068	0	0	11.6196	2.73214	-16.9741	-0.181534	-0.00809502	0.0450301	-26.5343	9.32E-16	-2.22666	0	0	0.0368004	4.31151	-15.3258	6.40232	79.0485	374.582	570.001	402.626	402.626	402.626	14.6271	-41.541	-0.484786	-191.721	442.299	268.601	185.584	185.584	185.584	-42.4146	-5.64236	-13.1771	39.1822	-11.6619	-0.886259	0.280827	0.292677	2.98852	-45.0388	76.0163	-5.40334	0	0	-0.0181835
1894	0	11.7202	0	0	12.257	2.72373	-16.8969	-0.188964	-0.00287951	0.0350983	-25.8724	2.80E-15	-1.75924	0	0	0.0300354	3.94486	-17.2937	7.57914	89.9645	375.257	577.111	402.142	402.142	402.142	14.9297	-44.4993	0.190149	-168.223	442.247	265.257	185.584	185.584	185.584	-45.3937	-5.47043	-13.5096	41.6892	-10.3234	-2.55378	0.189255	0.17564	2.77372	38.745	75.137	-9.56598	0	0	-0.459313
1895	0	12.227	0	0	12.7795	2.71052	-16.7756	-0.197114	-0.00185971	0.0271784	-24.682	4.66E-15	-2.19791	0	0	0.0231263	3.58816	-19.0867	8.46779	99.7776	375.885	584.931	401.743	401.743	401.743	15.1697	-47.6222	0.862666	-143.905	442.103	261.86	185.584	185.584	185.584	-48.5369	-5.31769	-13.7862	44.0386	-9.01757	-4.10864	0.101848	0.0614685	2.52939	110.504	67.1461	-12.3021	0	0	-0.736865
1896	0	12.6185	0	0	13.1776	2.69251	-16.6099	-0.203128	-0.00598668	0.0218408	-22.6263	-4.66E-15	-3.73388	0	0	0.0161761	3.2837	-20.6712	8.99453	108.358	376.44	593.212	401.399	401.399	401.399	15.3389	-50.8781	1.5202	-118.824	441.859	258.503	185.584	185.584	185.584	-51.812	-5.18517	-13.9976	46.1842	-7.79635	-5.42202	0.0368421	-0.0391305	2.26977	162.981	53.0845	-13.5269	0	0	-0.831393
1897	0	12.867	0	0	13.4221	2.66881	-16.3916	-0.205654	-0.0152055	0.0194542	-19.6495	9.32E-16	-6.38272	0	0	0.0101151	3.0678	-22.0252	9.11868	115.633	376.906	601.707	401.073	401.073	401.073	15.4181	-54.2176	2.14344	-93.0444	441.477	255.247	185.584	185.584	185.584	-55.1671	-5.07046	-14.1228	48.0887	-6.69532	-6.39466	0.00861448	-0.116475	2.00978	191.694	35.4117	-13.4788	0	0	-0.771211
1898	0	12.9258	0	0	13.4634	2.63753	-16.1025	-0.205728	-0.0289028	0.0194836	-16.1055	-6.52E-15	-9.99474	0	0	0.00682873	2.9644	-23.1376	8.8409	121.59	377.278	610.194	400.728	400.728	400.728	15.3782	-57.5727	2.70506	-66.6342	440.892	252.109	185.584	185.584	185.584	-58.5297	-4.96723	-14.1302	49.7262	-5.73474	-6.97149	0.0230347	-0.165361	1.76282	196.495	16.4639	-12.3844	0	0	-0.61332
1899	0	12.736	0	0	13.2393	2.59559	-15.7137	-0.206213	-0.0453548	0.0195681	-12.6856	-3.73E-15	-14.1847	0	0	0.00826803	2.98153	-24.008	8.2019	126.274	377.567	618.485	400.334	400.334	400.334	15.1818	-60.8641	3.16954	-39.6542	440.017	249.071	185.584	185.584	185.584	-61.8145	-4.86576	-13.9784	51.0821	-4.92186	-7.14576	0.0762787	-0.185185	1.5425	182.091	-1.90386	-10.5307	0	0	-0.42245
1900	0	12.239	0	0	12.6891	2.53904	-15.187	-0.209654	-0.0617401	0.0158051	-10.152	-3.73E-15	-18.323	0	0	0.0147638	3.11091	-24.644	7.27333	129.778	377.792	626.429	399.876	399.876	399.876	14.787	-64.0135	3.49466	-12.1518	438.745	246.106	185.584	185.584	185.584	-64.9362	-4.75495	-13.6198	52.1535	-4.25358	-6.95407	0.157461	-0.178419	1.36177	156.715	-18.2115	-8.28903	0	0	-0.250778
1901	0	11.3897	0	0	11.7687	2.46375	-14.4817	-0.218207	-0.074301	0.00347468	-9.23783	0	-21.5702	0	0	0.0231826	3.33054	-25.0602	6.14536	132.229	377.976	633.914	399.351	399.351	399.351	14.1541	-66.9544	3.63537	15.8283	436.963	243.209	185.584	185.584	185.584	-67.8228	-4.625	-13.0066	52.9483	-3.71929	-6.46605	0.249936	-0.147863	1.22803	130.278	-30.756	-6.15314	0	0	-0.127106
1902	0	10.1696	0	0	10.4646	2.36641	-13.5631	-0.233617	-0.0793919	-0.0220413	-10.5218	3.73E-15	-23.0412	0	0	0.0262885	3.60895	-25.277	4.91396	133.784	378.139	640.859	398.775	398.775	398.775	13.2535	-69.6432	3.5505	44.2195	434.571	240.424	185.584	185.584	185.584	-70.4277	-4.47013	-12.0994	53.4842	-3.30327	-5.77213	0.334764	-0.0979567	1.1445	112.601	-38.063	-4.49493	0	0	-0.0543997
1903	0	8.60043	0	0	8.80793	2.24567	-12.4137	-0.25681	-0.0740907	-0.0636581	-14.2351	-8.39E-15	-21.9837	0	0	0.0149733	3.91047	-25.3195	3.67073	134.617	378.293	647.211	398.178	398.178	398.178	12.0739	-72.068	3.21131	72.9033	431.496	237.87	185.584	185.584	185.584	-72.7415	-4.29014	-10.8766	53.7882	-2.98698	-4.97156	0.397334	-0.0347395	1.10754	110.623	-38.9004	-3.60165	0	0	-0.0158657
1904	0	6.75655	0	0	6.88458	2.10284	-11.0409	-0.286059	-0.0571315	-0.12134	-19.9231	7.45E-15	-18.0143	0	0	-0.0156136	4.20005	-25.2176	2.49692	134.914	378.447	652.938	397.605	397.605	397.605	10.6296	-74.2573	2.60993	101.686	427.721	235.745	185.584	185.584	185.584	-74.7999	-4.09046	-9.34382	53.8948	-2.75054	-4.16256	0.428384	0.0331734	1.10423	127.73	-32.9641	-3.52213	0	0	0.0116999
1905	0	4.76776	0	0	4.83396	1.94231	-9.48243	-0.315285	-0.0302646	-0.191089	-26.206	5.59E-15	-11.3693	0	0	-0.059318	4.44726	-25.0047	1.46132	134.87	378.602	658.023	397.108	397.108	397.108	8.96573	-76.2788	1.76556	130.287	423.301	234.319	185.584	185.584	185.584	-76.6829	-3.88027	-7.54181	53.8438	-2.57364	-3.43468	0.425387	0.0982741	1.11678	163.557	-21.0301	-3.94782	0	0	0.0452586
1906	0	2.80438	0	0	2.83062	1.77108	-7.80424	-0.334346	0.00129254	-0.266427	-30.9214	-4.66E-16	-2.98962	0	0	-0.0991392	4.62878	-24.7171	0.620007	134.686	378.759	662.463	396.738	396.739	396.739	7.15897	-78.2261	0.726384	158.348	418.377	233.877	185.584	185.584	185.584	-78.4977	-3.66832	-5.54922	53.6785	-2.43677	-2.86383	0.385491	0.153475	1.12258	217.204	-5.66108	-4.33153	0	0	0.090059
1907	0	1.04256	0	0	1.04849	1.59747	-6.08896	-0.330831	0.0304101	-0.340847	-31.6378	2.10E-15	5.70248	0	0	-0.117476	4.72946	-24.3922	0.0156602	134.558	378.917	666.264	396.541	396.541	396.541	5.3083	-80.1908	-0.434587	185.451	413.162	234.643	185.584	185.584	185.584	-80.3482	-3.45816	-3.47576	53.4433	-2.32234	-2.50847	0.304657	0.191016	1.10178	289.476	8.94296	-4.34589	0	0	0.142266
1908	0	-0.383367	0	0	-0.384519	1.42972	-4.42094	-0.295212	0.0503652	-0.409459	-26.6137	-2.56E-15	13.1931	0	0	-0.109213	4.74255	-24.0663	-0.32503	134.668	379.075	669.441	396.543	396.543	396.543	3.51899	-82.2251	-1.62836	211.149	407.906	236.678	185.584	185.584	185.584	-82.2944	-3.24553	-1.44675	53.1812	-2.21581	-2.40542	0.176765	0.204361	1.03893	382.736	18.3619	-4.20648	0	0	0.191903
1909	0	-1.42116	0	0	-1.42295	1.27462	-2.8718	-0.227352	0.0566785	-0.470164	-15.7756	-6.76E-15	18.2684	0	0	-0.0841896	4.66945	-23.7715	-0.395428	135.171	379.233	672.01	396.757	396.757	396.757	1.88432	-84.3112	-2.76085	234.994	402.851	239.803	185.584	185.584	185.584	-84.3217	-3.02045	0.416352	52.9312	-2.10653	-2.56537	-0.00327302	0.190343	0.929972	498.975	19.6096	-4.5793	0	0	0.223459
1910	0	-2.11084	0	0	-2.11156	1.13682	-1.49193	-0.137898	0.0481665	-0.52327	-0.899184	-2.56E-15	20.3107	0	0	-0.0560816	4.51899	-23.5338	-0.213541	136.182	379.392	673.984	397.171	397.171	397.171	0.470694	-86.3558	-3.74461	256.574	398.185	243.595	185.584	185.584	185.584	-86.3349	-2.77246	2.01472	52.7255	-1.98829	-2.96863	-0.235982	0.150222	0.785809	637.26	11.8857	-6.12648	0	0	0.217895
1911	0	-2.55992	0	0	-2.55996	1.01891	-0.309782	-0.0432583	0.0260891	-0.570241	15.1416	-1.16E-16	19.3034	0	0	-0.0308296	4.30639	-23.3703	0.174762	137.761	379.551	675.369	397.753	397.753	397.753	-0.68995	-88.2138	-4.5102	275.538	394.012	247.456	185.584	185.584	185.584	-88.1837	-2.49523	3.2857	52.587	-1.85904	-3.56306	-0.518566	0.0881003	0.623813	793.684	-4.19686	-9.13197	0	0	0.160534
1912	0	-2.89976	0	0	-2.89995	0.921754	0.664529	0.0421713	-0.00601189	-0.61253	29.5222	1.46E-17	15.7768	0	0	-0.00656509	4.05186	-23.2886	0.695944	139.91	379.705	676.153	398.453	398.453	398.453	-1.601	-89.7283	-5.01617	291.61	390.335	250.731	185.584	185.584	185.584	-89.7037	-2.18728	4.20987	52.5275	-1.72058	-4.26535	-0.840215	0.0119587	0.4664	961.125	-26.7083	-13.4852	0	0	0.0496005
1913	0	-3.24662	0	0	-3.24764	0.84514	1.4326	0.109391	-0.0420323	-0.650462	40.1204	-1.95E-15	10.7245	0	0	0.0186941	3.77866	-23.2873	1.25435	142.569	379.844	676.312	399.21	399.21	399.21	-2.29466	-90.7658	-5.25461	304.578	387.066	252.827	185.584	185.584	185.584	-90.755	-1.85017	4.80943	52.5476	-1.57673	-4.9682	-1.18529	-0.0704993	0.330384	1130.07	-52.9148	-18.7679	0	0	-0.0985643
1914	0	-3.67982	0	0	-3.68207	0.788807	1.99704	0.152851	-0.0745914	-0.683077	45.5023	9.61E-16	5.35217	0	0	0.0414788	3.51104	-23.3569	1.74256	145.631	379.946	675.803	399.957	399.957	399.957	-2.81835	-91.2378	-5.24773	314.272	384.059	253.288	185.584	185.584	185.584	-91.2435	-1.48719	5.13595	52.6374	-1.43256	-5.55181	-1.52886	-0.149973	0.233747	1287.62	-79.1934	-24.3278	0	0	-0.25103
1915	0	-4.23152	0	0	-4.2351	0.753588	2.34973	0.166588	-0.0973122	-0.708503	44.6446	4.00E-15	0.75808	0	0	0.0531614	3.27186	-23.4829	2.05493	148.947	379.985	674.57	400.628	400.628	400.628	-3.21779	-91.11	-5.03778	320.548	381.152	251.846	185.584	185.584	185.584	-91.1322	-1.10438	5.25243	52.7785	-1.29303	-5.89866	-1.83979	-0.218953	0.194515	1418.12	-102.292	-29.4071	0	0	-0.365924
1916	0	-4.87766	0	0	-4.88219	0.742115	2.46459	0.144134	-0.106342	-0.723679	37.0209	2.23E-15	-2.28928	0	0	0.0458213	3.08053	-23.6475	2.10151	152.352	379.924	672.553	401.164	401.164	401.164	-3.52346	-90.4125	-4.67587	323.285	378.214	248.465	185.584	185.584	185.584	-90.4496	-0.712874	5.21708	52.9471	-1.16223	-5.90846	-2.08219	-0.272933	0.230958	1503.98	-120.053	-33.3308	0	0	-0.405073
1917	0	-5.52885	0	0	-5.53333	0.758649	2.29907	0.0837472	-0.100287	-0.724371	23.1931	1.54E-15	-3.41491	0	0	0.0217054	2.95111	-23.8326	1.81955	155.676	379.73	669.698	401.517	401.517	401.517	-3.74495	-89.2485	-4.21365	322.413	375.175	243.375	185.584	185.584	185.584	-89.2977	-0.330199	5.07327	53.1168	-1.04313	-5.51072	-2.22132	-0.309104	0.350079	1528.84	-130.27	-35.8613	0	0	-0.348826
1918	0	-6.03356	0	0	-6.03656	0.808126	1.80351	-0.00626995	-0.0794646	-0.705757	5.30341	-2.91E-16	-2.62123	0	0	-0.00115912	2.89072	-24.0217	1.18156	158.764	379.369	665.968	401.654	401.654	401.654	-3.87434	-87.79	-3.69751	317.947	372.035	237.065	185.584	185.584	185.584	-87.8478	0.0221458	4.8464	53.262	-0.937661	-4.6737	-2.22942	-0.324349	0.546222	1481.74	-129.718	-37.4596	0	0	-0.205099
1919	0	-6.20579	0	0	-6.20661	0.894836	0.934425	-0.108418	-0.0464639	-0.663822	-13.2555	-9.06E-16	-0.351845	0	0	0.00282415	2.89842	-24.2015	0.199183	161.49	378.818	661.357	401.557	401.557	401.557	-3.89704	-86.2493	-3.16173	310.035	368.866	230.199	185.584	185.584	185.584	-86.3115	0.326236	4.54575	53.3611	-0.846313	-3.40928	-2.09387	-0.31575	0.796645	1361.14	-115.082	-39.2668	0	0	-0.00814395
1920	0	-5.87383	0	0	-5.87392	1.02094	-0.330188	-0.2025	-0.00691817	-0.596504	-28.924	1.28E-15	2.53577	0	0	0.046813	2.9644	-24.3632	-1.07649	163.765	378.06	655.904	401.223	401.223	401.223	-3.80731	-84.8299	-2.62191	298.98	365.794	223.475	185.584	185.584	185.584	-84.8923	0.578609	4.17186	53.3982	-0.768125	-1.77396	-1.81876	-0.281292	1.07472	1174.8	-85.17	-42.4771	0	0	0.192621
1921	0	-4.93129	0	0	-4.93423	1.18496	-1.97431	-0.272916	0.0315665	-0.503915	-39.1626	6.87E-15	5.05783	0	0	0.117896	3.07005	-24.5032	-2.5571	165.541	377.089	649.698	400.662	400.662	400.662	-3.62252	-83.6774	-2.07315	285.221	362.961	217.472	185.584	185.584	185.584	-83.7367	0.798535	3.72801	53.3656	-0.700558	0.132954	-1.41945	-0.220795	1.3573	935.783	-42.1502	-47.388	0	0	0.344682
1922	0	-3.36902	0	0	-3.37698	1.38056	-3.93053	-0.313421	0.061938	-0.390238	-43.1925	-3.26E-15	6.49309	0	0	0.184957	3.18832	-24.623	-4.12051	166.815	375.905	642.877	399.897	399.897	399.897	-3.38792	-82.8502	-1.49579	269.297	360.485	212.554	185.584	185.584	185.584	-82.9051	1.02672	3.22989	53.2639	-0.639196	2.17285	-0.926801	-0.134969	1.63087	662.571	9.7276	-53.0428	0	0	0.404902
1923	0	-1.27333	0	0	-1.28055	1.59643	-6.07859	-0.326207	0.0809414	-0.265958	-41.8622	3.49E-16	6.7135	0	0	0.221099	3.28537	-24.7286	-5.61775	167.619	374.515	635.63	398.963	398.963	398.963	-3.16663	-82.324	-0.868345	251.801	358.436	208.846	185.584	185.584	185.584	-82.3754	1.31201	2.70724	53.1014	-0.578019	4.17561	-0.391433	-0.0246088	1.89241	381.935	66.0933	-57.8606	0	0	0.357305
1924	0	1.20568	0	0	1.21832	1.8179	-8.26458	-0.316383	0.0886771	-0.146745	-36.7867	-3.61E-15	6.01975	0	0	0.217662	3.3242	-24.8282	-6.88666	168.009	372.934	628.18	397.902	397.902	397.902	-3.017	-82.0216	-0.180312	233.328	356.839	206.285	185.584	185.584	185.584	-82.0712	1.69137	2.19496	52.8925	-0.509947	5.95462	0.117779	0.106121	2.14414	128.346	121.868	-60.5259	0	0	0.224336
1925	0	3.89335	0	0	3.95764	2.02978	-10.3335	-0.289679	0.0856375	-0.0472842	-29.6984	5.01E-15	4.69483	0	0	0.18252	3.27046	-24.927	-7.77443	168.041	371.196	620.76	396.769	396.769	396.769	-2.97184	-81.8456	0.559057	214.416	355.683	204.682	185.584	185.584	185.584	-81.8954	2.17362	1.72276	52.653	-0.428152	7.33167	0.530397	0.245996	2.38686	-65.9727	170.037	-60.118	0	0	0.0554626
1926	0	6.61918	0	0	6.77177	2.21904	-12.1588	-0.253974	0.0747916	0.0236473	-22.2724	-1.05E-15	3.12478	0	0	0.133396	3.10008	-25.0229	-8.16714	167.742	369.358	613.591	395.62	395.62	395.62	-3.03273	-81.7007	1.31829	195.492	354.931	203.789	185.584	185.584	185.584	-81.7525	2.73529	1.31247	52.3958	-0.328078	8.16918	0.793787	0.382975	2.6153	-180.381	206.272	-56.6586	0	0	-0.097255
1927	0	9.23584	0	0	9.50728	2.377	-13.6634	-0.217825	0.0600468	0.0638356	-15.8566	1.28E-15	1.66353	0	0	0.0874353	2.80692	-25.1011	-8.01914	167.085	367.504	606.85	394.515	394.515	394.515	-3.17664	-81.5081	2.05213	176.847	354.532	203.347	185.584	185.584	185.584	-81.5633	3.33042	0.977654	52.1257	-0.209548	8.40253	0.881561	0.502679	2.82035	-208.184	227.969	-50.7637	0	0	-0.197825
1928	0	11.6307	0	0	12.0373	2.50069	-14.8283	-0.18764	0.0437238	0.0762872	-11.2317	2.97E-15	0.449532	0	0	0.0539632	2.40784	-25.133	-7.37375	165.969	365.745	600.652	393.506	393.506	393.506	-3.36889	-81.2142	2.71752	158.631	354.421	203.135	185.584	185.584	185.584	-81.2738	3.90863	0.722697	51.8354	-0.0773351	8.06318	0.796917	0.587641	2.98962	-156.371	232.658	-42.9536	0	0	-0.226253
1929	0	13.7296	0	0	14.2716	2.59239	-15.6839	-0.166098	0.0273412	0.0680439	-8.55857	2.22E-15	-0.472366	0	0	0.0341159	1.94274	-25.0781	-6.36616	164.221	364.197	595.038	392.633	392.633	392.633	-3.57724	-80.7924	3.28681	140.879	354.536	202.993	185.584	185.584	185.584	-80.8573	4.43191	0.54398	51.5036	0.0597362	7.28315	0.576851	0.623541	3.11257	-45.6003	218.875	-33.3593	0	0	-0.168438
1930	0	15.4938	0	0	16.1593	2.65799	-16.2917	-0.15287	0.0112767	0.0472094	-7.54508	-3.17E-15	-1.18031	0	0	0.0240404	1.46803	-24.8902	-5.20381	161.611	362.959	589.983	391.917	391.917	391.917	-3.7784	-80.2392	3.75332	123.537	354.81	202.826	185.584	185.584	185.584	-80.3099	4.88187	0.430443	51.0962	0.191936	6.27502	0.278933	0.603171	3.18691	96.1317	187.192	-22.1013	0	0	-0.0118353
1931	0	16.9134	0	0	17.6844	2.70479	-16.723	-0.146061	-0.00368536	0.021064	-7.66798	-3.17E-15	-1.72613	0	0	0.0189419	1.04503	-24.5248	-4.12864	157.886	362.084	585.419	391.364	391.364	391.364	-3.95837	-79.5665	4.12753	106.506	355.183	202.597	185.584	185.584	185.584	-79.6434	5.25718	0.366019	50.5706	0.311577	5.29207	-0.0303754	0.531776	3.21843	238.838	142.326	-9.98666	0	0	0.240653
1932	0	17.9991	0	0	18.8563	2.73977	-17.044	-0.143583	-0.0167318	-0.00529551	-8.38505	-2.88E-15	-2.15694	0	0	0.0152802	0.726408	-23.946	-3.3703	152.818	361.581	581.266	390.967	390.967	390.967	-4.10891	-78.7951	4.42904	89.6665	355.596	202.311	185.584	185.584	185.584	-78.8778	5.56618	0.332299	49.8838	0.414009	4.57874	-0.28889	0.426481	3.22145	356.301	92.882	1.38269	0	0	0.555935
1933	0	18.7734	0	0	19.6997	2.76866	-17.3083	-0.143684	-0.0265052	-0.0287482	-9.24594	1.81E-15	-2.44769	0	0	0.0113272	0.544265	-23.1309	-3.10133	146.237	361.418	577.466	390.714	390.714	390.714	-4.22495	-77.9469	4.67868	72.9056	356.001	201.995	185.584	185.584	185.584	-78.0345	5.82013	0.311959	49.0002	0.496885	4.32279	-0.448641	0.31013	3.20923	429.357	49.4362	9.93659	0	0	0.868765
1934	0	19.2636	0	0	20.2446	2.79561	-17.5542	-0.14474	-0.0323475	-0.0471258	-9.90897	2.74E-15	-2.59698	0	0	0.00666507	0.503183	-22.0731	-3.40284	138.072	361.552	574.011	390.589	390.589	390.589	-4.30347	-77.0395	4.89335	56.1265	356.361	201.685	185.584	185.584	185.584	-77.1307	6.029	0.291411	47.8996	0.55795	4.61878	-0.478389	0.20207	3.19078	446.372	19.6422	14.4548	0	0	1.09365
1935	0	19.4962	0	0	20.5197	2.823	-17.8035	-0.14569	-0.0344651	-0.058537	-10.1949	-5.82E-16	-2.63436	0	0	0.00167511	0.579375	-20.7835	-4.24561	128.37	361.933	570.947	390.581	390.581	390.581	-4.34248	-76.083	5.0825	39.2578	356.659	201.415	185.584	185.584	185.584	-76.1764	6.19841	0.262475	46.582	0.594226	5.44767	-0.370941	0.111967	3.16559	404.527	5.34854	15.1605	0	0	1.14737
1936	0	19.4941	0	0	20.5483	2.85091	-18.0568	-0.145525	-0.0336315	-0.0617811	-10.0226	3.32E-15	-2.5914	0	0	-0.00301187	0.726765	-19.2904	-5.49201	117.294	362.516	568.375	390.677	390.677	390.677	-4.3394	-75.08	5.24521	22.2598	356.886	201.205	185.584	185.584	185.584	-75.1734	6.32631	0.222749	45.0688	0.602762	6.67846	-0.146624	0.0419631	3.12639	310.953	3.05175	13.5067	0	0	0.981304
1937	0	19.2761	0	0	20.3459	2.87677	-18.2907	-0.143983	-0.0307631	-0.0570834	-9.44027	-3.15E-15	-2.47867	0	0	-0.00680378	0.888773	-17.6362	-6.9216	105.11	363.246	566.419	390.867	390.867	390.867	-4.28818	-74.0256	5.36878	5.12827	357.051	201.061	185.584	185.584	185.584	-74.117	6.40012	0.174115	43.3986	0.583241	8.09416	0.148503	-0.00895419	3.06601	182.502	6.99129	11.1436	0	0	0.612923
1938	0	18.8561	0	0	19.9209	2.8955	-18.4598	-0.142049	-0.0266878	-0.046538	-8.62689	2.68E-15	-2.28384	0	0	-0.00943765	1.01264	-15.8717	-8.27545	92.1444	364.055	565.198	391.143	391.143	391.143	-4.17861	-72.9103	5.43029	-12.1074	357.168	200.97	185.584	185.584	185.584	-72.9972	6.39714	0.12069	41.6195	0.53992	9.43725	0.456768	-0.038211	2.98331	42.1073	13.119	8.97151	0	0	0.128375
1939	0	18.244	0	0	19.2768	2.90038	-18.5038	-0.141103	-0.0218784	-0.0335536	-7.77122	-2.10E-15	-1.96946	0	0	-0.0110868	1.06177	-14.0475	-9.30698	78.733	364.863	564.799	391.502	391.502	391.502	-3.99943	-71.7218	5.40267	-29.3929	357.259	200.908	185.584	185.584	185.584	-71.8017	6.29067	0.0671054	39.7796	0.481224	10.4617	0.72377	-0.0416411	2.88325	-86.3902	20.255	6.97963	0	0	-0.35088
1940	0	17.4468	0	0	18.4153	2.88455	-18.361	-0.141941	-0.0162082	-0.0215421	-6.96274	-3.15E-15	-1.4694	0	0	-0.0122253	1.02293	-12.2068	-9.82565	65.1761	365.601	565.256	391.943	391.943	391.943	-3.74385	-70.4471	5.26391	-46.6626	357.347	200.846	185.584	185.584	185.584	-70.5173	6.05975	0.0172508	37.92	0.416636	10.9777	0.912853	-0.0169881	2.77445	-184.281	29.669	4.63665	0	0	-0.721467
1941	0	16.4673	0	0	17.339	2.84265	-17.9819	-0.143862	-0.00955377	-0.0128723	-6.11632	1.67E-16	-0.750424	0	0	-0.013241	0.906615	-10.38	-9.72397	51.7068	366.232	566.56	392.468	392.468	392.468	-3.41427	-69.0721	5.00527	-63.8537	357.456	200.763	185.584	185.584	185.584	-69.1306	5.69815	-0.0264777	36.0702	0.352636	10.8785	1.00892	0.0314182	2.66377	-241.563	42.5498	1.69273	0	0	-0.931927
1942	0	15.3023	0	0	16.05	2.77208	-17.3396	-0.145571	-0.00240048	-0.00857837	-5.09138	1.86E-15	0.130874	0	0	-0.0141475	0.742226	-8.58317	-8.98556	38.4781	366.76	568.659	393.079	393.079	393.079	-3.02315	-67.5799	4.63555	-80.9193	357.61	200.636	185.584	185.584	185.584	-67.626	5.21829	-0.0639777	34.2476	0.289979	10.1484	1.01606	0.0903106	2.55482	-257.807	57.9599	-1.55357	0	0	-0.983301
1943	0	13.9402	0	0	14.5468	2.67338	-16.4337	-0.145761	0.00435037	-0.00862449	-3.78153	-2.91E-16	1.05768	0	0	-0.0144283	0.569909	-6.81974	-7.67721	25.5635	367.235	571.482	393.781	393.781	393.781	-2.59119	-65.9497	4.17953	-97.8355	357.832	200.448	185.584	185.584	185.584	-65.9837	4.64939	-0.0969663	32.4585	0.222885	8.85435	0.953614	0.142817	2.44849	-240.988	72.8125	-4.42624	0	0	-0.911046
1944	0	12.3603	0	0	12.8213	2.54982	-15.2876	-0.143826	0.0100819	-0.0122515	-2.20038	1.40E-15	1.92553	0	0	-0.013356	0.431517	-5.08458	-5.92901	12.9696	367.728	574.943	394.573	394.573	394.573	-2.1436	-64.1562	3.67284	-114.603	358.139	200.176	185.584	185.584	185.584	-64.1794	4.03176	-0.128193	30.7009	0.141055	7.12558	0.847308	0.172147	2.34363	-203.932	82.8508	-6.31852	0	0	-0.763737
1945	0	10.5353	0	0	10.859	2.40653	-13.9426	-0.140081	0.0144404	-0.0185052	-0.501196	0	2.63623	0	0	-0.0103946	0.362492	-3.36827	-3.90858	0.655999	368.309	578.96	395.455	395.455	395.455	-1.70549	-62.1716	3.15586	-131.246	358.543	199.797	185.584	185.584	185.584	-62.1859	3.40993	-0.161163	28.9673	0.0329797	5.12762	0.725734	0.170432	2.239	-161.109	85.3093	-7.08539	0	0	-0.593736
1946	0	8.43592	0	0	8.64065	2.24957	-12.451	-0.134961	0.0176374	-0.0265454	1.11818	1.86E-15	3.12706	0	0	-0.00542293	0.386436	-1.6611	-1.79366	-11.4385	369.026	583.456	396.427	396.427	396.427	-1.29858	-59.9689	2.66859	-147.804	359.049	199.291	185.584	185.584	185.584	-59.9767	2.82709	-0.199714	27.2484	-0.110525	3.0352	0.616023	0.136762	2.13192	-125.806	79.2012	-7.01475	0	0	-0.451183
1947	0	6.03613	0	0	6.14684	2.08515	-10.8699	-0.129234	0.019317	-0.035755	2.4143	1.16E-15	3.2644	0	0	0.00116773	0.512669	0.0439181	0.253333	-23.3679	369.893	588.36	397.488	397.488	397.488	-0.938925	-57.525	2.24692	-164.324	359.659	198.645	185.584	185.584	185.584	-57.5282	2.32104	-0.247482	25.5364	-0.2944	1.0072	0.541808	0.0782101	2.02081	-108.409	65.3447	-6.54297	0	0	-0.37791
1948	0	3.31835	0	0	3.36215	1.91883	-9.25322	-0.124421	0.0184478	-0.0461759	3.06628	-1.63E-15	2.8469	0	0	0.00788575	0.736951	1.74876	2.10587	-35.153	370.891	593.607	398.641	398.641	398.641	-0.63778	-54.8229	1.91951	-180.858	360.368	197.856	185.584	185.584	185.584	-54.8232	1.92228	-0.30558	23.829	-0.518522	-0.833262	0.520521	0.00315226	1.90437	-114.904	44.7412	-6.0091	0	0	-0.398774
1949	0	0.279307	0	0	0.281793	1.75488	-7.64475	-0.12197	0.0146294	-0.058164	2.75496	3.15E-15	1.7599	0	0	0.011701	1.0446	3.44886	3.68626	-46.7631	371.977	599.129	399.893	399.893	399.893	-0.405102	-51.8554	1.70606	-197.453	361.157	196.942	185.584	185.584	185.584	-51.8539	1.65364	-0.368737	22.1308	-0.778469	-2.41129	0.55988	-0.0790186	1.78228	-146.438	18.8123	-5.69556	0	0	-0.51605
1950	0	-3.06504	0	0	-3.08237	1.59593	-6.07368	-0.122917	0.00781676	-0.0725557	1.19596	-3.13E-15	-0.0210218	0	0	0.00850607	1.41501	5.13223	4.96993	-58.109	373.094	604.846	401.249	401.249	401.249	-0.251625	-48.6275	1.61685	-214.14	361.993	195.948	185.584	185.584	185.584	-48.625	1.53015	-0.423415	20.4546	-1.06659	-3.70409	0.657863	-0.161499	1.65506	-199.617	-11.6427	-5.70599	0	0	-0.708379
1951	0	-6.67527	0	0	-6.69651	1.44309	-4.55413	-0.128374	-0.00188097	-0.0900154	-1.8867	9.32E-16	-2.42259	0	0	-0.00622015	1.82626	6.77946	5.98109	-69.046	374.184	610.662	402.712	402.712	402.712	-0.189839	-45.1599	1.65344	-230.93	362.824	194.951	185.584	185.584	185.584	-45.1569	1.55853	-0.447768	18.8211	-1.37322	-4.73635	0.801031	-0.240552	1.52249	-267.462	-46.6049	-5.92524	0	0	-0.935956
1952	0	-10.4844	0	0	-10.4999	1.29625	-3.08818	-0.139249	-0.0137184	-0.110853	-6.68404	0	-5.2157	0	0	-0.035755	2.25884	8.36489	6.7799	-79.3886	375.192	616.461	404.282	404.282	404.282	-0.233482	-41.4921	1.809	-247.804	363.588	194.062	185.584	185.584	185.584	-41.4893	1.7359	-0.41327	17.2566	-1.68806	-5.56745	0.968838	-0.313711	1.38771	-341.117	-85.967	-6.10252	0	0	-1.1508
1953	0	-14.3943	0	0	-14.4006	1.15486	-1.67277	-0.1558	-0.0259871	-0.133999	-13.186	4.66E-16	-7.99406	0	0	-0.0797376	2.69732	9.85896	7.44415	-88.9321	376.067	622.1	405.95	405.95	405.95	-0.394601	-37.6872	2.06769	-264.698	364.212	193.426	185.584	185.584	185.584	-37.6862	2.04695	-0.289121	15.7899	-2.00031	-6.27322	1.13674	-0.37939	1.25145	-411.917	-128.528	-5.95971	0	0	-1.30871
1954	0	-18.2748	0	0	-18.275	1.01886	-0.309285	-0.177037	-0.0363541	-0.156921	-21.0688	-2.80E-15	-10.2351	0	0	-0.132033	3.12993	11.2317	8.04884	-97.4774	376.769	627.426	407.699	407.7	407.7	-0.677882	-33.834	2.40275	-281.491	364.635	193.209	185.584	185.584	185.584	-33.8382	2.45991	-0.0499828	14.4493	-2.29939	-6.9258	1.28186	-0.435935	1.11432	-472.972	-171.817	-5.16228	0	0	-1.37902
1955	0	-21.9691	0	0	-21.9725	0.889526	0.987671	-0.199981	-0.0427548	-0.176622	-29.6081	-3.26E-15	-11.4363	0	0	-0.180297	3.54651	12.4568	8.64832	-104.856	377.26	632.273	409.504	409.504	409.504	-1.07451	-30.045	2.77321	-298.001	364.825	193.579	185.584	185.584	185.584	-30.0597	2.92321	0.315027	13.2591	-2.57519	-7.57606	1.38489	-0.48068	0.974212	-518.426	-211.784	-3.50969	0	0	-1.34587
1956	0	-25.3081	0	0	-25.3278	0.769935	2.18605	-0.220225	-0.0444101	-0.190245	-37.7758	1.40E-15	-11.2838	0	0	-0.209335	3.93603	13.5145	9.2647	-110.946	377.509	636.484	411.332	411.332	411.332	-1.55994	-26.4471	3.12118	-313.995	364.789	194.667	185.584	185.584	185.584	-26.4786	3.36547	0.79679	12.2364	-2.8184	-8.24223	1.43346	-0.511521	0.82979	-544.421	-244.534	-0.905935	0	0	-1.21399
1957	0	-28.1312	0	0	-28.1802	0.664682	3.2392	-0.235735	-0.0417128	-0.196352	-44.7072	-4.43E-15	-9.7231	0	0	-0.20845	4.28471	14.3947	9.88426	-115.69	377.49	639.917	413.144	413.144	413.144	-2.09795	-23.1657	3.37353	-329.226	364.579	196.543	185.584	185.584	185.584	-23.2191	3.70153	1.36725	11.3898	-3.02071	-8.90664	1.42614	-0.526665	0.681056	-550.689	-266.746	2.49629	0	0	-1.00919
1958	0	-30.3058	0	0	-30.3915	0.579271	4.09223	-0.246313	-0.0347842	-0.19486	-49.7699	-3.38E-15	-6.88833	0	0	-0.17471	4.57595	15.0972	10.4623	-119.088	377.184	642.454	414.898	414.898	414.898	-2.64795	-20.3105	3.44999	-343.462	364.276	199.205	185.584	185.584	185.584	-20.3869	3.84432	1.9859	10.719	-3.17534	-9.52078	1.37057	-0.521913	0.532114	-540.727	-274.906	6.12981	0	0	-0.769341
1959	0	-31.7426	0	0	-31.8616	0.519559	4.68754	-0.253125	-0.0241104	-0.186546	-52.6249	-1.40E-15	-3.16394	0	0	-0.113349	4.79199	15.6307	10.9336	-121.197	376.577	644.01	416.546	416.546	416.546	-3.17094	-17.9639	3.27769	-356.514	363.975	202.59	185.584	185.584	185.584	-18.058	3.72007	2.60747	10.2156	-3.27734	-10.0163	1.28218	-0.49455	0.388537	-521.51	-267.088	9.2135	0	0	-0.533786
1960	0	-32.405	0	0	-32.5424	0.491149	4.97044	-0.257974	-0.0107222	-0.172435	-53.2338	5.13E-15	0.877949	0	0	-0.0358618	4.91683	16.0098	11.2266	-122.118	375.668	644.529	418.04	418.04	418.04	-3.63314	-16.1714	2.80836	-368.244	363.774	206.593	185.584	185.584	185.584	-16.2715	3.28417	3.1894	9.86533	-3.32431	-10.3193	1.18059	-0.442346	0.257622	-502.004	-243.113	10.9465	0	0	-0.331023
1961	0	-32.3121	0	0	-32.445	0.498469	4.89757	-0.26262	0.00404719	-0.153055	-51.8223	0	4.65275	0	0	0.0433484	4.93948	16.2521	11.2768	-121.978	374.473	643.989	419.328	419.329	419.328	-4.0088	-14.9372	2.03339	-378.569	363.756	211.088	185.584	185.584	185.584	-15.0267	2.53381	3.69861	9.65088	-3.31654	-10.3639	1.08325	-0.367257	0.147509	-490.855	-205.158	10.7571	0	0	-0.172012
1962	0	-31.5346	0	0	-31.6409	0.543553	4.44845	-0.267147	0.0200976	-0.12868	-48.7222	3.73E-15	7.86697	0	0	0.110923	4.85636	16.3743	11.0372	-120.914	373.021	642.397	420.358	420.358	420.358	-4.28213	-14.2234	0.991977	-387.454	363.979	215.943	185.584	185.584	185.584	-14.2847	1.51346	4.11521	9.55482	-3.2576	-10.1036	1.00191	-0.2731	0.0652289	-493.496	-156.149	8.35386	0	0	-0.0503827
1963	0	-30.1862	0	0	-30.2534	0.625213	3.6336	-0.27109	0.0367119	-0.0996733	-44.4411	-1.86E-15	10.4163	0	0	0.158178	4.6723	16.3896	10.4846	-119.058	371.363	639.785	421.071	421.071	421.071	-4.44489	-13.9539	-0.232866	-394.902	364.481	221.023	185.584	185.584	185.584	-13.9728	0.308897	4.42924	9.56245	-3.15423	-9.51649	0.940952	-0.166592	0.0198021	-511.472	-100.507	4.07083	0	0	0.0508799
1964	0	-28.4103	0	0	-28.4398	0.7386	2.49978	-0.27479	0.0517832	-0.0678162	-39.7179	0	12.2769	0	0	0.183336	4.40016	16.3056	9.62041	-116.524	369.566	636.213	421.414	421.414	421.414	-4.49397	-14.0251	-1.53045	-400.943	365.286	226.189	185.584	185.584	185.584	-13.9939	-0.969721	4.63544	9.66394	-3.01558	-8.6063	0.898556	-0.0581773	0.0210217	-542.038	-44.2404	-1.00375	0	0	0.151877
1965	0	-26.3591	0	0	-26.3646	0.875566	1.12762	-0.279637	0.0636124	-0.0359352	-35.4269	-4.66E-15	13.5618	0	0	0.191237	4.05928	16.1245	8.4682	-113.399	367.705	631.758	421.338	421.338	421.338	-4.43017	-14.323	-2.78666	-405.619	366.405	231.3	185.584	185.584	185.584	-14.2416	-2.21148	4.72968	9.85586	-2.85287	-7.39995	0.870848	0.0439978	0.0807382	-580.513	8.04444	-5.55063	0	0	0.26973
1966	0	-24.1713	0	0	-24.1719	1.02599	-0.380821	-0.287489	0.0713782	-0.00765657	-32.3845	-4.66E-15	14.4418	0	0	0.190092	3.67358	15.8428	7.06977	-109.737	365.863	626.519	420.804	420.804	420.804	-4.25607	-14.7436	-3.90631	-408.957	367.839	236.226	185.584	185.584	185.584	-14.6194	-3.32572	4.70679	10.1418	-2.67817	-5.9427	0.85569	0.133822	0.208375	-621.767	53.5288	-8.47131	0	0	0.416783
1967	0	-21.9534	0	0	-21.9664	1.17971	-1.9217	-0.299103	0.0754545	0.0135211	-31.0664	1.03E-14	15.108	0	0	0.18727	3.26946	15.4526	5.48048	-105.559	364.118	620.611	419.798	419.798	419.798	-3.97314	-15.2108	-4.82587	-410.949	369.581	240.86	185.584	185.584	185.584	-15.0565	-4.25345	4.55982	10.532	-2.50335	-4.29339	0.851245	0.208337	0.408619	-660.332	91.618	-9.322	0	0	0.600365
1968	0	-19.7689	0	0	-19.8054	1.32839	-3.4095	-0.313805	0.0767722	0.0255866	-31.4943	6.52E-15	15.6961	0	0	0.186993	2.87414	14.9429	3.76513	-100.852	362.54	614.16	418.332	418.332	418.332	-3.57924	-15.6844	-5.51468	-411.55	371.619	245.133	185.584	185.584	185.584	-15.5159	-4.9678	4.28018	11.0422	-2.33971	-2.52007	0.857437	0.268488	0.680329	-691.699	123.115	-8.3	0	0	0.823031
1969	0	-17.6393	0	0	-17.7032	1.46686	-4.79094	-0.329577	0.076367	0.0291072	-33.2556	-7.45E-15	16.2546	0	0	0.190399	2.51415	14.3011	1.99447	-95.5732	361.188	607.305	416.456	416.456	416.456	-3.06761	-16.1603	-5.96836	-410.683	373.939	249.024	185.584	185.584	185.584	-15.9944	-5.46742	3.85823	11.692	-2.19722	-0.696165	0.874697	0.314996	1.01241	-713.395	148.422	-5.95672	0	0	1.08259
1970	0	-15.5532	0	0	-15.6425	1.59345	-6.049	-0.343308	0.0749842	0.026034	-35.6309	-8.39E-15	16.7238	0	0	0.196551	2.21379	13.5145	0.241755	-89.6623	360.105	600.192	414.258	414.258	414.258	-2.42755	-16.6614	-6.19954	-408.257	376.53	252.558	185.584	185.584	185.584	-16.5147	-5.76781	3.28393	12.5018	-2.08432	1.10309	0.901747	0.350056	1.38827	-723.514	167.909	-3.03258	0	0	1.36852
1971	0	-13.481	0	0	-13.5901	1.70974	-7.19969	-0.351768	0.0728385	0.0197071	-37.8374	4.66E-15	16.9289	0	0	0.203455	1.99362	12.5726	-1.42071	-83.0488	359.317	592.974	411.862	411.862	411.862	-1.64615	-17.2262	-6.23036	-404.187	379.384	255.788	185.584	185.584	185.584	-17.1131	-5.89478	2.54744	13.49	-2.00766	2.8044	0.936074	0.375786	1.78291	-721.832	181.491	-0.178984	0	0	1.66261
1972	0	-11.3914	0	0	-11.5131	1.81968	-8.28207	-0.352728	0.0694406	0.0133007	-39.2663	9.32E-15	16.5975	0	0	0.208573	1.86881	11.4683	-2.92574	-75.6652	358.837	585.81	409.419	409.419	409.419	-0.711298	-17.8944	-6.08728	-398.421	382.497	258.782	185.584	185.584	185.584	-17.8271	-5.87996	1.64065	14.6695	-1.9719	4.34066	0.972406	0.393478	2.17112	-708.729	188.695	2.21387	0	0	1.939
1973	0	-9.26432	0	0	-9.39007	1.9283	-9.34571	-0.34594	0.0631296	0.00962283	-39.6488	8.39E-15	15.3626	0	0	0.209147	1.84761	10.1994	-4.21588	-67.4589	358.659	578.866	407.091	407.091	407.091	0.384138	-18.6978	-5.79773	-390.946	385.859	261.601	185.584	185.584	185.584	-18.6856	-5.75758	0.560144	16.0449	-1.97973	5.65569	1.00564	0.403742	2.52514	-686.483	188.562	4.27388	0	0	2.17188
1974	0	-7.09689	0	0	-7.21688	2.04028	-10.4354	-0.332935	0.0518373	0.0108516	-39.0386	-2.33E-15	12.8987	0	0	0.202705	1.93053	8.76988	-5.2475	-58.4025	358.77	572.31	405.029	405.029	405.029	1.63596	-19.6562	-5.38744	-381.795	389.449	264.288	185.584	185.584	185.584	-19.7053	-5.56059	-0.687116	17.6102	-2.03165	6.70818	1.03169	0.405463	2.82233	-658.93	180.078	6.52112	0	0	2.3445
1975	0	-4.90397	0	0	-5.00605	2.15838	-11.5763	-0.314677	0.0352276	0.018525	-37.549	-3.49E-16	9.18415	0	0	0.187464	2.11035	7.18927	-5.99276	-48.4992	359.147	566.311	403.353	403.353	403.354	3.02261	-20.7785	-4.87819	-371.033	393.211	266.849	185.584	185.584	185.584	-20.8923	-5.31668	-2.07809	19.3492	-2.12614	7.47344	1.04817	0.398516	3.04405	-630.487	163.82	9.2644	0	0	2.45573
1976	0	-2.7162	0	0	-2.7851	2.28253	-12.7658	-0.292001	0.0139358	0.0326225	-35.3491	-3.96E-15	4.4503	0	0	0.163464	2.37346	5.47164	-6.43737	-37.7831	359.76	561.037	402.133	402.133	402.133	4.50475	-22.0655	-4.28733	-358.748	397.058	269.248	185.584	185.584	185.584	-22.2446	-5.04607	-3.57322	21.2375	-2.25999	7.94073	1.05543	0.383426	3.18568	-604.699	141.388	12.6692	0	0	2.51659
1977	0	-0.57622	0	0	-0.593786	2.40957	-13.9713	-0.265499	-0.0101442	0.0518919	-32.6266	-6.99E-15	-0.816578	0	0	0.13332	2.70165	3.63306	-6.57414	-26.3133	360.578	556.644	401.378	401.378	401.379	6.02873	-23.5114	-3.62934	-345.038	400.879	271.405	185.584	185.584	185.584	-23.7538	-4.76199	-5.11953	23.2469	-2.42841	8.10646	1.05339	0.362342	3.25414	-582.643	115.401	16.6192	0	0	2.54046
1978	0	1.46717	0	0	1.5199	2.53363	-15.1365	-0.236637	-0.0339366	0.0733569	-29.669	9.32E-16	-5.95144	0	0	0.102168	3.07353	1.68941	-6.39665	-14.167	361.568	553.28	401.049	401.049	401.049	7.53345	-25.107	-2.91881	-330.001	404.551	273.198	185.584	185.584	185.584	-25.4085	-4.47311	-6.65686	25.35	-2.62552	7.96742	1.03867	0.339657	3.26638	-561.446	89.5406	20.5084	0	0	2.52947
1979	0	3.36595	0	0	3.50518	2.64739	-16.1937	-0.207931	-0.0539563	0.0938731	-26.8505	-4.66E-15	-10.273	0	0	0.0757119	3.46531	-0.344521	-5.89847	-1.43879	362.694	551.076	401.066	401.066	401.066	8.95923	-26.8426	-2.17281	-313.73	407.96	274.483	185.584	185.584	185.584	-27.1975	-4.18686	-8.12587	27.5218	-2.84476	7.51975	1.00582	0.319593	3.24197	-536.371	67.3642	23.542	0	0	2.47456
1980	0	5.08002	0	0	5.31505	2.74366	-17.0796	-0.183108	-0.0677046	0.110219	-24.6101	-1.86E-15	-13.2908	0	0	0.0577877	3.85152	-2.45405	-5.07866	11.756	363.925	550.142	401.33	401.33	401.33	10.2572	-28.7116	-1.41085	-296.303	411.024	275.12	185.584	185.584	185.584	-29.1134	-3.91126	-9.47689	29.7401	-3.07921	6.76427	0.951265	0.304419	3.19665	-502.258	51.467	25.0175	0	0	2.35762
1981	0	6.58341	0	0	6.91396	2.81685	-17.7476	-0.164936	-0.0741725	0.120372	-23.2136	1.86E-15	-14.7921	0	0	0.0485441	4.20675	-4.62224	-3.95099	25.2733	365.23	550.558	401.739	401.739	401.739	11.3952	-30.7139	-0.652179	-277.774	413.696	275.001	185.584	185.584	185.584	-31.156	-3.65482	-10.6758	31.9831	-3.32224	5.71532	0.872117	0.293041	3.13949	-454.87	42.7747	24.5743	0	0	2.15795
1982	0	7.86665	0	0	8.28249	2.8638	-18.1734	-0.15442	-0.0736868	0.123147	-22.6679	1.86E-15	-14.8308	0	0	0.0451304	4.50849	-6.82726	-2.55301	38.935	366.585	552.37	402.203	402.203	402.203	12.3593	-32.8559	0.0875682	-258.176	415.971	274.07	185.584	185.584	185.584	-33.3331	-3.42525	-11.706	34.2269	-3.56797	4.40981	0.766614	0.281454	3.07124	-391.098	40.453	22.1778	0	0	1.85822
1983	0	8.93443	0	0	9.41766	2.88402	-18.3562	-0.151438	-0.067235	0.118338	-22.8029	0	-13.6408	0	0	0.0437847	4.74062	-9.04022	-0.952111	52.5267	367.966	555.571	402.647	402.647	402.647	13.1512	-35.1487	0.798044	-237.525	417.875	272.332	185.584	185.584	185.584	-35.657	-3.22846	-12.567	36.4435	-3.81133	2.91311	0.633603	0.265305	2.98943	-309.81	42.4659	17.9631	0	0	1.45569
1984	0	9.80192	0	0	10.3305	2.87948	-18.3152	-0.155361	-0.0563818	0.106804	-23.3603	1.86E-15	-11.5909	0	0	0.0414967	4.897	-11.2248	0.753755	65.804	369.347	560.103	403.016	403.016	403.016	13.7845	-37.6035	1.47438	-215.835	419.456	269.858	185.584	185.584	185.584	-38.1411	-3.06826	-13.2703	38.6012	-4.04762	1.31973	0.477857	0.240123	2.88886	-213.72	45.3728	12.4523	0	0	0.977214
1985	0	10.4898	0	0	11.0418	2.85418	-18.0863	-0.164186	-0.0432011	0.090273	-23.9476	2.80E-15	-9.14139	0	0	0.0366743	4.98351	-13.3386	2.4429	78.506	370.697	565.846	403.27	403.27	403.27	14.2804	-40.2287	2.11592	-193.123	420.773	266.769	185.584	185.584	185.584	-40.7952	-2.94678	-13.8354	40.6652	-4.27181	-0.253547	0.31055	0.205549	2.76766	-109.14	45.8464	6.3968	0	0	0.477747
1986	0	11.0177	0	0	11.5736	2.8135	-17.7171	-0.176239	-0.0305428	0.070983	-24.2389	-1.86E-15	-6.8318	0	0	0.0294413	5.01744	-15.3368	3.98426	90.3768	371.975	572.623	403.387	403.387	403.387	14.663	-43.0242	2.72422	-169.423	421.889	263.226	185.584	185.584	185.584	-43.621	-2.86496	-14.2851	42.601	-4.47786	-1.68198	0.149568	0.164264	2.62569	-5.7153	41.1271	0.875905	0	0	0.0295366
1987	0	11.3977	0	0	11.9429	2.76332	-17.2595	-0.189664	-0.021077	0.0516529	-23.9697	-3.73E-15	-5.15933	0	0	0.0208548	5.02425	-17.1765	5.25638	101.191	373.134	580.218	403.356	403.356	403.356	14.9541	-45.978	3.30102	-144.789	422.854	259.406	185.584	185.584	185.584	-46.6074	-2.82228	-14.64	44.3772	-4.65888	-2.85192	0.0149409	0.122999	2.46647	85.7019	30.516	-3.19442	0	0	-0.303674
1988	0	11.6296	0	0	12.1533	2.70903	-16.7619	-0.20276	-0.016731	0.0347202	-23.0099	-6.52E-15	-4.49893	0	0	0.0121581	5.03174	-18.8211	6.16645	110.775	374.128	588.391	403.174	403.174	403.174	15.1681	-49.0631	3.84634	-119.29	423.695	255.477	185.584	185.584	185.584	-49.7277	-2.81568	-14.9135	45.9681	-4.80768	-3.67969	-0.0772684	0.0883267	2.29569	156.093	14.9891	-5.20201	0	0	-0.490447
1989	0	11.6971	0	0	12.1919	2.65466	-16.2609	-0.214383	-0.0179149	0.0219863	-21.4224	-4.66E-15	-5.00941	0	0	0.00429969	5.06382	-20.2438	6.66381	119.019	374.923	596.9	402.847	402.847	402.847	15.3085	-52.2366	4.35681	-93.0098	424.413	251.58	185.584	185.584	185.584	-52.9377	-2.83861	-15.1086	47.3559	-4.91792	-4.12501	-0.119236	0.0655625	2.11907	200.18	-3.04357	-5.1171	0	0	-0.538326
1990	0	11.5687	0	0	12.0282	2.60227	-15.7758	-0.225277	-0.0247282	0.0135701	-19.5727	-3.73E-15	-6.73125	0	0	-0.00202761	5.1354	-21.4289	6.74452	125.88	375.503	605.52	402.385	402.385	402.385	15.3677	-55.4422	4.82428	-66.029	424.977	247.816	185.584	185.584	185.584	-56.178	-2.8809	-15.2174	48.5313	-4.98494	-4.195	-0.112515	0.0541109	1.94437	217.698	-21.8908	-3.02541	0	0	-0.484748
1991	0	11.2047	0	0	11.6223	2.55159	-15.3041	-0.237215	-0.0365538	0.00771612	-17.9989	-9.32E-16	-9.5284	0	0	-0.00659238	5.25015	-22.3716	6.44587	131.377	375.872	614.057	401.805	401.805	401.805	15.3267	-58.6173	5.23439	-38.4169	425.327	244.253	185.584	185.584	185.584	-59.3819	-2.9297	-15.2206	49.4931	-5.00643	-3.93768	-0.0647987	0.0518205	1.78	212.539	-40.1495	0.656771	0	0	-0.37801
1992	0	10.5677	0	0	10.9358	2.49988	-14.8207	-0.251173	-0.0517192	0.000670417	-17.169	-5.59E-15	-13.0366	0	0	-0.00968677	5.40099	-23.0768	5.83482	135.577	376.048	622.348	401.127	401.127	401.127	15.1562	-61.7038	5.56512	-10.2223	425.378	240.945	185.584	185.584	185.584	-62.4854	-2.97123	-15.0877	50.2469	-4.98211	-3.42926	0.009843	0.0539829	1.63397	192.761	-57.1283	5.21786	0	0	-0.261943
1993	0	9.63287	0	0	9.94315	2.4425	-14.2817	-0.267515	-0.0671163	-0.0121311	-17.4282	1.03E-14	-16.6323	0	0	-0.0122629	5.57284	-23.5571	4.995	138.588	376.062	630.264	400.38	400.38	400.38	14.8199	-64.6554	5.78703	18.5164	425.021	237.95	185.584	185.584	185.584	-65.436	-2.99273	-14.7795	50.8043	-4.91351	-2.7594	0.098287	0.058087	1.5117	167.302	-71.749	9.56057	0	0	-0.162054
1994	0	8.39599	0	0	8.64126	2.37386	-13.6337	-0.286291	-0.0789729	-0.0357637	-18.9495	-2.80E-15	-19.5452	0	0	-0.0160247	5.746	-23.8321	4.01614	140.551	375.946	637.706	399.597	399.597	399.597	14.2807	-67.4431	5.86618	47.7474	424.136	235.355	185.584	185.584	185.584	-68.1994	-2.98422	-14.2539	51.1812	-4.80351	-2.01928	0.184883	0.0619384	1.41731	146.361	-83.1322	12.6135	0	0	-0.0871389
1995	0	6.88264	0	0	7.05966	2.28889	-12.8264	-0.306466	-0.084045	-0.0739747	-21.5756	-1.86E-15	-21.0475	0	0	-0.0227302	5.89949	-23.9269	2.9864	141.635	375.734	644.601	398.82	398.82	398.82	13.509	-70.0602	5.77035	77.3733	422.612	233.289	185.584	185.584	185.584	-70.7656	-2.93941	-13.475	51.3983	-4.65623	-1.29303	0.257491	0.0654689	1.34966	138.285	-90.5984	13.6571	0	0	-0.032205
1996	0	5.15407	0	0	5.26612	2.18416	-11.8242	-0.324825	-0.0807812	-0.128598	-24.6563	-2.80E-15	-20.6595	0	0	-0.0324315	6.01373	-23.8717	1.98823	142.031	375.456	650.898	398.096	398.096	398.096	12.4902	-72.5236	5.47626	107.22	420.364	231.922	185.584	185.584	185.584	-73.1519	-2.85588	-12.4219	51.4799	-4.47669	-0.653846	0.302315	0.067806	1.3034	150.839	-94.3659	12.4675	0	0	0.0127896
1997	0	3.30677	0	0	3.3644	2.05871	-10.614	-0.335265	-0.0697811	-0.198203	-26.9912	-2.80E-15	-18.2676	0	0	-0.0420116	6.07245	-23.7011	1.09582	141.952	375.138	656.564	397.478	397.478	397.478	11.2296	-74.8694	4.97495	137.011	417.348	231.445	185.584	185.584	185.584	-75.3993	-2.73443	-11.0954	51.4542	-4.2708	-0.16243	0.308276	0.0679612	1.26496	189.107	-95.2751	9.21807	0	0	0.0573404
1998	0	1.45984	0	0	1.4789	1.91405	-9.20651	-0.32962	-0.0532365	-0.278768	-27.0394	-8.39E-15	-14.1071	0	0	-0.0464451	6.06383	-23.4524	0.372906	141.621	374.799	661.584	397.014	397.014	397.014	9.75455	-77.1403	4.27429	166.364	413.575	232.027	185.584	185.584	185.584	-77.5584	-2.57761	-9.52148	51.3526	-4.04493	0.133388	0.266569	0.0641037	1.21925	256.269	-94.372	4.24863	0	0	0.10463
1999	0	-0.268998	0	0	-0.271406	1.75392	-7.63536	-0.300654	-0.0341734	-0.364494	-23.4352	0	-8.6872	0	0	-0.0427302	5.98117	-23.1643	-0.130401	141.263	374.452	665.952	396.745	396.745	396.745	8.11321	-79.3638	3.39934	194.796	409.117	233.74	185.584	185.584	185.584	-79.6675	-2.38797	-7.75119	51.2085	-3.80586	0.200118	0.17197	0.0536223	1.14873	353.045	-92.3795	-2.07228	0	0	0.148506
2000	0	-1.79142	0	0	-1.80113	1.58373	-5.95266	-0.245848	-0.015598	-0.449495	-15.5918	4.66E-16	-2.67126	0	0	-0.0326658	5.82317	-22.8743	-0.381242	141.09	374.105	669.673	396.699	396.699	396.699	6.37062	-81.5325	2.39189	221.761	404.099	236.501	185.584	185.584	185.584	-81.7301	-2.16684	-5.85773	51.055	-3.56074	0.0208278	0.0244437	0.0359123	1.04512	477.609	-89.1572	-9.33563	0	0	0.173854
2001	0	-3.06754	0	0	-3.0759	1.4101	-4.22524	-0.169454	-0.000332533	-0.528646	-4.03847	1.69E-15	3.20134	0	0	-0.0208054	5.59359	-22.6155	-0.368546	141.288	373.757	672.757	396.887	396.886	396.887	4.60178	-83.5941	1.30944	246.695	398.698	240.04	185.584	185.584	185.584	-83.7035	-1.91467	-3.93005	50.9217	-3.31647	-0.401617	-0.173918	0.010564	0.907848	625.681	-84.3089	-17.0627	0	0	0.162563
2002	0	-4.1088	0	0	-4.1128	1.2404	-2.52944	-0.0801245	0.0093344	-0.598202	9.81416	-1.28E-15	8.22882	0	0	-0.00957151	5.30108	-22.4137	-0.108049	141.993	373.404	675.21	397.297	397.297	397.297	2.8827	-85.4585	0.221713	269.075	393.111	243.913	185.584	185.584	185.584	-85.5041	-1.63246	-2.06296	50.832	-3.07933	-1.04018	-0.417462	-0.0210179	0.745281	790.69	-77.662	-24.7364	0	0	0.102945
2003	0	-4.96726	0	0	-4.96793	1.08217	-0.944145	0.0119052	0.0112662	-0.656069	24.0598	3.49E-16	11.793	0	0	0.00294085	4.95841	-22.2846	0.354283	143.286	373.033	677.031	397.902	397.902	397.902	1.28076	-87.0142	-0.797067	288.462	387.533	247.564	185.584	185.584	185.584	-87.0226	-1.32355	-0.344602	50.7991	-2.85396	-1.84069	-0.697806	-0.0579811	0.572393	964.547	-70.6053	-31.8837	0	0	-0.000385358
2004	0	-5.71843	0	0	-5.7186	0.942351	0.457983	0.0972951	0.00518419	-0.701642	36.6855	-1.92E-15	13.5887	0	0	0.0200077	4.58182	-22.2328	0.942856	145.177	372.623	678.207	398.659	398.659	398.659	-0.154035	-88.1484	-1.67992	304.52	382.121	250.404	185.584	185.584	185.584	-88.144	-0.994562	1.1567	50.8245	-2.64259	-2.72256	-1.00221	-0.0968203	0.40673	1138.13	-64.51	-38.2662	0	0	-0.122635
2005	0	-6.44232	0	0	-6.4449	0.826727	1.61713	0.166235	-0.00694158	-0.735098	45.6118	3.15E-15	13.7059	0	0	0.0412253	4.18961	-22.2523	1.55893	147.61	372.149	678.71	399.516	399.516	399.516	-1.39273	-88.764	-2.37883	317.012	376.972	251.889	185.584	185.584	185.584	-88.7655	-0.655598	2.40114	50.8969	-2.44418	-3.58523	-1.31135	-0.132229	0.269909	1300.1	-60.3109	-43.661	0	0	-0.220566
2006	0	-7.2022	0	0	-7.20903	0.739738	2.48838	0.207112	-0.0214475	-0.756939	48.7783	-1.86E-15	12.5805	0	0	0.0593795	3.80059	-22.328	2.09273	150.474	371.578	678.496	400.417	400.417	400.417	-2.42479	-88.7972	-2.87123	325.777	372.125	251.602	185.584	185.584	185.584	-88.816	-0.320015	3.37791	50.9939	-2.25428	-4.32014	-1.60036	-0.157302	0.184338	1437.03	-58.0914	-47.672	0	0	-0.241923
2007	0	-8.01769	0	0	-8.02905	0.684658	3.03947	0.208181	-0.0338027	-0.766861	44.59	-2.33E-16	10.8906	0	0	0.0629612	3.4323	-22.4394	2.43912	153.615	370.878	677.515	401.305	401.305	401.305	-3.2505	-88.2408	-3.16047	330.715	367.573	249.338	185.584	185.584	185.584	-88.2815	-0.00390853	4.0985	51.0848	-2.06546	-4.82604	-1.83862	-0.164782	0.172952	1533.17	-56.8005	-49.713	0	0	-0.143226
2008	0	-8.83886	0	0	-8.85317	0.664021	3.24582	0.163975	-0.0392322	-0.763294	32.808	-8.15E-16	9.42745	0	0	0.0464001	3.0989	-22.5639	2.51271	156.86	370.022	675.716	402.125	402.125	402.125	-3.87226	-87.1669	-3.27056	331.782	363.292	245.181	185.584	185.584	185.584	-87.2286	0.274918	4.58522	51.1345	-1.86821	-5.02376	-1.99924	-0.150511	0.246887	1574.58	-54.476	-49.3112	0	0	0.0882692
2009	0	-9.53721	0	0	-9.55118	0.680147	3.08458	0.0801723	-0.0349498	-0.743298	15.1342	-2.33E-16	8.74786	0	0	0.0212703	2.80944	-22.6796	2.25898	160.031	368.996	673.061	402.829	402.829	402.828	-4.28815	-85.7344	-3.23643	329.02	359.273	239.524	185.584	185.584	185.584	-85.8118	0.499235	4.85913	51.1081	-1.65186	-4.86674	-2.06279	-0.113979	0.401612	1552.05	-48.8059	-46.5593	0	0	0.420282
2010	0	-9.92642	0	0	-9.93622	0.73523	2.53351	-0.0261542	-0.0204778	-0.703862	-4.95328	-4.66E-16	8.98991	0	0	0.0143299	2.56649	-22.7675	1.65932	162.961	367.797	669.532	403.369	403.369	403.369	-4.49381	-84.166	-3.09289	322.595	355.541	233	185.584	185.584	185.584	-84.2514	0.657653	4.93396	50.9754	-1.40557	-4.34542	-2.02241	-0.0582431	0.61697	1464.46	-37.1274	-42.474	0	0	0.778784
2011	0	-9.81152	0	0	-9.81528	0.830741	1.57691	-0.132276	0.00211548	-0.64291	-23.2702	1.16E-15	9.80406	0	0	0.0475581	2.36543	-22.8133	0.731454	165.501	366.439	665.145	403.707	403.707	403.707	-4.49165	-82.6978	-2.86405	312.816	352.151	226.344	185.584	185.584	185.584	-82.7831	0.752188	4.81799	50.7152	-1.11911	-3.48682	-1.88144	0.0113505	0.864179	1317.67	-17.0147	-38.7843	0	0	1.06989
2012	0	-9.04987	0	0	-9.04994	0.966236	0.218457	-0.21757	0.0278418	-0.559799	-36.3235	5.36E-15	10.461	0	0	0.116186	2.19425	-22.8087	-0.471474	167.534	364.948	659.953	403.81	403.81	403.81	-4.30275	-81.5188	-2.55571	300.12	349.171	220.218	185.584	185.584	185.584	-81.5974	0.805006	4.52174	50.3198	-0.783941	-2.35261	-1.64976	0.0871268	1.11673	1121.7	11.6415	-37.0351	0	0	1.20873
2013	0	-7.59932	0	0	-7.60195	1.13776	-1.50134	-0.270729	0.0498026	-0.455918	-42.4669	-3.03E-15	10.1901	0	0	0.188286	2.03363	-22.7525	-1.86142	168.978	363.353	654.056	403.653	403.653	403.653	-3.97551	-80.7247	-2.1568	285.033	346.657	215.073	185.584	185.584	185.584	-80.7931	0.858837	4.06825	49.7974	-0.39375	-1.0379	-1.33983	0.160051	1.35537	887.394	46.2665	-37.6411	0	0	1.14237
2014	0	-5.5319	0	0	-5.54221	1.33648	-3.49027	-0.293436	0.0630915	-0.336663	-42.3344	9.32E-16	8.69573	0	0	0.229955	1.85802	-22.6512	-3.31559	169.798	361.691	647.594	403.226	403.226	403.226	-3.58497	-80.3067	-1.65145	268.116	344.618	211.094	185.584	185.584	185.584	-80.3651	0.967707	3.50055	49.1741	0.0542089	0.329627	-0.967601	0.223288	1.5772	627.184	83.4808	-39.6831	0	0	0.868601
2015	0	-3.00357	0	0	-3.01802	1.54888	-5.6067	-0.293837	0.068369	-0.213962	-37.9016	0	6.44749	0	0	0.229299	1.63732	-22.5183	-4.679	170.007	359.996	640.748	402.534	402.534	402.534	-3.21697	-80.1821	-1.03441	249.944	343.015	208.244	185.584	185.584	185.584	-80.2328	1.17993	2.8777	48.4925	0.558649	1.59245	-0.566305	0.276655	1.78691	363.22	122.453	-42.0606	0	0	0.455039
2016	0	-0.202385	0	0	-0.204227	1.75919	-7.68723	-0.277773	0.0678709	-0.103056	-31.1179	6.06E-15	4.09797	0	0	0.19502	1.34073	-22.3712	-5.7761	169.656	358.299	633.72	401.6	401.6	401.6	-2.94168	-80.2399	-0.319506	231.064	341.786	206.352	185.584	185.584	185.584	-80.2861	1.52067	2.25906	47.8077	1.11348	2.57482	-0.184572	0.319885	1.99222	126.254	160.643	-43.8378	0	0	0.0265807
2017	0	2.69054	0	0	2.72865	1.95259	-9.58265	-0.250656	0.062494	-0.0160676	-23.6324	-3.49E-16	2.01975	0	0	0.144687	0.943176	-22.2261	-6.43547	168.818	356.638	626.721	400.465	400.465	400.465	-2.79489	-80.3716	0.459296	211.952	340.874	205.183	185.584	185.584	185.584	-80.4157	1.98275	1.69108	47.1789	1.70698	3.10764	0.126317	0.3513	2.19521	-54.5588	193.698	-44.2859	0	0	-0.294953
2018	0	5.52043	0	0	5.62764	2.1177	-11.1843	-0.220615	0.0549384	0.0413643	-16.8898	4.08E-16	0.548703	0	0	0.0965109	0.43336	-22.0918	-6.52612	167.559	355.063	619.941	399.188	399.188	399.188	-2.77748	-80.4843	1.25254	192.965	340.227	204.488	185.584	185.584	185.584	-80.5281	2.53027	1.20499	46.6588	2.32088	3.06491	0.327291	0.372252	2.39721	-159.932	219.702	-43.3193	0	0	-0.454548
2019	0	8.16857	0	0	8.3664	2.24855	-12.4413	-0.194458	0.046918	0.0689952	-11.7722	-5.45E-15	-0.239951	0	0	0.0606992	-0.178888	-21.9631	-5.99606	165.897	353.645	613.53	397.84	397.84	397.84	-2.86485	-80.5088	2.00914	174.327	339.81	204.047	185.584	185.584	185.584	-80.5536	3.11319	0.815806	46.2803	2.93075	2.40214	0.396404	0.378607	2.59337	-181.917	236.426	-41.078	0	0	-0.473752
2020	0	10.5542	0	0	10.8514	2.34521	-13.3621	-0.175914	0.0384636	0.0713128	-8.58194	-2.82E-15	-0.508781	0	0	0.0389857	-0.858982	-21.8195	-4.89867	163.78	352.476	607.583	396.496	396.496	396.496	-3.02205	-80.4025	2.6909	156.137	339.597	203.697	185.584	185.584	185.584	-80.4497	3.68532	0.52419	46.0475	3.50742	1.18279	0.339339	0.361235	2.77515	-127.681	240.217	-37.2224	0	0	-0.413851
2021	0	12.6301	0	0	13.0235	2.41277	-14.0015	-0.165431	0.0290265	0.055872	-7.15145	-3.64E-17	-0.491201	0	0	0.0280462	-1.55091	-21.6276	-3.39351	161.077	351.649	602.133	395.222	395.222	395.222	-3.21687	-80.1469	3.28077	138.384	339.567	203.344	185.584	185.584	185.584	-80.1976	4.21688	0.320002	45.9295	4.0221	-0.421962	0.186933	0.30774	2.93034	-17.8688	226.934	-31.0683	0	0	-0.317819
2022	0	14.376	0	0	14.8555	2.45912	-14.4382	-0.160807	0.0178529	0.0310746	-6.97937	-5.24E-16	-0.440386	0	0	0.0228864	-2.18657	-21.347	-1.71967	157.592	351.229	597.162	394.076	394.076	394.076	-3.42495	-79.7416	3.78238	120.989	339.695	202.952	185.584	185.584	185.584	-79.7971	4.6967	0.185648	45.8636	4.45174	-2.16091	-0.0173442	0.214053	3.04946	119.589	194.813	-22.1458	0	0	-0.185067
2023	0	15.7905	0	0	16.3436	2.49261	-14.7526	-0.159338	0.00540581	0.00418634	-7.49803	2.33E-16	-0.482533	0	0	0.019642	-2.69894	-20.9374	-0.150778	153.099	351.231	592.623	393.096	393.096	393.096	-3.62843	-79.1983	4.21241	103.836	339.948	202.526	185.584	185.584	185.584	-79.2592	5.12618	0.0994707	45.7647	4.78345	-3.74971	-0.224709	0.0903973	3.12968	255.338	147.275	-11.0399	0	0	0.00510481
2024	0	16.884	0	0	17.4994	2.52029	-15.0118	-0.158971	-0.00730622	-0.019859	-8.23219	1.76E-15	-0.670817	0	0	0.0161754	-3.03539	-20.3636	1.05656	147.385	351.617	588.464	392.309	392.309	392.309	-3.81225	-78.5336	4.5915	86.8035	340.287	202.095	185.584	185.584	185.584	-78.6002	5.51094	0.0387171	45.541	5.01535	-4.92451	-0.390296	-0.0385369	3.17619	364.338	93.1634	0.522017	0	0	0.25501
2025	0	17.6727	0	0	18.3413	2.54703	-15.2616	-0.158414	-0.0184463	-0.0385395	-8.84346	-1.87E-15	-0.950651	0	0	0.011794	-3.16795	-19.599	1.70947	140.287	352.319	584.655	391.729	391.729	391.729	-3.96255	-77.7649	4.93713	69.7883	340.671	201.693	185.584	185.584	185.584	-77.8362	5.85524	-0.0171399	45.1105	5.15388	-5.49006	-0.479261	-0.144956	3.19764	429.383	43.6272	10.2455	0	0	0.530066
2026	0	18.1745	0	0	18.8884	2.57546	-15.5265	-0.1572	-0.0265947	-0.0508528	-9.15803	4.03E-15	-1.26892	0	0	0.00669604	-3.09867	-18.6275	1.71244	131.73	353.262	581.201	391.365	391.365	391.365	-4.06711	-76.9053	5.26036	52.7131	341.061	201.351	185.584	185.584	185.584	-76.9798	6.16007	-0.0839517	44.4151	5.20945	-5.35396	-0.467685	-0.208964	3.20129	440.94	7.67734	16.3166	0	0	0.764431
2027	0	18.4059	0	0	19.1572	2.60606	-15.8109	-0.155117	-0.0311777	-0.0564409	-9.11681	9.90E-16	-1.60518	0	0	0.00144297	-2.85919	-17.4464	1.08495	121.742	354.389	578.154	391.22	391.22	391.22	-4.11679	-75.9622	5.56443	35.5304	341.43	201.087	185.584	185.584	185.584	-76.0373	6.42292	-0.170963	43.4292	5.19313	-4.54365	-0.350737	-0.226138	3.18859	398.187	-11.5539	18.2594	0	0	0.880645
2028	0	18.3817	0	0	19.1607	2.63716	-16.0991	-0.152023	-0.0325653	-0.0553544	-8.74207	1.57E-15	-1.9729	0	0	-0.00333395	-2.50428	-16.0684	-0.0416133	110.461	355.663	575.605	391.289	391.289	391.289	-4.10582	-74.9364	5.8437	18.2237	341.759	200.905	185.584	185.584	185.584	-75.0094	6.63706	-0.27995	42.1637	5.11596	-3.20206	-0.146054	-0.207299	3.15427	308.813	-17.3693	17.0112	0	0	0.816597
2029	0	18.116	0	0	18.9084	2.6649	-16.3555	-0.148109	-0.0313395	-0.0482895	-8.12673	9.32E-16	-2.34966	0	0	-0.00707161	-2.10012	-14.5225	-1.44933	98.1249	357.051	573.661	391.566	391.566	391.566	-4.03099	-73.8244	6.08301	0.8063	342.044	200.792	185.584	185.584	185.584	-73.8923	6.79018	-0.40568	40.661	4.99049	-1.56011	0.108191	-0.167703	3.09216	188.006	-15.728	14.0249	0	0	0.559284
2030	0	17.6222	0	0	18.4081	2.68337	-16.5258	-0.144477	-0.0281368	-0.0374964	-7.43998	3.20E-15	-2.67229	0	0	-0.00948592	-1.71021	-12.851	-2.87783	85.0368	358.512	572.429	392.034	392.034	392.034	-3.89073	-72.6197	6.25876	-16.6822	342.284	200.725	185.584	185.584	185.584	-72.68	6.8644	-0.537624	38.986	4.83267	0.109575	0.363521	-0.11761	3.0015	56.2857	-11.4262	10.3793	0	0	0.166622
2031	0	16.9139	0	0	17.668	2.68557	-16.5461	-0.142414	-0.0232217	-0.0257134	-6.82042	2.21E-15	-2.8251	0	0	-0.0107056	-1.38272	-11.1038	-4.07527	71.5174	359.989	571.981	392.673	392.673	392.673	-3.68644	-71.3158	6.34445	-34.1845	342.491	200.673	185.584	185.584	185.584	-71.3666	6.84057	-0.662414	37.2131	4.66179	1.54556	0.578131	-0.0586789	2.88792	-66.2917	-5.77268	6.34795	0	0	-0.255385
2032	0	16.005	0	0	16.6992	2.66472	-16.3538	-0.142325	-0.0162819	-0.015672	-6.26362	3.03E-15	-2.65254	0	0	-0.0111882	-1.14336	-9.32975	-4.84108	57.862	361.424	572.348	393.454	393.454	393.454	-3.42521	-69.9072	6.31852	-51.637	342.68	200.607	185.584	185.584	185.584	-69.9475	6.70553	-0.766299	35.4145	4.49748	2.54129	0.726367	0.0124132	2.76193	-163.757	2.84406	1.73734	0	0	-0.600124
2033	0	14.9069	0	0	15.5147	2.61591	-15.9022	-0.14319	-0.0071333	-0.00931348	-5.59704	2.15E-15	-2.05809	0	0	-0.011408	-0.994498	-7.56995	-5.05175	44.3087	362.775	573.515	394.346	394.346	394.346	-3.12086	-68.3879	6.17216	-68.9827	342.875	200.505	185.584	185.584	185.584	-68.418	6.45854	-0.838114	33.6517	4.35583	2.97077	0.798559	0.0951922	2.63467	-226.23	16.2108	-3.49872	0	0	-0.80212
2034	0	13.6234	0	0	14.1254	2.53732	-15.1709	-0.143477	0.00346048	-0.00777252	-4.61523	-1.46E-15	-1.10122	0	0	-0.0114806	-0.919739	-5.85302	-4.67	31.0223	364.036	575.437	395.31	395.31	395.31	-2.79268	-66.7479	5.91288	-86.1835	343.109	200.345	185.584	185.584	185.584	-66.7691	6.11368	-0.871242	31.9697	4.24593	2.79683	0.798333	0.183052	2.51444	-250.778	34.5597	-9.00105	0	0	-0.850971
2035	0	12.1473	0	0	12.5346	2.43066	-14.1703	-0.141945	0.0142923	-0.0106987	-3.20155	1.16E-16	0.049675	0	0	-0.0109209	-0.891227	-4.1937	-3.74024	18.0909	365.235	578.05	396.309	396.309	396.309	-2.46322	-64.9702	5.56283	-103.229	343.42	200.106	185.584	185.584	185.584	-64.9845	5.69789	-0.863286	30.3961	4.16879	2.06546	0.742215	0.262757	2.40501	-242.685	55.7582	-14.0862	0	0	-0.783346
2036	0	10.4591	0	0	10.7347	2.30061	-12.9381	-0.137832	0.0242124	-0.0166948	-1.37119	1.46E-15	1.17611	0	0	-0.00866297	-0.877645	-2.59436	-2.37263	5.53512	366.427	581.282	397.304	397.304	397.304	-2.15524	-63.0308	5.15391	-120.135	343.847	199.764	185.584	185.584	185.584	-63.0405	5.24591	-0.815172	28.9413	4.1185	0.888878	0.655495	0.318429	2.30343	-213.712	76.0653	-18.1168	0	0	-0.656152
2037	0	8.53017	0	0	8.70721	2.15359	-11.5303	-0.131205	0.0318276	-0.0241089	0.708267	6.99E-16	2.0064	0	0	-0.0033968	-0.85102	-1.04855	-0.718553	-6.67314	367.673	585.065	398.262	398.262	398.262	-1.88882	-60.9008	4.72163	-136.944	344.421	199.29	185.584	185.584	185.584	-60.908	4.7941	-0.729813	27.6015	4.08482	-0.579697	0.566242	0.337618	2.20552	-178.495	91.1201	-20.6573	0	0	-0.521766
2038	0	6.3268	0	0	6.42499	1.99631	-10.0084	-0.122798	0.035916	-0.0313582	2.76468	1.16E-15	2.28567	0	0	0.0057056	-0.790974	0.454396	1.05728	-18.5839	369.019	589.335	399.157	399.157	399.157	-1.68062	-58.5499	4.2994	-153.706	345.164	198.657	185.584	185.584	185.584	-58.5567	4.37565	-0.609646	26.3636	4.05623	-2.17427	0.500024	0.314129	2.10343	-151.165	97.4873	-21.6963	0	0	-0.417779
2039	0	3.81701	0	0	3.85872	1.83436	-8.42618	-0.114685	0.0356732	-0.0380247	4.3875	5.82E-16	1.83495	0	0	0.0176987	-0.686152	1.92512	2.80236	-30.2411	370.49	594.032	399.978	399.978	399.978	-1.54607	-55.9508	3.91445	-170.478	346.082	197.837	185.584	185.584	185.584	-55.9589	4.01798	-0.452805	25.2103	4.02174	-3.74177	0.474992	0.250411	1.99458	-141.651	93.411	-21.502	0	0	-0.363429
2040	0	0.977986	0	0	0.984946	1.67138	-6.82072	-0.108398	0.0312329	-0.044427	5.22212	2.74E-15	0.630844	0	0	0.0299	-0.533499	3.37077	4.3951	-41.6598	372.084	599.089	400.726	400.726	400.726	-1.50189	-53.0841	3.58664	-187.308	347.156	196.818	185.584	185.584	185.584	-53.0955	3.74239	-0.25039	24.1253	3.97234	-5.16067	0.49961	0.1535	1.87497	-154.659	78.8817	-20.5198	0	0	-0.36378
2041	0	-2.19821	0	0	-2.20733	1.50893	-5.20962	-0.105203	0.0228116	-0.052332	4.93363	-3.49E-16	-1.25643	0	0	0.0380287	-0.336106	4.79282	5.75465	-52.8113	373.778	604.432	401.418	401.418	401.418	-1.56749	-49.9414	3.32928	-204.227	348.345	195.605	185.584	185.584	185.584	-49.9583	3.56435	0.0144902	23.0965	3.9009	-6.35089	0.573759	0.0335428	1.74557	-189.267	54.7256	-19.0365	0	0	-0.411165
2042	0	-5.70046	0	0	-5.71171	1.34681	-3.59347	-0.107062	0.0109972	-0.0634587	3.09786	2.80E-15	-3.63755	0	0	0.0358224	-0.10077	6.18584	6.84364	-63.6179	375.535	609.968	402.081	402.081	402.081	-1.76481	-46.5263	3.1509	-221.257	349.591	194.233	185.584	185.584	185.584	-46.5524	3.49393	0.365908	22.1186	3.80223	-7.27634	0.692372	-0.0986041	1.60941	-242.075	22.4058	-17.1667	0	0	-0.49204
2043	0	-9.49263	0	0	-9.49825	1.1837	-1.96167	-0.116196	-0.00290826	-0.0798218	-0.736388	-1.86E-15	-6.19082	0	0	0.0160641	0.164456	7.53729	7.6648	-73.9563	377.313	615.585	402.747	402.747	402.747	-2.11605	-42.8588	3.05763	-238.393	350.819	192.778	185.584	185.584	185.584	-42.8991	3.53589	0.831909	21.194	3.67314	-7.94147	0.844476	-0.232766	1.47046	-307.139	-16.2006	-14.9273	0	0	-0.585981
2044	0	-13.5063	0	0	-13.5065	1.01817	-0.302373	-0.134172	-0.0169223	-0.102038	-6.88791	-9.32E-16	-8.48959	0	0	-0.0266455	0.452087	8.8281	8.25313	-83.6664	379.066	621.15	403.451	403.451	403.451	-2.6379	-38.9796	3.05429	-255.598	351.951	191.365	185.584	185.584	185.584	-39.0416	3.68825	1.43806	20.333	3.51232	-8.38319	1.01742	-0.360031	1.33262	-378.748	-58.7871	-12.2638	0	0	-0.671075
2045	0	-17.6325	0	0	-17.6378	0.849693	1.38696	-0.162036	-0.0290969	-0.129114	-15.447	-1.86E-15	-10.0762	0	0	-0.09254	0.75619	10.0342	8.66499	-92.5667	380.753	626.508	404.222	404.222	404.222	-3.33367	-34.958	3.14258	-272.782	352.928	190.175	185.584	185.584	185.584	-35.0519	3.93928	2.19896	19.5515	3.32059	-8.65977	1.19575	-0.472911	1.19861	-451.482	-102.765	-9.00842	0	0	-0.725289
2046	0	-21.7161	0	0	-21.7494	0.679559	3.09046	-0.197331	-0.0370565	-0.157968	-25.8989	2.80E-15	-10.4146	0	0	-0.171607	1.07222	11.1286	8.9647	-100.471	382.334	631.489	405.082	405.082	405.082	-4.18615	-30.8984	3.31511	-289.778	353.724	189.427	185.584	185.584	185.584	-31.0362	4.26315	3.11002	18.8687	3.10105	-8.83706	1.36223	-0.565638	1.06746	-519.758	-144.666	-5.02266	0	0	-0.728789
2047	0	-25.562	0	0	-25.6572	0.511522	4.7676	-0.233457	-0.0390487	-0.184702	-37.0373	1.46E-15	-9.00823	0	0	-0.242895	1.39586	12.0846	9.21059	-107.209	383.77	635.917	406.042	406.042	406.042	-5.15276	-26.9392	3.54683	-306.333	354.366	189.344	185.584	185.584	185.584	-27.1326	4.61575	4.14084	18.3039	2.85907	-8.97431	1.49764	-0.633764	0.935382	-576.333	-180.516	-0.248219	0	0	-0.667438
2048	0	-28.957	0	0	-29.153	0.352107	6.35116	-0.263836	-0.0329858	-0.206035	-47.4307	1.86E-15	-5.39749	0	0	-0.282891	1.72145	12.8789	9.44315	-112.642	385.027	639.621	407.1	407.1	407.1	-6.16604	-23.2384	3.78802	-322.145	354.941	190.098	185.584	185.584	185.584	-23.4947	4.93349	5.23283	17.8724	2.60204	-9.11196	1.58598	-0.671828	0.80026	-614.38	-204.737	4.95503	0	0	-0.540651
2049	0	-31.7003	0	0	-32.0269	0.210652	7.74822	-0.284741	-0.0186315	-0.220446	-55.822	6.52E-15	0.459885	0	0	-0.273651	2.04073	13.4944	9.67727	-116.679	386.076	642.447	408.241	408.241	408.241	-7.13783	-19.9543	3.96346	-336.901	355.6	191.779	185.584	185.584	185.584	-20.2708	5.1368	6.3012	17.5823	2.33836	-9.26383	1.61676	-0.677338	0.664254	-629.105	-213.448	10.0294	0	0	-0.366757
2050	0	-33.6327	0	0	-34.0926	0.0989288	8.84519	-0.295365	0.00265652	-0.228192	-61.2916	3.73E-15	8.02428	0	0	-0.208267	2.34244	13.9224	9.8995	-119.283	386.893	644.268	409.44	409.44	409.44	-7.968	-17.2256	3.9809	-350.336	356.542	194.389	185.584	185.584	185.584	-17.5858	5.13955	7.24329	17.4329	2.07689	-9.4145	1.58974	-0.649338	0.533509	-620.187	-204.453	14.1043	0	0	-0.178749
2051	0	-34.6599	0	0	-35.2145	0.0303018	9.51583	-0.297208	0.0274443	-0.230535	-63.3561	1.86E-15	16.0597	0	0	-0.0934798	2.61338	14.1636	10.0711	-120.478	387.466	644.995	410.663	410.664	410.664	-8.55529	-15.1524	3.74969	-362.259	357.984	197.861	185.584	185.584	185.584	-15.5243	4.86441	7.95199	17.413	1.82552	-9.52256	1.51342	-0.589564	0.416471	-591.853	-178.557	16.2591	0	0	-0.0119094
2052	0	-34.7629	0	0	-35.3339	0.0181042	9.63475	-0.293245	0.0508533	-0.228169	-62.0133	0	22.8941	0	0	0.0495329	2.8406	14.2281	10.1352	-120.34	387.798	644.579	411.87	411.87	411.87	-8.81015	-13.7781	3.2066	-372.576	360.128	202.1	185.584	185.584	185.584	-14.1195	4.26232	8.33295	17.5021	1.59013	-9.52843	1.40405	-0.503862	0.32156	-552.774	-139.991	15.8778	0	0	0.110209
2053	0	-33.996	0	0	-34.4899	0.0730106	9.09877	-0.28635	0.069046	-0.220017	-57.6816	1.86E-15	27.1066	0	0	0.188177	3.01409	14.1333	10.027	-118.993	387.903	643.011	413.014	413.014	413.014	-8.66885	-13.077	2.34155	-381.283	363.116	207.016	185.584	185.584	185.584	-13.3462	3.33166	8.32224	17.6728	1.37393	-9.36475	1.28114	-0.39939	0.254241	-513.857	-94.1253	12.748	0	0	0.184839
2054	0	-32.4771	0	0	-32.823	0.199989	7.85318	-0.279948	0.07826	-0.202556	-51.2966	-3.73E-15	27.8861	0	0	0.288681	3.1293	13.901	9.68444	-116.59	387.818	640.319	414.047	414.047	414.047	-8.10538	-12.9523	1.21126	-388.45	367.003	212.537	185.584	185.584	185.584	-13.1213	2.12824	7.89795	17.8942	1.17675	-8.96768	1.16409	-0.287411	0.215711	-487.117	-48.8115	7.72275	0	0	0.225991
2055	0	-30.3722	0	0	-30.5524	0.395603	5.91995	-0.277777	0.0775953	-0.171947	-44.2297	3.73E-15	25.4679	0	0	0.331996	3.1888	13.5547	9.05874	-113.3	387.592	636.569	414.916	414.916	414.916	-7.14047	-13.2525	-0.068913	-394.193	371.742	218.588	185.584	185.584	185.584	-13.3166	0.758747	7.08456	18.1367	0.994895	-8.28743	1.06872	-0.177224	0.208518	-483.038	-10.0756	2.30905	0	0	0.253818
2056	0	-27.8725	0	0	-27.9263	0.647503	3.4109	-0.283684	0.0690038	-0.126558	-38.0893	-3.73E-15	20.9292	0	0	0.32399	3.20275	13.1155	8.12319	-109.285	387.293	631.854	415.571	415.571	415.571	-5.8391	-13.8053	-1.35548	-398.623	377.193	225.062	185.584	185.584	185.584	-13.7845	-0.643996	5.9452	18.3775	0.821487	-7.29725	1.0072	-0.0755146	0.234792	-509.356	18.8488	-1.67501	0	0	0.283522
2057	0	-25.165	0	0	-25.1661	0.93671	0.514557	-0.299482	0.0558205	-0.0698643	-34.2305	1.86E-15	15.6232	0	0	0.288748	3.18819	12.599	6.88045	-104.682	386.999	626.295	415.963	415.963	415.963	-4.29335	-14.4587	-2.51392	-401.794	383.159	231.798	185.584	185.584	185.584	-14.39	-1.95223	4.56271	18.6054	0.647312	-6.00042	0.982669	0.0157277	0.303192	-565.992	38.54	-2.78907	0	0	0.322437
2058	0	-22.4024	0	0	-22.4256	1.24164	-2.54182	-0.32311	0.0410045	-0.00910103	-33.2507	-1.40E-15	10.6322	0	0	0.251166	3.16734	12.0134	5.36699	-99.5878	386.791	620.032	416.049	416.049	416.049	-2.59752	-15.1131	-3.44488	-403.669	389.432	238.582	185.584	185.584	185.584	-15.0394	-3.06712	3.01795	18.8253	0.461976	-4.43449	0.990197	0.09759	0.424179	-644.891	51.9584	-0.380546	0	0	0.379991
2059	0	-19.6839	0	0	-19.78	1.54179	-5.53628	-0.349471	0.0262261	0.0475222	-34.8532	-4.66E-16	6.49547	0	0	0.225027	3.16503	11.3575	3.65363	-94.046	386.747	613.225	415.798	415.798	415.798	-0.828257	-15.7322	-4.091	-404.123	395.828	245.181	185.584	185.584	185.584	-15.692	-3.92746	1.37518	19.0596	0.2557	-2.67148	1.01807	0.172172	0.606278	-732.073	62.5694	5.22056	0	0	0.478903
2060	0	-17.053	0	0	-17.2385	1.82011	-8.28629	-0.372895	0.0119481	0.0937113	-38.0905	5.56E-15	3.24613	0	0	0.212602	3.20557	10.6214	1.84099	-88.0475	386.93	606.049	415.196	415.196	415.196	0.962748	-16.3361	-4.43115	-402.975	402.202	251.38	185.584	185.584	185.584	-16.3573	-4.50773	-0.321661	19.3485	0.0211503	-0.812956	1.05227	0.240223	0.851556	-812.365	72.194	12.9296	0	0	0.653678
2061	0	-14.5083	0	0	-14.7691	2.06399	-10.6651	-0.387668	-0.00155235	0.126048	-41.6347	6.99E-15	0.666424	0	0	0.209619	3.30941	9.78761	0.0494109	-81.5382	387.379	598.692	414.254	414.254	414.254	2.74497	-16.9824	-4.47151	-400.033	408.448	257.005	185.584	185.584	185.584	-17.0801	-4.8124	-2.04421	19.7455	-0.245104	1.02042	1.07765	0.302751	1.15611	-871.629	81.2527	21.0728	0	0	0.933464
2062	0	-12.0239	0	0	-12.3255	2.26571	-12.6052	-0.389789	-0.0140904	0.143704	-44.2445	3.26E-15	-1.52315	0	0	0.210052	3.48986	8.83381	-1.59612	-74.437	388.106	591.356	413.007	413.007	413.007	4.50074	-17.7441	-4.24033	-395.144	414.498	261.94	185.584	185.584	185.584	-17.9218	-4.87183	-3.77249	20.3113	-0.541434	2.70419	1.08221	0.359578	1.50816	-899.901	88.5343	27.9889	0	0	1.31717
2063	0	-9.57078	0	0	-9.87074	2.42253	-14.0936	-0.377888	-0.0253671	0.147635	-45.0941	2.80E-15	-3.52076	0	0	0.208385	3.75063	7.73637	-2.98266	-66.6582	389.094	584.249	411.517	411.517	411.517	6.21753	-18.6882	-3.78491	-388.224	420.311	266.124	185.584	185.584	185.584	-18.9405	-4.73887	-5.48874	21.1049	-0.861423	4.12686	1.0613	0.410879	1.89103	-893.315	92.1885	32.5785	0	0	1.76012
2064	0	-7.1335	0	0	-7.39226	2.53663	-15.1645	-0.353779	-0.0350506	0.140305	-43.9513	2.80E-15	-5.40964	0	0	0.200742	4.08462	6.47463	-4.02377	-58.1341	390.307	577.587	409.872	409.872	409.872	7.8837	-19.8601	-3.16735	-379.279	425.864	269.544	185.584	185.584	185.584	-20.1775	-4.48272	-7.17453	22.174	-1.19479	5.20425	1.02016	0.455646	2.28178	-855.186	90.6606	34.5087	0	0	2.18638
2065	0	-4.7185	0	0	-4.90638	2.61446	-15.8888	-0.321477	-0.0431265	0.125518	-41.1077	-7.45E-15	-7.20669	0	0	0.185528	4.47447	5.03478	-4.66772	-48.8312	391.695	571.583	408.173	408.173	408.173	9.48722	-21.2761	-2.45571	-368.401	431.148	272.23	185.584	185.584	185.584	-21.6498	-4.1779	-8.81017	23.5461	-1.52893	5.88731	0.971953	0.492459	2.65357	-794.592	83.49	34.1932	0	0	2.52077
2066	0	-2.35319	0	0	-2.45253	2.66524	-16.3586	-0.286197	-0.0501187	0.107939	-37.2204	0	-8.91358	0	0	0.163914	4.8947	3.41303	-4.89838	-38.7587	393.206	566.438	406.532	406.532	406.532	11.0151	-22.9257	-1.71202	-355.745	436.152	274.23	185.584	185.584	185.584	-23.3511	-3.89025	-10.375	25.2221	-1.85074	6.16245	0.933018	0.517521	2.97772	-723.597	71.0944	32.5649	0	0	2.7215
2067	0	-0.0785784	0	0	-0.0820283	2.69878	-16.6676	-0.252583	-0.0561325	0.0920015	-33.0375	9.32E-15	-10.4554	0	0	0.139051	5.31533	1.61698	-4.72901	-27.9685	394.787	562.33	405.05	405.05	405.05	12.453	-24.7805	-0.98183	-341.505	440.863	275.597	185.584	185.584	185.584	-25.2587	-3.66516	-11.8478	27.1751	-2.14833	6.04487	0.918003	0.527438	3.23164	-653.746	55.5517	30.4015	0	0	2.79346
2068	0	2.06092	0	0	2.15391	2.72338	-16.8937	-0.224071	-0.0608942	0.0801952	-29.2168	1.86E-15	-11.7124	0	0	0.114605	5.70585	-0.335219	-4.19003	-16.5465	396.391	559.411	403.807	403.807	403.807	13.7856	-26.8066	-0.28968	-325.869	445.261	276.37	185.584	185.584	185.584	-27.3433	-3.52304	-13.2088	29.3533	-2.41238	5.56591	0.932079	0.518887	3.40265	-591.936	39.7897	28.082	0	0	2.76696
2069	0	4.02779	0	0	4.21414	2.74457	-17.088	-0.2018	-0.0640085	0.0726882	-26.1182	-1.86E-15	-12.5699	0	0	0.0930744	6.03891	-2.41787	-3.31549	-4.60134	397.981	557.797	402.847	402.847	402.847	14.9982	-28.9751	0.358548	-309.002	449.326	276.574	185.584	185.584	185.584	-29.5785	-3.46297	-14.4413	31.6902	-2.63732	4.75955	0.966266	0.489209	3.49064	-538.2	26.5304	25.7413	0	0	2.66399
2070	0	5.79658	0	0	6.07135	2.7648	-17.2731	-0.185672	-0.0650009	0.0682469	-23.856	-1.86E-15	-12.9439	0	0	0.0756155	6.29233	-4.60067	-2.1364	7.74265	399.525	557.568	402.179	402.179	402.179	16.0783	-31.2676	0.968514	-291.027	453.044	276.223	185.584	185.584	185.584	-31.9456	-3.47109	-15.5329	34.1149	-2.82186	3.65587	0.999102	0.439065	3.50183	-487.123	18.3738	23.2246	0	0	2.48341
2071	0	7.35493	0	0	7.71178	2.784	-17.4484	-0.174887	-0.0638052	0.0649596	-22.3538	1.86E-15	-12.839	0	0	0.0621635	6.45062	-6.85034	-0.684101	20.3433	401.002	558.766	401.775	401.775	401.775	17.0169	-33.6755	1.55023	-272.031	456.414	275.332	185.584	185.584	185.584	-34.4341	-3.52905	-16.4768	36.5612	-2.9691	2.28485	1.00467	0.371769	3.44742	-430.762	16.6078	20.4923	0	0	2.20778
2072	0	8.70119	0	0	9.132	2.8005	-17.5988	-0.168422	-0.0607378	0.0614952	-21.4219	-5.59E-15	-12.3345	0	0	0.0519234	6.50607	-9.13061	0.999177	33.0339	402.401	561.39	401.582	401.582	401.582	17.8096	-36.1965	2.11289	-252.077	459.442	273.926	185.584	185.584	185.584	-37.0388	-3.61973	-17.2709	38.9719	-3.0857	0.687337	0.96195	0.293752	3.33858	-362.287	21.086	17.6091	0	0	1.8258
2073	0	9.84043	0	0	10.3348	2.81183	-17.7019	-0.165872	-0.0567927	0.0572467	-20.8802	-3.73E-15	-11.5908	0	0	0.0439749	6.46049	-11.4014	2.84842	45.6167	403.72	565.391	401.532	401.532	401.532	18.4561	-38.8296	2.66196	-231.209	462.146	272.046	185.584	185.584	185.584	-39.7561	-3.73	-17.9169	41.2997	-3.18046	-1.07268	0.862284	0.211359	3.18514	-278.625	29.306	15.0011	0	0	1.3526
2074	0	10.7816	0	0	11.3264	2.81525	-17.733	-0.167366	-0.052942	0.0521416	-20.5803	-1.86E-15	-10.7589	0	0	0.0374613	6.3268	-13.6185	4.76876	57.8635	404.954	570.665	401.557	401.557	401.557	18.9587	-41.5726	3.19803	-209.465	464.542	269.75	185.584	185.584	185.584	-42.5813	-3.85136	-18.4183	43.5044	-3.26207	-2.90086	0.711093	0.131153	2.9973	-181.409	37.5805	13.1002	0	0	0.833898
2075	0	11.5354	0	0	12.115	2.80821	-17.669	-0.171642	-0.0493579	0.0463332	-20.251	9.32E-16	-9.89227	0	0	0.0314	6.12972	-15.7343	6.6376	69.5269	406.097	577.05	401.592	401.592	401.592	19.3212	-44.4209	3.71665	-186.872	466.644	267.11	185.584	185.584	185.584	-45.5075	-3.97946	-18.7785	45.5502	-3.33715	-4.67464	0.526359	0.0595446	2.78519	-76.5809	42.5137	12.048	0	0	0.334836
2076	0	12.109	0	0	12.7058	2.78893	-17.4933	-0.177137	-0.0459287	0.0402583	-19.636	-2.80E-15	-9.00091	0	0	0.0250675	5.9042	-17.7007	8.31796	80.3606	407.133	584.334	401.587	401.587	401.587	19.5485	-47.3632	4.20915	-163.464	468.461	264.209	185.584	185.584	185.584	-48.5217	-4.11284	-19.0013	47.4042	-3.4089	-6.25693	0.335906	0.00379416	2.55981	25.847	42.5146	11.6706	0	0	-0.0750726
2077	0	12.5005	0	0	13.0959	2.75681	-17.2	-0.182971	-0.0423599	0.0347731	-18.6282	-1.86E-15	-8.08209	0	0	0.0181639	5.6908	-19.4738	9.68029	90.1465	408.037	592.272	401.503	401.503	401.503	19.6481	-50.378	4.66485	-139.28	470.002	261.13	185.584	185.584	185.584	-51.6007	-4.25068	-19.0921	49.0375	-3.47702	-7.51857	0.168723	-0.0291163	2.3311	114.251	38.5163	11.4235	0	0	-0.345815
2078	0	12.6965	0	0	13.2724	2.71268	-16.7954	-0.189525	-0.0384556	0.0302392	-17.3556	-1.86E-15	-7.17203	0	0	0.0108064	5.52888	-21.0181	10.6262	98.7182	408.791	600.606	401.321	401.321	401.321	19.6304	-53.4321	5.07418	-114.372	471.274	257.953	185.584	185.584	185.584	-54.7094	-4.39018	-19.0592	50.4274	-3.53927	-8.36279	0.0488559	-0.033625	2.11086	178.941	33.3629	10.7399	0	0	-0.463394
2079	0	12.6745	0	0	13.2145	2.65859	-16.2972	-0.197174	-0.0342315	0.0268296	-16.0629	3.73E-15	-6.36773	0	0	0.00331596	5.44922	-22.3096	11.1058	105.975	409.389	609.086	401.035	401.035	401.035	19.5069	-56.4841	5.43178	-88.7977	472.291	254.747	185.584	185.584	185.584	-57.8046	-4.52481	-18.9148	51.5603	-3.59316	-8.74341	-0.0173941	-0.0110045	1.90617	216.233	29.6218	9.33906	0	0	-0.453391
2080	0	12.4069	0	0	12.8977	2.59717	-15.7284	-0.207079	-0.0304052	0.0237459	-15.1535	-4.19E-15	-5.85676	0	0	-0.00403205	5.46889	-23.3364	11.122	111.882	409.844	617.492	400.655	400.655	400.655	19.2888	-59.4892	5.73712	-62.6142	473.064	251.577	185.584	185.584	185.584	-60.8391	-4.64425	-18.6727	52.4324	-3.63767	-8.66931	-0.0353335	0.0319273	1.72474	228.047	28.2802	7.46866	0	0	-0.362811
2081	0	11.8686	0	0	12.3002	2.53088	-15.1108	-0.220591	-0.0279337	0.0196343	-15.0784	6.06E-15	-5.83793	0	0	-0.0115749	5.58963	-24.0981	10.7219	116.461	410.189	625.636	400.202	400.202	400.202	18.9832	-62.4061	5.9926	-35.8732	473.606	248.507	185.584	185.584	185.584	-63.7691	-4.73599	-18.3449	53.0502	-3.67332	-8.19639	-0.0193861	0.0844015	1.57016	220.503	28.6002	5.51903	0	0	-0.241573
2082	0	11.0442	0	0	11.4101	2.46111	-14.4569	-0.238664	-0.0271621	0.0117396	-16.2053	-9.32E-16	-6.39434	0	0	-0.0205171	5.7996	-24.6037	9.98225	119.781	410.463	633.371	399.709	399.709	399.709	18.5894	-65.2036	6.19947	-8.617	473.911	245.614	185.584	185.584	185.584	-66.5614	-4.78791	-17.9363	53.4295	-3.70156	-7.41186	0.0138236	0.134508	1.44548	202.157	28.8907	3.74984	0	0	-0.127543
2083	0	9.93608	0	0	10.2331	2.38789	-13.7664	-0.261501	-0.0275417	-0.00290803	-18.707	-9.32E-16	-7.43343	0	0	-0.0323719	6.07734	-24.8705	8.99332	121.942	410.71	640.583	399.214	399.214	399.214	18.0979	-67.8668	6.35389	19.1139	473.958	243.002	185.584	185.584	185.584	-69.1986	-4.79062	-17.4413	53.5945	-3.72438	-6.41729	0.0537285	0.173607	1.35274	180.436	27.7459	2.09695	0	0	-0.038689
2084	0	8.57019	0	0	8.79837	2.30998	-13.0273	-0.288605	-0.0281494	-0.0275351	-22.4807	-4.66E-16	-8.72724	0	0	-0.047665	6.39603	-24.9223	7.84774	123.075	410.962	647.19	398.762	398.762	398.762	17.492	-70.4004	6.445	47.2645	473.703	240.812	185.584	185.584	185.584	-71.6836	-4.7393	-16.8441	53.5768	-3.74319	-5.31564	0.0906109	0.195217	1.29044	162.58	23.8512	0.454816	0	0	0.0225914
2085	0	7.00082	0	0	7.16395	2.22536	-12.2194	-0.317142	-0.0283828	-0.0644836	-26.9292	4.66E-16	-9.98717	0	0	-0.0641062	6.72759	-24.7897	6.63299	123.333	411.242	653.136	398.396	398.396	398.396	16.7514	-72.8306	6.45497	75.743	473.084	239.225	185.584	185.584	185.584	-74.0413	-4.63459	-16.1209	53.4146	-3.75885	-4.20185	0.121414	0.196169	1.25359	153.757	15.9587	-1.18385	0	0	0.0635447
2086	0	5.30942	0	0	5.41504	2.13163	-11.3187	-0.341204	-0.0274826	-0.11471	-30.8988	5.13E-15	-10.8488	0	0	-0.0762473	7.04556	-24.5088	5.42872	122.895	411.558	658.394	398.158	398.158	398.158	15.8567	-75.1997	6.36034	104.396	472.027	238.451	185.584	185.584	185.584	-76.3148	-4.48227	-15.2445	53.1504	-3.77183	-3.15853	0.140749	0.176638	1.23237	159.365	3.4867	-3.01679	0	0	0.0949887
2087	0	3.59483	0	0	3.6538	2.02652	-10.3019	-0.352486	-0.0250035	-0.177318	-32.8554	-3.26E-15	-10.9671	0	0	-0.0777357	7.32708	-24.1206	4.30615	121.966	411.904	662.954	398.083	398.083	398.083	14.794	-77.5547	6.13464	132.985	470.456	238.688	185.584	185.584	185.584	-78.5528	-4.29175	-14.19	52.8297	-3.78275	-2.25409	0.144253	0.139485	1.2111	183.972	-13.7934	-5.34221	0	0	0.124905
2088	0	1.95551	0	0	1.98071	1.90832	-9.15052	-0.342539	-0.0204569	-0.249782	-31.2988	6.52E-15	-10.0585	0	0	-0.0656875	7.55395	-23.6698	3.32832	120.768	412.267	666.83	398.194	398.194	398.194	13.5609	-79.9275	5.75294	161.172	468.309	240.071	185.584	185.584	185.584	-80.7912	-4.07345	-12.9426	52.4979	-3.79266	-1.543	0.125082	0.0887557	1.17422	231.957	-35.5602	-8.60078	0	0	0.153211
2089	0	0.46852	0	0	0.472975	1.77648	-7.85748	-0.306374	-0.0136694	-0.328674	-25.3349	1.86E-15	-8.02203	0	0	-0.0435083	7.7129	-23.2025	2.54908	119.536	412.622	670.049	398.498	398.498	398.498	12.1711	-82.3152	5.19915	188.522	465.556	242.6	185.584	185.584	185.584	-83.0332	-3.83587	-11.5061	52.1984	-3.8033	-1.06606	0.0768891	0.0301361	1.10766	306.354	-60.513	-13.2257	0	0	0.167751
2090	0	-0.825622	0	0	-0.830854	1.63233	-6.43437	-0.244644	-0.00566438	-0.41026	-15.0412	4.08E-15	-5.08058	0	0	-0.0186429	7.79555	-22.7635	2.01038	118.504	412.941	672.653	398.984	398.984	398.984	10.6573	-84.6687	4.47471	214.526	462.215	246.104	185.584	185.584	185.584	-85.2377	-3.58375	-9.9095	51.9691	-3.81696	-0.84967	-0.0068199	-0.0315102	1.00519	408.409	-87.0151	-19.3813	0	0	0.14545
2091	0	-1.92741	0	0	-1.93453	1.47941	-4.91586	-0.163512	0.000619537	-0.49069	-1.47684	-4.57E-15	-1.82902	0	0	0.00309941	7.79818	-22.3926	1.73742	117.889	413.194	674.683	399.624	399.624	399.624	9.06876	-86.8948	3.60409	238.649	458.352	250.223	185.584	185.584	185.584	-87.3206	-3.31813	-8.20645	51.8398	-3.83597	-0.903232	-0.128845	-0.0919354	0.870069	535.99	-113.713	-26.8146	0	0	0.0599096
2092	0	-2.87206	0	0	-2.87701	1.32311	-3.35668	-0.0722636	0.00138385	-0.566251	13.6413	-9.39E-16	0.963619	0	0	0.0211844	7.72124	-22.1213	1.73319	117.87	413.351	676.182	400.375	400.375	400.375	7.46184	-88.8707	2.63387	260.381	454.068	254.447	185.584	185.584	185.584	-89.1678	-3.03761	-6.46689	51.8285	-3.86167	-1.21566	-0.292244	-0.148631	0.710922	684.822	-139.374	-35.1047	0	0	-0.104799
2093	0	-3.7169	0	0	-3.71878	1.16968	-1.82122	0.0190407	-0.00608123	-0.633752	28.3243	5.10E-16	2.67981	0	0	0.0389168	7.56907	-21.9691	1.97347	118.571	413.385	677.18	401.182	401.182	401.182	5.88749	-90.4644	1.62393	279.282	449.468	258.177	185.584	185.584	185.584	-90.654	-2.73974	-4.76144	51.9393	-3.89367	-1.75179	-0.494994	-0.197564	0.544533	847.991	-162.191	-43.7495	0	0	-0.341439
2094	0	-4.52683	0	0	-4.52694	1.02501	-0.370963	0.10134	-0.0213563	-0.690773	40.6305	4.08E-16	3.16236	0	0	0.0587832	7.34926	-21.9422	2.40534	120.051	413.271	677.687	401.992	401.992	401.992	4.3809	-91.5549	0.634272	295	444.63	260.809	185.584	185.584	185.584	-91.6615	-2.42261	-3.14633	52.1604	-3.92825	-2.45195	-0.734107	-0.233799	0.386676	1017.7	-179.136	-52.1919	0	0	-0.612548
2095	0	-5.3606	0	0	-5.36134	0.893984	0.942974	0.16588	-0.0406752	-0.735194	48.7244	1.31E-15	2.77747	0	0	0.0783417	7.07225	-22.0329	2.95013	122.293	412.989	677.693	402.751	402.751	402.751	2.95866	-92.0489	-0.286668	307.266	439.596	261.806	185.584	185.584	185.584	-92.0972	-2.08657	-1.65487	52.4646	-3.95775	-3.23531	-0.997254	-0.248783	0.257687	1182.74	-186.042	-59.5832	0	0	-0.851319
2096	0	-6.25594	0	0	-6.26008	0.780553	2.07972	0.203239	-0.0576903	-0.765519	50.9258	2.62E-15	2.30469	0	0	0.0892188	6.75041	-22.2212	3.51179	125.211	412.52	677.161	403.415	403.415	403.415	1.62488	-91.895	-1.10733	315.882	434.374	260.778	185.584	185.584	185.584	-91.9075	-1.73665	-0.299135	52.8119	-3.96986	-4.00844	-1.26611	-0.234472	0.177027	1329.81	-178.823	-64.857	0	0	-0.975884
2097	0	-7.21164	0	0	-7.22158	0.688524	3.00081	0.203668	-0.065649	-0.780064	45.9493	2.96E-15	2.64156	0	0	0.0811639	6.39723	-22.4781	3.98867	128.659	411.846	676.03	403.953	403.953	403.953	0.383903	-91.1005	-1.81164	320.701	428.974	257.554	185.584	185.584	185.584	-91.0964	-1.38532	0.919858	53.153	-3.94837	-4.67666	-1.51329	-0.183986	0.164174	1442.34	-154.486	-66.971	0	0	-0.914478
2098	0	-8.16862	0	0	-8.18545	0.62256	3.6601	0.160509	-0.0593413	-0.77696	33.4633	-3.92E-15	4.5009	0	0	0.0516118	6.02626	-22.7697	4.28663	132.446	410.958	674.227	404.343	404.343	404.343	-0.746508	-89.7483	-2.3942	321.637	423.444	252.242	185.584	185.584	185.584	-89.7426	-1.05416	1.99828	53.435	-3.87482	-5.15613	-1.70854	-0.0971265	0.232422	1503.9	-112.728	-65.4061	0	0	-0.639225
2099	0	-8.99951	0	0	-9.02165	0.588806	3.99709	0.0756562	-0.0367649	-0.753984	14.7519	-1.51E-15	8.11942	0	0	0.0161453	5.64992	-23.0612	4.33001	136.358	409.855	671.677	404.572	404.572	404.572	-1.7277	-88.0053	-2.85544	318.693	417.895	245.259	185.584	185.584	185.584	-88.0077	-0.772321	2.91843	53.6077	-3.73091	-5.38331	-1.8248	0.0197099	0.382534	1501.88	-55.8685	-60.652	0	0	-0.19084
2100	0	-9.51927	0	0	-9.54202	0.594698	3.93829	-0.0371099	9.13E-05	-0.709723	-7.05559	2.33E-16	13.0635	0	0	0.00754075	5.27844	-23.321	4.06877	140.173	408.544	668.316	404.633	404.633	404.633	-2.50406	-86.1085	-3.19764	312.017	412.509	237.287	185.584	185.584	185.584	-86.1226	-0.569391	3.64555	53.6299	-3.50121	-5.32019	-1.84695	0.153357	0.600035	1432.86	11.3349	-54.4395	0	0	0.323685
2101	0	-9.52541	0	0	-9.54244	0.647731	3.40863	-0.155023	0.0446224	-0.644428	-27.6746	-3.73E-15	18.1606	0	0	0.0548422	4.91907	-23.5233	3.48112	143.682	407.05	664.112	404.522	404.522	404.522	-3.01967	-84.3208	-3.41982	301.922	407.523	229.143	185.584	185.584	185.584	-84.3441	-0.462887	4.13549	53.4749	-3.17556	-4.95506	-1.77396	0.285694	0.859764	1303.68	82.1057	-49.3188	0	0	0.768588
2102	0	-8.85657	0	0	-8.86412	0.753095	2.35467	-0.254524	0.0867178	-0.559929	-43.0746	4.66E-15	21.822	0	0	0.154742	4.57553	-23.6505	2.57379	146.698	405.407	659.072	404.237	404.237	404.237	-3.24441	-82.8677	-3.51319	288.878	403.171	221.602	185.584	185.584	185.584	-82.8941	-0.44475	4.35321	53.1349	-2.75103	-4.30118	-1.61483	0.397409	1.13614	1127.68	148.257	-47.4294	0	0	1.03123
2103	0	-7.44762	0	0	-7.44831	0.910867	0.77369	-0.319505	0.116422	-0.458008	-50.8279	6.99E-15	22.7561	0	0	0.264577	4.24752	-23.6949	1.38274	149.071	403.66	653.257	403.778	403.778	403.778	-3.19818	-81.8789	-3.46003	273.44	399.622	215.227	185.584	185.584	185.584	-81.9028	-0.474405	4.29458	52.6234	-2.23318	-3.3964	-1.37654	0.472036	1.40853	916.208	202.176	-49.1863	0	0	1.05245
2104	0	-5.35684	0	0	-5.35814	1.11391	-1.26234	-0.347664	0.1282	-0.342189	-50.9641	-1.12E-14	20.6363	0	0	0.331387	3.93016	-23.6591	-0.0235381	150.704	401.863	646.78	403.152	403.152	403.152	-2.95849	-81.3622	-3.24078	256.193	396.933	210.29	185.584	185.584	185.584	-81.3812	-0.485317	3.9991	51.9758	-1.63649	-2.30632	-1.06576	0.50074	1.6679	678.196	239.678	-53.0907	0	0	0.83458
2105	0	-2.74757	0	0	-2.75302	1.34792	-3.60462	-0.347343	0.124435	-0.220345	-45.4984	5.13E-15	16.3975	0	0	0.331145	3.61348	-23.5562	-1.54003	151.56	400.071	639.809	402.369	402.369	402.369	-2.64176	-81.2239	-2.84742	237.705	395.042	206.784	185.584	185.584	185.584	-81.2395	-0.405513	3.54377	51.2465	-0.984086	-1.12879	-0.695297	0.486877	1.91195	425.231	262.771	-56.9808	0	0	0.443305
2106	0	0.16547	0	0	0.166396	1.5941	-6.0555	-0.32672	0.111239	-0.105263	-36.8846	8.85E-15	11.4959	0	0	0.276187	3.28289	-23.4077	-3.02492	151.664	398.333	632.556	401.446	401.446	401.446	-2.36329	-81.3214	-2.29309	218.514	393.815	204.52	185.584	185.584	185.584	-81.3368	-0.182922	3.01779	50.5035	-0.306621	0.00464854	-0.297675	0.440223	2.14079	179.501	275.036	-59.0927	0	0	0.00806555
2107	0	3.16839	0	0	3.20288	1.83296	-8.41247	-0.292021	0.0919608	-0.00943754	-27.2634	-2.80E-15	6.89889	0	0	0.195737	2.92153	-23.2388	-4.31065	151.094	396.691	625.255	400.407	400.407	400.407	-2.1997	-81.5083	-1.61413	199.102	393.103	203.219	185.584	185.584	185.584	-81.5265	0.196152	2.49634	49.8184	0.360118	0.938223	0.0786428	0.368292	2.35213	-31.0058	276.083	-57.9666	0	0	-0.323523
2108	0	6.07841	0	0	6.18244	2.04743	-10.5047	-0.251879	0.0706487	0.0587769	-18.4917	-6.23E-15	3.23866	0	0	0.119454	2.5157	-23.072	-5.23132	149.95	395.177	618.141	399.279	399.279	399.279	-2.17552	-81.6594	-0.867663	179.852	392.772	202.572	185.584	185.584	185.584	-81.6822	0.703124	2.03063	49.2546	0.977539	1.51801	0.379883	0.282725	2.54463	-180.082	266.779	-53.3225	0	0	-0.462609
2109	0	8.75967	0	0	8.96437	2.22536	-12.2193	-0.214309	0.0508865	0.0958762	-11.7566	-2.01E-15	0.759188	0	0	0.0642889	2.06173	-22.9179	-5.6626	148.313	393.819	611.417	398.099	398.099	398.099	-2.26981	-81.6844	-0.120336	161.028	392.712	202.297	185.584	185.584	185.584	-81.7125	1.2788	1.64731	48.8532	1.50703	1.63094	0.558002	0.195693	2.71782	-247.875	249.209	-46.0749	0	0	-0.418672
2110	0	11.1262	0	0	11.4473	2.36129	-13.5146	-0.184511	0.0340395	0.103491	-7.49704	-7.21E-16	-0.678529	0	0	0.032792	1.57268	-22.7697	-5.56205	146.203	392.652	605.23	396.902	396.902	396.902	-2.43619	-81.5328	0.568117	142.763	392.844	202.174	185.584	185.584	185.584	-81.5664	1.85524	1.35243	48.6213	1.91305	1.24488	0.586777	0.115468	2.86892	-227.909	224.92	-37.4382	0	0	-0.28003
2111	0	13.136	0	0	13.5709	2.45656	-14.4141	-0.16452	0.0202951	0.0882271	-5.56438	5.24E-16	-1.34539	0	0	0.019124	1.08078	-22.6014	-4.9922	143.554	391.719	599.653	395.729	395.729	395.729	-2.6261	-81.1899	1.1581	125.069	393.112	202.056	185.584	185.584	185.584	-81.2289	2.37744	1.13861	48.5262	2.16733	0.431603	0.477839	0.0440503	2.99497	-132.998	194.309	-28.2308	0	0	-0.141367
2112	0	14.78	0	0	15.3131	2.51775	-14.988	-0.153132	0.00856737	0.0591863	-5.36835	2.39E-15	-1.59408	0	0	0.014866	0.63344	-22.3712	-4.11429	140.215	391.058	594.688	394.623	394.623	394.623	-2.80359	-80.6672	1.63568	107.863	393.474	201.872	185.584	185.584	185.584	-80.7111	2.81517	0.990675	48.4984	2.25365	-0.640445	0.274796	-0.0206205	3.09378	8.89714	156.624	-18.6686	0	0	-0.0345557
2113	0	16.0709	0	0	16.6806	2.55415	-15.328	-0.147806	-0.00184593	0.0253601	-6.17982	-4.02E-15	-1.69106	0	0	0.013586	0.283021	-22.0292	-3.15333	135.974	390.689	590.285	393.628	393.628	393.628	-2.94861	-79.9913	2.00849	91.012	393.896	201.607	185.584	185.584	185.584	-80.0393	3.16204	0.890146	48.4433	2.17211	-1.74301	0.039876	-0.0786159	3.16521	162.539	112.573	-9.04713	0	0	0.0743156
2114	0	17.0327	0	0	17.6985	2.57525	-15.5246	-0.146044	-0.0112057	-0.00645399	-7.34941	3.67E-15	-1.80938	0	0	0.0119021	0.0735213	-21.5264	-2.34605	130.611	390.597	586.37	392.791	392.791	392.791	-3.05251	-79.1933	2.29602	74.3641	394.345	201.278	185.584	185.584	185.584	-79.2444	3.42639	0.818299	48.2603	1.93994	-2.64208	-0.16356	-0.12326	3.21292	294.958	66.1205	-0.202688	0	0	0.234003
2115	0	17.6929	0	0	18.3982	2.58894	-15.6519	-0.146042	-0.018606	-0.0325549	-8.41576	-4.66E-16	-1.96723	0	0	0.0088189	0.028345	-20.822	-1.8879	123.945	390.738	582.88	392.154	392.154	392.154	-3.11253	-78.3014	2.5194	57.7822	394.791	200.922	185.584	185.584	185.584	-78.3544	3.62124	0.759054	47.8604	1.58835	-3.15184	-0.288794	-0.14445	3.2425	383.178	24.2195	6.445	0	0	0.455451
2116	0	18.0776	0	0	18.8099	2.60084	-15.7625	-0.14686	-0.0233435	-0.0513275	-9.13738	3.44E-15	-2.15987	0	0	0.00457954	0.143177	-19.8898	-1.89373	115.875	391.055	579.791	391.756	391.757	391.756	-3.1281	-77.3358	2.69486	41.1579	395.207	200.576	185.584	185.584	185.584	-77.3893	3.75763	0.700779	47.1817	1.15629	-3.173	-0.310039	-0.135084	3.25708	415.256	-6.35206	9.7839	0	0	0.692522
2117	0	18.2086	0	0	18.9586	2.61409	-15.8853	-0.147889	-0.0251065	-0.0619864	-9.42981	2.45E-15	-2.37478	0	0	-0.000142797	0.385686	-18.7228	-2.37767	106.405	391.487	577.13	391.624	391.623	391.623	-3.09985	-76.3069	2.8301	24.4174	395.576	200.271	185.584	185.584	185.584	-76.3595	3.84136	0.637872	46.1973	0.683934	-2.71003	-0.224344	-0.098017	3.25361	389.37	-22.3267	9.69743	0	0	0.855728
2118	0	18.1032	0	0	18.8622	2.62921	-16.0255	-0.1485	-0.0244629	-0.0644484	-9.29627	-3.03E-15	-2.63044	0	0	-0.00463667	0.702326	-17.335	-3.25381	95.6525	391.984	574.971	391.766	391.766	391.766	-3.02865	-75.2158	2.92287	7.52498	395.892	200.028	185.584	185.584	185.584	-75.2661	3.87129	0.570857	44.9175	0.207581	-1.86615	-0.0497152	-0.0440937	3.22326	312.603	-24.8021	7.16252	0	0	0.852255
2119	0	17.7745	0	0	18.532	2.64404	-16.1628	-0.148783	-0.022413	-0.0596474	-8.84892	-1.16E-16	-2.92374	0	0	-0.00830927	1.03062	-15.7617	-4.35717	83.8368	392.499	573.415	392.179	392.179	392.18	-2.91525	-74.0562	2.96068	-9.51822	396.155	199.855	185.584	185.584	185.584	-74.103	3.8385	0.505906	43.3846	-0.243211	-0.818475	0.18048	0.0125474	3.1583	199.15	-18.1024	3.71149	0	0	0.636006
2120	0	17.2337	0	0	17.9751	2.65384	-16.2533	-0.149114	-0.0201471	-0.0493366	-8.21957	-2.33E-15	-3.2125	0	0	-0.0107877	1.31326	-14.0533	-5.47959	71.2463	392.984	572.562	392.841	392.841	392.841	-2.76064	-72.8174	2.92302	-26.6778	396.37	199.746	185.584	185.584	185.584	-72.8597	3.72786	0.453501	41.6629	-0.646728	0.220359	0.427423	0.0612331	3.05596	66.9691	-7.32259	0.731637	0	0	0.237331
2121	0	16.4913	0	0	17.1971	2.65192	-16.2356	-0.149924	-0.0178861	-0.0363668	-7.50379	-1.98E-15	-3.33699	0	0	-0.0119682	1.50996	-12.2678	-6.41044	58.2	393.39	572.486	393.717	393.717	393.717	-2.56787	-71.4874	2.78673	-43.894	396.541	199.686	185.584	185.584	185.584	-71.5246	3.52263	0.426241	39.8261	-0.989894	1.04327	0.655404	0.0980596	2.92284	-64.6063	4.10609	-1.17485	0	0	-0.243246
2122	0	15.5563	0	0	16.2037	2.63111	-16.0431	-0.150878	-0.0144932	-0.0233629	-6.67949	-1.05E-15	-3.03216	0	0	-0.0121027	1.60386	-10.4609	-6.97205	45.0049	393.675	573.218	394.761	394.761	394.761	-2.34302	-70.0538	2.5344	-61.0948	396.672	199.657	185.584	185.584	185.584	-70.0857	3.21115	0.434852	37.9457	-1.2693	1.48298	0.835805	0.126559	2.76907	-178.111	15.6432	-2.21315	0	0	-0.680795
2123	0	14.4338	0	0	15.0002	2.58559	-15.6207	-0.151405	-0.00932024	-0.0129016	-5.67846	-3.49E-15	-2.16114	0	0	-0.0118659	1.60186	-8.67795	-7.04545	31.9228	393.818	574.746	395.921	395.921	395.921	-2.09371	-68.5026	2.16294	-78.2107	396.771	199.633	185.584	185.584	185.584	-68.5291	2.79277	0.482675	36.0828	-1.49177	1.43514	0.9486	0.150945	2.60828	-259.616	27.4922	-2.7519	0	0	-0.975915
2124	0	13.1214	0	0	13.589	2.51248	-14.9387	-0.150682	-0.00253978	-0.006985	-4.41733	-2.30E-15	-0.777787	0	0	-0.0118603	1.52984	-6.94959	-6.58508	19.1461	393.831	577.022	397.141	397.141	397.141	-1.82836	-66.8166	1.68788	-95.189	396.86	199.587	185.584	185.584	185.584	-66.8376	2.28121	0.563302	34.2816	-1.67357	0.870086	0.983934	0.172431	2.45208	-301.132	39.607	-3.09961	0	0	-1.08602
2125	0	11.607	0	0	11.9675	2.41261	-14	-0.148074	0.00512197	-0.00658969	-2.86885	-2.91E-15	0.903977	0	0	-0.0120244	1.42493	-5.29004	-5.62267	6.7856	393.755	579.976	398.367	398.367	398.367	-1.5558	-64.974	1.14187	-112.004	396.967	199.484	185.584	185.584	185.584	-64.9896	1.70406	0.661985	32.5681	-1.83777	-0.165996	0.943554	0.188492	2.30774	-302.333	50.8634	-3.33094	0	0	-1.0273
2126	0	9.86933	0	0	10.1251	2.29037	-12.8405	-0.143198	0.0124978	-0.0116318	-1.08357	-1.16E-15	2.55445	0	0	-0.0112668	1.32661	-3.69901	-4.26002	-5.12854	393.658	583.528	399.551	399.551	399.551	-1.28443	-62.95	0.568695	-128.664	397.126	199.293	185.584	185.584	185.584	-62.9602	1.09848	0.758875	30.9501	-2.00951	-1.56049	0.842594	0.19547	2.17887	-270.812	59.4576	-3.39437	0	0	-0.855112
2127	0	7.88025	0	0	8.04338	2.15276	-11.5223	-0.136145	0.0180957	-0.021246	0.782985	6.99E-16	3.7904	0	0	-0.00789806	1.2683	-2.16578	-2.65068	-16.6332	393.608	587.595	400.653	400.653	400.653	-1.02145	-60.7175	0.0150543	-145.204	397.369	198.985	185.584	185.584	185.584	-60.7227	0.504867	0.833438	29.4214	-2.21055	-3.15442	0.706731	0.189113	2.06487	-219.992	62.9319	-3.15171	0	0	-0.63767
2128	0	5.6089	0	0	5.69788	2.008	-10.122	-0.127629	0.0207305	-0.034244	2.45188	-1.86E-15	4.28257	0	0	-0.000981503	1.27145	-0.67422	-0.973365	-27.8063	393.659	592.104	401.648	401.648	401.648	-0.772694	-58.2508	-0.477857	-161.687	397.72	198.539	185.584	185.584	185.584	-58.2517	-0.0395899	0.868989	27.9678	-2.45403	-4.76963	0.566685	0.168067	1.96085	-165.425	60.0188	-2.72704	0	0	-0.435468
2129	0	3.02819	0	0	3.06362	1.86404	-8.71716	-0.119213	0.0195705	-0.0495571	3.50244	1.40E-15	3.80736	0	0	0.0080893	1.34307	0.792306	0.597627	-38.7339	393.835	596.987	402.527	402.527	402.527	-0.543809	-55.5282	-0.880686	-178.188	398.186	197.949	185.584	185.584	185.584	-55.5259	-0.505659	0.856964	26.5733	-2.7424	-6.23759	0.451915	0.134068	1.86292	-121.332	50.5581	-2.32654	0	0	-0.29114
2130	0	0.122238	0	0	0.123256	1.72734	-7.37329	-0.113219	0.0141429	-0.066616	3.40718	2.33E-16	2.29759	0	0	0.0146645	1.47664	2.24668	1.91904	-49.4794	394.132	602.179	403.298	403.298	403.298	-0.342425	-52.5371	-1.17938	-194.784	398.753	197.229	185.584	185.584	185.584	-52.5329	-0.874662	0.800272	25.2261	-3.06755	-7.42418	0.386098	0.0907744	1.76535	-98.1075	35.6145	-2.19837	0	0	-0.226121
2131	0	-3.10451	0	0	-3.1224	1.60194	-6.13325	-0.112686	0.00469267	-0.0848091	1.59013	-1.95E-15	-0.085716	0	0	0.0111244	1.65568	3.69475	2.89827	-60.0576	394.523	607.612	403.983	403.983	403.983	-0.181493	-49.2798	-1.37573	-211.537	399.378	196.428	185.584	185.584	185.584	-49.275	-1.13896	0.715946	23.9224	-3.41365	-8.24688	0.385727	0.0406181	1.66494	-102.326	16.121	-2.35573	0	0	-0.245121
2132	0	-6.61752	0	0	-6.64303	1.48898	-5.0112	-0.120653	-0.00721991	-0.103617	-2.42924	-1.40E-15	-2.90677	0	0	-0.0106463	1.85896	5.13313	3.50341	-70.4221	394.968	613.207	404.612	404.612	404.612	-0.0811004	-45.7807	-1.48467	-228.473	399.996	195.631	185.584	185.584	185.584	-45.776	-1.30098	0.634966	22.6684	-3.76096	-8.68239	0.455891	-0.0137959	1.56023	-135.897	-6.77045	-2.67123	0	0	-0.335965
2133	0	-10.3438	0	0	-10.3693	1.38699	-3.99466	-0.1381	-0.0182204	-0.122175	-8.75754	0	-5.47569	0	0	-0.0543414	2.06565	6.54834	3.76245	-80.4636	395.424	618.867	405.219	405.219	405.219	-0.0662437	-42.0936	-1.52838	-245.557	400.523	194.971	185.584	185.584	185.584	-42.0889	-1.37133	0.59704	21.4795	-4.08905	-8.76403	0.590203	-0.0685622	1.44791	-196.436	-31.1231	-3.02746	0	0	-0.471166
2134	0	-14.1695	0	0	-14.1901	1.29308	-3.05652	-0.163582	-0.0245118	-0.140106	-17.0462	-4.66E-15	-7.07834	0	0	-0.11547	2.25925	7.91772	3.75141	-90.0211	395.847	624.471	405.839	405.84	405.84	-0.158393	-38.3032	-1.52952	-262.682	400.886	194.609	185.584	185.584	185.584	-38.2978	-1.36715	0.639314	20.3793	-4.37892	-8.56951	0.767969	-0.120292	1.32893	-275.714	-54.858	-3.3057	0	0	-0.607384
2135	0	-17.9445	0	0	-17.9578	1.20479	-2.17289	-0.194229	-0.0248886	-0.1562	-26.5896	-6.06E-15	-7.35175	0	0	-0.181055	2.42932	9.21212	3.57408	-98.9031	396.192	629.878	406.501	406.501	406.501	-0.364951	-34.5215	-1.50776	-279.667	401.041	194.722	185.584	185.584	185.584	-34.5146	-1.31158	0.783869	19.3951	-4.61378	-8.20125	0.963979	-0.165601	1.20134	-363.914	-76.9488	-3.18228	0	0	-0.701791
2136	0	-21.4931	0	0	-21.4992	1.12123	-1.33566	-0.224706	-0.0207824	-0.169292	-36.2702	4.19E-15	-6.32796	0	0	-0.231909	2.57082	10.3998	3.33922	-106.913	396.416	634.929	407.221	407.221	407.221	-0.674483	-30.88	-1.48155	-296.265	400.994	195.466	185.584	185.584	185.584	-30.8709	-1.23357	1.03192	18.5551	-4.77894	-7.76504	1.15226	-0.205171	1.06638	-449.616	-97.8608	-2.3001	0	0	-0.718926
2137	0	-24.6335	0	0	-24.6348	1.04351	-0.556523	-0.250603	-0.013187	-0.17801	-44.9611	2.33E-16	-4.14165	0	0	-0.250984	2.68221	11.4503	3.14112	-113.87	396.473	639.459	408.007	408.007	408.007	-1.05914	-27.5144	-1.47297	-312.203	400.783	196.957	185.584	185.584	185.584	-27.5027	-1.16774	1.36575	17.883	-4.86215	-7.35199	1.3126	-0.238532	0.924759	-523.736	-116.407	-0.693448	0	0	-0.642643
2138	0	-27.1988	0	0	-27.1989	0.974776	0.132808	-0.269281	-0.00309844	-0.18182	-51.6943	-6.99E-15	-1.06154	0	0	-0.229153	2.76332	12.3387	3.04619	-119.632	396.32	643.307	408.855	408.855	408.855	-1.47865	-24.5492	-1.51047	-327.21	400.48	199.245	185.584	185.584	185.584	-24.5343	-1.15303	1.7524	17.3946	-4.8547	-7.0264	1.43207	-0.266615	0.780392	-579.743	-131.027	1.38788	0	0	-0.48124
2139	0	-29.0559	0	0	-29.0582	0.919832	0.683805	-0.27974	0.00830652	-0.180562	-55.7404	-2.33E-15	2.50893	0	0	-0.168342	2.81356	13.0477	3.08668	-124.101	395.925	646.329	409.751	409.751	409.751	-1.88575	-22.0839	-1.62777	-341.056	400.174	202.321	185.584	185.584	185.584	-22.0643	-1.22934	2.14911	17.0943	-4.75282	-6.82001	1.50408	-0.290084	0.638015	-614.474	-139.737	3.51206	0	0	-0.266091
2140	0	-30.1217	0	0	-30.1271	0.884495	1.03811	-0.28181	0.0191438	-0.174895	-56.6422	6.99E-15	6.01463	0	0	-0.0813645	2.83119	13.5696	3.25963	-127.234	395.266	648.407	410.674	410.674	410.674	-2.23317	-20.1818	-1.8585	-353.576	399.961	206.128	185.584	185.584	185.584	-20.1548	-1.43188	2.51101	16.9737	-4.55927	-6.73135	1.52647	-0.309835	0.503305	-626.792	-141.576	5.27961	0	0	-0.0415379
2141	0	-30.3742	0	0	-30.3808	0.87466	1.13671	-0.276157	0.0287069	-0.165152	-54.3141	-1.86E-15	8.99434	0	0	0.0112888	2.81329	13.9066	3.5303	-129.043	394.333	649.456	411.599	411.598	411.598	-2.48129	-18.8602	-2.22757	-364.682	399.922	210.58	185.584	185.584	185.584	-18.8219	-1.78415	2.79967	17.0108	-4.28419	-6.72909	1.50363	-0.324415	0.380297	-619.358	-135.05	6.15172	0	0	0.147548
2142	0	-29.8584	0	0	-29.8627	0.895382	0.928955	-0.264133	0.0373232	-0.151527	-49.1021	0	11.1728	0	0	0.0883617	2.75675	14.0699	3.83885	-129.59	393.134	649.425	412.495	412.495	412.495	-2.60221	-18.0846	-2.74187	-374.373	400.116	215.575	185.584	185.584	185.584	-18.0314	-2.2912	2.98768	17.1727	-3.94496	-6.75852	1.44322	-0.330458	0.274086	-596.885	-119.003	5.62251	0	0	0.269657
2143	0	-28.6815	0	0	-28.6822	0.950113	0.380142	-0.248648	0.0451777	-0.133078	-41.87	4.66E-15	12.4449	0	0	0.135803	2.65957	14.0777	4.10949	-128.98	391.691	648.301	413.33	413.33	413.33	-2.58	-17.7707	-3.38458	-382.725	400.584	221.004	185.584	185.584	185.584	-17.7004	-2.93624	3.05838	17.4182	-3.56497	-6.75011	1.35959	-0.326036	0.186272	-568.018	-93.9887	3.45235	0	0	0.316623
2144	0	-26.9984	0	0	-26.9996	1.03973	-0.518619	-0.233804	0.0516116	-0.109069	-33.8801	6.52E-15	12.8413	0	0	0.151684	2.52242	13.9524	4.26081	-127.346	390.037	646.1	414.067	414.067	414.067	-2.41063	-17.7955	-4.11601	-389.864	401.344	226.749	185.584	185.584	185.584	-17.7091	-3.6819	3.00438	17.7031	-3.17228	-6.6293	1.26858	-0.310092	0.122675	-542.233	-62.6139	-0.126358	0	0	0.303594
2145	0	-24.9882	0	0	-25.0005	1.1617	-1.74131	-0.224365	0.0559971	-0.0795759	-26.5801	-3.73E-15	12.56	0	0	0.145199	2.34982	13.7171	4.21654	-124.836	388.217	642.867	414.669	414.669	414.669	-2.10226	-18.0178	-4.88171	-395.927	402.397	232.677	185.584	185.584	185.584	-17.9202	-4.47711	2.82666	17.9849	-2.79705	-6.32637	1.18604	-0.283997	0.0887046	-528.601	-28.6841	-4.49494	0	0	0.258215
2146	0	-22.8258	0	0	-22.864	1.30994	-3.225	-0.223549	0.0586129	-0.0462185	-21.2016	-4.19E-15	11.9445	0	0	0.130195	2.15104	13.3927	3.91561	-121.591	386.286	638.667	415.095	415.095	415.095	-1.67288	-18.3037	-5.62449	-401.016	403.729	238.64	185.584	185.584	185.584	-18.2031	-5.26742	2.5325	18.2285	-2.47002	-5.78574	1.12366	-0.247584	0.0937898	-532.904	4.87714	-8.88261	0	0	0.20578
2147	0	-20.6584	0	0	-20.737	1.47568	-4.87873	-0.232579	0.0599449	-0.0118024	-18.5474	-2.33E-15	11.3114	0	0	0.118004	1.94014	12.9951	3.32133	-117.731	384.305	633.583	415.306	415.306	415.306	-1.14374	-18.5467	-6.29499	-405.172	405.312	244.488	185.584	185.584	185.584	-18.4542	-6.00451	2.13095	18.411	-2.21973	-4.97433	1.08895	-0.202085	0.145746	-557.329	35.8616	-12.4821	0	0	0.163092
2148	0	-18.5896	0	0	-18.7181	1.64894	-6.5988	-0.250964	0.0598165	0.0203625	-18.9052	2.80E-15	10.8066	0	0	0.11366	1.73548	12.5329	2.42915	-113.34	382.342	627.715	415.27	415.27	415.27	-0.532667	-18.6819	-6.85686	-408.358	407.115	250.082	185.584	185.584	185.584	-18.6096	-6.65137	1.6289	18.5259	-2.07075	-3.88874	1.08342	-0.148226	0.254089	-599.913	62.7296	-14.4615	0	0	0.140134
2149	0	-16.6719	0	0	-16.8529	1.81997	-8.28498	-0.276817	0.0577753	0.0474791	-22.0435	1.86E-15	10.4254	0	0	0.116814	1.55842	12.0067	1.27114	-108.455	380.461	621.174	414.961	414.961	414.961	0.149086	-18.6902	-7.28635	-410.46	409.102	255.304	185.584	185.584	185.584	-18.6507	-7.18241	1.03033	18.5861	-2.04102	-2.55932	1.10181	-0.0871791	0.423636	-655.167	84.6791	-14.2652	0	0	0.14789
2150	0	-14.9083	0	0	-15.1368	1.98032	-9.85283	-0.306587	0.0536933	0.0680815	-27.2356	6.52E-15	10.093	0	0	0.124908	1.43111	11.4091	-0.0853971	-103.066	378.724	614.09	414.371	414.371	414.371	0.895406	-18.597	-7.56887	-411.312	411.23	260.076	185.584	185.584	185.584	-18.6019	-7.58067	0.338653	18.6246	-2.13963	-1.04865	1.13342	-0.0199498	0.65433	-714.946	101.583	-11.8253	0	0	0.205539
2151	0	-13.2618	0	0	-13.5261	2.12369	-11.2422	-0.334779	0.0488357	0.0821179	-33.3457	6.76E-15	9.80764	0	0	0.135917	1.37375	10.7256	-1.54526	-97.1185	377.177	606.603	413.508	413.508	413.508	1.70295	-18.4629	-7.69592	-410.711	413.449	264.349	185.584	185.584	185.584	-18.5222	-7.83564	-0.440991	18.6923	-2.36504	0.555607	1.16371	0.0537023	0.939026	-769.513	114.466	-7.86129	0	0	0.341058
2152	0	-11.672	0	0	-11.956	2.24662	-12.4228	-0.355997	0.0440025	0.0902491	-39.1729	3.32E-15	9.49777	0	0	0.148638	1.40142	9.93694	-2.99755	-90.5326	375.848	598.877	412.402	412.402	412.402	2.57112	-18.3688	-7.66457	-408.461	415.711	268.102	185.584	185.584	185.584	-18.4896	-7.94422	-1.30287	18.8537	-2.704	2.15229	1.17774	0.133616	1.26737	-809.134	123.846	-3.3343	0	0	0.577424
2153	0	-10.0751	0	0	-10.3599	2.34878	-13.396	-0.366737	0.0389835	0.0934966	-43.7685	-2.56E-15	8.98791	0	0	0.16183	1.5214	9.02127	-4.33026	-83.2193	374.744	591.089	411.103	411.103	411.103	3.50194	-18.399	-7.47953	-404.401	417.98	271.331	185.584	185.584	185.584	-18.5859	-7.9137	-2.24207	19.1786	-3.13196	3.64031	1.16553	0.217137	1.62317	-826.818	128.971	0.996376	0	0	0.913014
2154	0	-8.41865	0	0	-8.6856	2.43271	-14.1896	-0.365876	0.0328783	0.0929957	-46.5846	-1.63E-15	8.04601	0	0	0.173424	1.73124	7.95772	-5.445	-75.1014	373.853	583.435	409.677	409.677	409.677	4.49754	-18.6281	-7.15512	-398.427	420.234	274.043	185.584	185.584	185.584	-18.8826	-7.76369	-3.25351	19.7333	-3.61529	4.93171	1.12309	0.302095	1.98906	-819.3	129.258	4.58437	0	0	1.31203
2155	0	-6.67252	0	0	-6.90417	2.50296	-14.8496	-0.3544	0.0249411	0.0902119	-47.4843	4.19E-15	6.48686	0	0	0.180751	2.01821	6.72974	-6.26921	-66.1328	373.152	576.124	408.205	408.205	408.205	5.55606	-19.1116	-6.71447	-390.508	422.453	276.249	185.584	185.584	185.584	-19.4331	-7.5244	-4.3292	20.5698	-4.1148	5.9621	1.057	0.383239	2.34517	-788.784	123.88	7.25673	0	0	1.71233
2156	0	-4.83202	0	0	-5.01312	2.56495	-15.4286	-0.334924	0.0142362	0.0866741	-46.6746	5.59E-15	4.17416	0	0	0.181362	2.36032	5.32841	-6.76292	-56.3097	372.607	569.367	406.771	406.771	406.771	6.66803	-19.8827	-6.18554	-380.677	424.618	277.961	185.584	185.584	185.584	-20.2693	-7.23135	-5.45532	21.7171	-4.59037	6.69536	0.979563	0.455887	2.67136	-741.21	112.813	9.1902	0	0	2.04878
2157	0	-2.91577	0	0	-3.03295	2.62351	-15.9727	-0.310144	0.000676999	0.0842592	-44.503	6.52E-15	1.15351	0	0	0.173859	2.72896	3.75472	-6.91868	-45.6752	372.187	563.372	405.454	405.454	405.454	7.81311	-20.954	-5.59538	-369.021	426.696	279.185	185.584	185.584	185.584	-21.4029	-6.91781	-6.60922	23.1755	-5.00578	7.12226	0.907237	0.514443	2.94827	-685.153	96.6399	10.7652	0	0	2.28026
2158	0	-0.960599	0	0	-1.0019	2.68158	-16.5093	-0.282499	-0.0148938	0.0838393	-41.3714	1.86E-15	-2.33272	0	0	0.1586	3.09257	2.02007	-6.75475	-34.3139	371.859	558.33	404.319	404.319	404.319	8.96001	-22.321	-4.96575	-355.66	428.636	279.914	185.584	185.584	185.584	-22.8289	-6.60883	-7.75929	24.916	-5.33296	7.25325	0.852538	0.553778	3.16241	-627.787	76.9493	12.243	0	0	2.39731
2159	0	0.985265	0	0	1.03052	2.73951	-17.0416	-0.253967	-0.0307894	0.0852689	-37.6746	3.73E-15	-5.87969	0	0	0.137804	3.42079	0.144729	-6.30313	-22.3414	371.594	554.408	403.406	403.406	403.406	10.0694	-23.9664	-4.31198	-340.734	430.375	280.124	185.584	185.584	185.584	-24.5295	-6.31886	-8.86748	26.8867	-5.55566	7.10761	0.821704	0.5709	3.30958	-573.528	56.2054	13.6951	0	0	2.41378
2160	0	2.87035	0	0	3.01059	2.79513	-17.5499	-0.226177	-0.0448923	0.0872248	-33.7822	1.86E-15	-9.00227	0	0	0.114969	3.68733	-1.84532	-5.59639	-9.8901	371.367	551.743	402.729	402.729	402.729	11.0992	-25.8655	-3.64483	-324.386	431.846	279.777	185.584	185.584	185.584	-26.479	-6.05322	-9.89395	29.0223	-5.67044	6.70281	0.810912	0.563253	3.39143	-522.6	37.1166	14.9485	0	0	2.3458
2161	0	4.64659	0	0	4.88624	2.84452	-17.9988	-0.200767	-0.0551497	0.0878469	-30.0642	-1.86E-15	-11.2423	0	0	0.0937763	3.87167	-3.92141	-4.66022	2.89987	371.156	550.434	402.27	402.27	402.271	12.011	-27.9908	-2.97363	-306.75	432.991	278.836	185.584	185.584	185.584	-28.6488	-5.81181	-10.8026	31.2559	-5.686	6.04996	0.807349	0.529968	3.4158	-471.717	22.2504	15.6936	0	0	2.19896
2162	0	6.27412	0	0	6.61165	2.88318	-18.3486	-0.17989	-0.0602311	0.0860332	-26.9192	0	-12.2902	0	0	0.0768745	3.95974	-6.05395	-3.51489	15.8816	370.946	550.545	401.992	401.992	401.992	12.7756	-30.3144	-2.3085	-287.948	433.772	277.271	185.584	185.584	185.584	-31.0098	-5.59283	-11.5662	33.5268	-5.62027	5.15781	0.79445	0.473781	3.39036	-416.751	13.7955	15.572	0	0	1.97313
2163	0	7.72401	0	0	8.15087	2.90731	-18.5662	-0.165706	-0.0587546	0.0811041	-24.6906	-3.73E-15	-11.9548	0	0	0.0650107	3.94453	-8.21249	-2.18401	28.8966	370.727	552.097	401.84	401.84	401.84	13.3778	-32.8105	-1.66031	-268.084	434.176	275.079	185.584	185.584	185.584	-33.5358	-5.39492	-12.1703	35.7857	-5.49617	4.04254	0.755759	0.401929	3.32328	-353.279	13.3542	14.033	0	0	1.66416
2164	0	8.98111	0	0	9.4824	2.91479	-18.6336	-0.161549	-0.0508015	0.0730742	-23.7299	0	-10.3272	0	0	0.0573799	3.82708	-10.3649	-0.706268	41.7676	370.497	555.065	401.759	401.759	401.759	13.8193	-35.4588	-1.03822	-247.24	434.221	272.297	185.584	185.584	185.584	-36.2066	-5.21769	-12.6168	37.9948	-5.3369	2.73882	0.68111	0.326381	3.22344	-279.012	20.9892	10.9394	0	0	1.27911
2165	0	10.0483	0	0	10.6054	2.90581	-18.5527	-0.167679	-0.0387853	0.0622826	-23.952	-9.32E-16	-7.85489	0	0	0.0516764	3.61736	-12.4765	0.854201	54.2939	370.258	559.371	401.697	401.697	401.697	14.1186	-38.2503	-0.445859	-225.466	433.956	269.009	185.584	185.584	185.584	-39.0144	-5.06093	-12.9233	40.1249	-5.16111	1.30772	0.567615	0.256582	3.09732	-193.443	33.8335	7.01828	0	0	0.839698
2166	0	10.9445	0	0	11.5382	2.88254	-18.3429	-0.181129	-0.0262029	0.0496963	-24.8228	-4.66E-15	-5.17817	0	0	0.0457951	3.33496	-14.5097	2.40411	66.254	370.016	564.885	401.614	401.614	401.614	14.3037	-41.1868	0.119592	-202.789	433.443	265.348	185.584	185.584	185.584	-41.963	-4.92374	-13.1179	42.1524	-4.98035	-0.161519	0.424533	0.195546	2.94849	-99.8234	46.8634	3.42776	0	0	0.390221
2167	0	11.6945	0	0	12.3079	2.84839	-18.0339	-0.197294	-0.0158338	0.036511	-25.5755	0	-2.89702	0	0	0.0387586	3.00901	-16.4252	3.82738	77.418	369.77	571.429	401.483	401.483	401.483	14.4047	-44.2732	0.665134	-179.229	432.741	261.478	185.584	185.584	185.584	-45.0589	-4.80446	-13.2312	44.0543	-4.79918	-1.5578	0.26959	0.144158	2.77945	-4.60188	55.7412	0.98764	0	0	-0.0147707
2168	0	12.3169	0	0	12.9363	2.8072	-17.6598	-0.212361	-0.0097127	0.0238468	-25.5479	2.80E-15	-1.50195	0	0	0.0306257	2.67622	-18.1849	5.001	87.5695	369.518	578.78	401.292	401.292	401.292	14.4465	-47.5059	1.19839	-154.817	431.897	257.57	185.584	185.584	185.584	-48.3001	-4.70045	-13.2893	45.8075	-4.61705	-2.76237	0.126015	0.103465	2.59442	83.1067	58.1873	0.0987073	0	0	-0.323229
2169	0	12.8143	0	0	13.4291	2.76259	-17.2528	-0.223524	-0.00896958	0.0130037	-24.3199	1.86E-15	-1.30285	0	0	0.0218604	2.37636	-19.7553	5.81671	96.5293	369.256	586.694	401.038	401.038	401.038	14.4436	-50.8646	1.72442	-129.609	430.929	253.773	185.584	185.584	185.584	-51.6666	-4.60738	-13.3089	47.3885	-4.43082	-3.66898	0.0171802	0.0767949	2.39897	153.402	54.8324	0.609969	0	0	-0.502572
2170	0	13.1684	0	0	13.7695	2.71713	-16.8364	-0.229276	-0.013847	0.0051309	-21.8134	5.13E-15	-2.3996	0	0	0.0132621	2.14558	-21.1114	6.20254	104.178	368.986	594.924	400.729	400.729	400.729	14.3962	-54.3077	2.24311	-103.688	429.827	250.199	185.584	185.584	185.584	-55.1159	-4.51803	-13.2935	48.7772	-4.23678	-4.20482	-0.0426309	0.0654981	2.19872	199.133	47.6183	2.14064	0	0	-0.552501
2171	0	13.3393	0	0	13.9176	2.67184	-16.4195	-0.230226	-0.0231684	0.000386925	-18.3812	-5.59E-15	-4.63126	0	0	0.00614097	2.00994	-22.2384	6.13664	110.466	368.725	603.239	400.381	400.381	400.381	14.2896	-57.773	2.74675	-77.1519	428.553	246.903	185.584	185.584	185.584	-58.583	-4.42197	-13.232	49.9597	-4.03226	-4.34464	-0.0506018	0.0701786	2.0013	218.114	39.4802	3.94419	0	0	-0.503527
2172	0	13.2726	0	0	13.8174	2.6258	-15.9939	-0.229136	-0.0347374	-0.00263423	-14.7577	-9.32E-16	-7.624	0	0	0.0019939	1.98102	-23.1327	5.64892	115.415	368.501	611.442	400.012	400.012	400.012	14.0965	-61.1836	3.21851	-50.0978	427.04	243.888	185.584	185.584	185.584	-61.9867	-4.30661	-13.1	50.931	-3.8161	-4.11312	-0.0158506	0.0852477	1.81368	213.933	32.0995	5.28898	0	0	-0.401216
2173	0	12.9114	0	0	13.41	2.57636	-15.5349	-0.229197	-0.0457589	-0.00708957	-11.7965	-3.73E-15	-10.8392	0	0	0.00137575	2.05535	-23.8009	4.81094	119.108	368.351	619.374	399.646	399.646	399.646	13.7817	-64.4603	3.63202	-22.6122	425.213	241.131	185.584	185.584	185.584	-65.243	-4.1598	-12.863	51.6959	-3.58902	-3.57508	0.0467922	0.104327	1.64556	194.455	26.2658	5.63156	0	0	-0.287744
2174	0	12.2113	0	0	12.6494	2.51966	-15.0059	-0.233711	-0.0535214	-0.0175297	-10.3223	-1.86E-15	-13.6502	0	0	0.00258055	2.21684	-24.258	3.71996	121.672	368.309	626.913	399.311	399.311	399.311	13.309	-67.5343	3.95322	5.2305	422.991	238.61	185.584	185.584	185.584	-68.2788	-3.97278	-12.4821	52.2685	-3.35298	-2.81966	0.118936	0.119626	1.50289	170.123	21.6753	4.7262	0	0	-0.190689
2175	0	11.1547	0	0	11.5196	2.45147	-14.3662	-0.244482	-0.0555634	-0.0388544	-10.8525	0	-15.3857	0	0	0.00132723	2.44111	-24.5261	2.48285	123.27	368.399	633.969	399.034	399.034	399.034	12.6468	-70.3608	4.14439	33.3523	420.304	236.345	185.584	185.584	185.584	-71.0463	-3.74233	-11.9182	52.6712	-3.11134	-1.94388	0.185333	0.126664	1.39161	151.193	17.7793	2.68426	0	0	-0.12021
2176	0	9.76277	0	0	10.0464	2.36813	-13.5794	-0.26096	-0.0493831	-0.0748408	-13.3939	-2.80E-15	-15.369	0	0	-0.00754375	2.6998	-24.6332	1.20427	124.086	368.627	640.484	398.841	398.841	398.841	11.7744	-72.9268	4.17047	61.6433	417.103	234.414	185.584	185.584	185.584	-73.5328	-3.47138	-11.1394	52.933	-2.86823	-1.04103	0.234607	0.125074	1.31131	146.072	14.6869	-0.354415	0	0	-0.0742074
2177	0	8.10099	0	0	8.30306	2.2676	-12.6233	-0.280512	-0.0333097	-0.126979	-17.3777	3.26E-15	-13.1101	0	0	-0.026689	2.96417	-24.6123	-0.0198439	124.323	368.981	646.42	398.757	398.757	398.757	10.6883	-75.2534	4.00733	89.9297	413.373	232.964	185.584	185.584	185.584	-75.7633	-3.16828	-10.13	53.0884	-2.62865	-0.19475	0.258026	0.116979	1.25714	160.992	12.7853	-4.15384	0	0	-0.0465354
2178	0	6.27835	0	0	6.40749	2.15034	-11.499	-0.298582	-0.00864519	-0.193463	-21.6446	-8.39E-15	-8.63004	0	0	-0.0527344	3.20766	-24.4998	-1.10538	124.19	369.433	651.761	398.798	398.798	398.798	9.40956	-77.3917	3.65037	117.951	409.16	232.185	185.584	185.584	185.584	-77.7962	-2.8448	-8.90067	53.175	-2.39841	0.523314	0.25151	0.104458	1.21824	198.722	11.4572	-8.13881	0	0	-0.0335209
2179	0	4.43676	0	0	4.50861	2.0194	-10.2327	-0.307042	0.0208357	-0.269982	-24.3839	1.51E-15	-2.4982	0	0	-0.0757698	3.40765	-24.3345	-1.98171	123.902	369.945	656.508	398.97	398.97	398.97	7.98489	-79.4116	3.11929	145.358	404.57	232.277	185.584	185.584	185.584	-79.7109	-2.51298	-7.49345	53.2316	-2.18377	1.05412	0.208445	0.0890746	1.17746	261.517	9.76267	-11.8868	0	0	-0.0379426
2180	0	2.72527	0	0	2.7583	1.87987	-8.87223	-0.295329	0.0497637	-0.350828	-23.5068	8.10E-15	4.25177	0	0	-0.084812	3.54669	-24.1542	-2.59447	123.664	370.475	660.67	399.27	399.27	399.27	6.48258	-81.3791	2.45686	171.724	399.766	233.379	185.584	185.584	185.584	-81.5829	-2.18211	-5.97921	53.294	-1.9911	1.35311	0.124011	0.0716021	1.11678	350.796	6.53929	-15.28	0	0	-0.0685849
2181	0	1.26232	0	0	1.27315	1.73799	-7.4783	-0.254795	0.0721182	-0.430514	-17.4468	4.43E-15	10.3133	0	0	-0.0757434	3.61329	-23.9933	-2.90882	123.662	370.981	664.26	399.683	399.683	399.683	4.98274	-83.326	1.72218	196.572	394.948	235.49	185.584	185.584	185.584	-83.451	-1.85748	-4.44757	53.3924	-1.82638	1.393	-0.00857475	0.0509675	1.01995	468.028	0.261665	-18.4984	0	0	-0.137747
2182	0	0.0995877	0	0	0.100167	1.60001	-6.11414	-0.183728	0.0823374	-0.504816	-5.99346	-1.86E-15	14.4094	0	0	-0.0533465	3.6025	-23.8794	-2.91426	124.048	371.431	667.29	400.183	400.183	400.183	3.56312	-85.223	0.979917	219.41	390.311	238.396	185.584	185.584	185.584	-85.2897	-1.54152	-2.99029	53.5471	-1.69457	1.16816	-0.192202	0.0260422	0.882294	612.483	-10.6639	-21.8439	0	0	-0.255224
2183	0	-0.79401	0	0	-0.796848	1.47124	-4.83459	-0.0906474	0.0769225	-0.571414	9.24094	1.51E-15	15.677	0	0	-0.0251484	3.5162	-23.8305	-2.62959	124.927	371.802	669.758	400.741	400.741	400.741	2.28366	-86.9715	0.288109	239.775	386.006	241.656	185.584	185.584	185.584	-87	-1.23591	-1.68185	53.7658	-1.59854	0.699516	-0.426587	-0.0053765	0.712699	780.277	-27.6631	-25.5623	0	0	-0.418538
2184	0	-1.51775	0	0	-1.52089	1.35531	-3.67843	0.00796185	0.0557813	-0.629643	25.1924	-1.22E-15	13.9707	0	0	0.00544998	3.36306	-23.853	-2.10618	126.341	372.081	671.645	401.323	401.323	401.323	1.17401	-88.4217	-0.313196	257.27	382.096	244.665	185.584	185.584	185.584	-88.4293	-0.942696	-0.563041	54.0418	-1.53815	0.037825	-0.70304	-0.0416938	0.533064	963.099	-50.318	-29.7078	0	0	-0.602321
2185	0	-2.19866	0	0	-2.20104	1.25398	-2.6653	0.0939813	0.0228782	-0.679632	38.3555	-1.15E-15	9.96796	0	0	0.0378276	3.15768	-23.9416	-1.42633	128.269	372.264	672.912	401.897	401.897	401.897	0.228674	-89.4143	-0.809095	271.581	378.546	246.768	185.584	185.584	185.584	-89.4136	-0.663472	0.366635	54.3531	-1.50914	-0.737971	-1.00795	-0.0789117	0.371072	1149.56	-76.3601	-33.9908	0	0	-0.754059
2186	0	-2.94492	0	0	-2.94637	1.1675	-1.79934	0.152967	-0.013987	-0.721247	45.7874	2.70E-15	5.04207	0	0	0.0669274	2.91898	-24.0802	-0.695588	130.63	372.346	673.498	402.433	402.433	402.433	-0.586835	-89.8242	-1.20985	282.465	375.233	247.409	185.584	185.584	185.584	-89.8238	-0.398559	1.14367	54.665	-1.50272	-1.5282	-1.31859	-0.109331	0.253565	1325.01	-101.213	-37.8199	0	0	-0.801601
2187	0	-3.80841	0	0	-3.8091	1.09578	-1.08056	0.175357	-0.0447104	-0.753014	45.6725	-4.11E-15	0.91026	0	0	0.0806864	2.66747	-24.2453	-0.0288579	133.291	372.323	673.326	402.907	402.907	402.907	-1.31912	-89.5961	-1.54193	289.734	371.997	246.236	185.584	185.584	185.584	-89.602	-0.148324	1.82263	54.9342	-1.50547	-2.22619	-1.60689	-0.123494	0.201688	1472.38	-118.751	-40.4708	0	0	-0.675952
2188	0	-4.76304	0	0	-4.76323	1.04007	-0.521995	0.155925	-0.0603061	-0.771636	37.559	4.67E-15	-0.950228	0	0	0.0682849	2.42214	-24.4103	0.465923	136.091	372.183	672.316	403.298	403.298	403.298	-2.00401	-88.7638	-1.83249	293.24	368.708	243.179	185.584	185.584	185.584	-88.7803	0.0834391	2.45052	55.1145	-1.50032	-2.73409	-1.83968	-0.114337	0.229771	1572.77	-123.725	-41.343	0	0	-0.342981
2189	0	-5.69805	0	0	-5.69808	1.00438	-0.164117	0.0958973	-0.0563838	-0.772135	22.6175	1.89E-16	0.120181	0	0	0.0343144	2.19741	-24.5488	0.703081	138.855	371.914	670.393	403.589	403.589	403.589	-2.64745	-87.455	-2.09476	292.9	365.323	238.475	185.584	185.584	185.584	-87.4851	0.287281	3.04402	55.1631	-1.46829	-2.97741	-1.9858	-0.0807285	0.341361	1608.9	-114.265	-40.2876	0	0	0.167128
2190	0	-6.4322	0	0	-6.43221	0.995712	-0.0771544	0.00651961	-0.0341708	-0.749435	3.75812	-2.91E-17	3.72568	0	0	0.00451576	2.00072	-24.6387	0.630039	141.415	371.501	667.509	403.765	403.765	403.765	-3.21996	-85.8764	-2.32139	288.744	361.917	232.639	185.584	185.584	185.584	-85.9212	0.450568	3.57988	55.0467	-1.39038	-2.91496	-2.02293	-0.0292695	0.524725	1570.29	-92.3123	-37.9041	0	0	0.752842
2191	0	-6.75445	0	0	-6.75456	1.02264	-0.347228	-0.092289	-0.0014986	-0.700268	-14.9983	1.86E-15	8.40138	0	0	0.010712	1.83112	-24.6642	0.232694	143.623	370.933	663.651	403.81	403.81	403.81	-3.66866	-84.2728	-2.4864	280.957	358.661	226.35	185.584	185.584	185.584	-84.3303	0.565543	4.00313	54.7466	-1.24963	-2.54308	-1.94545	0.0271385	0.757596	1457.43	-63.7566	-35.2736	0	0	1.27071
2192	0	-6.4852	0	0	-6.48628	1.09237	-1.04636	-0.17917	0.0299847	-0.62405	-29.8468	3.96E-15	12.2083	0	0	0.0629282	1.67936	-24.6174	-0.464557	145.356	370.205	658.856	403.708	403.708	403.708	-3.9457	-82.8655	-2.55376	269.894	355.763	220.289	185.584	185.584	185.584	-82.9312	0.639966	4.25295	54.2624	-1.03292	-1.89465	-1.76025	0.0726713	1.0142	1279.56	-36.5308	-33.2402	0	0	1.58694
2193	0	-5.53453	0	0	-5.53862	1.20709	-2.19593	-0.239947	0.0500755	-0.522786	-38.5242	-3.26E-15	13.6401	0	0	0.137135	1.52888	-24.4989	-1.40153	146.528	369.315	653.215	403.445	403.445	403.445	-4.03973	-81.7953	-2.48849	256.047	353.38	214.981	185.584	185.584	185.584	-81.8639	0.703474	4.29455	53.6131	-0.731931	-1.0357	-1.48173	0.0957966	1.27461	1049.98	-16.2683	-31.8829	0	0	1.62144
2194	0	-3.92994	0	0	-3.93835	1.36161	-3.74136	-0.273132	0.0558057	-0.402202	-41.011	-4.89E-15	12.416	0	0	0.19526	1.35762	-24.3169	-2.4861	147.085	368.266	646.875	403.008	403.008	403.008	-3.99111	-81.0959	-2.26756	239.986	351.559	210.705	185.584	185.584	185.584	-81.1642	0.803354	4.1393	52.8371	-0.344419	-0.061231	-1.12744	0.0962673	1.53014	784.017	-2.25619	-30.7432	0	0	1.37011
2195	0	-1.79722	0	0	-1.8057	1.54371	-5.55531	-0.285549	0.0522606	-0.273558	-38.9055	-1.63E-15	9.52305	0	0	0.215683	1.14042	-24.0863	-3.59847	147.012	367.068	640.029	402.388	402.388	402.388	-3.87799	-80.7144	-1.88641	222.317	350.24	207.513	185.584	185.584	185.584	-80.7821	0.9897	3.83911	51.9884	0.125484	0.908784	-0.726542	0.083856	1.78092	503.793	11.9311	-29.6357	0	0	0.913643
2196	0	0.689212	0	0	0.695109	1.7373	-7.4715	-0.281126	0.0453229	-0.152367	-33.877	4.66E-16	6.22188	0	0	0.199354	0.852221	-23.8252	-4.59845	146.33	365.733	632.907	401.586	401.586	401.586	-3.78068	-80.5569	-1.35842	203.643	349.309	205.312	185.584	185.584	185.584	-80.626	1.29716	3.45945	51.1312	0.666386	1.73628	-0.323353	0.0686908	2.02662	240.644	30.8259	-28.6324	0	0	0.401319
2197	0	3.34827	0	0	3.39316	1.92621	-9.32529	-0.262148	0.0362539	-0.0520594	-27.32	1.51E-15	3.19048	0	0	0.159191	0.472328	-23.5511	-5.33957	145.082	364.286	625.75	400.612	400.612	400.612	-3.75184	-80.5226	-0.713764	184.504	348.658	203.921	185.584	185.584	185.584	-80.5958	1.73141	3.05646	50.3313	1.25971	2.2786	0.0327897	0.0529395	2.26234	25.5299	52.5773	-27.436	0	0	-0.0143266
2198	0	6.01476	0	0	6.12735	2.0966	-10.9806	-0.234818	0.02793	0.0200964	-20.6197	-2.21E-15	0.954081	0	0	0.112916	-0.0099179	-23.2755	-5.69278	143.317	362.765	618.791	399.491	399.491	399.491	-3.80918	-80.5185	0.000147772	165.332	348.197	203.121	185.584	185.584	185.584	-80.5982	2.26634	2.67212	49.6453	1.87952	2.41212	0.301002	0.0384326	2.48087	-119.852	75.5126	-26.1879	0	0	-0.252291
2199	0	8.55324	0	0	8.75741	2.23891	-12.349	-0.206212	0.0223521	0.062177	-14.8209	-4.00E-15	-0.324344	0	0	0.0733772	-0.589202	-22.9977	-5.577	141.063	361.227	612.221	398.263	398.263	398.263	-3.9395	-80.4694	0.726607	146.425	347.867	202.689	185.584	185.584	185.584	-80.5573	2.85286	2.33279	49.1083	2.49335	2.06312	0.450909	0.024674	2.67476	-183.558	97.4276	-25.2294	0	0	-0.320721
2200	0	10.8643	0	0	11.1722	2.34908	-13.3988	-0.181952	0.0190297	0.0766739	-10.5145	-1.19E-15	-0.858245	0	0	0.0456435	-1.23985	-22.7028	-4.98846	138.299	359.748	606.172	396.979	396.979	396.979	-4.11139	-80.3236	1.41252	127.946	347.643	202.437	185.584	185.584	185.584	-80.42	3.43492	2.0504	48.7245	3.06447	1.23741	0.470099	0.00703003	2.83741	-165.753	114.367	-24.3833	0	0	-0.284623
2201	0	12.8835	0	0	13.2938	2.42839	-14.1488	-0.165141	0.0165607	0.0692265	-7.85708	1.67E-15	-0.964146	0	0	0.0291233	-1.91554	-22.3615	-4.01681	134.938	358.416	600.703	395.695	395.695	395.695	-4.29107	-80.0517	2.01881	109.939	347.519	202.227	185.584	185.584	185.584	-80.1564	3.96568	1.82679	48.4612	3.55591	0.0362026	0.373352	-0.0223486	2.96527	-80.8104	121.751	-22.9235	0	0	-0.205192
2202	0	14.5769	0	0	15.0785	2.48209	-14.6539	-0.155765	0.0129276	0.0474456	-6.59568	2.08E-15	-0.989689	0	0	0.020146	-2.55509	-21.9358	-2.83733	130.832	357.307	595.807	394.472	394.472	394.472	-4.45345	-79.6429	2.52553	92.3552	347.497	201.982	185.584	185.584	185.584	-79.755	4.41679	1.65781	48.2516	3.93607	-1.35263	0.199006	-0.0687901	3.05729	45.486	115.869	-19.8192	0	0	-0.0948201
2203	0	15.9335	0	0	16.5102	2.51747	-14.9854	-0.151999	0.00723957	0.0190198	-6.27469	-2.81E-15	-1.13536	0	0	0.0149594	-3.09343	-21.3854	-1.67928	125.791	356.471	591.431	393.365	393.365	393.365	-4.5855	-79.0985	2.92976	75.0894	347.574	201.677	185.584	185.584	185.584	-79.2167	4.77882	1.53663	48.0055	4.18385	-2.68814	0.000561838	-0.129404	3.11819	181.768	96.7562	-14.6745	0	0	0.0717109
2204	0	16.9571	0	0	17.5928	2.54203	-15.2149	-0.151977	-0.000200645	-0.00972985	-6.47277	4.05E-15	-1.44775	0	0	0.0110818	-3.47523	-20.6751	-0.778804	119.63	355.92	587.507	392.426	392.426	392.426	-4.68366	-78.4247	3.23976	58.0105	347.734	201.32	185.584	185.584	185.584	-78.5478	5.05545	1.45564	47.6259	4.29141	-3.72599	-0.167827	-0.190083	3.1554	298.49	69.488	-8.20172	0	0	0.310646
2205	0	17.6599	0	0	18.3409	2.56223	-15.4033	-0.153867	-0.00790673	-0.0344488	-6.84883	-3.35E-15	-1.83054	0	0	0.00723827	-3.66717	-19.7784	-0.329913	112.203	355.636	583.98	391.701	391.701	391.701	-4.74971	-77.6281	3.46868	40.9911	347.953	200.941	185.584	185.584	185.584	-77.755	5.25668	1.40768	47.0272	4.26349	-4.26976	-0.262682	-0.231923	3.17777	373.441	42.4387	-1.97055	0	0	0.593287
2206	0	18.0572	0	0	18.7727	2.58285	-15.5952	-0.156465	-0.0145625	-0.0522493	-7.21354	-3.44E-15	-2.18166	0	0	0.00308139	-3.66534	-18.6805	-0.444878	103.443	355.591	580.84	391.226	391.226	391.227	-4.78686	-76.7128	3.6297	23.9251	348.202	200.578	185.584	185.584	185.584	-76.8424	5.39335	1.38645	46.1493	4.11416	-4.21143	-0.256258	-0.241454	3.18789	393.276	23.0645	2.58611	0	0	0.842296
2207	0	18.1655	0	0	18.9067	2.60645	-15.8145	-0.15873	-0.0192337	-0.0614172	-7.46676	-1.98E-15	-2.41662	0	0	-0.0012421	-3.49627	-17.3805	-1.12949	93.3855	355.759	578.12	391.03	391.03	391.03	-4.79758	-75.6797	3.73256	6.74095	348.457	200.266	185.584	185.584	185.584	-75.8111	5.47325	1.38707	44.9677	3.86263	-3.55508	-0.140479	-0.216561	3.18289	354.248	14.7398	4.90405	0	0	0.954901
2208	0	18.0018	0	0	18.7595	2.63292	-16.0598	-0.159804	-0.0218512	-0.0613442	-7.56204	-3.26E-15	-2.51374	0	0	-0.00537112	-3.21091	-15.893	-2.27784	82.1756	356.124	575.903	391.123	391.123	391.123	-4.78128	-74.5277	3.78083	-10.5913	348.701	200.031	185.584	185.584	185.584	-74.6599	5.49796	1.40596	43.4954	3.53044	-2.4194	0.0666603	-0.168962	3.15276	263.236	14.863	5.66165	0	0	0.846111
2209	0	17.5839	0	0	18.3462	2.6592	-16.3028	-0.159495	-0.0226357	-0.053136	-7.5109	1.75E-15	-2.46276	0	0	-0.00894037	-2.87267	-14.2485	-3.69189	70.0576	356.665	574.293	391.501	391.501	391.501	-4.73264	-73.2552	3.77043	-28.0588	348.925	199.883	185.584	185.584	185.584	-73.3867	5.46063	1.43998	41.7786	3.14049	-1.01453	0.323947	-0.114332	3.08823	137.013	18.1623	5.91033	0	0	0.5001
2210	0	16.9305	0	0	17.6803	2.67959	-16.4909	-0.158141	-0.0220021	-0.0395987	-7.3372	2.33E-16	-2.26205	0	0	-0.0117571	-2.54257	-12.4896	-5.12315	57.3387	357.345	573.393	392.143	392.143	392.143	-4.64214	-71.8618	3.69054	-45.611	349.131	199.816	185.584	185.584	185.584	-71.9905	5.34686	1.4858	39.885	2.71688	0.402904	0.580116	-0.0641675	2.98708	-1.71294	19.7045	6.38425	0	0	-0.007253
2211	0	16.0603	0	0	16.7751	2.68679	-16.5573	-0.156057	-0.0200297	-0.024449	-7.0159	-1.98E-15	-1.88204	0	0	-0.0137774	-2.26641	-10.6651	-6.32444	44.3391	358.106	573.273	393.009	393.009	393.009	-4.49973	-70.3485	3.52784	-63.1732	349.323	199.813	185.584	185.584	185.584	-70.4718	5.13993	1.53979	37.8904	2.28382	1.58336	0.78877	-0.0197933	2.8546	-129.675	18.0352	6.9492	0	0	-0.535726
2212	0	14.9888	0	0	15.6433	2.67354	-16.4352	-0.153386	-0.0163089	-0.011395	-6.48004	-1.60E-15	-1.26226	0	0	-0.0150847	-2.06744	-8.82118	-7.096	31.3448	358.885	573.957	394.049	394.049	394.049	-4.29965	-68.7159	3.27306	-80.6644	349.511	199.845	185.584	185.584	185.584	-68.8307	4.82835	1.59812	35.866	1.86276	2.33038	0.921355	0.0237644	2.70375	-228.374	14.7895	6.99149	0	0	-0.947598
2213	0	13.725	0	0	14.295	2.6344	-16.0735	-0.149969	-0.0109039	-0.00291182	-5.64726	2.03E-15	-0.416648	0	0	-0.0157795	-1.94614	-6.99534	-7.31532	18.5755	359.629	575.425	395.208	395.208	395.208	-4.04373	-66.9609	2.9273	-98.016	349.709	199.874	185.584	185.584	185.584	-67.0644	4.41254	1.65634	33.87	1.46929	2.52864	0.967026	0.0712897	2.54612	-287.033	12.7609	6.0596	0	0	-1.16352
2214	0	12.269	0	0	12.7364	2.56708	-15.4485	-0.145501	-0.00418205	-0.000619006	-4.47296	5.82E-16	0.574436	0	0	-0.0157825	-1.88521	-5.2122	-6.94881	6.16975	360.317	577.622	396.426	396.426	396.426	-3.74223	-65.0748	2.50493	-115.186	349.933	199.86	185.584	185.584	185.584	-65.1645	3.90788	1.70953	31.9432	1.11099	2.15317	0.931901	0.121759	2.39442	-303.131	13.7273	4.14551	0	0	-1.17702
2215	0	10.6104	0	0	10.9671	2.47306	-14.5691	-0.13978	0.00318534	-0.00440262	-2.99718	-2.91E-15	1.56575	0	0	-0.014699	-1.85767	-3.48312	-6.04765	-5.81383	360.964	580.472	397.65	397.65	397.65	-3.41191	-63.0418	2.03226	-132.166	350.205	199.762	185.584	185.584	185.584	-63.1167	3.34281	1.75255	30.1089	0.787799	1.26291	0.833707	0.166018	2.25245	-282.771	17.0646	1.70299	0	0	-1.03945
2216	0	8.73038	0	0	8.97954	2.35716	-13.4754	-0.13311	0.00961229	-0.0134022	-1.38348	3.15E-15	2.29595	0	0	-0.0118205	-1.83507	-1.80841	-4.73103	-17.3838	361.604	583.891	398.833	398.833	398.833	-3.07168	-60.8411	1.54304	-148.981	350.547	199.544	185.584	185.584	185.584	-60.9011	2.75336	1.77986	28.3748	0.493835	-0.0172924	0.701173	0.1922	2.12263	-238.733	20.1325	-0.602145	0	0	-0.826822
2217	0	6.60606	0	0	6.76015	2.22638	-12.2291	-0.126188	0.0133163	-0.0259882	0.108394	3.73E-15	2.48199	0	0	-0.00662544	-1.79416	-0.18126	-3.15991	-28.5929	362.278	587.798	399.938	399.938	399.938	-2.74015	-58.4502	1.07162	-165.684	350.975	199.183	185.584	185.584	185.584	-58.4963	2.17665	1.7875	26.7376	0.22049	-1.5232	0.563612	0.190362	2.0017	-186.442	19.5258	-2.22072	0	0	-0.609242
2218	0	4.21582	0	0	4.29343	2.08825	-10.8999	-0.120039	0.0131269	-0.0408293	1.15627	-2.80E-15	1.93138	0	0	0.000250989	-1.72076	1.40787	-1.50819	-39.5099	363.017	592.117	400.941	400.941	400.941	-2.43512	-55.8488	0.64656	-182.342	351.495	198.669	185.584	185.584	185.584	-55.8828	1.64534	1.7761	25.1882	-0.0407522	-3.07999	0.447994	0.158704	1.88724	-140.159	13.4172	-3.04399	0	0	-0.436049
2219	0	1.54578	0	0	1.56752	1.94953	-9.55283	-0.116115	0.00905768	-0.0568737	1.39121	-1.63E-15	0.630496	0	0	0.00612002	-1.61056	2.96733	0.063561	-50.1924	363.83	596.774	401.834	401.834	401.834	-2.17419	-53.023	0.286411	-199.023	352.09	198.017	185.584	185.584	185.584	-53.0474	1.18396	1.75335	23.7176	-0.296352	-4.52827	0.373368	0.102321	1.77633	-110.579	1.93633	-3.30419	0	0	-0.333598
2220	0	-1.40401	0	0	-1.41867	1.81533	-8.23941	-0.115916	0.00188092	-0.0739132	0.462048	4.66E-16	-1.2669	0	0	0.00656072	-1.4679	4.50129	1.42727	-60.6644	364.706	601.695	402.624	402.624	402.624	-1.9754	-49.9699	-0.00171606	-215.783	352.726	197.268	185.584	185.584	185.584	-49.9869	0.806986	1.73493	22.3208	-0.549365	-5.74315	0.350104	0.030455	1.66759	-103.269	-13.3177	-3.33178	0	0	-0.306042
2221	0	-4.61307	0	0	-4.64772	1.68887	-6.99357	-0.120477	-0.00672327	-0.0915669	-1.88311	4.66E-16	-3.42702	0	0	-0.00329825	-1.30304	6.00769	2.49858	-70.9034	365.621	606.797	403.331	403.331	403.331	-1.85702	-46.7014	-0.221427	-232.654	353.351	196.494	185.584	185.584	185.584	-46.7133	0.518353	1.74343	21.0003	-0.7993	-6.64521	0.382983	-0.0472193	1.55923	-120.582	-29.9147	-3.41639	0	0	-0.343972
2222	0	-8.03594	0	0	-8.07802	1.57152	-5.83146	-0.130452	-0.0148608	-0.109624	-5.77181	0	-5.43544	0	0	-0.0269087	-1.12866	7.47746	3.24079	-80.8366	366.545	611.986	403.987	403.987	403.987	-1.83594	-43.2476	-0.384433	-249.633	353.909	195.797	185.584	185.584	185.584	-43.2563	0.311826	1.80481	19.7663	-1.04271	-7.20376	0.470018	-0.123509	1.44964	-161.272	-45.8362	-3.65433	0	0	-0.425243
2223	0	-11.5992	0	0	-11.6398	1.46326	-4.75505	-0.145987	-0.0202207	-0.127309	-11.1778	2.33E-15	-6.83107	0	0	-0.0646222	-0.956456	8.89463	3.66264	-90.3448	367.446	617.148	404.627	404.627	404.627	-1.92474	-39.6589	-0.507043	-266.668	354.349	195.305	185.584	185.584	185.584	-39.6657	0.172576	1.94326	18.636	-1.27432	-7.4336	0.604303	-0.191785	1.33742	-222.254	-59.0385	-4.05571	0	0	-0.521111
2224	0	-15.2009	0	0	-15.2345	1.36333	-3.75853	-0.165922	-0.021162	-0.143772	-17.848	1.40E-15	-7.26477	0	0	-0.11196	-0.794445	10.2375	3.8107	-99.2733	368.296	622.151	405.287	405.287	405.287	-2.12773	-36.0066	-0.606554	-283.655	354.644	195.161	185.584	185.584	185.584	-36.0125	0.0795686	2.17481	17.6309	-1.48819	-7.38676	0.772129	-0.24794	1.22198	-297.451	-68.4172	-4.50209	0	0	-0.597758
2225	0	-18.7152	0	0	-18.739	1.27103	-2.83589	-0.187808	-0.0175185	-0.157709	-25.3132	-4.66E-16	-6.60818	0	0	-0.159723	-0.645841	11.4807	3.75717	-107.449	369.066	626.848	405.999	405.999	405.999	-2.43794	-32.3801	-0.699381	-300.438	354.795	195.502	185.584	185.584	185.584	-32.3854	0.0081193	2.50264	16.7731	-1.6784	-7.13967	0.955572	-0.290483	1.10107	-379.315	-73.9632	-4.79482	0	0	-0.625681
2226	0	-22.0014	0	0	-22.0153	1.18618	-1.98653	-0.21048	-0.00979851	-0.168103	-33.1349	4.31E-15	-4.87261	0	0	-0.197269	-0.509038	12.5981	3.58519	-114.697	369.734	631.079	406.785	406.785	406.785	-2.83694	-28.8796	-0.801169	-316.819	354.839	196.443	185.584	185.584	185.584	-28.8842	-0.0676084	2.916	16.0811	-1.84061	-6.77799	1.13567	-0.317308	0.975555	-460.065	-75.8535	-4.743	0	0	-0.58714
2227	0	-24.9132	0	0	-24.9192	1.10963	-1.21946	-0.233758	0.00102035	-0.174125	-40.8612	-3.96E-15	-2.17368	0	0	-0.214043	-0.379444	13.566	3.3741	-120.862	370.277	634.688	407.66	407.66	407.66	-3.29645	-25.612	-0.927885	-332.569	354.839	198.058	185.584	185.584	185.584	-25.6144	-0.172675	3.39172	15.5659	-1.97219	-6.38201	1.29615	-0.327571	0.849307	-533.457	-74.2611	-4.25624	0	0	-0.481818
2228	0	-27.308	0	0	-27.3094	1.04337	-0.555077	-0.256741	0.0140003	-0.17518	-47.8563	-3.26E-15	1.31971	0	0	-0.201051	-0.251896	14.3653	3.18751	-125.823	370.677	637.525	408.624	408.624	408.624	-3.78107	-22.6848	-1.09683	-347.441	354.88	200.375	185.584	185.584	185.584	-22.6825	-0.329819	3.89737	15.2283	-2.07271	-6.0151	1.42535	-0.321909	0.724964	-595.084	-69.2516	-3.38095	0	0	-0.325543
2229	0	-29.0601	0	0	-29.0601	0.990509	-0.0249706	-0.277103	0.0290746	-0.171784	-53.2736	2.80E-15	5.44338	0	0	-0.154282	-0.12288	14.9836	3.066	-129.501	370.919	639.461	409.665	409.665	409.665	-4.25079	-20.1978	-1.32587	-361.19	355.059	203.379	185.584	185.584	185.584	-20.1866	-0.557772	4.39455	15.0581	-2.14361	-5.71683	1.51464	-0.297923	0.608357	-641.164	-58.9666	-2.54203	0	0	-0.144453
2230	0	-30.0784	0	0	-30.079	0.95525	0.328631	-0.29236	0.0456385	-0.164548	-56.284	4.66E-15	9.87451	0	0	-0.0785119	0.00821174	15.4158	3.02504	-131.864	371	640.4	410.759	410.759	410.759	-4.66186	-18.2282	-1.63005	-373.598	355.478	207.013	185.584	185.584	185.584	-18.2027	-0.868948	4.84061	15.0344	-2.18775	-5.50123	1.56187	-0.257229	0.502469	-670.474	-42.8133	-2.2	0	0	0.0299305
2231	0	-30.3237	0	0	-30.3248	0.942392	0.457576	-0.300592	0.0622672	-0.154486	-56.3119	-4.66E-15	14.1252	0	0	0.0119165	0.138975	15.664	3.05712	-132.922	370.924	640.277	411.868	411.868	411.868	-4.96896	-16.8147	-2.01577	-384.507	356.243	211.195	185.584	185.584	185.584	-16.7696	-1.26596	5.19131	15.1281	-2.20933	-5.35926	1.56817	-0.201708	0.414058	-683.197	-20.9346	-2.78741	0	0	0.170594
2232	0	-29.8192	0	0	-29.8197	0.956453	0.316565	-0.301066	0.0772978	-0.141744	-53.2612	3.73E-15	17.6894	0	0	0.0970337	0.264915	15.7365	3.13644	-132.727	370.709	639.068	412.943	412.943	412.943	-5.12947	-15.9467	-2.47538	-393.838	357.45	215.835	185.584	185.584	185.584	-15.8778	-1.73885	5.40512	15.3049	-2.21341	-5.26376	1.53957	-0.136259	0.346717	-682.257	4.98388	-4.47638	0	0	0.262285
2233	0	-28.6521	0	0	-28.6522	1.00053	-0.125518	-0.294929	0.0887593	-0.125993	-47.6723	1.86E-15	20.1498	0	0	0.159129	0.380835	15.646	3.22493	-131.361	370.385	636.783	413.927	413.927	413.927	-5.1085	-15.5598	-2.98425	-401.597	359.172	220.839	185.584	185.584	185.584	-15.4659	-2.26446	5.44751	15.5292	-2.20565	-5.17555	1.48281	-0.0663866	0.305978	-671.714	32.3035	-7.03926	0	0	0.304526
2234	0	-26.9623	0	0	-26.9657	1.07525	-0.874746	-0.285378	0.0954578	-0.106843	-40.6945	-5.59E-15	21.3562	0	0	0.190508	0.482323	15.4081	3.27814	-128.924	369.99	633.467	414.759	414.759	414.759	-4.88413	-15.5439	-3.50404	-407.863	361.456	226.114	185.584	185.584	185.584	-15.4282	-2.81009	5.29505	15.7693	-2.19187	-5.04941	1.40692	0.00196003	0.296326	-657.094	58.1253	-9.88156	0	0	0.309587
2235	0	-24.9194	0	0	-24.9342	1.1783	-1.90762	-0.27735	0.0977251	-0.0846255	-33.8803	8.39E-15	21.4764	0	0	0.196196	0.567045	15.0385	3.2507	-125.527	369.569	629.193	415.376	415.376	415.376	-4.44932	-15.7634	-3.9912	-412.753	364.313	231.564	185.584	185.584	185.584	-15.6336	-3.34049	4.93658	16.0008	-2.17815	-4.83958	1.32021	0.0655031	0.324055	-643.941	80.7514	-12.3297	0	0	0.296564
2236	0	-22.6933	0	0	-22.7302	1.30499	-3.17552	-0.276151	0.0964318	-0.0604497	-28.7932	-6.52E-15	20.8021	0	0	0.18916	0.635617	14.5516	3.10109	-121.279	369.172	624.061	415.719	415.719	415.719	-3.80896	-16.0844	-4.40717	-416.374	367.726	237.091	185.584	185.584	185.584	-15.9522	-3.82527	4.37088	16.2111	-2.17044	-4.50454	1.23196	0.122769	0.396103	-637.548	99.2761	-13.771	0	0	0.286178
2237	0	-20.4243	0	0	-20.4938	1.44926	-4.6156	-0.284672	0.0923819	-0.0362607	-26.4703	-6.52E-15	19.5858	0	0	0.181498	0.692001	13.9583	2.79629	-116.28	368.849	618.188	415.743	415.743	415.743	-2.97495	-16.4029	-4.7252	-418.784	371.656	242.6	185.584	185.584	185.584	-16.2823	-4.24316	3.60342	16.4026	-2.17448	-4.01157	1.14835	0.173935	0.518437	-640.293	113.567	-13.8339	0	0	0.297525
2238	0	-18.2039	0	0	-18.3135	1.60492	-6.16279	-0.302722	0.0855354	-0.0134751	-27.1702	9.32E-16	17.9125	0	0	0.178994	0.743622	13.2645	2.31636	-110.607	368.652	611.709	415.417	415.416	415.416	-1.96221	-16.6624	-4.93131	-419.96	376.051	248.007	185.584	185.584	185.584	-16.5684	-4.58175	2.64432	16.594	-2.19551	-3.34127	1.07632	0.218814	0.692055	-653.299	123.281	-12.2798	0	0	0.349612
2239	0	-16.0698	0	0	-16.2223	1.76635	-7.7577	-0.326579	0.0752035	0.00726605	-30.3041	1.86E-15	15.716	0	0	0.181095	0.801167	12.4706	1.65913	-104.312	368.628	604.773	414.732	414.732	414.732	-0.787721	-16.858	-5.02026	-419.802	380.841	253.248	185.584	185.584	185.584	-16.8054	-4.83405	1.50832	16.8206	-2.23818	-2.49207	1.01883	0.256628	0.915404	-674.696	128.027	-9.0478	0	0	0.461862
2240	0	-14.0156	0	0	-14.2082	1.92866	-9.34921	-0.349954	0.0609004	0.0259911	-34.6613	5.59E-15	12.905	0	0	0.184341	0.877815	11.5711	0.843527	-97.4172	368.818	597.537	413.705	413.705	413.705	0.527313	-17.0273	-4.99098	-418.158	385.939	258.273	185.584	185.584	185.584	-17.0287	-4.99562	0.216785	17.132	-2.3062	-1.48347	0.976294	0.287072	1.18088	-700.38	127.877	-4.3604	0	0	0.653121
2241	0	-12.0097	0	0	-12.2335	2.08763	-10.8939	-0.365667	0.0438269	0.0433152	-38.8039	-4.89E-15	9.55898	0	0	0.185461	0.987889	10.556	-0.0893151	-89.9165	369.256	590.174	412.38	412.38	412.38	1.95536	-17.2319	-4.84431	-414.867	391.242	263.037	185.584	185.584	185.584	-17.2969	-5.06429	-1.20093	17.5873	-2.40174	-0.356925	0.946875	0.309656	1.47675	-724.852	123.658	1.05851	0	0	0.93623
2242	0	-10.0177	0	0	-10.2578	2.23967	-12.3563	-0.369453	0.024588	0.0589458	-41.6746	-2.80E-15	5.74598	0	0	0.182239	1.14496	9.41188	-1.07802	-81.7809	369.959	582.862	410.827	410.827	410.827	3.46369	-17.5369	-4.58377	-409.798	396.64	267.487	185.584	185.584	185.584	-17.6708	-5.04258	-2.70968	18.2486	-2.52492	0.826314	0.927989	0.322977	1.79346	-742.046	115.149	6.72386	0	0	1.30569
2243	0	-8.01834	0	0	-8.25511	2.38185	-13.7093	-0.360495	0.00420191	0.0729343	-42.8022	8.39E-15	1.63164	0	0	0.173729	1.35935	8.12502	-2.04634	-72.9701	370.928	575.789	409.136	409.136	409.136	5.01534	-17.996	-4.21794	-402.888	402.021	271.559	185.584	185.584	185.584	-18.1999	-4.93997	-4.27016	19.1722	-2.6733	1.99065	0.919121	0.324868	2.11605	-748.159	101.921	12.2171	0	0	1.7329
2244	0	-6.0106	0	0	-6.22151	2.51188	-14.9331	-0.340964	-0.0163695	0.0848772	-42.2924	-1.86E-15	-2.5715	0	0	0.160316	1.63579	6.6841	-2.91187	-63.4458	372.147	569.151	407.414	407.414	407.414	6.57053	-18.6446	-3.7616	-394.137	407.283	275.175	185.584	185.584	185.584	-18.9153	-4.77312	-5.84062	20.3997	-2.84196	3.0548	0.920318	0.315838	2.43154	-741.099	84.1958	17.2472	0	0	2.16695
2245	0	-4.0132	0	0	-4.17553	2.62807	-16.0149	-0.31499	-0.0357919	0.0947399	-40.6555	0	-6.58489	0	0	0.14395	1.97153	5.08346	-3.59683	-53.1872	373.58	563.148	405.771	405.771	405.771	8.08861	-19.4997	-3.23477	-383.607	412.333	278.252	185.584	185.584	185.584	-19.8316	-4.56352	-7.37888	21.949	-3.02365	3.94246	0.932767	0.29649	2.72206	-721.598	62.8936	21.4782	0	0	2.54996
2246	0	-2.05711	0	0	-2.15055	2.72925	-16.9475	-0.287184	-0.0529307	0.102196	-38.5243	1.86E-15	-10.1283	0	0	0.127358	2.3558	3.32564	-4.03815	-42.2028	375.178	557.972	404.309	404.309	404.309	9.53019	-20.5662	-2.65991	-371.392	417.091	280.706	185.584	185.584	185.584	-20.9525	-4.33366	-8.84413	23.8094	-3.2101	4.59199	0.956517	0.270141	2.97397	-691.793	39.8713	24.6992	0	0	2.83242
2247	0	-0.175352	0	0	-0.184097	2.81453	-17.7264	-0.261025	-0.0662912	0.107508	-36.3791	3.73E-15	-12.8826	0	0	0.112886	2.77087	1.42223	-4.19313	-30.5358	376.885	553.808	403.106	403.106	403.106	10.8592	-21.8452	-2.05796	-357.598	421.491	282.464	185.584	185.584	185.584	-22.279	-4.10304	-10.1991	25.9414	-3.3927	4.96175	0.991952	0.239093	3.17354	-655.624	17.5894	26.6354	0	0	2.99159
2248	0	1.60484	0	0	1.69083	2.88311	-18.348	-0.238163	-0.0749144	0.110082	-34.4282	3.73E-15	-14.5975	0	0	0.101399	3.19457	-0.607299	-4.03795	-18.262	378.646	550.819	402.208	402.208	402.208	12.0465	-23.3399	-1.44569	-342.318	425.488	283.469	185.584	185.584	185.584	-23.8153	-3.88603	-11.4138	28.2832	-3.56424	5.02833	1.03458	0.205012	3.31497	-615.204	-1.69421	27.3113	0	0	3.02214
2249	0	3.26495	0	0	3.44937	2.93435	-18.8094	-0.218052	-0.0779578	0.109455	-32.5925	0	-15.0767	0	0	0.0921137	3.6031	-2.73822	-3.5623	-5.4829	380.407	549.14	401.623	401.623	401.623	13.073	-25.0563	-0.835071	-325.635	429.062	283.69	185.584	185.584	185.584	-25.5684	-3.69213	-12.4681	30.761	-3.71946	4.78111	1.07184	0.168438	3.39739	-569.78	-15.799	26.7235	0	0	2.92489
2250	0	4.79176	0	0	5.07198	2.96803	-19.1113	-0.200315	-0.075097	0.104882	-30.7932	-1.86E-15	-14.2506	0	0	0.0837335	3.97336	-4.94301	-2.76706	7.67808	382.124	548.874	401.322	401.322	401.322	13.9323	-26.9984	-0.234743	-307.626	432.217	283.127	185.584	185.584	185.584	-27.5439	-3.52779	-13.3551	33.3007	-3.85556	4.2199	1.08543	0.130443	3.42538	-515.974	-23.0536	24.9607	0	0	2.69878
2251	0	6.17393	0	0	6.54157	2.98483	-19.2615	-0.186219	-0.0666077	0.0965044	-29.1492	-3.73E-15	-12.2141	0	0	0.0753927	4.28523	-7.1926	-1.66768	21.0735	383.762	550.083	401.246	401.246	401.246	14.6325	-29.1634	0.34905	-288.371	434.988	281.816	185.584	185.584	185.584	-29.7408	-3.39794	-14.082	35.8364	-3.97207	3.3584	1.06001	0.0941123	3.40414	-451.127	-22.2572	22.0109	0	0	2.35268
2252	0	7.40285	0	0	7.84523	2.98655	-19.2769	-0.177848	-0.0531224	0.0850951	-27.8963	3.73E-15	-9.21324	0	0	0.0667607	4.52383	-9.4562	-0.301036	34.5282	385.298	552.788	401.32	401.32	401.32	15.1949	-31.5428	0.912953	-267.955	437.433	279.829	185.584	185.584	185.584	-32.1525	-3.30636	-14.6694	38.3139	-4.07038	2.23108	0.986409	0.0639874	3.33955	-374.002	-13.4179	17.8367	0	0	1.90631
2253	0	8.4758	0	0	8.97809	2.97601	-19.1828	-0.176309	-0.0367204	0.0717112	-27.168	3.73E-15	-5.735	0	0	0.0578056	4.68213	-11.7005	1.26806	47.837	386.717	556.951	401.463	401.463	401.463	15.6522	-34.1257	1.45781	-246.457	439.629	277.271	185.584	185.584	185.584	-34.7706	-3.25589	-15.149	40.6915	-4.15249	0.899616	0.864155	0.041825	3.23627	-285.279	0.841271	12.8581	0	0	1.39276
2254	0	9.39755	0	0	9.94491	2.95656	-19.0086	-0.181693	-0.0202886	0.0578458	-26.9328	-4.66E-15	-2.39809	0	0	0.0488186	4.763	-13.8889	2.94467	60.7684	388.008	562.484	401.602	401.602	401.602	16.0424	-36.9022	1.98851	-223.945	441.664	274.278	185.584	185.584	185.584	-37.5877	-3.24884	-15.5576	42.9372	-4.21995	-0.544849	0.703197	0.0293146	3.09914	-188.671	16.5255	7.72637	0	0	0.862356
2255	0	10.1794	0	0	10.7585	2.93123	-18.7814	-0.191828	-0.00687045	0.0445419	-26.8486	0	0.172712	0	0	0.0399428	4.78028	-15.9822	4.60885	73.0764	389.16	569.236	401.676	401.676	401.676	16.4006	-39.8641	2.51216	-200.475	443.616	271.005	185.584	185.584	185.584	-40.5983	-3.28741	-15.9294	45.0255	-4.27239	-1.98699	0.520248	0.0252042	2.93354	-89.5999	28.8432	3.22351	0	0	0.370938
2256	0	10.8332	0	0	11.4327	2.9022	-18.5202	-0.203306	0.00124834	0.0329595	-26.3988	-1.86E-15	1.49607	0	0	0.0311498	4.75752	-17.9401	6.12874	84.5198	390.157	577.008	401.641	401.641	401.641	16.7515	-43.0009	3.03446	-176.099	445.542	267.61	185.584	185.584	185.584	-43.794	-3.37383	-16.2874	46.9351	-4.30698	-3.30043	0.337486	0.0301035	2.74548	4.27293	34.7969	-0.228268	0	0	-0.0279988
2257	0	11.3624	0	0	11.9717	2.87038	-18.2329	-0.213011	0.00318572	0.023857	-25.1237	5.59E-15	1.33964	0	0	0.02239	4.72437	-19.7247	7.37973	94.8859	390.978	585.563	401.47	401.47	401.47	17.1037	-46.2924	3.5561	-150.87	447.465	264.233	185.584	185.584	185.584	-47.1558	-3.50935	-16.638	48.6485	-4.31865	-4.3671	0.178058	0.0440792	2.54203	84.8362	33.6828	-2.64523	0	0	-0.299396
2258	0	11.7541	0	0	12.3624	2.83554	-17.9174	-0.219275	-0.00118704	0.0178916	-22.813	-1.86E-15	-0.333171	0	0	0.0140281	4.71093	-21.3046	8.26501	104.012	391.607	594.65	401.155	401.155	401.155	17.4487	-49.7017	4.07069	-124.855	449.37	260.981	185.584	185.584	185.584	-50.6463	-3.69207	-16.97	50.153	-4.30141	-5.09771	0.0598442	0.067376	2.33175	145.288	27.0297	-4.25545	0	0	-0.434916
2259	0	11.9756	0	0	12.5704	2.79653	-17.5626	-0.222049	-0.0113387	0.0149632	-19.5759	1.86E-15	-3.38159	0	0	0.00722619	4.74165	-22.6571	8.73036	111.797	392.039	604.019	400.699	400.699	400.699	17.7615	-53.1735	4.56424	-98.1274	451.208	257.914	185.584	185.584	185.584	-54.2066	-3.91426	-17.2559	51.4417	-4.25	-5.44654	-0.0107028	0.0969449	2.12213	182.907	17.0205	-5.17947	0	0	-0.455291
2260	0	11.9774	0	0	12.5436	2.75139	-17.1505	-0.222798	-0.0259271	0.0143148	-15.8389	1.86E-15	-7.49308	0	0	0.00385219	4.83101	-23.7697	8.76877	118.205	392.282	613.441	400.119	400.119	400.119	18.0032	-56.6365	5.01542	-70.7618	452.898	255.044	185.584	185.584	185.584	-57.7583	-4.1606	-17.4555	52.5138	-4.16123	-5.41548	-0.0371307	0.127378	1.91963	198.913	5.72263	-5.50263	0	0	-0.398049
2261	0	11.7004	0	0	12.2206	2.69758	-16.6567	-0.223407	-0.0431765	0.0138366	-12.217	5.59E-15	-12.2333	0	0	0.00566373	4.98194	-24.6398	8.41456	123.256	392.364	622.715	399.441	399.441	399.441	18.1244	-60.011	5.3962	-42.8189	454.337	252.347	185.584	185.584	185.584	-61.2113	-4.40878	-17.5198	53.3744	-4.03473	-5.04734	-0.0291356	0.151275	1.73108	198.057	-5.86546	-5.12042	0	0	-0.304157
2262	0	11.0852	0	0	11.541	2.63213	-16.0526	-0.226154	-0.060775	0.0103908	-9.4669	-4.66E-15	-17.0394	0	0	0.0127939	5.18698	-25.2733	7.73205	127.017	392.321	631.673	398.7	398.7	398.7	18.0707	-63.2179	5.67249	-14.344	455.406	249.789	185.584	185.584	185.584	-64.4739	-4.63255	-17.3963	54.0338	-3.87277	-4.41306	0.0034575	0.162281	1.56119	186.185	-17.4335	-3.96723	0	0	-0.205374
2263	0	10.0837	0	0	10.4587	2.55197	-15.3076	-0.233514	-0.0760477	-0.000263626	-8.39288	3.73E-15	-21.2436	0	0	0.0220651	5.43087	-25.6834	6.80373	129.595	392.193	640.176	397.936	397.936	397.936	17.7896	-66.189	5.80622	14.6257	455.981	247.344	185.584	185.584	185.584	-67.4647	-4.80667	-17.0337	54.5068	-3.67977	-3.59844	0.0512364	0.155841	1.41513	169.904	-29.1349	-2.04529	0	0	-0.121095
2264	0	8.67262	0	0	8.95592	2.45431	-14.3929	-0.248135	-0.086119	-0.0226779	-9.71905	4.66E-15	-24.116	0	0	0.0262789	5.69389	-25.89	5.72072	131.128	392.018	648.116	397.195	397.195	397.195	17.2369	-68.8782	5.75902	44.0419	455.94	245.036	185.584	185.584	185.584	-70.1278	-4.91247	-16.3876	54.8125	-3.462	-2.69304	0.10757	0.132698	1.29813	155.247	-40.7139	0.470962	0	0	-0.0578998
2265	0	6.86959	0	0	7.05946	2.33722	-13.2862	-0.271693	-0.088555	-0.0601563	-13.807	-3.73E-15	-24.9961	0	0	0.0164511	5.9547	-25.9188	4.57618	131.781	391.826	655.413	396.525	396.525	396.525	16.3848	-71.2734	5.49805	73.8188	455.173	242.96	185.584	185.584	185.584	-72.4472	-4.94232	-15.4264	54.9735	-3.22696	-1.78278	0.164558	0.0964706	1.21174	147.64	-51.7364	3.22649	0	0	-0.013264
2266	0	4.747	0	0	4.85289	2.20004	-11.9767	-0.302395	-0.0818189	-0.113951	-20.2353	-4.66E-15	-23.4377	0	0	-0.0121331	6.19285	-25.8009	3.46069	131.747	391.64	662.01	395.975	395.975	395.975	15.2272	-73.4066	5.00269	103.807	453.599	241.301	185.584	185.584	185.584	-74.4586	-4.90133	-14.1371	55.0158	-2.98323	-0.945611	0.212758	0.0558809	1.15427	152.314	-60.8426	5.66061	0	0	0.0195329
2267	0	2.43631	0	0	2.47759	2.04382	-10.4697	-0.3336	-0.0661064	-0.182376	-27.5693	-3.73E-15	-19.3857	0	0	-0.0535679	6.39037	-25.572	2.45834	131.236	391.472	667.874	395.586	395.587	395.586	13.7861	-75.353	4.27117	133.772	451.183	240.329	185.584	185.584	185.584	-76.2482	-4.80482	-12.5331	54.9688	-2.73987	-0.249414	0.237928	0.0177113	1.11563	175.107	-66.983	7.18285	0	0	0.0475224
2268	0	0.115366	0	0	0.116725	1.87144	-8.78972	-0.354594	-0.0443458	-0.261484	-33.5195	-8.39E-15	-13.3216	0	0	-0.0914064	6.53337	-25.2709	1.64227	130.472	391.329	672.992	395.396	395.396	395.396	12.1117	-77.217	3.32454	163.38	447.949	240.346	185.584	185.584	185.584	-77.9365	-4.67171	-10.6585	54.8642	-2.50626	0.250336	0.225854	-0.0144635	1.0812	222.126	-70.0405	7.43832	0	0	0.0745068
2269	0	-2.02293	0	0	-2.03804	1.68745	-6.97953	-0.352297	-0.0213251	-0.346268	-35.4138	1.40E-15	-6.15457	0	0	-0.108235	6.61305	-24.937	1.06934	129.676	391.209	677.366	395.428	395.428	395.428	10.2785	-79.1044	2.20603	192.205	443.991	241.612	185.584	185.584	185.584	-79.6459	-4.51644	-8.58742	54.7344	-2.2917	0.51393	0.159676	-0.0415242	1.03241	300.681	-71.1748	6.30083	0	0	0.0986425
2270	0	-3.81585	0	0	-3.83102	1.49761	-5.09707	-0.315297	-0.00197186	-0.431728	-31.0534	8.74E-16	1.02256	0	0	-0.0986622	6.62659	-24.6073	0.773488	129.054	391.109	681.008	395.689	395.689	395.689	8.3745	-81.0848	0.976529	219.739	439.464	244.235	185.584	185.584	185.584	-81.4609	-4.34367	-6.41691	54.6104	-2.10508	0.522777	0.0280547	-0.0660337	0.952702	416.398	-71.8589	3.66509	0	0	0.110087
2271	0	-5.17605	0	0	-5.18421	1.3086	-3.21165	-0.240049	0.00970711	-0.513347	-19.75	0	7.1559	0	0	-0.0729925	6.57724	-24.3135	0.759832	128.778	391.017	683.931	396.172	396.172	396.172	6.49049	-83.1574	-0.291611	245.426	434.56	248.084	185.584	185.584	185.584	-83.3919	-4.14884	-4.25606	54.518	-1.9542	0.284301	-0.172196	-0.0900471	0.833728	569.945	-73.3322	-0.567969	0	0	0.0919736
2272	0	-6.11489	0	0	-6.11672	1.12757	-1.39923	-0.134497	0.0115442	-0.586951	-2.86603	1.98E-15	11.4638	0	0	-0.0463759	6.4736	-24.0786	1.00067	128.976	390.923	686.152	396.85	396.85	396.85	4.70862	-85.2372	-1.52086	268.707	429.487	252.744	185.584	185.584	185.584	-85.3605	-3.92369	-2.21325	54.4751	-1.84431	-0.164707	-0.430269	-0.116352	0.678661	753.024	-76.9296	-6.35426	0	0	0.0289494
2273	0	-6.73197	0	0	-6.73204	0.961697	0.263979	-0.0161039	0.00268395	-0.649118	16.5267	0	13.4972	0	0	-0.0247089	6.32823	-23.9157	1.43634	129.72	390.808	687.679	397.682	397.682	397.682	3.09341	-87.1701	-2.63455	289.084	424.431	257.561	185.584	185.584	185.584	-87.2149	-3.66241	-0.383299	54.4893	-1.77695	-0.759102	-0.722279	-0.144676	0.505028	949.133	-83.8193	-13.4269	0	0	-0.0786548
2274	0	-7.17528	0	0	-7.1785	0.817277	1.71182	0.0947052	-0.016669	-0.697831	34.699	-1.05E-15	13.1515	0	0	-0.00293071	6.15551	-23.8279	1.98204	131.024	390.646	688.513	398.615	398.615	398.615	1.684	-88.7722	-3.56542	306.168	419.53	261.759	185.584	185.584	185.584	-88.769	-3.36429	1.16545	54.5564	-1.74844	-1.41229	-1.0199	-0.174526	0.338177	1138.71	-95.8156	-21.3007	0	0	-0.204403
2275	0	-7.59174	0	0	-7.60153	0.698624	2.89979	0.181985	-0.0438005	-0.732291	48.4653	-1.32E-15	10.7783	0	0	0.0242931	5.96933	-23.8093	2.54027	132.851	390.407	688.648	399.591	399.591	399.591	0.489864	-89.8763	-4.26678	319.698	414.839	264.594	185.584	185.584	185.584	-89.8499	-3.03251	2.40163	54.6609	-1.74931	-2.02853	-1.29466	-0.201251	0.20427	1303.57	-113.016	-29.3783	0	0	-0.298972
2276	0	-8.08876	0	0	-8.10679	0.607492	3.81056	0.236347	-0.073241	-0.752148	55.7434	-8.30E-16	7.16007	0	0	0.0532164	5.78072	-23.8475	3.01642	135.123	390.053	688.068	400.551	400.551	400.551	-0.505507	-90.3667	-4.72051	329.518	410.328	265.484	185.584	185.584	185.584	-90.3347	-2.67185	3.33227	54.7778	-1.76431	-2.5184	-1.52396	-0.217346	0.122091	1429.24	-132.811	-36.8463	0	0	-0.305403
2277	0	-8.71417	0	0	-8.74074	0.543436	4.44961	0.252734	-0.0983194	-0.757408	55.5092	-4.91E-15	3.32217	0	0	0.0717492	5.59626	-23.9265	3.33334	137.737	389.552	686.754	401.438	401.438	401.438	-1.33348	-90.198	-4.93692	335.548	405.908	264.091	185.584	185.584	185.584	-90.1712	-2.28772	3.99362	54.8752	-1.77362	-2.81298	-1.68941	-0.214492	0.106762	1504.94	-150.723	-42.6297	0	0	-0.181245
2278	0	-9.44933	0	0	-9.48335	0.505035	4.8322	0.228532	-0.112962	-0.748119	47.6435	-3.11E-15	0.311419	0	0	0.0682582	5.41703	-24.0294	3.44168	140.575	388.873	684.688	402.203	402.203	402.203	-2.02546	-89.4015	-4.94729	337.765	401.469	260.362	185.584	185.584	185.584	-89.3858	-1.88732	4.43528	54.9183	-1.75473	-2.87364	-1.77988	-0.187186	0.165873	1523.81	-161.688	-45.6456	0	0	0.0802872
2279	0	-10.2088	0	0	-10.2478	0.491429	4.96765	0.164687	-0.112979	-0.724348	32.9939	4.68E-15	-1.02208	0	0	0.0423786	5.23873	-24.14	3.32312	143.513	388	681.857	402.803	402.803	402.803	-2.6001	-88.0854	-4.79301	336.208	396.927	254.542	185.584	185.584	185.584	-88.0837	-1.48193	4.70364	54.8729	-1.68496	-2.69425	-1.79052	-0.133905	0.300268	1483.47	-161.052	-45.2669	0	0	0.439998
2280	0	-10.8491	0	0	-10.8885	0.503552	4.84697	0.0682067	-0.0964309	-0.686204	13.5262	2.87E-16	-0.202141	0	0	0.0110597	5.0526	-24.2442	2.98682	146.429	386.923	678.26	403.202	403.202	403.202	-3.05607	-86.4263	-4.51626	331.002	392.257	247.146	185.584	185.584	185.584	-86.4386	-1.08852	4.82934	54.7097	-1.54357	-2.29674	-1.72478	-0.0569037	0.500838	1387.12	-144.543	-41.8534	0	0	0.81929
2281	0	-11.1891	0	0	-11.2232	0.544564	4.43837	-0.0472603	-0.0637485	-0.633824	-7.7908	-6.99E-16	2.71572	0	0	0.00349071	4.84722	-24.3301	2.46112	149.205	385.644	673.91	403.376	403.376	403.376	-3.37262	-84.6463	-4.15339	322.388	387.514	238.884	185.584	185.584	185.584	-84.6708	-0.728573	4.82183	54.408	-1.31379	-1.72155	-1.59063	0.0407755	0.748446	1242.79	-108.431	-37.0137	0	0	1.12214
2282	0	-11.0458	0	0	-11.069	0.619263	3.69302	-0.163066	-0.0182259	-0.5677	-27.4468	9.32E-16	7.04395	0	0	0.0438948	4.61043	-24.3889	1.78526	151.726	384.171	668.844	403.306	403.306	403.306	-3.51846	-82.9759	-3.72936	310.735	382.835	230.543	185.584	185.584	185.584	-83.0086	-0.422271	4.67138	53.9587	-0.984534	-1.0183	-1.39982	0.15178	1.01933	1062.68	-51.8373	-33.342	0	0	1.26465
2283	0	-10.2773	0	0	-10.2877	0.732452	2.56131	-0.260382	0.0328872	-0.488177	-42.2482	-4.89E-15	11.4986	0	0	0.131359	4.33138	-24.4151	1.00407	153.892	382.52	663.123	402.987	402.987	402.987	-3.46765	-81.6083	-3.25273	296.521	378.412	222.843	185.584	185.584	185.584	-81.6438	-0.178695	4.35873	53.3674	-0.552225	-0.239326	-1.1635	0.267017	1.2895	859.574	21.6771	-33.3904	0	0	1.19987
2284	0	-8.82323	0	0	-8.82465	0.886317	1.01984	-0.325972	0.0788397	-0.396009	-50.2269	-1.86E-15	14.543	0	0	0.233737	4.00149	-24.4073	0.168532	155.619	380.716	656.837	402.425	402.425	402.425	-3.21969	-80.658	-2.7151	280.28	374.447	216.313	185.584	185.584	185.584	-80.6914	0.0138891	3.87223	52.6561	-0.0215946	0.560403	-0.888765	0.368925	1.54206	643.782	101.768	-38.1823	0	0	0.931705
2285	0	-6.72495	0	0	-6.72579	1.07761	-0.898406	-0.356685	0.11029	-0.293926	-51.2463	-7.92E-15	15.1471	0	0	0.306251	3.61464	-24.3694	-0.658599	156.853	378.797	650.106	401.638	401.638	401.638	-2.81551	-80.1421	-2.09925	262.552	371.095	211.222	185.584	185.584	185.584	-80.1702	0.19045	3.22689	51.8631	0.593567	1.31824	-0.582754	0.443783	1.76985	423.747	177.425	-46.7307	0	0	0.513353
2286	0	-4.11417	0	0	-4.12016	1.29634	-3.08909	-0.356723	0.125418	-0.188763	-46.646	4.19E-15	13.4641	0	0	0.321105	3.16671	-24.3099	-1.39683	157.572	376.808	643.081	400.656	400.656	400.656	-2.3356	-79.9931	-1.39373	243.85	368.416	207.588	185.584	185.584	185.584	-80.0154	0.399652	2.47214	51.0407	1.2709	1.95764	-0.261855	0.486137	1.97379	211.44	242.076	-56.9552	0	0	0.0393792
2287	0	-1.17694	0	0	-1.18217	1.5273	-5.39229	-0.332359	0.126971	-0.0911765	-38.3907	7.92E-15	10.3776	0	0	0.279918	2.65567	-24.2404	-1.94802	157.789	374.809	635.937	399.516	399.516	399.516	-1.87473	-80.0938	-0.604581	224.641	366.392	205.241	185.584	185.584	185.584	-80.111	0.684639	1.6791	50.2503	1.98111	2.38743	0.0411536	0.498519	2.15672	26.0452	292.393	-66.5675	0	0	-0.373099
2288	0	1.88634	0	0	1.90319	1.75337	-7.62988	-0.292568	0.118489	-0.0114413	-28.6949	6.06E-15	6.8474	0	0	0.206668	2.08322	-24.1714	-2.2092	157.534	372.866	628.853	398.261	398.261	398.261	-1.51041	-80.3121	0.23928	205.32	364.958	203.898	185.584	185.584	185.584	-80.3249	1.0646	0.920096	49.5536	2.69093	2.51321	0.284368	0.484404	2.32406	-111.334	325.542	-73.4144	0	0	-0.628405
2289	0	4.8936	0	0	4.96394	1.95907	-9.64585	-0.2485	0.10437	0.0439	-19.6242	-3.84E-15	3.6938	0	0	0.131282	1.45882	-24.1067	-2.09915	156.828	371.054	621.996	396.935	396.935	396.935	-1.28396	-80.5271	1.08897	186.188	364.034	203.229	185.584	185.584	185.584	-80.5358	1.52745	0.2537	49.0016	3.36584	2.2633	0.43181	0.448644	2.47977	-184.614	340.641	-76.1412	0	0	-0.697141
2290	0	7.70234	0	0	7.85661	2.13365	-11.3382	-0.20884	0.0875658	0.0723921	-12.5057	2.68E-15	1.31309	0	0	0.0731775	0.804582	-24.0385	-1.59183	155.653	369.452	615.497	395.584	395.584	395.584	-1.19845	-80.6477	1.88852	167.44	363.539	202.936	185.584	185.584	185.584	-80.652	2.0369	-0.28365	48.6223	3.97298	1.62185	0.459418	0.392814	2.62653	-185.133	337.083	-74.1488	0	0	-0.618115
2291	0	10.2163	0	0	10.4742	2.27277	-12.6726	-0.17901	0.0693722	0.076226	-7.91123	3.96E-15	-0.272591	0	0	0.0379714	0.158372	-23.9444	-0.742781	153.924	368.135	609.434	394.25	394.25	394.25	-1.23045	-80.6178	2.59078	149.164	363.401	202.783	185.584	185.584	185.584	-80.618	2.54857	-0.678429	48.4106	4.48389	0.655377	0.371878	0.315925	2.76261	-118.341	314.507	-67.2666	0	0	-0.46684
2292	0	12.3825	0	0	12.7498	2.37835	-13.6762	-0.160718	0.0500944	0.0615629	-5.75993	-1.66E-15	-1.24988	0	0	0.021554	-0.428275	-23.79	0.307074	151.489	367.157	603.824	392.971	392.971	392.971	-1.34661	-80.4139	3.16913	131.346	363.55	202.62	185.584	185.584	185.584	-80.4111	3.02622	-0.936048	48.3248	4.87769	-0.483727	0.200127	0.215529	2.88474	-3.44782	272.997	-55.6424	0	0	-0.300776
2293	0	14.1842	0	0	14.6554	2.4567	-14.4154	-0.152071	0.0298992	0.0367156	-5.47552	-9.90E-16	-1.86201	0	0	0.0160221	-0.898169	-23.5339	1.35413	148.145	366.538	598.642	391.784	391.784	391.784	-1.51534	-80.0387	3.6208	113.906	363.915	202.379	185.584	185.584	185.584	-80.0347	3.45001	-1.07535	48.292	5.14373	-1.58115	-0.00461358	0.0965352	2.98769	130.65	215.58	-40.1687	0	0	-0.133734
2294	0	15.63	0	0	16.194	2.51592	-14.9709	-0.150109	0.00969699	0.00930671	-6.34782	-3.38E-15	-2.27842	0	0	0.0146981	-1.20031	-23.1337	2.17547	143.68	366.253	593.837	390.722	390.722	390.722	-1.7107	-79.5109	3.96179	96.7264	364.42	202.053	185.584	185.584	185.584	-79.5077	3.81548	-1.12328	48.22	5.28253	-2.40583	-0.187978	-0.0277836	3.07126	254.176	148.741	-22.6949	0	0	0.0480673
2295	0	16.744	0	0	17.3885	2.56366	-15.4166	-0.151476	-0.00873294	-0.0154168	-7.67293	-5.82E-17	-2.55638	0	0	0.013525	-1.30218	-22.5521	2.57826	137.913	366.242	589.364	389.816	389.816	389.816	-1.91135	-78.8571	4.21791	79.6868	364.991	201.675	185.584	185.584	185.584	-78.8561	4.12716	-1.1102	48.0147	5.30419	-2.76126	-0.305548	-0.135294	3.136	343.602	82.8154	-5.99544	0	0	0.250323
2296	0	17.5564	0	0	18.2704	2.60573	-15.8079	-0.153537	-0.0235467	-0.0344291	-8.90974	3.79E-15	-2.69865	0	0	0.0109661	-1.19869	-21.7612	2.44252	130.732	366.434	585.209	389.097	389.097	389.097	-2.09885	-78.1033	4.41574	62.684	365.562	201.292	185.584	185.584	185.584	-78.1056	4.39192	-1.06549	47.5964	5.22469	-2.52925	-0.327215	-0.206749	3.18574	383.954	27.5542	7.39283	0	0	0.450146
2297	0	18.0968	0	0	18.8704	2.64556	-16.1768	-0.15469	-0.0335716	-0.0462925	-9.73482	1.69E-15	-2.71212	0	0	0.00707885	-0.915876	-20.747	1.74955	122.118	366.763	581.403	388.591	388.591	388.591	-2.25661	-77.2699	4.57597	45.6427	366.08	200.951	185.584	185.584	185.584	-77.2757	4.61405	-1.01397	46.9128	5.06269	-1.69841	-0.242517	-0.233241	3.21886	369.841	-11.0833	16.0283	0	0	0.594772
2298	0	18.3901	0	0	19.2134	2.68391	-16.5307	-0.154047	-0.0388318	-0.0506935	-10.0082	-3.32E-15	-2.65133	0	0	0.00256501	-0.507585	-19.5129	0.590148	112.159	367.175	578.027	388.318	388.318	388.318	-2.3694	-76.3688	4.70916	28.5202	366.513	200.68	185.584	185.584	185.584	-76.3774	4.79199	-0.973708	45.9461	4.83752	-0.371197	-0.0650944	-0.220517	3.23118	305.867	-33.2898	20.1211	0	0	0.619876
2299	0	18.4559	0	0	19.3162	2.71892	-16.8528	-0.151735	-0.0400932	-0.0482118	-9.77381	3.79E-15	-2.5742	0	0	-0.00175366	-0.045222	-18.0823	-0.85131	101.043	367.629	575.197	388.288	388.288	388.288	-2.42294	-75.4035	4.81309	11.3059	366.847	200.49	185.584	185.584	185.584	-75.4135	4.91606	-0.954877	44.7135	4.56965	1.25416	0.168883	-0.183026	3.21405	205.294	-43.5296	20.9442	0	0	0.484476
2300	0	18.309	0	0	19.1886	2.74634	-17.1041	-0.148629	-0.0383951	-0.040582	-9.18595	3.55E-15	-2.50585	0	0	-0.0052781	0.397287	-16.4959	-2.3347	89.0339	368.074	573.038	388.499	388.499	388.499	-2.40411	-74.371	4.87297	-5.98075	367.081	200.372	185.584	185.584	185.584	-74.3806	4.96825	-0.960063	43.2601	4.28167	2.92409	0.412685	-0.133362	3.16197	86.8449	-46.7483	19.8371	0	0	0.203888
2301	0	17.9605	0	0	18.8354	2.76022	-17.2312	-0.145774	-0.0344796	-0.030115	-8.40676	2.50E-15	-2.40339	0	0	-0.00773749	0.758666	-14.8055	-3.61236	76.4266	368.452	571.654	388.94	388.94	388.94	-2.3024	-73.2643	4.86536	-23.2982	367.227	200.305	185.584	185.584	185.584	-73.2716	4.92561	-0.985816	41.6481	3.99777	4.3803	0.624646	-0.0764031	3.07533	-30.1571	-45.4617	17.5135	0	0	-0.149741
2302	0	17.4184	0	0	18.2594	2.75416	-17.1757	-0.144416	-0.0287627	-0.0198567	-7.58274	3.26E-15	-2.1789	0	0	-0.0092638	1.00114	-13.0645	-4.47379	63.5069	368.702	571.11	389.586	389.586	389.586	-2.11301	-72.0742	4.7658	-40.5922	367.302	200.26	185.584	185.584	185.584	-72.0775	4.76728	-1.02499	39.945	3.74082	5.40589	0.774754	-0.00932537	2.96349	-128.001	-39.0843	14.0634	0	0	-0.475976
2303	0	16.6877	0	0	17.4634	2.72275	-16.888	-0.144682	-0.0214747	-0.0122595	-6.72192	-3.96E-15	-1.73996	0	0	-0.0102441	1.1146	-11.319	-4.77791	50.5157	368.787	571.423	390.406	390.406	390.406	-1.84026	-70.7895	4.5579	-57.8086	367.328	200.21	185.584	185.584	185.584	-70.7879	4.48298	-1.06913	38.2136	3.5282	5.85769	0.849352	0.0692492	2.83808	-194.437	-26.3691	9.56578	0	0	-0.695268
2304	0	15.7683	0	0	16.4503	2.66305	-16.3384	-0.145492	-0.0126232	-0.00912112	-5.71099	-1.14E-15	-1.00906	0	0	-0.0110409	1.11391	-9.60144	-4.46901	37.6279	368.704	572.567	391.363	391.363	391.363	-1.49868	-69.3964	4.23997	-74.9056	367.33	200.133	185.584	185.584	185.584	-69.39	4.07871	-1.11076	36.5059	3.36834	5.68129	0.848838	0.15566	2.71084	-223.668	-6.77121	4.28803	0	0	-0.774027
2305	0	14.6522	0	0	15.2203	2.57537	-15.5256	-0.145562	-0.0026679	-0.0107198	-4.44333	-6.12E-16	-0.000958737	0	0	-0.0117397	1.0317	-7.92842	-3.57753	24.9444	368.496	574.491	392.415	392.415	392.415	-1.11069	-67.8764	3.82693	-91.8638	367.337	200.009	185.584	185.584	185.584	-67.8661	3.57713	-1.1453	34.8586	3.25964	4.91038	0.784918	0.239479	2.58753	-217.893	18.0335	-1.12613	0	0	-0.727775
2306	0	13.3228	0	0	13.7681	2.46328	-14.4773	-0.143947	0.00760221	-0.0163776	-2.88979	3.38E-15	1.18266	0	0	-0.0119447	0.908908	-6.30221	-2.20801	12.4965	368.234	577.127	393.517	393.517	393.517	-0.702187	-66.206	3.34747	-108.69	367.381	199.819	185.584	185.584	185.584	-66.1936	3.01342	-1.17207	33.2931	3.19194	3.65323	0.680318	0.306457	2.47163	-186.586	44.2188	-5.90014	0	0	-0.601989
2307	0	11.7558	0	0	12.0819	2.33283	-13.2445	-0.140431	0.0169974	-0.02453	-1.14084	6.99E-16	2.34689	0	0	-0.0107928	0.785665	-4.71518	-0.516268	0.261699	368.003	580.403	394.629	394.629	394.629	-0.297775	-64.3587	2.83826	-125.416	367.496	199.543	185.584	185.584	185.584	-64.3458	2.42852	-1.19426	31.8164	3.15024	2.06883	0.562611	0.342218	2.36118	-143.824	66.604	-9.36988	0	0	-0.449227
2308	0	9.92354	0	0	10.1435	2.19126	-11.8923	-0.13519	0.0244871	-0.0339681	0.625486	-2.80E-15	3.264	0	0	-0.00734102	0.694439	-3.15512	1.31854	-11.8118	367.873	584.251	395.715	395.715	395.715	0.082942	-62.3069	2.3373	-142.089	367.714	199.164	185.584	185.584	185.584	-62.2953	1.86247	-1.2179	30.4256	3.11828	0.338406	0.457217	0.339894	2.253	-103.327	81.2494	-11.3929	0	0	-0.311391
2309	0	7.79832	0	0	7.93169	2.04585	-10.4894	-0.128982	0.0292336	-0.0440543	2.13451	1.86E-15	3.69767	0	0	-0.00137165	0.656121	-1.60989	3.12114	-23.7778	367.89	588.608	396.749	396.749	396.749	0.426298	-60.0252	1.87818	-158.764	368.058	198.666	185.584	185.584	185.584	-60.0158	1.34952	-1.2495	29.1114	3.08177	-1.3619	0.384831	0.299763	2.14517	-75.9955	86.0885	-12.2452	0	0	-0.216703
2310	0	5.35826	0	0	5.42674	1.90301	-9.09858	-0.123438	0.0302265	-0.0547463	3.00422	-2.56E-15	3.40926	0	0	0.00569278	0.679273	-0.0707385	4.74218	-35.6678	368.068	593.411	397.719	397.719	397.719	0.723109	-57.4922	1.48567	-175.5	368.541	198.045	185.584	185.584	185.584	-57.4857	0.915371	-1.2926	27.8623	3.02999	-2.88295	0.359345	0.227605	2.03437	-68.7671	80.6331	-12.2945	0	0	-0.180051
2311	0	2.59371	0	0	2.61776	1.76751	-7.76911	-0.121063	0.0267714	-0.0662343	2.77692	2.56E-15	2.25713	0	0	0.0100224	0.761639	1.46562	6.07353	-47.4725	368.394	598.596	398.626	398.626	398.626	0.964973	-54.6958	1.17332	-192.347	369.155	197.313	185.584	185.584	185.584	-54.6921	0.576463	-1.34371	26.6679	2.95587	-4.1176	0.390963	0.132427	1.92084	-85.6154	65.5666	-11.8402	0	0	-0.207153
2312	0	-0.484909	0	0	-0.488075	1.64205	-6.53057	-0.123883	0.0186743	-0.0785578	1.08684	-3.29E-15	0.260998	0	0	0.00640505	0.893232	2.9956	7.05725	-59.1302	368.837	604.088	399.486	399.486	399.486	1.14054	-51.6385	0.942683	-209.335	369.867	196.511	185.584	185.584	185.584	-51.6371	0.340078	-1.38909	25.5212	2.85587	-5.00938	0.483404	0.023727	1.80185	-127.61	41.9997	-11.0293	0	0	-0.294678
2313	0	-3.84076	0	0	-3.85783	1.52697	-5.38899	-0.132885	0.00702304	-0.0919254	-2.25427	-4.66E-16	-2.31201	0	0	-0.00994546	1.06018	4.50777	7.68809	-70.5236	369.358	609.798	400.325	400.325	400.325	1.23306	-48.3423	0.7848	-226.464	370.62	195.714	185.584	185.584	185.584	-48.3423	0.204905	-1.40378	24.4212	2.72909	-5.55478	0.633799	-0.0892288	1.67687	-192.719	11.4651	-9.9286	0	0	-0.429356
2314	0	-7.40793	0	0	-7.42925	1.42054	-4.3294	-0.147572	-0.00570984	-0.10642	-7.19853	4.66E-16	-4.9694	0	0	-0.0409352	1.24845	5.98282	8.00932	-81.4841	369.917	615.612	401.175	401.175	401.175	1.2218	-44.8504	0.683943	-243.69	371.335	195.031	185.584	185.584	185.584	-44.8506	0.16193	-1.35508	23.3737	2.57704	-5.79881	0.829841	-0.198334	1.54478	-275.515	-23.9202	-8.60991	0	0	-0.587004
2315	0	-11.0926	0	0	-11.1115	1.31993	-3.32491	-0.166954	-0.0167003	-0.122056	-13.5457	1.86E-15	-7.1627	0	0	-0.0844485	1.44677	7.39458	8.10093	-91.8051	370.471	621.398	402.067	402.066	402.066	1.08751	-41.2258	0.62241	-260.925	371.932	194.594	185.584	185.584	185.584	-41.2254	0.195433	-1.2105	22.3913	2.40343	-5.82303	1.04997	-0.297032	1.40375	-367.441	-61.7198	-7.09313	0	0	-0.734696
2316	0	-14.7757	0	0	-14.7884	1.22249	-2.35015	-0.190127	-0.0245379	-0.138433	-20.9884	1.86E-15	-8.53462	0	0	-0.134101	1.64786	8.71259	8.06124	-101.263	370.983	626.998	403.026	403.026	403.026	0.819696	-37.5494	0.583653	-278.038	372.349	194.547	185.584	185.584	185.584	-37.548	0.283657	-0.946766	21.4916	2.21382	-5.727	1.26813	-0.381789	1.25667	-458.399	-100.338	-5.18427	0	0	-0.838777
2317	0	-18.3173	0	0	-18.3229	1.12702	-1.39375	-0.215082	-0.0281482	-0.154352	-28.9869	-1.86E-15	-8.85808	0	0	-0.179476	1.84769	9.90572	7.98589	-109.645	371.412	632.239	404.071	404.071	404.071	0.421684	-33.9181	0.55104	-294.853	372.553	195.037	185.584	185.584	185.584	-33.9166	0.398213	-0.555878	20.6935	2.01594	-5.60698	1.45741	-0.44994	1.10358	-538.273	-137.235	-2.83048	0	0	-0.872479
2318	0	-21.5645	0	0	-21.5653	1.03465	-0.467611	-0.238585	-0.0275889	-0.168075	-36.7593	-4.66E-15	-8.11931	0	0	-0.20801	2.04346	10.9462	7.94891	-116.77	371.72	636.945	405.205	405.205	405.205	-0.0862562	-30.4402	0.503505	-311.159	372.545	196.19	185.584	185.584	185.584	-30.4402	0.502528	-0.0483861	20.0143	1.8186	-5.53685	1.5971	-0.499449	0.945979	-598.856	-169.59	-0.0404298	0	0	-0.824645
2319	0	-24.3664	0	0	-24.367	0.948952	0.39179	-0.25702	-0.0247094	-0.178026	-43.4037	-4.19E-15	-6.56224	0	0	-0.209053	2.23131	11.8129	7.99033	-122.509	371.87	640.947	406.422	406.422	406.422	-0.66942	-27.226	0.410555	-326.73	372.366	198.1	185.584	185.584	185.584	-27.2291	0.551374	0.548775	19.4662	1.63103	-5.5557	1.67375	-0.529969	0.785539	-634.347	-195.128	3.12282	0	0	-0.703098
2320	0	-26.5921	0	0	-26.5977	0.875203	1.13126	-0.26852	-0.0202995	-0.182859	-48.1832	-2.21E-15	-4.38556	0	0	-0.179232	2.40459	12.4943	8.11209	-126.8	371.834	644.099	407.703	407.703	407.703	-1.28781	-24.3744	0.230892	-341.353	372.072	200.803	185.584	185.584	185.584	-24.3806	0.493892	1.20091	19.0535	1.46172	-5.66382	1.68652	-0.54044	0.625723	-644.219	-210.969	6.32936	0	0	-0.534157
2321	0	-28.147	0	0	-28.1604	0.819395	1.6906	-0.273224	-0.0141221	-0.181837	-50.6604	5.24E-15	-1.72886	0	0	-0.12377	2.55365	12.9887	8.28179	-129.642	371.59	646.28	409.018	409.019	409.019	-1.90418	-21.9611	-0.0815798	-354.849	371.728	204.283	185.584	185.584	185.584	-21.9677	0.281014	1.87333	18.7723	1.31774	-5.82668	1.64472	-0.529345	0.472135	-632.699	-213.87	8.93328	0	0	-0.352491
2322	0	-28.9847	0	0	-29.0043	0.787372	2.01142	-0.272861	-0.00532818	-0.174752	-50.7589	9.32E-16	1.30822	0	0	-0.0543374	2.66719	13.3039	8.44215	-131.094	371.128	647.409	410.333	410.333	410.333	-2.48877	-20.0293	-0.565915	-367.095	371.398	208.477	185.584	185.584	185.584	-20.0298	-0.123872	2.53629	18.6097	1.20376	-5.98471	1.56412	-0.495183	0.3316	-607.668	-201.588	10.1747	0	0	-0.189966
2323	0	-29.112	0	0	-29.1323	0.784131	2.04388	-0.269943	0.00741179	-0.161065	-48.748	-1.86E-15	4.68699	0	0	0.0155328	2.73448	13.4556	8.52299	-131.263	370.451	647.44	411.602	411.602	411.602	-3.01922	-18.5842	-1.2403	-378.027	371.141	213.291	185.584	185.584	185.584	-18.5689	-0.733902	3.16589	18.5457	1.12193	-6.06562	1.46582	-0.438382	0.210359	-580.012	-173.442	9.25169	0	0	-0.0661307
2324	0	-28.5889	0	0	-28.6035	0.813124	1.75343	-0.267004	0.025082	-0.14035	-45.1827	-9.32E-16	8.38113	0	0	0.0753191	2.74803	13.4642	8.45367	-130.287	369.573	646.362	412.779	412.779	412.779	-3.47706	-17.5916	-2.09103	-387.626	371.02	218.606	185.584	185.584	185.584	-17.5489	-1.53066	3.74082	18.5554	1.07126	-5.99723	1.36893	-0.361843	0.113723	-560.164	-131.353	5.68299	0	0	0.0159667
2325	0	-27.5205	0	0	-27.5263	0.875597	1.12731	-0.265818	0.0467054	-0.112342	-40.7908	0	12.2416	0	0	0.12018	2.70556	13.3519	8.17387	-128.318	368.525	644.197	413.814	413.814	413.814	-3.84252	-16.9822	-3.06957	-395.908	371.108	224.287	185.584	185.584	185.584	-16.9014	-2.46363	4.23699	18.6122	1.04784	-5.71832	1.28797	-0.27186	0.0471828	-555.889	-80.1408	-0.330855	0	0	0.0661245
2326	0	-26.043	0	0	-26.0431	0.96985	0.182211	-0.267272	0.0694868	-0.0781766	-36.3746	-4.66E-15	15.9988	0	0	0.150509	2.61111	13.1395	7.64173	-125.506	367.35	640.994	414.653	414.653	414.653	-4.09283	-16.6621	-4.10022	-402.899	371.487	230.183	185.584	185.584	185.584	-16.5365	-3.45867	4.62499	18.6917	1.0449	-5.18689	1.22819	-0.177103	0.017271	-569.373	-26.5386	-7.70655	0	0	0.099126
2327	0	-24.3025	0	0	-24.3067	1.09092	-1.03185	-0.272488	0.0900276	-0.0408307	-32.7871	7.45E-15	19.3417	0	0	0.169938	2.47502	12.8439	6.83896	-121.984	366.102	636.825	415.246	415.246	415.246	-4.20379	-16.5287	-5.09646	-408.618	372.24	236.128	185.584	185.584	185.584	-16.3582	-4.43381	4.87159	18.7756	1.05348	-4.38525	1.18953	-0.0848474	0.0317011	-598.895	23.6019	-14.8663	0	0	0.128379
2328	0	-22.4328	0	0	-22.4542	1.23113	-2.43661	-0.282766	0.106028	-0.00424282	-30.7743	9.32E-16	22.0413	0	0	0.182969	2.31296	12.4758	5.77325	-117.857	364.842	631.784	415.548	415.548	415.548	-4.1524	-16.4903	-5.97927	-413.053	373.435	241.952	185.584	185.584	185.584	-16.2828	-5.31586	4.94374	18.8559	1.06314	-3.32208	1.16716	-0.000558189	0.101751	-639.684	66.4535	-20.2636	0	0	0.165079
2329	0	-20.5342	0	0	-20.5851	1.38156	-3.94051	-0.298646	0.116213	0.0274774	-30.7488	-8.39E-15	23.9251	0	0	0.192814	2.14437	12.0388	4.47751	-113.187	363.635	625.982	415.519	415.519	415.519	-3.91788	-16.4839	-6.68986	-416.151	375.12	247.505	185.584	185.584	185.584	-16.2545	-6.05141	4.81211	18.9377	1.06296	-2.03173	1.15534	0.0741302	0.233832	-685.881	100.931	-22.9697	0	0	0.222029
2330	0	-18.6628	0	0	-18.7508	1.53371	-5.45597	-0.318742	0.120159	0.0514133	-32.6053	-9.32E-16	24.8681	0	0	0.200703	1.99057	11.5296	3.00699	-108.001	362.541	619.546	415.137	415.137	415.137	-3.48331	-16.4855	-7.19373	-417.81	377.315	252.669	185.584	185.584	185.584	-16.2548	-6.60948	4.45486	19.0404	1.04282	-0.57093	1.14691	0.139651	0.433769	-730.711	127.435	-22.813	0	0	0.316707
2331	0	-16.8307	0	0	-16.9577	1.68069	-6.91274	-0.33929	0.118265	0.0667592	-35.6987	4.66E-15	24.8103	0	0	0.206617	1.8726	10.9382	1.43404	-102.285	361.612	612.62	414.394	414.394	414.394	-2.83804	-16.5092	-7.4781	-417.896	380.013	257.369	185.584	185.584	185.584	-16.3005	-6.97862	3.86092	19.1974	0.994462	0.986562	1.13569	0.196918	0.696347	-768.231	146.753	-20.3297	0	0	0.469698
2332	0	-15.0191	0	0	-15.1805	1.81793	-8.26491	-0.355801	0.111488	0.0741853	-39.1167	1.03E-14	23.7538	0	0	0.210411	1.80917	10.2493	-0.158525	-95.9972	360.886	605.364	413.305	413.305	413.305	-1.97968	-16.5965	-7.54729	-416.27	383.181	261.574	185.584	185.584	185.584	-16.4323	-7.16344	3.03125	19.4537	0.912516	2.55689	1.11647	0.248243	1.01494	-793.366	159.697	-16.4559	0	0	0.696715
2333	0	-13.1954	0	0	-13.382	1.94333	-9.49231	-0.364568	0.100824	0.0752796	-41.9849	-3.73E-15	21.7295	0	0	0.211837	1.8146	9.44438	-1.68482	-89.0749	360.383	597.954	411.909	411.909	411.909	-0.914634	-16.7998	-7.41909	-412.816	386.767	265.288	185.584	185.584	185.584	-16.6995	-7.18251	1.97779	19.8607	0.795372	4.05369	1.08628	0.295758	1.37323	-802.664	166.645	-12.1596	0	0	0.998199
2334	0	-11.3295	0	0	-11.5287	2.05704	-10.5978	-0.364095	0.0865708	0.0716564	-43.7398	-2.80E-15	18.7388	0	0	0.210219	1.89715	8.50347	-3.06357	-81.4509	360.109	590.578	410.27	410.27	410.27	0.341838	-17.1695	-7.12197	-407.464	390.711	268.536	185.584	185.584	185.584	-17.147	-7.06689	0.721921	20.4707	0.645093	5.39594	1.04471	0.340334	1.75738	-794.422	167.006	-7.91442	0	0	1.35115
2335	0	-9.40416	0	0	-9.60214	2.16103	-11.6018	-0.35469	0.0688072	0.0651724	-44.1658	-7.92E-15	14.8084	0	0	0.204385	2.05755	7.40817	-4.2256	-73.0669	360.053	583.435	408.473	408.473	408.473	1.76462	-17.7437	-6.69217	-400.207	394.939	271.355	185.584	185.584	185.584	-17.8075	-6.85721	-0.705595	21.3287	0.467642	6.51557	0.99515	0.381294	2.1453	-769.632	160.273	-3.86314	0	0	1.7131
2336	0	-7.42066	0	0	-7.6029	2.25829	-12.5344	-0.338445	0.0476107	0.0579917	-43.3915	2.32E-15	10.0251	0	0	0.193328	2.28856	6.1445	-5.12027	-63.8874	360.194	576.728	406.62	406.62	406.62	3.31787	-18.5445	-6.16911	-391.089	399.365	273.784	185.584	185.584	185.584	-18.698	-6.59808	-2.26423	22.4652	0.271448	7.36374	0.944898	0.417377	2.51723	-732.175	146.386	0.179753	0	0	2.03584
2337	0	-5.39829	0	0	-5.55044	2.35196	-13.4261	-0.317922	0.0237856	0.0527481	-41.7177	-7.92E-15	4.61548	0	0	0.176768	2.57539	4.70581	-5.71944	-53.9095	360.504	570.66	404.821	404.821	404.821	4.9548	-19.578	-5.58976	-380.204	403.881	275.854	185.584	185.584	185.584	-19.8216	-6.33065	-3.90369	23.8894	0.0667288	7.91465	0.903696	0.445655	2.84763	-688.281	126.222	4.3122	0	0	2.2849
2338	0	-3.37039	0	0	-3.47827	2.44433	-14.2991	-0.295545	-0.00123784	0.0515606	-39.4932	1.86E-15	-1.06541	0	0	0.155593	2.8975	3.09463	-6.01754	-43.1671	360.953	565.422	403.182	403.182	403.182	6.6197	-20.8385	-4.98339	-367.668	408.366	277.573	185.584	185.584	185.584	-21.1708	-6.0857	-5.56601	25.5867	-0.136239	8.16517	0.881203	0.463922	3.11727	-644.443	101.784	8.44747	0	0	2.44957
2339	0	-1.37716	0	0	-1.42682	2.53597	-15.1583	-0.272623	-0.0255376	0.0556372	-36.9615	-7.45E-15	-6.56836	0	0	0.131681	3.23124	1.32288	-6.02552	-31.7278	361.51	561.188	401.792	401.792	401.792	8.25174	-22.3147	-4.36891	-353.601	412.688	278.92	185.584	185.584	185.584	-22.7335	-5.87989	-7.18943	27.5192	-0.328177	8.12848	0.884719	0.468287	3.31218	-605.981	75.2881	12.3822	0	0	2.54116
2340	0	0.540773	0	0	0.562544	2.62524	-15.9888	-0.249846	-0.0477051	0.0642052	-34.2743	1.86E-15	-11.4816	0	0	0.107593	3.55276	-0.590116	-5.75925	-19.6821	362.144	558.106	400.71	400.71	400.71	9.79049	-23.9945	-3.75602	-338.117	416.721	279.841	185.584	185.584	185.584	-24.497	-5.71659	-8.71387	29.6334	-0.501798	7.82216	0.914562	0.454981	3.42897	-574.53	48.8319	16.0633	0	0	2.57549
2341	0	2.3469	0	0	2.45104	2.70847	-16.7568	-0.227447	-0.0666428	0.0748941	-31.5114	0	-15.4498	0	0	0.0859145	3.83997	-2.62067	-5.22865	-7.13235	362.824	556.296	399.961	399.961	399.961	11.1811	-25.8679	-3.149	-321.31	420.358	280.262	185.584	185.584	185.584	-26.4496	-5.59005	-10.0858	31.8688	-0.6527	7.25723	0.958949	0.420823	3.47369	-546.669	24.2241	19.5933	0	0	2.55425
2342	0	4.0096	0	0	4.20264	2.78074	-17.4187	-0.205456	-0.0810822	0.0849082	-28.7351	7.45E-15	-18.1663	0	0	0.0685657	4.07351	-4.74288	-4.43519	5.81005	363.525	555.849	399.533	399.533	399.533	12.3794	-27.9252	-2.5511	-303.262	423.514	280.098	185.584	185.584	185.584	-28.5794	-5.49064	-11.2627	34.1671	-0.779755	6.43562	0.996106	0.36711	3.45625	-515.184	4.05438	22.7624	0	0	2.46109
2343	0	5.50111	0	0	5.78291	2.8371	-17.9315	-0.185245	-0.0897166	0.0919001	-26.1631	-1.86E-15	-19.418	0	0	0.0565483	4.23733	-6.92924	-3.37898	19.0189	364.221	556.823	399.383	399.383	399.383	13.3562	-30.1538	-1.9676	-284.047	426.138	279.276	185.584	185.584	185.584	-30.8714	-5.40897	-12.2171	36.4774	-0.885187	5.35758	1.00304	0.298256	3.38822	-472.422	-9.28587	25.1417	0	0	2.27348
2344	0	6.79852	0	0	7.16099	2.87373	-18.2632	-0.169836	-0.0912814	0.0942746	-24.1836	-3.73E-15	-19.1108	0	0	0.0495989	4.3199	-9.14968	-2.07193	32.343	364.899	559.234	399.445	399.445	399.445	14.1	-32.5379	-1.40578	-263.734	428.212	277.749	185.584	185.584	185.584	-33.3078	-5.33791	-12.9386	38.7578	-0.974131	4.03488	0.962134	0.222657	3.2821	-412.456	-13.8557	26.0118	0	0	1.97423
2345	0	7.88836	0	0	8.31626	2.8888	-18.3993	-0.162323	-0.0855265	0.091552	-23.1512	-5.59E-15	-17.3615	0	0	0.0459212	4.31627	-11.37	-0.551513	45.5962	365.55	563.054	399.647	399.647	399.647	14.6177	-35.0631	-0.872763	-242.383	429.751	275.516	185.584	185.584	185.584	-35.8731	-5.27291	-13.4348	40.9733	-1.05348	2.50479	0.865209	0.148368	3.14625	-332.697	-9.84859	24.8815	0	0	1.56347
2346	0	8.77176	0	0	9.24539	2.8827	-18.3443	-0.163931	-0.0741735	0.0840079	-23.1334	-3.73E-15	-14.564	0	0	0.0428531	4.23096	-13.5505	1.10955	58.5548	366.169	568.202	399.914	399.914	399.914	14.9323	-37.7222	-0.372624	-220.035	430.803	272.63	185.584	185.584	185.584	-38.5604	-5.21168	-13.7287	43.0921	-1.13029	0.83987	0.714328	0.0797535	2.98904	-234.183	-0.700207	22.1215	0	0	1.06754
2347	0	9.46427	0	0	9.9629	2.85766	-18.1179	-0.173187	-0.0597487	0.0725765	-23.8027	1.86E-15	-11.2416	0	0	0.0382022	4.08007	-15.6463	2.80186	70.963	366.75	574.535	400.179	400.179	400.179	15.0769	-40.5167	0.0940639	-196.713	431.436	269.2	185.584	185.584	185.584	-41.3727	-5.15393	-13.8528	45.0821	-1.20986	-0.850661	0.523435	0.0198532	2.81534	-122.463	8.77346	18.5371	0	0	0.543677
2348	0	9.98901	0	0	10.4938	2.8171	-17.7499	-0.187094	-0.0450167	0.05883	-24.5871	-1.86E-15	-7.9506	0	0	0.0311428	3.89149	-17.6091	4.38928	82.5518	367.276	581.858	400.388	400.388	400.388	15.0882	-43.4516	0.5287	-172.438	431.723	265.38	185.584	185.584	185.584	-44.3171	-5.10146	-13.843	46.9095	-1.29394	-2.4312	0.315572	-0.0290174	2.63038	-7.28535	14.0828	15.0617	0	0	0.0689275
2349	0	10.3658	0	0	10.8612	2.76501	-17.275	-0.202138	-0.0322762	0.0445471	-24.8652	4.66E-15	-5.17706	0	0	0.0220734	3.70179	-19.3918	5.72915	93.0652	367.722	589.93	400.498	400.498	400.498	15.0011	-46.5263	0.932397	-147.237	431.731	261.346	185.584	185.584	185.584	-47.3955	-5.05766	-13.7329	48.5411	-1.38019	-3.76048	0.121453	-0.062872	2.43945	98.6082	13.088	12.3915	0	0	-0.283289
2350	0	10.6002	0	0	11.0744	2.7054	-16.7286	-0.215934	-0.0234441	0.031523	-24.2429	-9.32E-16	-3.32112	0	0	0.0121143	3.54973	-20.9534	6.69876	102.29	368.056	598.487	400.481	400.481	400.481	14.8458	-49.7253	1.3048	-121.161	431.514	257.273	185.584	185.584	185.584	-50.5945	-5.02603	-13.551	49.9472	-1.46276	-4.71879	-0.031061	-0.0773991	2.2483	182.959	6.55991	10.7802	0	0	-0.472609
2351	0	10.6778	0	0	11.1214	2.64169	-16.141	-0.227131	-0.019657	0.021062	-22.6349	4.66E-16	-2.64351	0	0	0.00256431	3.46816	-22.2632	7.21905	110.081	368.256	607.27	400.323	400.323	400.323	14.6429	-53.0135	1.64351	-94.2831	431.105	253.306	185.584	185.584	185.584	-53.8801	-5.00795	-13.317	51.1069	-1.53425	-5.23224	-0.124137	-0.0707698	2.06303	237.671	-3.10185	10.2736	0	0	-0.505675
2352	0	10.5637	0	0	10.9689	2.576	-15.5316	-0.235776	-0.0209256	0.0132738	-20.324	-2.33E-15	-3.22269	0	0	-0.00532935	3.47696	-23.3038	7.26764	116.37	368.313	616.041	400.022	400.022	400.022	14.4014	-56.3363	1.94377	-66.6921	430.508	249.553	185.584	185.584	185.584	-57.1976	-5.00087	-13.0395	52.01	-1.58751	-5.28618	-0.157763	-0.0446331	1.88855	261.861	-12.8595	10.5675	0	0	-0.429625
2353	0	10.2087	0	0	10.5682	2.50883	-14.9045	-0.243579	-0.0266673	0.0063618	-17.9431	6.06E-15	-4.98338	0	0	-0.0106818	3.5798	-24.0707	6.87678	121.161	368.242	624.601	399.592	399.592	399.592	14.1168	-59.6256	2.19781	-38.4822	429.703	246.078	185.584	185.584	185.584	-60.4771	-4.99769	-12.7153	52.6591	-1.61711	-4.92264	-0.142764	-0.0060571	1.73042	260.621	-21.2371	11.4612	0	0	-0.30424
2354	0	9.56158	0	0	9.86799	2.43885	-14.2474	-0.25377	-0.0359132	-0.00338101	-16.3639	-3.73E-15	-7.68534	0	0	-0.013793	3.76506	-24.5717	6.12028	124.526	368.074	632.791	399.061	399.061	399.061	13.7718	-62.8104	2.39406	-9.74247	428.64	242.921	185.584	185.584	185.584	-63.6443	-4.98744	-12.3289	53.0686	-1.61952	-4.22642	-0.0962091	0.0352992	1.59459	243.042	-28.1446	12.6871	0	0	-0.178732
2355	0	8.58578	0	0	8.83289	2.36316	-13.5323	-0.269013	-0.0473779	-0.0209215	-16.3595	1.86E-15	-10.913	0	0	-0.0166889	4.01004	-24.8246	5.0959	126.585	367.85	640.489	398.469	398.469	398.469	13.3367	-65.8315	2.51646	19.4437	427.24	240.127	185.584	185.584	185.584	-66.6359	-4.95644	-11.853	53.2633	-1.59339	-3.30564	-0.0347118	0.0696332	1.4848	219.583	-34.6824	14.0362	0	0	-0.0792468
2356	0	7.27596	0	0	7.46009	2.27788	-12.7214	-0.289828	-0.0581977	-0.0511797	-18.2894	-1.86E-15	-13.9714	0	0	-0.0225672	4.28627	-24.8562	3.90996	127.499	367.61	647.609	397.867	397.867	397.867	12.7717	-68.6544	2.54452	48.9844	425.402	237.774	185.584	185.584	185.584	-69.4125	-4.88992	-11.2496	53.2765	-1.53917	-2.27458	0.0272658	0.0912367	1.40182	200.41	-41.2351	14.9336	0	0	-0.00880275
2357	0	5.66942	0	0	5.79175	2.17915	-11.776	-0.31458	-0.0647238	-0.0976809	-21.942	-8.39E-15	-16.0381	0	0	-0.0336838	4.56458	-24.7003	2.66677	127.467	367.388	654.087	397.316	397.316	397.316	12.0349	-71.2768	2.45586	78.7502	423.01	236	185.584	185.584	185.584	-71.9685	-4.77442	-10.4772	53.148	-1.45977	-1.24116	0.0801867	0.0976634	1.34246	193.694	-47.8316	14.7949	0	0	0.0432904
2358	0	3.85212	0	0	3.91999	2.06442	-10.6693	-0.338324	-0.0646023	-0.161114	-26.3212	-9.32E-16	-16.4806	0	0	-0.0481312	4.81859	-24.3973	1.46359	126.714	367.21	659.884	396.877	396.877	396.877	11.0932	-73.7314	2.23124	108.541	419.965	234.996	185.584	185.584	185.584	-74.3353	-4.60051	-9.50196	52.9219	-1.36081	-0.300753	0.116747	0.089492	1.29717	205.617	-54.6032	13.3145	0	0	0.088918
2359	0	1.953	0	0	1.97955	1.93318	-9.39332	-0.352307	-0.0574965	-0.238875	-29.6291	4.66E-16	-15.0364	0	0	-0.0588429	5.02676	-23.9926	0.388726	125.494	367.086	664.984	396.604	396.604	396.604	9.93377	-76.0769	1.85955	138.059	416.207	234.985	185.584	185.584	185.584	-76.5751	-4.36476	-8.30845	52.6439	-1.25088	0.465682	0.126868	0.0679065	1.24963	241.539	-62.1911	10.4223	0	0	0.133253
2360	0	0.122887	0	0	0.124075	1.78706	-7.9615	-0.345897	-0.0455725	-0.326005	-29.6692	-5.59E-15	-11.9253	0	0	-0.05768	5.17345	-23.5346	-0.480863	124.078	367.016	669.384	396.544	396.544	396.544	8.57034	-78.3777	1.34171	166.899	411.735	236.152	185.584	185.584	185.584	-78.76	-4.06954	-6.90808	52.3597	-1.14134	0.992826	0.102337	0.0354997	1.18372	305.548	-71.3124	6.13111	0	0	0.170189
2361	0	-1.50065	0	0	-1.51008	1.62939	-6.40522	-0.309169	-0.0319598	-0.416308	-24.4795	6.29E-15	-7.69563	0	0	-0.0424614	5.24907	-23.0716	-1.08363	122.736	366.986	673.097	396.72	396.72	396.72	7.04286	-80.6736	0.692374	194.556	406.614	238.563	185.584	185.584	185.584	-80.9401	-3.72079	-5.34048	52.1114	-1.0451	1.23295	0.032945	-0.00524461	1.0829	401.121	-81.7793	0.266901	0	0	0.181845
2362	0	-2.83246	0	0	-2.84231	1.46462	-4.76865	-0.237413	-0.0193322	-0.503734	-13.1902	5.07E-15	-3.01473	0	0	-0.0198604	5.24999	-22.6482	-1.37953	121.722	366.973	676.145	397.136	397.136	397.136	5.4106	-82.949	-0.0602064	220.46	400.972	242.078	185.584	185.584	185.584	-83.1111	-3.32588	-3.66861	51.9341	-0.975393	1.16003	-0.0865721	-0.0496111	0.939865	528.789	-91.5912	-7.36339	0	0	0.141476
2363	0	-3.86716	0	0	-3.87286	1.29797	-3.10533	-0.13555	-0.0092163	-0.583474	3.28172	1.40E-15	1.50566	0	0	0.000856244	5.1778	-22.3014	-1.35675	121.252	366.948	678.552	397.77	397.77	397.77	3.74278	-85.1157	-0.875199	244.03	394.979	246.299	185.584	185.584	185.584	-85.194	-2.89345	-1.96969	51.8524	-0.943824	0.774841	-0.260533	-0.0938604	0.758286	685.828	-98.121	-16.6328	0	0	0.0254888
2364	0	-4.67944	0	0	-4.68099	1.13544	-1.47808	-0.0187891	-0.00301113	-0.652333	22.1928	-2.33E-16	5.31599	0	0	0.0177532	5.03886	-22.0564	-1.03913	121.479	366.874	680.34	398.579	398.579	398.579	2.10915	-87.021	-1.701	264.735	388.831	250.6	185.584	185.584	185.584	-87.0424	-2.43499	-0.324649	51.8769	-0.958472	0.111365	-0.48542	-0.13371	0.556814	863.857	-99.4114	-26.9264	0	0	-0.169713
2365	0	-5.39374	0	0	-5.39374	0.983721	0.0431016	0.093003	-0.00243418	-0.709301	39.8351	-8.44E-16	7.94394	0	0	0.0374202	4.84361	-21.9237	-0.490184	122.478	366.712	681.517	399.508	399.507	399.508	0.571109	-88.4833	-2.48074	282.148	382.718	254.228	185.584	185.584	185.584	-88.4757	-1.96592	1.19413	52.0013	-1.022	-0.759707	-0.754115	-0.167387	0.362368	1051.7	-96.1013	-37.3632	0	0	-0.413777
2366	0	-6.13795	0	0	-6.13976	0.849586	1.38804	0.182316	-0.00811284	-0.754332	52.6999	3.79E-15	9.14371	0	0	0.0645303	4.60584	-21.899	0.189519	124.239	366.419	682.076	400.489	400.489	400.489	-0.826394	-89.3393	-3.1634	295.954	376.791	256.457	185.584	185.584	185.584	-89.3275	-1.50523	2.53526	52.2026	-1.13018	-1.73369	-1.04899	-0.191322	0.203396	1235	-89.9069	-47.0836	0	0	-0.641567
2367	0	-7.00081	0	0	-7.00748	0.739066	2.49511	0.237066	-0.0178488	-0.786966	58.252	2.88E-15	9.07274	0	0	0.0917364	4.34134	-21.9646	0.874642	126.673	365.95	681.987	401.459	401.459	401.459	-2.05689	-89.486	-3.71605	305.934	371.144	256.729	185.584	185.584	185.584	-89.4878	-1.07429	3.67481	52.4431	-1.27121	-2.68422	-1.34699	-0.199856	0.101471	1398.06	-81.7144	-55.2584	0	0	-0.766614
2368	0	-8.00385	0	0	-8.01735	0.657062	3.31537	0.249479	-0.0273538	-0.80535	55.1693	-7.80E-15	8.25673	0	0	0.101894	4.06625	-22.0936	1.43401	129.629	365.262	681.204	402.36	402.36	402.36	-3.10706	-88.9054	-4.1302	311.939	365.821	254.755	185.584	185.584	185.584	-88.9309	-0.696438	4.61276	52.6754	-1.4268	-3.48185	-1.61524	-0.186198	0.0728656	1522.65	-71.4264	-60.8743	0	0	-0.707662
2369	0	-9.08785	0	0	-9.10816	0.607434	3.81114	0.21553	-0.0322259	-0.806587	43.4476	3.20E-15	7.40843	0	0	0.0823586	3.79504	-22.2549	1.75165	132.916	364.321	679.671	403.143	403.143	403.143	-3.96762	-87.6764	-4.42005	313.88	360.837	250.569	185.584	185.584	185.584	-87.7277	-0.396257	5.3617	52.8484	-1.57406	-4.01473	-1.82155	-0.146991	0.127192	1591.65	-58.6004	-62.9272	0	0	-0.42602
2370	0	-10.1116	0	0	-10.136	0.593306	3.95218	0.137473	-0.0293534	-0.787492	24.6236	-1.86E-15	7.19472	0	0	0.0410508	3.53875	-22.418	1.74361	136.327	363.108	677.332	403.771	403.771	403.771	-4.62756	-85.9733	-4.61494	311.761	356.211	244.54	185.584	185.584	185.584	-86.0464	-0.196922	5.9354	52.9139	-1.68884	-4.20453	-1.94029	-0.0837922	0.262206	1592.73	-42.7983	-60.9137	0	0	0.0454172
2371	0	-10.8692	0	0	-10.8923	0.617345	3.71218	0.0277749	-0.0171155	-0.745953	1.9354	-4.66E-16	8.00355	0	0	0.00966676	3.30348	-22.5561	1.36713	139.658	361.627	674.142	404.213	404.213	404.213	-5.07517	-84.0464	-4.74829	305.73	351.98	237.323	185.584	185.584	185.584	-84.1327	-0.113898	6.34169	52.8326	-1.74851	-4.01485	-1.95866	-0.00226162	0.464963	1522.7	-22.6528	-55.5008	0	0	0.601431
2372	0	-11.1317	0	0	-11.1478	0.681843	3.06762	-0.0920486	0.00368666	-0.681917	-20.2405	-2.10E-15	9.67504	0	0	0.0245021	3.0896	-22.6482	0.622184	142.718	359.902	670.084	404.448	404.448	404.448	-5.30456	-82.1775	-4.84395	296.109	348.204	229.73	185.584	185.584	185.584	-82.2664	-0.145842	6.58094	52.5785	-1.73452	-3.45167	-1.88093	0.0884697	0.708827	1389.51	3.09204	-48.6341	0	0	1.10126
2373	0	-10.7079	0	0	-10.7145	0.78826	2.00252	-0.197344	0.0292925	-0.597308	-37.5904	-4.66E-15	11.498	0	0	0.0956496	2.89158	-22.6802	-0.452269	145.338	357.977	665.175	404.46	404.46	404.46	-5.32532	-80.6168	-4.90358	283.383	344.957	222.552	185.584	185.584	185.584	-80.6986	-0.266215	6.65039	52.1425	-1.63375	-2.55906	-1.71899	0.177541	0.969356	1207.73	34.2674	-42.7738	0	0	1.42001
2374	0	-9.50458	0	0	-9.50498	0.935887	0.522803	-0.269609	0.0521786	-0.494598	-47.3166	-5.13E-15	12.4126	0	0	0.192605	2.69788	-22.6455	-1.78227	147.381	355.908	659.477	404.236	404.236	404.236	-5.17182	-79.5212	-4.90205	268.134	342.296	216.388	185.584	185.584	185.584	-79.5902	-0.420895	6.55331	51.5344	-1.43916	-1.41479	-1.48747	0.252882	1.22481	992.127	67.2085	-39.4058	0	0	1.48441
2375	0	-7.55965	0	0	-7.56167	1.11973	-1.32065	-0.304834	0.0653871	-0.377549	-49.1877	-3.73E-15	11.7021	0	0	0.266186	2.49123	-22.5452	-3.261	148.748	353.755	653.095	403.774	403.774	403.774	-4.9091	-78.9218	-4.79724	250.967	340.234	211.539	185.584	185.584	185.584	-78.9782	-0.536067	6.31065	50.7839	-1.14976	-0.128231	-1.19522	0.304634	1.46809	753.117	97.2291	-38.2398	0	0	1.28191
2376	0	-5.02559	0	0	-5.03456	1.32909	-3.41642	-0.312298	0.0680747	-0.253627	-45.2511	1.63E-15	9.5982	0	0	0.287272	2.24916	-22.3879	-4.74983	149.389	351.578	646.185	403.078	403.078	403.078	-4.62581	-78.7417	-4.55042	232.467	338.711	208.024	185.584	185.584	185.584	-78.7904	-0.536472	5.96551	49.9391	-0.770587	1.16054	-0.856414	0.332552	1.7038	502.283	123.575	-37.9746	0	0	0.866261
2377	0	-2.11248	0	0	-2.12263	1.54864	-5.60428	-0.299767	0.0645497	-0.13532	-37.8834	-2.33E-16	7.01161	0	0	0.258267	1.94607	-22.1879	-6.08372	149.299	349.425	638.94	402.163	402.163	402.163	-4.4089	-78.8498	-4.14276	213.182	337.623	205.677	185.584	185.584	185.584	-78.8986	-0.367203	5.57111	49.0626	-0.311834	2.28578	-0.504479	0.343054	1.93624	262.227	148.186	-37.5799	0	0	0.363458
2378	0	0.964851	0	0	0.973644	1.76154	-7.71038	-0.272144	0.056525	-0.0357992	-29.0636	-5.94E-15	4.51502	0	0	0.198819	1.55793	-21.9616	-7.08763	148.513	347.342	631.575	401.057	401.057	401.057	-4.31407	-79.1085	-3.58228	193.602	336.859	204.238	185.584	185.584	185.584	-79.1654	-0.0110707	5.17218	48.2243	0.211421	3.07262	-0.185566	0.340056	2.16757	61.2672	169.474	-36.1333	0	0	-0.0717634
2379	0	4.01607	0	0	4.07298	1.95241	-9.58087	-0.238014	0.0459278	0.0362327	-20.6201	6.99E-16	2.45804	0	0	0.133832	1.06966	-21.7212	-7.60705	147.08	345.373	624.309	399.8	399.8	399.8	-4.3546	-79.396	-2.90588	174.117	336.328	203.415	185.584	185.584	185.584	-79.4674	0.506251	4.79936	47.4904	0.77882	3.36821	0.0555503	0.329055	2.39724	-76.6992	186.466	-33.4196	0	0	-0.33361
2380	0	6.89168	0	0	7.02392	2.10984	-11.1085	-0.205924	0.0367061	0.0773911	-13.7927	-4.02E-15	1.15536	0	0	0.0813818	0.483601	-21.4683	-7.54764	145.033	343.576	617.335	398.445	398.445	398.445	-4.50807	-79.6193	-2.17116	154.998	335.959	202.938	185.584	185.584	185.584	-79.7092	1.12673	4.47089	46.9105	1.36455	3.08226	0.186913	0.315173	2.62212	-136.727	200.233	-30.3244	0	0	-0.411033
2381	0	9.48786	0	0	9.71103	2.22854	-12.2498	-0.181189	0.0298367	0.0894922	-9.07555	-1.43E-15	0.52629	0	0	0.0470689	-0.174311	-21.1903	-6.91066	142.354	342.024	610.798	397.048	397.048	397.048	-4.73086	-79.7189	-1.43905	136.389	335.712	202.597	185.584	185.584	185.584	-79.8291	1.78038	4.19365	46.5057	1.93812	2.22353	0.197917	0.295443	2.83291	-117.209	208.994	-27.4738	0	0	-0.369397
2382	0	11.7417	0	0	12.0563	2.30966	-13.0242	-0.166319	0.0252574	0.0789555	-6.45685	4.80E-15	0.394089	0	0	0.0286559	-0.854613	-20.8605	-5.80779	138.963	340.806	604.786	395.671	395.671	395.671	-4.97717	-79.664	-0.758594	118.314	335.575	202.258	185.584	185.584	185.584	-79.7939	2.40598	3.96691	46.2598	2.46762	0.914682	0.110866	0.259037	3.01948	-34.2349	208.579	-24.7105	0	0	-0.286348
2383	0	13.623	0	0	14.0177	2.35948	-13.4975	-0.160246	0.021126	0.0543262	-5.48051	3.76E-15	0.447669	0	0	0.0200318	-1.49232	-20.4435	-4.44509	134.719	339.993	599.328	394.368	394.368	394.368	-5.21108	-79.4448	-0.158194	100.711	335.548	201.858	185.584	185.584	185.584	-79.5925	2.96341	3.78463	46.1196	2.92524	-0.625027	-0.0317433	0.19451	3.17207	84.6804	194.014	-21.1724	0	0	-0.188852
2384	0	15.1253	0	0	15.5833	2.38711	-13.759	-0.159908	0.01588	0.0237722	-5.50343	1.86E-15	0.42585	0	0	0.015627	-2.02055	-19.9026	-3.08097	129.45	339.624	594.417	393.19	393.19	393.19	-5.41044	-79.0638	0.353759	83.4597	335.638	201.392	185.584	185.584	185.584	-79.2266	3.43478	3.63786	46.0029	3.29257	-2.12381	-0.180235	0.101407	3.2864	208.626	164.06	-16.3187	0	0	-0.0557943
2385	0	16.2564	0	0	16.761	2.40205	-13.9003	-0.162548	0.00904844	-0.00662312	-5.98352	6.12E-16	0.195285	0	0	0.0122141	-2.38507	-19.206	-1.97264	122.992	339.682	590.028	392.179	392.179	392.179	-5.56456	-78.529	0.782154	66.4207	335.843	200.888	185.584	185.584	185.584	-78.7036	3.81811	3.51694	45.8141	3.56288	-3.31325	-0.292769	-0.00478863	3.36521	311.558	123.518	-10.6016	0	0	0.136255
2386	0	17.032	0	0	17.5701	2.41267	-14.0005	-0.165761	0.00117534	-0.0326825	-6.51351	3.71E-15	-0.259723	0	0	0.00838377	-2.55558	-18.3301	-1.3262	115.23	340.114	586.151	391.371	391.371	391.371	-5.67038	-77.8477	1.13766	49.4587	336.149	200.391	185.584	185.584	185.584	-78.0308	4.11977	3.41346	45.4611	3.73942	-3.98021	-0.336089	-0.0997052	3.41314	374.494	81.0627	-5.14884	0	0	0.37391
2387	0	17.4706	0	0	18.0331	2.42512	-14.118	-0.168064	-0.00663553	-0.0518117	-6.88013	1.12E-15	-0.874546	0	0	0.00393114	-2.53172	-17.2615	-1.2589	106.127	340.849	582.799	390.797	390.797	390.796	-5.72914	-77.0247	1.43072	32.4603	336.535	199.944	185.584	185.584	185.584	-77.2131	4.34825	3.32178	44.8708	3.83178	-4.00593	-0.290665	-0.161712	3.43581	386.947	45.3237	-1.10177	0	0	0.598913
2388	0	17.5911	0	0	18.1716	2.44283	-14.2849	-0.168561	-0.0134304	-0.0620717	-7.01275	1.16E-16	-1.56376	0	0	-0.000801279	-2.34276	-15.999	-1.77811	95.7383	341.819	580.021	390.483	390.483	390.483	-5.7437	-76.0608	1.66739	15.3455	336.973	199.583	185.584	185.584	185.584	-76.2517	4.5097	3.2397	44.0002	3.85232	-3.38733	-0.152335	-0.18274	3.43047	345.947	20.4758	1.20664	0	0	0.724656
2389	0	17.4126	0	0	18.005	2.46592	-14.5021	-0.166866	-0.0188262	-0.06287	-6.93357	-3.20E-15	-2.25953	0	0	-0.00527444	-2.04124	-14.5557	-2.7797	84.2237	342.964	577.895	390.45	390.45	390.45	-5.71577	-74.9553	1.84663	-1.92366	337.435	199.328	185.584	185.584	185.584	-75.1458	4.60431	3.16803	42.8423	3.81438	-2.23765	0.0609381	-0.168445	3.392	257.799	5.47536	2.35522	0	0	0.672426
2390	0	16.955	0	0	17.5503	2.49105	-14.738	-0.163411	-0.0229359	-0.0550461	-6.74079	-1.98E-15	-2.9058	0	0	-0.00898443	-1.69152	-12.96	-4.06915	71.8283	344.231	576.507	390.706	390.706	390.706	-5.64443	-73.7075	1.95901	-19.3415	337.896	199.178	185.584	185.584	185.584	-73.8946	4.62428	3.10976	41.4248	3.73301	-0.763362	0.312537	-0.132289	3.31382	136.753	-3.95654	3.32373	0	0	0.413422
2391	0	16.2398	0	0	16.8239	2.51175	-14.9318	-0.15934	-0.0256531	-0.0410994	-6.55048	-1.63E-15	-3.39813	0	0	-0.0116369	-1.35599	-11.2531	-5.40244	58.8514	345.556	575.937	391.244	391.244	391.244	-5.52664	-72.3188	1.98844	-36.8621	338.333	199.12	185.584	185.584	185.584	-72.4995	4.55529	3.06906	39.802	3.62609	0.779044	0.555805	-0.0865084	3.19489	2.73754	-11.6344	4.64347	0	0	-0.00286457
2392	0	15.2892	0	0	15.8428	2.51955	-15.0049	-0.155699	-0.0264894	-0.0247514	-6.39531	4.08E-15	-3.58997	0	0	-0.0132028	-1.08289	-9.48348	-6.53589	45.6019	346.867	576.228	392.042	392.042	392.042	-5.36	-70.7943	1.91771	-54.4101	338.729	199.126	185.584	185.584	185.584	-70.965	4.38196	3.04985	38.043	3.51433	2.1349	0.750071	-0.0360693	3.04064	-123.412	-18.3739	6.03937	0	0	-0.46382
2393	0	14.1245	0	0	14.6251	2.50581	-14.8763	-0.153125	-0.0248895	-0.00974289	-6.2063	-1.75E-15	-3.35181	0	0	-0.0139712	-0.899067	-7.69867	-7.26992	32.3559	348.095	577.383	393.062	393.062	393.062	-5.14673	-69.1404	1.73629	-71.898	339.071	199.164	185.584	185.584	185.584	-69.2978	4.09582	3.05449	36.2201	3.41847	3.0964	0.870615	0.0197017	2.86296	-224.488	-22.3561	6.82181	0	0	-0.846112
2394	0	12.7625	0	0	13.1887	2.46367	-14.481	-0.150779	-0.0198778	0.00112491	-5.75556	-3.61E-15	-2.56694	0	0	-0.0142793	-0.808865	-5.93856	-7.47712	19.3287	349.189	579.362	394.251	394.251	394.251	-4.89605	-67.3622	1.44708	-89.2442	339.358	199.2	185.584	185.584	185.584	-67.5035	3.70204	3.08285	34.3993	3.35559	3.5309	0.911088	0.0814612	2.67439	-289.812	-20.6513	6.3294	0	0	-1.06851
2395	0	11.2109	0	0	11.5479	2.38975	-13.7841	-0.147147	-0.0114166	0.00620633	-4.79725	-3.49E-16	-1.28157	0	0	-0.0142219	-0.798086	-4.23082	-7.11284	6.66241	350.134	582.096	395.545	395.545	395.545	-4.62257	-65.4587	1.06949	-106.39	339.603	199.195	185.584	185.584	185.584	-65.5818	3.22118	3.13056	32.6351	3.33557	3.39104	0.879991	0.145187	2.48482	-316.081	-11.7906	4.42599	0	0	-1.11398
2396	0	9.46421	0	0	9.70728	2.28501	-12.7894	-0.141227	-0.00100154	0.00502893	-3.23719	3.49E-15	0.240846	0	0	-0.0132311	-0.840829	-2.58953	-6.21197	-5.57285	350.955	585.497	396.876	396.876	396.876	-4.3425	-63.4184	0.637123	-123.311	339.837	199.106	185.584	185.584	185.584	-63.5224	2.68599	3.18858	30.9666	3.35947	2.71067	0.795321	0.200122	2.30355	-307.222	2.49576	1.60626	0	0	-1.01877
2397	0	7.50298	0	0	7.65865	2.15437	-11.5377	-0.13318	0.00874403	-0.00180339	-1.2182	3.03E-15	1.58668	0	0	-0.00999197	-0.907044	-1.01675	-4.87548	-17.369	351.703	589.474	398.177	398.177	398.177	-4.07125	-61.219	0.191313	-140.023	340.099	198.887	185.584	185.584	185.584	-61.3039	2.13567	3.24551	29.4175	3.42082	1.59067	0.683314	0.231158	2.13362	-273.919	17.5327	-1.26804	0	0	-0.846744
2398	0	5.29856	0	0	5.38213	2.00531	-10.0958	-0.124425	0.0150669	-0.0133623	0.877864	3.15E-15	2.32652	0	0	-0.00333325	-0.969064	0.493887	-3.24877	-28.761	352.44	593.934	399.391	399.391	399.391	-3.82301	-58.8306	-0.226297	-156.578	340.427	198.494	185.584	185.584	185.584	-58.8976	1.60997	3.29132	27.9973	3.50783	0.176701	0.571429	0.225835	1.97863	-229.903	27.8345	-3.43256	0	0	-0.658762
2399	0	2.82046	0	0	2.85213	1.8462	-8.54231	-0.116485	0.0161289	-0.0284718	2.57196	9.32E-16	2.16554	0	0	0.00650841	-1.00596	1.95249	-1.49559	-39.802	353.215	598.791	400.475	400.475	400.475	-3.61184	-56.2221	-0.58013	-173.05	340.842	197.903	185.584	185.584	185.584	-56.2735	1.14475	3.32155	26.705	3.60643	-1.36719	0.484185	0.178273	1.83784	-188.918	28.9834	-4.47818	0	0	-0.498661
2400	0	0.044916	0	0	0.0452513	1.6848	-6.95336	-0.111003	0.011706	-0.0462571	3.33254	-1.86E-15	1.05143	0	0	0.0163715	-1.00533	3.36863	0.227301	-50.5371	354.057	603.96	401.408	401.407	401.407	-3.45248	-53.3675	-0.844819	-189.525	341.34	197.112	185.584	185.584	185.584	-53.4063	0.768433	3.34003	25.5333	3.70285	-2.88409	0.438779	0.0918664	1.70973	-161.608	19.4725	-4.49975	0	0	-0.389449
2401	0	-3.03671	0	0	-3.05022	1.52733	-5.39259	-0.110036	0.00251059	-0.0664304	2.5998	-2.74E-15	-0.871092	0	0	0.0199639	-0.962886	4.74794	1.79059	-60.9814	354.967	609.356	402.19	402.19	402.19	-3.36012	-50.2525	-1.00696	-206.083	341.888	196.159	185.584	185.584	185.584	-50.2823	0.499742	3.35944	24.4728	3.78473	-4.2448	0.444789	-0.0215615	1.59306	-154.38	0.503645	-3.8356	0	0	-0.336628
2402	0	-6.40832	0	0	-6.42329	1.37804	-3.90532	-0.115684	-0.00930726	-0.0889064	-0.116387	1.86E-15	-3.22355	0	0	0.00920071	-0.880608	6.09007	3.10574	-71.1057	355.926	614.885	402.843	402.843	402.843	-3.34992	-46.8817	-1.06506	-222.782	342.431	195.125	185.584	185.584	185.584	-46.9062	0.346435	3.4003	23.5153	3.84206	-5.36127	0.503263	-0.146293	1.48683	-169.26	-24.6151	-2.93678	0	0	-0.33251
2403	0	-10.0198	0	0	-10.0296	1.23938	-2.5192	-0.128941	-0.0204106	-0.112887	-5.05578	2.33E-15	-5.46148	0	0	-0.0220698	-0.764174	7.38783	4.12988	-80.8321	356.904	620.442	403.406	403.406	403.406	-3.43424	-43.2862	-1.02814	-239.637	342.903	194.138	185.584	185.584	185.584	-43.3092	0.30442	3.48691	22.6565	3.86727	-6.19158	0.609365	-0.265361	1.38741	-205.43	-51.2493	-2.23335	0	0	-0.361489
2404	0	-13.7813	0	0	-13.7847	1.11265	-1.24975	-0.149722	-0.0276862	-0.13688	-12.1552	1.86E-15	-7.06368	0	0	-0.074223	-0.620688	8.62753	4.86313	-90.0401	357.863	625.908	403.925	403.925	403.925	-3.61765	-39.5288	-0.913797	-256.6	343.25	193.373	185.584	185.584	185.584	-39.5538	0.357106	3.64024	21.8966	3.85533	-6.73719	0.752072	-0.365146	1.29068	-259.567	-75.4554	-1.90677	0	0	-0.402063
2405	0	-17.5625	0	0	-17.5626	0.998725	-0.107368	-0.176303	-0.0298023	-0.158348	-20.9679	-4.66E-15	-7.72043	0	0	-0.138946	-0.456983	9.79014	5.34001	-98.5785	358.768	631.148	404.452	404.452	404.452	-3.89264	-35.7054	-0.746935	-273.546	343.445	193.026	185.584	185.584	185.584	-35.7354	0.475822	3.87071	21.2403	3.80428	-7.03422	0.91774	-0.439098	1.19061	-327.044	-95.5444	-1.7983	0	0	-0.431829
2406	0	-21.2001	0	0	-21.2029	0.898351	0.899187	-0.204738	-0.0275477	-0.175034	-30.618	-4.66E-15	-7.37319	0	0	-0.199555	-0.279017	10.8532	5.61732	-106.283	359.583	636.016	405.034	405.034	405.034	-4.2399	-31.9394	-0.559383	-290.273	343.5	193.285	185.584	185.584	185.584	-31.9767	0.622246	4.17543	20.6956	3.71533	-7.14113	1.08691	-0.484569	1.0821	-399.998	-111.234	-1.56964	0	0	-0.428995
2407	0	-24.5137	0	0	-24.5261	0.812272	1.76197	-0.232014	-0.0219346	-0.185375	-40.1487	-2.30E-15	-6.02722	0	0	-0.237643	-0.0921199	11.7932	5.75982	-112.992	360.276	640.359	405.708	405.708	405.708	-4.63352	-28.3699	-0.389459	-306.518	343.457	194.292	185.584	185.584	185.584	-28.4152	0.752337	4.54069	20.271	3.59335	-7.12396	1.24022	-0.503769	0.961077	-470.272	-122.666	-0.962544	0	0	-0.380977
2408	0	-27.3244	0	0	-27.352	0.741362	2.47213	-0.255752	-0.0129865	-0.188991	-48.5613	0	-3.64705	0	0	-0.238547	0.0981601	12.5887	5.82604	-118.572	360.816	644.025	406.498	406.498	406.498	-5.04553	-25.1376	-0.279617	-321.992	343.381	196.118	185.584	185.584	185.584	-25.1893	0.821189	4.94526	19.9733	3.44586	-7.04192	1.36265	-0.496064	0.830247	-530.771	-127.855	-0.0749535	0	0	-0.28676
2409	0	-29.4744	0	0	-29.5193	0.687131	3.01474	-0.273743	9.47E-05	-0.186834	-54.8611	7.45E-15	-0.219343	0	0	-0.196291	0.285166	13.2228	5.85767	-122.922	361.18	646.877	407.413	407.413	407.413	-5.4467	-22.3694	-0.272166	-336.416	343.353	198.767	185.584	185.584	185.584	-22.4231	0.787595	5.36152	19.8038	3.2826	-6.93654	1.44419	-0.463311	0.693243	-576.038	-124.272	0.672483	0	0	-0.157528
2410	0	-30.8474	0	0	-30.9065	0.652296	3.36301	-0.28449	0.0167052	-0.180509	-58.2313	-1.86E-15	3.9788	0	0	-0.116833	0.46089	13.6849	5.87424	-125.993	361.35	648.796	408.446	408.446	408.446	-5.80418	-20.1622	-0.403339	-349.556	343.472	202.18	185.584	185.584	185.584	-20.2106	0.618622	5.75513	19.757	3.11376	-6.82641	1.483	-0.406981	0.555988	-603.688	-110.067	0.748068	0	0	-0.0143862
2411	0	-31.3849	0	0	-31.4494	0.640768	3.47821	-0.287301	0.0353152	-0.171723	-58.1715	3.73E-15	8.4232	0	0	-0.0174731	0.616522	13.972	5.87353	-127.779	361.322	649.692	409.577	409.577	409.577	-6.08214	-18.5683	-0.696351	-361.253	343.847	206.264	185.584	185.584	185.584	-18.6016	0.294768	6.08798	19.8195	2.94869	-6.70776	1.48211	-0.332199	0.426104	-613.723	-85.3911	-0.352882	0	0	0.118191
2412	0	-31.096	0	0	-31.154	0.657106	3.31493	-0.282159	0.0542499	-0.160881	-54.6128	0	12.5062	0	0	0.0782368	0.743774	14.0881	5.83571	-128.322	361.106	649.506	410.771	410.771	410.771	-6.24458	-17.5848	-1.15444	-371.441	344.584	210.914	185.584	185.584	185.584	-17.5925	-0.185383	6.32276	19.9703	2.79456	-6.55897	1.44961	-0.244476	0.309265	-609.354	-51.4494	-3.0418	0	0	0.220583
2413	0	-30.0598	0	0	-30.1004	0.705412	2.83188	-0.270472	0.0712304	-0.147116	-48.0717	-7.45E-15	15.645	0	0	0.148777	0.83655	14.0438	5.72943	-127.699	360.724	648.211	411.986	411.986	411.986	-6.25983	-17.1493	-1.75597	-380.148	345.777	216.027	185.584	185.584	185.584	-17.1226	-0.802352	6.42751	20.1824	2.65537	-6.347	1.39633	-0.151018	0.211485	-596.195	-11.5191	-7.28024	0	0	0.284002
2414	0	-28.4164	0	0	-28.4354	0.787891	2.00621	-0.254922	0.0840727	-0.128898	-39.6256	-9.32E-15	17.4752	0	0	0.182936	0.892433	13.854	5.51867	-126.014	360.214	645.809	413.171	413.171	413.171	-6.10638	-17.1457	-2.45535	-387.482	347.494	221.504	185.584	185.584	185.584	-17.0799	-1.51723	6.37977	20.4258	2.53161	-6.03446	1.33267	-0.0599454	0.136336	-580.844	30	-12.5495	0	0	0.31165
2415	0	-26.3478	0	0	-26.3509	0.903576	0.846801	-0.23993	0.091846	-0.105501	-30.8326	-7.45E-15	17.991	0	0	0.184004	0.913736	13.536	5.16889	-123.383	359.625	642.333	414.27	414.27	414.27	-5.77782	-17.4204	-3.19155	-393.598	349.765	227.235	185.584	185.584	185.584	-17.3168	-2.27877	6.16939	20.6712	2.41992	-5.58603	1.2671	0.0242059	0.0912005	-569.698	69.6611	-18.0675	0	0	0.315037
2416	0	-24.0494	0	0	-24.0508	1.04795	-0.601015	-0.231485	0.094757	-0.0773249	-23.4806	1.86E-15	17.4788	0	0	0.166764	0.90782	13.1068	4.65237	-119.925	359.017	637.839	415.222	415.222	415.222	-5.28331	-17.81	-3.90235	-398.655	352.59	233.1	185.584	185.584	185.584	-17.6758	-3.03462	5.79806	20.8944	2.31386	-4.97368	1.20801	0.0976071	0.0837504	-569.293	104.488	-22.8788	0	0	0.30861
2417	0	-21.6967	0	0	-21.7144	1.21356	-2.26077	-0.234566	0.093347	-0.0463163	-19.0571	-5.59E-15	16.3373	0	0	0.147958	0.886831	12.5812	3.95289	-115.747	358.453	632.408	415.968	415.968	415.968	-4.6431	-18.1731	-4.53701	-402.758	355.936	238.969	185.584	185.584	185.584	-18.02	-3.7408	5.27601	21.0809	2.20431	-4.18135	1.16054	0.158612	0.123485	-583.488	132.44	-26.0352	0	0	0.304739
2418	0	-19.4183	0	0	-19.4686	1.39127	-4.03742	-0.250832	0.0882954	-0.0149506	-18.2945	-9.32E-16	14.9561	0	0	0.137814	0.866876	11.9695	3.06983	-110.936	358.001	626.141	416.455	416.455	416.455	-3.88253	-18.416	-5.0623	-405.922	359.748	244.715	185.584	185.584	185.584	-18.2588	-4.36566	4.61884	21.23	2.08046	-3.20893	1.12661	0.207867	0.219688	-612.876	152.787	-26.8261	0	0	0.315005
2419	0	-17.2825	0	0	-17.3753	1.57162	-5.83251	-0.276704	0.0823224	0.0149129	-20.8893	-6.52E-15	13.8173	0	0	0.138401	0.866708	11.2763	2.02162	-105.549	357.724	619.162	416.636	416.636	416.636	-3.02667	-18.5057	-5.46025	-408.061	363.953	250.227	185.584	185.584	185.584	-18.3597	-4.88796	3.84456	21.3577	1.93128	-2.07548	1.10475	0.249674	0.374044	-654.772	167.693	-25.4522	0	0	0.357211
2420	0	-15.3016	0	0	-15.4391	1.74639	-7.5611	-0.306094	0.0774656	0.0418867	-25.834	2.80E-15	13.1798	0	0	0.146822	0.906131	10.4992	0.847882	-99.6093	357.681	611.614	416.482	416.482	416.482	-2.09269	-18.4635	-5.72197	-409.003	368.481	255.417	185.584	185.584	185.584	-18.3436	-5.29344	2.96721	21.4979	1.74664	-0.821175	1.08958	0.288734	0.589444	-703.202	179.272	-22.4958	0	0	0.457546
2421	0	-13.4483	0	0	-13.6255	1.90969	-9.16393	-0.333374	0.073602	0.0658743	-31.8908	6.99E-15	12.9243	0	0	0.159053	1.00395	9.62954	-0.390965	-93.1066	357.917	603.664	415.979	415.979	415.979	-1.08548	-18.3497	-5.84295	-408.541	373.272	260.215	185.584	185.584	185.584	-18.2691	-5.57318	1.99233	21.701	1.51879	0.49329	1.07775	0.32851	0.860523	-752.49	188.046	-18.4482	0	0	0.64675
2422	0	-11.6743	0	0	-11.8803	2.05816	-10.6087	-0.354457	0.0690277	0.0863153	-37.9103	-9.32E-15	12.6521	0	0	0.171858	1.17577	8.65233	-1.6169	-86.0017	358.462	595.5	415.139	415.139	415.139	-0.000249547	-18.2454	-5.82147	-406.463	378.289	264.561	185.584	185.584	185.584	-18.2151	-5.72388	0.918592	22.0305	1.24355	1.79019	1.06475	0.370385	1.18297	-795.449	192.928	-13.546	0	0	0.947529
2423	0	-9.92675	0	0	-10.1465	2.19057	-11.8858	-0.366719	0.0620475	0.103115	-42.9853	-2.10E-15	11.916	0	0	0.182977	1.43155	7.54852	-2.74082	-78.2372	359.33	587.333	413.998	413.998	413.998	1.17056	-18.238	-5.66002	-402.589	383.5	268.4	185.584	185.584	185.584	-18.2663	-5.74971	-0.256429	22.5559	0.921059	2.98149	1.04908	0.415805	1.54654	-826.36	192.834	-8.02988	0	0	1.36326
2424	0	-8.16168	0	0	-8.37794	2.30726	-13.0014	-0.368881	0.0514643	0.115416	-46.5198	-8.50E-15	10.3634	0	0	0.190447	1.77345	6.29724	-3.67198	-69.7517	360.517	579.392	412.616	412.616	412.616	2.43042	-18.4086	-5.36718	-396.786	388.872	271.684	185.584	185.584	185.584	-18.5005	-5.66395	-1.53069	23.3449	0.556204	3.9784	1.02868	0.465468	1.93704	-839.613	187.093	-2.18473	0	0	1.86499
2425	0	-6.35352	0	0	-6.54806	2.40962	-13.9718	-0.360889	0.0369378	0.122505	-48.2343	-4.66E-16	7.84648	0	0	0.192368	2.19414	4.87932	-4.32998	-60.4968	362.005	571.919	411.076	411.076	411.076	3.77343	-18.8228	-4.9586	-388.987	394.365	274.371	185.584	185.584	185.584	-18.98	-5.48927	-2.89339	24.4528	0.158094	4.70332	1.00517	0.51847	2.33602	-832.296	175.741	3.63986	0	0	2.39169
2426	0	-4.49914	0	0	-4.65426	2.49961	-14.8182	-0.344588	0.018753	0.124712	-48.2039	-8.39E-15	4.43615	0	0	0.187527	2.67643	3.28127	-4.65585	-50.4537	363.768	565.162	409.479	409.479	409.479	5.18112	-19.525	-4.45576	-379.193	399.921	276.434	185.584	185.584	185.584	-19.7465	-5.25513	-4.32239	25.9136	-0.261216	5.10052	0.984079	0.572685	2.72012	-805.736	159.469	9.23127	0	0	2.86756
2427	0	-2.61617	0	0	-2.71578	2.57912	-15.5606	-0.322705	-0.00152641	0.123096	-46.7207	-8.39E-15	0.466289	0	0	0.175941	3.19458	1.49895	-4.61924	-39.6444	365.776	559.36	407.935	407.935	407.935	6.62189	-20.538	-3.88226	-367.461	405.465	277.854	185.584	185.584	185.584	-20.8209	-4.99232	-5.78391	27.7321	-0.68785	5.14286	0.974896	0.62064	3.06248	-764.797	138.982	14.4251	0	0	3.22798
2428	0	-0.736905	0	0	-0.767425	2.64939	-16.2122	-0.297907	-0.0214292	0.119138	-44.1518	6.52E-15	-3.55274	0	0	0.158873	3.71733	-0.459965	-4.21882	-28.1357	367.996	554.73	406.547	406.548	406.547	8.05468	-21.8663	-3.25946	-353.89	410.91	278.621	185.584	185.584	185.584	-22.2071	-4.72709	-7.23613	29.8807	-1.10827	4.83146	0.98663	0.654212	3.34095	-715.834	115.956	18.9626	0	0	3.43984
2429	0	1.09906	0	0	1.14793	2.71071	-16.7773	-0.271697	-0.0381732	0.113899	-40.7951	-5.59E-15	-7.0626	0	0	0.138249	4.21189	-2.5761	-3.47399	-16.0324	370.396	551.457	405.402	405.402	405.402	9.43586	-23.5009	-2.60378	-338.606	416.168	278.734	185.584	185.584	185.584	-23.896	-4.47774	-8.63583	32.3031	-1.51053	4.187	1.02532	0.664208	3.54032	-664.344	92.5695	22.5189	0	0	3.5021
2430	0	2.85033	0	0	2.98471	2.76238	-17.2509	-0.245775	-0.0507717	0.107688	-36.9944	0	-9.72628	0	0	0.116432	4.64775	-4.82113	-2.41043	-3.46361	372.943	549.684	404.552	404.552	404.552	10.727	-25.4227	-1.92683	-321.743	421.166	278.195	185.584	185.584	185.584	-25.8692	-4.25462	-9.9458	34.923	-1.88572	3.23505	1.08623	0.641988	3.65444	-612.505	70.8125	25.1531	0	0	3.42763
2431	0	4.47761	0	0	4.69851	2.80285	-17.6202	-0.221264	-0.0587421	0.100402	-33.0611	-7.45E-15	-11.348	0	0	0.0955604	4.99932	-7.16133	-1.05032	9.4282	375.602	549.506	404.013	404.013	404.013	11.8985	-27.6054	-1.23727	-303.442	425.852	277.013	185.584	185.584	185.584	-28.1012	-4.06216	-11.138	37.6562	-2.22928	1.99644	1.15055	0.584305	3.68537	-557.724	53.4056	26.781	0	0	3.22072
2432	0	5.9455	0	0	6.24799	2.83012	-17.8681	-0.199923	-0.0615544	0.0917472	-29.3772	1.86E-15	-11.836	0	0	0.0774307	5.24759	-9.5598	0.586405	22.4889	378.343	550.97	403.762	403.762	403.762	12.9315	-30.0167	-0.543063	-283.84	430.198	275.207	185.584	185.584	185.584	-30.5602	-3.90151	-12.1947	40.4199	-2.54134	0.489067	1.19101	0.494333	3.63876	-494.51	43.2406	26.9776	0	0	2.87406
2433	0	7.2255	0	0	7.59857	2.84232	-17.9788	-0.184933	-0.0587638	0.0816705	-26.4346	1.86E-15	-11.2111	0	0	0.0631228	5.38204	-11.9769	2.47041	35.5457	381.137	554.067	403.745	403.745	403.745	13.8185	-32.6217	0.147785	-263.068	434.199	272.813	185.584	185.584	185.584	-33.2118	-3.77251	-13.1095	43.1396	-2.82654	-1.25978	1.18171	0.380389	3.5232	-417.594	41.7943	25.2025	0	0	2.38442
2434	0	8.30171	0	0	8.72932	2.83828	-17.9422	-0.178389	-0.0506915	0.0697403	-24.5329	3.73E-15	-9.65159	0	0	0.0521609	5.40344	-14.3693	4.54725	48.3987	383.956	558.728	403.889	403.889	403.889	14.5645	-35.3893	0.82844	-241.236	437.877	269.889	185.584	185.584	185.584	-36.0257	-3.67481	-13.8871	45.7513	-3.09278	-3.19704	1.10484	0.253332	3.35113	-322.955	47.7443	21.2554	0	0	1.76581
2435	0	9.17409	0	0	9.6373	2.8179	-17.7571	-0.180254	-0.0391055	0.0562012	-23.6281	-5.59E-15	-7.53273	0	0	0.0430408	5.32665	-16.6892	6.72508	60.8172	386.774	564.814	404.112	404.112	404.112	15.1845	-38.2966	1.49407	-218.427	441.276	266.529	185.584	185.584	185.584	-38.98	-3.60895	-14.5416	48.1998	-3.3487	-5.23111	0.956594	0.123128	3.13437	-210.702	56.6801	15.5834	0	0	1.07197
2436	0	9.85646	0	0	10.3359	2.78205	-17.4306	-0.188819	-0.0263783	0.0411112	-23.3694	5.59E-15	-5.31227	0	0	0.0343538	5.18252	-18.8845	8.87275	72.5472	389.55	572.118	404.336	404.336	404.336	15.6988	-41.3296	2.14118	-194.705	444.45	262.859	185.584	185.584	185.584	-42.0621	-3.57717	-15.0918	50.4373	-3.60134	-7.22954	0.753092	-0.0002373	2.88881	-86.6981	63.2031	9.06346	0	0	0.396755
2437	0	10.3693	0	0	10.8475	2.73261	-16.9784	-0.200465	-0.0144275	0.0251853	-23.1362	-2.80E-15	-3.38896	0	0	0.0253189	5.01636	-20.9018	10.8331	83.3337	392.231	580.372	404.492	404.492	404.492	16.1277	-44.478	2.76589	-170.126	447.452	259.031	185.584	185.584	185.584	-45.2632	-3.58339	-15.5547	52.4218	-3.85398	-9.03263	0.526816	-0.105198	2.62912	37.3853	64.0047	2.37847	0	0	-0.152322
2438	0	10.7286	0	0	11.1908	2.67233	-16.424	-0.211327	-0.00456632	0.00957339	-22.3083	1.86E-15	-2.05554	0	0	0.0159997	4.88164	-22.6917	12.4504	92.9515	394.754	589.269	404.527	404.527	404.527	16.4872	-47.726	3.3626	-144.752	450.322	255.2	185.584	185.584	185.584	-48.5687	-3.63165	-15.9424	54.1185	-4.10592	-10.4815	0.317896	-0.17961	2.37115	146.921	59.3067	-4.08953	0	0	-0.495149
2439	0	10.9344	0	0	11.3692	2.60467	-15.798	-0.218757	0.00211959	-0.00360506	-20.5179	9.32E-16	-1.5195	0	0	0.0071442	4.8297	-24.2139	13.6035	101.235	397.058	598.497	404.403	404.403	404.403	16.7864	-51.0435	3.92403	-118.671	453.088	251.505	185.584	185.584	185.584	-51.9487	-3.72298	-16.26	55.5023	-4.35398	-11.4524	0.159133	-0.214068	2.12487	228.752	51.9338	-10.0367	0	0	-0.609274
2440	0	10.9654	0	0	11.3644	2.53312	-15.1318	-0.222125	0.00511628	-0.0124462	-17.7782	5.13E-15	-1.86595	0	0	-0.00012005	4.89882	-25.4416	14.2308	108.093	399.105	607.765	404.104	404.104	404.104	17.0257	-54.3822	4.44206	-91.9872	455.755	248.044	185.584	185.584	185.584	-55.3532	-3.85213	-16.5052	56.5607	-4.59491	-11.8827	0.0653612	-0.205896	1.89769	276.157	45.3798	-15.2066	0	0	-0.536028
2441	0	10.7807	0	0	11.1373	2.46033	-14.4495	-0.222748	0.0045122	-0.0159186	-14.4697	9.32E-16	-3.04964	0	0	-0.00462149	5.10663	-26.3626	14.3385	113.512	400.885	616.83	403.629	403.629	403.629	17.1957	-57.6789	4.90788	-64.8095	458.316	244.861	185.584	185.584	185.584	-58.715	-4.0063	-16.6685	57.2943	-4.82745	-11.7809	0.0327511	-0.1606	1.69357	289.94	41.597	-19.3131	0	0	-0.354062
2442	0	10.3273	0	0	10.6359	2.38719	-13.7598	-0.222816	0.000731544	-0.0152897	-11.198	6.06E-15	-4.92123	0	0	-0.00564629	5.44846	-26.9784	13.9905	117.539	402.42	625.501	402.995	402.995	402.995	17.2783	-60.8631	5.31076	-37.2309	460.747	241.956	185.584	185.584	185.584	-61.9575	-4.16681	-16.7335	57.716	-5.05248	-11.217	0.042183	-0.0906693	1.51469	278.042	40.3703	-22.1487	0	0	-0.145743
2443	0	9.55055	0	0	9.80625	2.31249	-13.0512	-0.224209	-0.00466637	-0.0138818	-8.63855	3.73E-15	-7.14967	0	0	-0.00382534	5.90104	-27.3013	13.2867	120.263	403.752	633.638	402.234	402.234	402.234	17.2476	-63.8664	5.63588	-9.31579	463.012	239.3	185.584	185.584	185.584	-65.0049	-4.31283	-16.6781	57.8493	-5.27247	-10.3004	0.0729005	-0.00939592	1.36478	251.017	40.8105	-23.9964	0	0	0.0327642
2444	0	8.40367	0	0	8.60244	2.23333	-12.2957	-0.228913	-0.00891974	-0.0167157	-7.52415	3.73E-15	-9.22604	0	0	-0.00218801	6.42931	-27.3527	12.3394	121.804	404.925	641.143	401.393	401.393	401.393	17.0751	-66.6305	5.86376	18.894	465.067	236.866	185.584	185.584	185.584	-67.7912	-4.42547	-16.4762	57.7259	-5.49015	-9.15661	0.105577	0.072069	1.24605	219.599	42.4054	-25.5087	0	0	0.159514
2445	0	6.8591	0	0	6.99931	2.14624	-11.4595	-0.240648	-0.010562	-0.0292856	-8.70917	1.40E-15	-10.7383	0	0	-0.00682945	6.99357	-27.161	11.2556	122.3	405.982	647.947	400.528	400.529	400.528	16.7358	-69.1141	5.97338	47.3589	466.867	234.656	185.584	185.584	185.584	-70.2691	-4.49087	-16.1039	57.3847	-5.7074	-7.90799	0.132617	0.144601	1.16367	190.917	43.9979	-26.8056	0	0	0.236142
2446	0	4.92529	0	0	5.00957	2.04827	-10.5128	-0.262944	-0.00900706	-0.0561895	-12.8189	-5.59E-15	-11.387	0	0	-0.0253621	7.55512	-26.7607	10.1273	121.909	406.954	654.007	399.706	399.706	399.706	16.2119	-71.306	5.94644	76.0198	468.369	232.734	185.584	185.584	185.584	-72.424	-4.50235	-15.5423	56.8701	-5.92481	-6.66231	0.150798	0.200771	1.11693	169.556	44.1004	-27.6764	0	0	0.274289
2447	0	2.66501	0	0	2.7016	1.93774	-9.43786	-0.295195	-0.00469353	-0.0998396	-19.6593	-3.26E-15	-11.0638	0	0	-0.0606536	8.08004	-26.1923	9.02891	120.805	407.862	659.3	398.994	398.994	398.994	15.4964	-73.2383	5.77069	104.777	469.53	231.258	185.584	185.584	185.584	-74.289	-4.46226	-14.7799	56.2315	-6.14195	-5.50858	0.162418	0.236829	1.10345	157.924	41.2067	-27.7884	0	0	0.287372
2448	0	0.203641	0	0	0.205748	1.81458	-8.23201	-0.330993	0.000409442	-0.159581	-27.9009	-3.26E-15	-9.94429	0	0	-0.103973	8.54098	-25.5017	8.01981	119.189	408.716	663.822	398.459	398.459	398.459	14.5951	-74.9906	5.44135	133.471	470.306	230.477	185.584	185.584	185.584	-75.9483	-4.38242	-13.8153	55.5217	-6.35772	-4.51768	0.167353	0.248202	1.10928	158.58	32.5374	-26.8565	0	0	0.287376
2449	0	-2.28054	0	0	-2.29722	1.6801	-6.90696	-0.358484	0.00303549	-0.23233	-35.1299	3.26E-15	-8.45188	0	0	-0.135085	8.918	-24.7398	7.14825	117.287	409.522	667.589	398.156	398.156	398.156	13.5283	-76.6776	4.96023	161.863	470.654	230.69	185.584	185.584	185.584	-77.5241	-4.28183	-12.6581	54.7957	-6.57099	-3.74421	0.161843	0.230662	1.11637	175.789	14.6871	-25.0913	0	0	0.284835
2450	0	-4.58603	0	0	-4.60715	1.53645	-5.48316	-0.362796	-0.000274598	-0.313458	-38.3685	9.32E-15	-7.09652	0	0	-0.133701	9.19863	-23.9608	6.45413	115.345	410.281	670.633	398.123	398.123	398.123	12.3275	-78.4201	4.33374	189.624	470.531	232.168	185.584	185.584	185.584	-79.1457	-4.18078	-11.3287	54.1079	-6.78127	-3.22767	0.138904	0.181864	1.10282	215.796	-15.0477	-23.471	0	0	0.284654
2451	0	-6.53289	0	0	-6.54878	1.38579	-3.98272	-0.330427	-0.0116352	-0.39825	-35.0012	-9.32E-15	-6.26603	0	0	-0.0956242	9.37743	-23.2191	5.96963	113.623	410.987	673.003	398.373	398.373	398.373	11.0288	-80.3055	3.57101	216.336	469.887	235.045	185.584	185.584	185.584	-80.9076	-4.0929	-9.85489	53.5092	-6.98876	-2.99231	0.0852597	0.102313	1.04815	286.984	-57.2104	-23.558	0	0	0.278796
2452	0	-8.00991	0	0	-8.01715	1.23003	-2.42564	-0.254632	-0.0299454	-0.482017	-23.8208	3.49E-16	-6.00435	0	0	-0.0385963	9.45527	-22.5657	5.71586	112.374	411.633	674.754	398.892	398.891	398.892	9.66551	-82.3477	2.68453	241.497	468.669	239.214	185.584	185.584	185.584	-82.8285	-4.01902	-8.26883	53.0432	-7.19449	-3.0439	-0.0104734	0.000809755	0.94141	395.039	-107.642	-26.8713	0	0	0.237608
2453	0	-9.00606	0	0	-9.00702	1.07114	-0.833554	-0.141359	-0.0516591	-0.560271	-5.90518	-2.45E-15	-6.06654	0	0	0.0105584	9.43809	-22.0434	5.69719	111.827	412.204	675.947	399.639	399.639	399.639	8.26563	-84.4643	1.69509	264.556	466.833	244.264	185.584	185.584	185.584	-84.8294	-3.94628	-6.60857	52.7424	-7.39941	-3.36629	-0.15304	-0.108483	0.7851	538.504	-158.351	-33.8894	0	0	0.117285
2454	0	-9.60832	0	0	-9.60918	0.911954	0.762795	-0.00982034	-0.0737334	-0.629161	15.4023	-2.39E-15	-6.20252	0	0	0.0371541	9.3353	-21.6834	5.89553	112.162	412.68	676.639	400.553	400.553	400.553	6.85368	-86.4859	0.637959	284.977	464.362	249.511	185.584	185.584	185.584	-86.7444	-3.8533	-4.92121	52.6243	-7.60292	-3.9186	-0.338614	-0.210637	0.600476	707.405	-201.365	-43.536	0	0	-0.112848
2455	0	-9.96424	0	0	-9.9725	0.756511	2.32047	0.114127	-0.0949426	-0.686191	35.5648	-9.46E-16	-6.30331	0	0	0.0460683	9.15822	-21.5017	6.2669	113.493	413.038	676.874	401.558	401.558	401.558	5.45126	-88.199	-0.436063	302.298	461.276	254.115	185.584	185.584	185.584	-88.3643	-3.71847	-3.26063	52.6891	-7.80076	-4.63516	-0.557527	-0.291438	0.420938	886.522	-230.656	-53.8166	0	0	-0.440716
2456	0	-10.2262	0	0	-10.2489	0.609609	3.78943	0.207944	-0.114678	-0.730014	50.4213	5.35E-15	-6.31583	0	0	0.0495693	8.91883	-21.4988	6.74234	115.854	413.244	676.682	402.573	402.573	402.573	4.07531	-89.4057	-1.46862	316.176	457.615	257.264	185.584	185.584	185.584	-89.4951	-3.52707	-1.67781	52.9185	-7.98341	-5.42929	-0.797235	-0.340269	0.282242	1059.87	-243.501	-62.6151	0	0	-0.80421
2457	0	-10.5037	0	0	-10.5462	0.476097	5.12022	0.258647	-0.130469	-0.75973	57.3271	-2.22E-15	-6.0153	0	0	0.0517866	8.62911	-21.6595	7.23421	119.2	413.265	676.07	403.522	403.522	403.522	2.73779	-89.9731	-2.40723	326.38	453.42	258.339	185.584	185.584	185.584	-90.0059	-3.27551	-0.210339	53.2771	-8.13465	-6.20186	-1.04263	-0.347288	0.209849	1212.98	-237.9	-68.2773	0	0	-1.10815
2458	0	-10.8374	0	0	-10.9034	0.360674	6.26628	0.262378	-0.137483	-0.774334	55.4178	-3.27E-15	-4.92851	0	0	0.046669	8.30075	-21.9565	7.64643	123.405	413.064	675.023	404.34	404.34	404.34	1.45091	-89.8589	-3.2157	332.763	448.736	257.025	185.584	185.584	185.584	-89.8549	-2.97326	1.12033	53.715	-8.23209	-6.85273	-1.27502	-0.305591	0.216965	1332.92	-212.56	-69.7115	0	0	-1.25621
2459	0	-11.1966	0	0	-11.2861	0.268574	7.17719	0.220864	-0.130376	-0.772787	45.2936	2.78E-16	-2.49108	0	0	0.0287962	7.9452	-22.3532	7.88662	128.282	412.612	673.504	404.977	404.977	404.977	0.237688	-89.1146	-3.8767	335.248	443.627	253.344	185.584	185.584	185.584	-89.0918	-2.64336	2.30097	54.1731	-8.2489	-7.29308	-1.47184	-0.211679	0.306851	1408.1	-166.625	-66.6318	0	0	-1.18597
2460	0	-11.4875	0	0	-11.596	0.206508	7.78902	0.139607	-0.105981	-0.754241	28.6691	4.37E-16	1.64076	0	0	0.0053304	7.57356	-22.8085	7.87699	133.596	411.891	671.459	405.398	405.398	405.398	-0.859109	-87.8749	-4.38826	333.837	438.21	247.645	185.584	185.584	185.584	-87.8473	-2.32118	3.31459	54.5891	-8.157	-7.45531	-1.6123	-0.0707329	0.473554	1430.04	-101.737	-59.8413	0	0	-0.896932
2461	0	-11.571	0	0	-11.6869	0.183067	8.01964	0.0303105	-0.0643307	-0.71827	8.32375	-2.33E-16	7.34588	0	0	-0.00171791	7.19631	-23.2804	7.56162	139.082	410.902	668.833	405.583	405.583	405.583	-1.77603	-86.3381	-4.75843	328.64	432.671	240.541	185.584	185.584	185.584	-86.3146	-2.0496	4.13205	54.9032	-7.93096	-7.29858	-1.68282	0.104386	0.701857	1396.27	-21.3124	-51.504	0	0	-0.457874
2462	0	-11.29	0	0	-11.3961	0.207951	7.77481	-0.0891744	-0.0099266	-0.664569	-12.2413	2.10E-15	13.7937	0	0	0.0325231	6.82285	-23.7292	6.90978	144.465	409.666	665.575	405.518	405.518	405.518	-2.44038	-84.7335	-4.99864	319.905	427.262	232.807	185.584	185.584	185.584	-84.7163	-1.86867	4.71272	55.0653	-7.55212	-6.80926	-1.67764	0.293029	0.967697	1310.53	68.2536	-44.7635	0	0	0.0161328
2463	0	-10.5082	0	0	-10.5873	0.289699	6.96856	-0.198584	0.0481912	-0.593206	-29.5449	-4.66E-16	19.5142	0	0	0.114784	6.46054	-24.1207	5.91715	149.473	408.223	661.655	405.201	405.201	405.201	-2.79379	-83.2752	-5.1161	308.021	422.267	225.233	185.584	185.584	185.584	-83.261	-1.80031	5.01657	55.0398	-7.01143	-5.9993	-1.60111	0.469427	1.24372	1182.4	157.602	-42.6548	0	0	0.406501
2464	0	-9.15035	0	0	-9.19389	0.432414	5.55449	-0.280952	0.0982541	-0.504379	-41.0262	-6.52E-15	22.878	0	0	0.220392	6.11358	-24.428	4.60643	153.864	406.63	657.072	404.635	404.635	404.635	-2.82103	-82.1152	-5.10877	293.483	417.943	218.475	185.584	185.584	185.584	-82.0988	-1.83432	5.02514	54.8112	-6.31168	-4.90399	-1.45983	0.60641	1.50408	1022.19	235.172	-46.4821	0	0	0.630445
2465	0	-7.22864	0	0	-7.24268	0.632699	3.55882	-0.328122	0.130539	-0.399908	-45.7815	-5.13E-15	22.8943	0	0	0.304582	5.78152	-24.634	3.02992	157.433	404.951	651.864	403.832	403.832	403.832	-2.57066	-81.3141	-4.96776	276.844	414.448	212.95	185.584	185.584	185.584	-81.2925	-1.92431	4.76207	54.3863	-5.46837	-3.58243	-1.25984	0.684639	1.73307	838.383	291.874	-55.0512	0	0	0.653269
2466	0	-4.84335	0	0	-4.84424	0.878664	1.09657	-0.342363	0.143264	-0.285496	-44.6947	5.59E-15	19.9126	0	0	0.334084	5.45786	-24.732	1.27331	160.037	403.254	646.108	402.819	402.819	402.819	-2.15125	-80.8429	-4.6876	258.669	411.81	208.806	185.584	185.584	185.584	-80.8173	-1.99965	4.29847	53.7949	-4.50861	-2.12062	-1.00735	0.695993	1.92513	638.547	325.01	-65.425	0	0	0.485053
2467	0	-2.15189	0	0	-2.15277	1.15221	-1.64621	-0.330362	0.141418	-0.172169	-39.5715	-9.78E-15	15.3219	0	0	0.306795	5.12928	-24.726	-0.541827	161.598	401.599	639.922	401.632	401.632	401.632	-1.69733	-80.6166	-4.27516	239.508	409.95	205.97	185.584	185.584	185.584	-80.591	-1.98958	3.73298	53.0867	-3.46913	-0.634358	-0.721521	0.647122	2.08134	436.532	338.351	-74.5944	0	0	0.184831
2468	0	0.674033	0	0	0.676066	1.43324	-4.45594	-0.299291	0.128467	-0.0721138	-32.3282	3.03E-15	10.3575	0	0	0.242966	4.77717	-24.6286	-2.26349	162.111	400.032	633.452	400.323	400.323	400.323	-1.32434	-80.5336	-3.75181	219.866	408.739	204.226	185.584	185.584	185.584	-80.512	-1.84663	3.15941	52.3254	-2.3933	0.734985	-0.431211	0.548113	2.2091	250.631	333.599	-79.6187	0	0	-0.142921
2469	0	3.48106	0	0	3.50822	1.70281	-7.13122	-0.258368	0.107558	0.00619843	-24.7649	8.15E-15	5.88789	0	0	0.169826	4.38192	-24.4563	-3.72729	161.622	398.58	626.861	398.951	398.951	398.951	-1.1025	-80.502	-3.15287	200.162	408.04	203.285	185.584	185.584	185.584	-80.4866	-1.55862	2.64752	51.5784	-1.32715	1.83657	-0.169514	0.414453	2.31649	98.0171	312.871	-78.6005	0	0	-0.394154
2470	0	6.15162	0	0	6.23768	1.94514	-9.51002	-0.216725	0.0838991	0.0590341	-18.1899	4.31E-15	2.53422	0	0	0.108309	3.93028	-24.2231	-4.7871	160.203	397.256	620.307	397.576	397.576	397.576	-1.05234	-80.4528	-2.523	180.713	407.723	202.85	185.584	185.584	185.584	-80.4442	-1.14706	2.23779	50.9045	-0.316198	2.53956	0.0327544	0.267336	2.41337	-7.41187	281.328	-71.695	0	0	-0.509911
2471	0	8.60713	0	0	8.78446	2.14919	-11.4879	-0.181288	0.0607648	0.0860481	-13.276	-1.67E-16	0.384353	0	0	0.0662302	3.4231	-23.9339	-5.34974	157.919	396.069	613.927	396.255	396.255	396.255	-1.15227	-80.3433	-1.9066	161.718	407.681	202.662	185.584	185.584	185.584	-80.3414	-0.656594	1.94166	50.3411	0.597095	2.76728	0.154421	0.128474	2.51186	-56.8188	244.322	-60.4374	0	0	-0.490043
2472	0	10.8026	0	0	11.0913	2.30946	-13.0223	-0.156308	0.0403291	0.090375	-10.1855	-1.89E-15	-0.734957	0	0	0.0421954	2.8799	-23.5817	-5.40078	154.795	395.037	607.825	395.03	395.03	395.03	-1.35611	-80.1538	-1.33993	143.27	407.829	202.528	185.584	185.584	185.584	-80.1584	-0.14004	1.74912	49.8954	1.37649	2.52215	0.189941	0.0099299	2.61822	-50.4549	205.455	-46.8887	0	0	-0.378557
2473	0	12.7183	0	0	13.1218	2.42591	-14.1255	-0.142625	0.0232486	0.0778628	-8.65631	-1.16E-16	-1.15056	0	0	0.0302739	2.33783	-23.148	-5.01158	150.81	394.185	602.073	393.927	393.927	393.927	-1.61115	-79.8807	-0.846272	125.363	408.104	202.331	185.584	185.584	185.584	-79.8919	0.35521	1.63796	49.5415	1.99437	1.89183	0.156188	-0.0832453	2.73778	0.160271	166.539	-32.8204	0	0	-0.227947
2474	0	14.3495	0	0	14.8566	2.50296	-14.8495	-0.13843	0.00914968	0.0552446	-8.18916	-2.62E-15	-1.22037	0	0	0.024321	1.84492	-22.6069	-4.32546	145.897	393.539	596.716	392.959	392.959	392.959	-1.87103	-79.5289	-0.435001	107.929	408.458	202.025	185.584	185.584	185.584	-79.5466	0.7951	1.58184	49.226	2.43508	1.03316	0.0806107	-0.154128	2.86866	76.784	127.534	-19.4336	0	0	-0.0669703
2475	0	15.6987	0	0	16.2888	2.54779	-15.2686	-0.140746	-0.00210227	0.0285091	-8.25484	3.49E-15	-1.17952	0	0	0.0202559	1.44995	-21.9314	-3.5284	139.964	393.111	591.787	392.129	392.129	392.129	-2.1013	-79.1039	-0.104754	90.8571	408.854	201.612	185.584	185.584	185.584	-79.1277	1.16017	1.55588	48.8788	2.69626	0.140791	-0.00507904	-0.203381	3.0056	159.083	89.8384	-7.80576	0	0	0.0978344
2476	0	16.7689	0	0	17.4184	2.56869	-15.4635	-0.146481	-0.0106735	0.00206022	-8.42405	3.47E-15	-1.17069	0	0	0.0160936	1.19167	-21.0976	-2.81211	132.919	392.896	587.319	391.435	391.435	391.435	-2.27977	-78.6068	0.15192	74.0244	409.261	201.128	185.584	185.584	185.584	-78.6357	1.44246	1.53981	48.4272	2.78811	-0.591569	-0.0727458	-0.227851	3.14028	229.172	56.4139	1.13411	0	0	0.267109
2477	0	17.5606	0	0	18.2472	2.57371	-15.5102	-0.153479	-0.0162788	-0.0212465	-8.46817	-3.81E-15	-1.21783	0	0	0.0114134	1.09038	-20.0889	-2.33772	124.697	392.869	583.359	390.884	390.884	390.884	-2.39477	-78.0317	0.343874	57.3121	409.656	200.619	185.584	185.584	185.584	-78.0641	1.64126	1.51965	47.8087	2.73059	-1.00804	-0.100154	-0.221325	3.26113	273.723	31.5907	6.58433	0	0	0.431796
2478	0	18.0725	0	0	18.777	2.56967	-15.4726	-0.160255	-0.0190898	-0.0395308	-8.30923	4.28E-15	-1.32912	0	0	0.00645222	1.14332	-18.8977	-2.20646	115.282	392.997	579.967	390.487	390.487	390.487	-2.44283	-77.3661	0.478367	40.6176	410.023	200.132	185.584	185.584	185.584	-77.4001	1.75962	1.4881	46.9804	2.54959	-1.01909	-0.0721933	-0.180348	3.35575	284.455	18.4798	8.36621	0	0	0.565578
2479	0	18.3028	0	0	19.0098	2.56149	-15.3964	-0.165811	-0.0194521	-0.0512518	-7.96161	4.14E-15	-1.4827	0	0	0.00164064	1.32509	-17.528	-2.44144	104.729	393.245	577.223	390.26	390.26	390.26	-2.42671	-76.5934	0.558909	23.8636	410.353	199.707	185.584	185.584	185.584	-76.6271	1.8016	1.44425	45.924	2.27339	-0.617816	0.0176738	-0.109764	3.411	257.965	16.9563	7.12702	0	0	0.625388
2480	0	18.2522	0	0	18.9483	2.55159	-15.3041	-0.169341	-0.0180735	-0.0556043	-7.46132	-2.74E-15	-1.65335	0	0	-0.00262824	1.59276	-15.9963	-2.98379	93.1647	393.582	575.212	390.222	390.222	390.222	-2.35239	-75.6957	0.583993	7.00448	410.644	199.374	185.584	185.584	185.584	-75.7275	1.76943	1.39216	44.6452	1.93037	0.11879	0.163776	-0.0209318	3.41702	196.541	23.8794	4.14261	0	0	0.566361
2481	0	17.9246	0	0	18.5971	2.53959	-15.1922	-0.17032	-0.0156304	-0.0526992	-6.83525	-3.73E-15	-1.78287	0	0	-0.00603599	1.89495	-14.3319	-3.70522	80.7859	393.978	574.018	390.386	390.386	390.386	-2.22627	-74.6573	0.546568	-9.97037	410.897	199.146	185.584	185.584	185.584	-74.6858	1.66139	1.33885	43.1709	1.54787	1.04517	0.346133	0.0704138	3.36881	108.434	34.0261	0.924774	0	0	0.367259
2482	0	17.328	0	0	17.9625	2.52253	-15.0327	-0.168933	-0.01278	-0.0439447	-6.11832	-4.31E-15	-1.79647	0	0	-0.00838954	2.18268	-12.5739	-4.43597	67.8378	394.397	573.702	390.756	390.756	390.756	-2.05324	-73.4654	0.435543	-27.038	411.118	199.023	185.584	185.584	185.584	-73.4896	1.47155	1.29185	41.5422	1.15158	1.97727	0.53707	0.152711	3.26879	6.09256	43.1377	-1.45671	0	0	0.0501196
2483	0	16.4723	0	0	17.0529	2.49552	-14.7798	-0.165849	-0.00978367	-0.0317428	-5.32807	8.74E-16	-1.5966	0	0	-0.00970295	2.41873	-10.7663	-4.99957	54.583	394.802	574.295	391.327	391.327	391.327	-1.83723	-72.111	0.239681	-44.1494	411.313	198.984	185.584	185.584	185.584	-72.1299	1.19284	1.25709	39.8071	0.764546	2.72868	0.70909	0.219054	3.12726	-96.4824	48.5926	-2.53028	0	0	-0.322378
2484	0	15.3681	0	0	15.8781	2.453	-14.3806	-0.16164	-0.00626888	-0.0188506	-4.42938	4.31E-15	-1.07525	0	0	-0.0101828	2.58329	-8.95208	-5.245	41.2711	395.157	575.788	392.083	392.083	392.083	-1.58297	-70.588	-0.0464689	-61.2413	411.492	199	185.584	185.584	185.584	-70.6011	0.822442	1.23695	38.015	0.405527	3.14283	0.841369	0.269619	2.95688	-186.5	50.6881	-2.56344	0	0	-0.669721
2485	0	14.0231	0	0	14.4481	2.39018	-13.7881	-0.156375	-0.00164486	-0.00788756	-3.33625	1.65E-15	-0.181241	0	0	-0.0100529	2.67476	-7.16717	-5.06979	28.1137	395.44	578.135	392.998	392.998	392.998	-1.29712	-68.8906	-0.416691	-78.2505	411.663	199.029	185.584	185.584	185.584	-68.8975	0.367059	1.22813	36.2107	0.0869788	3.1156	0.920614	0.305249	2.77152	-253.888	50.5438	-2.05847	0	0	-0.922924
2486	0	12.4383	0	0	12.7696	2.30441	-12.9742	-0.149884	0.00351293	-0.00102924	-1.98063	9.90E-16	0.940267	0	0	-0.00914936	2.70678	-5.43718	-4.43309	15.2681	395.647	581.265	394.038	394.039	394.038	-0.988152	-67.01	-0.850059	-95.1283	411.845	199.022	185.584	185.584	185.584	-67.011	-0.154183	1.22074	34.4325	-0.186073	2.607	0.941936	0.325511	2.58304	-292.745	48.7934	-1.38952	0	0	-1.04574
2487	0	10.6057	0	0	10.8429	2.1958	-11.9359	-0.142558	0.00801078	0.000198653	-0.427029	8.15E-16	2.02313	0	0	-0.00695089	2.70255	-3.77574	-3.35863	2.83015	395.798	585.089	395.164	395.164	395.164	-0.667259	-64.9322	-1.3127	-111.852	412.056	198.927	185.584	185.584	185.584	-64.9281	-0.709956	1.20086	32.7092	-0.41584	1.6429	0.907738	0.325783	2.39941	-302.021	44.569	-0.684782	0	0	-1.0394
2488	0	8.50942	0	0	8.66104	2.06729	-10.6971	-0.134776	0.0107631	-0.0048128	1.16199	-1.40E-15	2.78858	0	0	-0.00272783	2.68825	-2.18538	-1.92854	-9.16348	395.924	589.51	396.331	396.331	396.332	-0.348908	-62.6386	-1.76283	-128.432	412.312	198.694	185.584	185.584	185.584	-62.6307	-1.25972	1.15477	31.0606	-0.610197	0.307791	0.830152	0.300385	2.22528	-286.271	36.214	0.0696944	0	0	-0.936847
2489	0	6.12942	0	0	6.21147	1.92417	-9.30538	-0.127182	0.0107048	-0.0161303	2.49541	-1.63E-15	2.97458	0	0	0.00366912	2.68699	-0.660277	-0.26878	-20.7234	396.059	594.435	397.499	397.499	397.499	-0.0494102	-60.1088	-2.1571	-144.907	412.618	198.288	185.584	185.584	185.584	-60.0991	-1.75913	1.07222	29.498	-0.779821	-1.27039	0.72686	0.243485	2.06275	-253.594	21.5107	0.968663	0	0	-0.784176
2490	0	3.44739	0	0	3.47983	1.7733	-7.82613	-0.120786	0.00723575	-0.033227	3.15414	3.03E-15	2.41341	0	0	0.0105459	2.71428	0.809905	1.4711	-31.888	396.218	599.77	398.629	398.629	398.629	0.215192	-57.3249	-2.45761	-161.346	412.965	197.694	185.584	185.584	185.584	-57.3153	-2.16671	0.949116	28.0266	-0.935418	-2.94079	0.620412	0.153521	1.9111	-214.567	-0.981749	2.06643	0	0	-0.628554
2491	0	0.454247	0	0	0.457033	1.62217	-6.33376	-0.117547	0.000139252	-0.0551648	2.57115	-2.10E-15	1.04891	0	0	0.0131646	2.77592	2.23604	3.14078	-42.6988	396.396	605.424	399.696	399.696	399.696	0.431488	-54.2758	-2.63788	-177.832	413.326	196.934	185.584	185.584	185.584	-54.2684	-2.4503	0.78891	26.6479	-1.08552	-4.55232	0.53439	0.0342497	1.77032	-180.147	-31.2717	3.31121	0	0	-0.507242
2492	0	-2.83964	0	0	-2.85007	1.47797	-4.90153	-0.120246	-0.0102619	-0.0805808	0.112867	0	-1.0255	0	0	0.00385176	2.86823	3.62597	4.61061	-53.1765	396.56	611.306	400.686	400.686	400.686	0.589832	-50.9659	-2.68768	-194.442	413.655	196.072	185.584	185.584	185.584	-50.9617	-2.59252	0.603543	25.3627	-1.23538	-5.97474	0.490702	-0.106215	1.63927	-160.47	-68.1354	4.62171	0	0	-0.443247
2493	0	-6.39309	0	0	-6.40572	1.34658	-3.5912	-0.131892	-0.0227991	-0.10721	-4.75308	1.86E-15	-3.52923	0	0	-0.0255371	2.98031	4.98165	5.789	-63.3022	396.657	617.317	401.6	401.6	401.6	0.684124	-47.4231	-2.61563	-211.224	413.886	195.227	185.584	185.584	185.584	-47.4223	-2.59437	0.413473	24.173	-1.38745	-7.11587	0.507774	-0.255771	1.51785	-164.475	-109.173	5.90921	0	0	-0.445133
2494	0	-10.1237	0	0	-10.133	1.2319	-2.44437	-0.154185	-0.0352991	-0.132102	-12.1883	1.86E-15	-6.01344	0	0	-0.0782634	3.09776	6.29715	6.63362	-73.0058	396.627	623.348	402.452	402.452	402.452	0.71111	-43.7085	-2.44862	-228.158	413.943	194.572	185.584	185.584	185.584	-43.7102	-2.47626	0.245505	23.0834	-1.54184	-7.93246	0.595214	-0.402995	1.40234	-197.918	-151.874	7.13653	0	0	-0.504745
2495	0	-13.9031	0	0	-13.9078	1.13554	-1.47909	-0.186093	-0.0449171	-0.152733	-21.7703	-3.73E-15	-7.96018	0	0	-0.147303	3.20643	7.55796	7.15393	-82.165	396.41	629.272	403.266	403.266	403.266	0.670732	-39.9204	-2.22712	-245.128	413.753	194.316	185.584	185.584	185.584	-39.9232	-2.27561	0.127287	22.1019	-1.6974	-8.43264	0.748212	-0.536439	1.28895	-260.251	-193.091	8.24043	0	0	-0.594602
2496	0	-17.5624	0	0	-17.5637	1.05726	-0.69433	-0.222516	-0.0500734	-0.167327	-32.3729	-2.80E-15	-9.04741	0	0	-0.213634	3.29539	8.74217	7.40314	-90.6166	395.955	634.947	404.068	404.068	404.068	0.567812	-36.1901	-1.99813	-261.918	413.261	194.671	185.584	185.584	185.584	-36.1926	-2.04133	0.079593	21.239	-1.85225	-8.6679	0.944799	-0.647846	1.17153	-342.957	-230.607	9.31901	0	0	-0.67395
2497	0	-20.9109	0	0	-20.9109	0.995898	-0.0790142	-0.255787	-0.0516114	-0.175912	-42.4053	3.73E-15	-9.3077	0	0	-0.253133	3.35788	9.82348	7.46034	-98.1773	395.217	640.218	404.889	404.889	404.889	0.412636	-32.6665	-1.80852	-278.234	412.444	195.808	185.584	185.584	185.584	-32.6675	-1.82659	0.111115	20.5052	-2.00342	-8.71524	1.15038	-0.732574	1.0458	-430.371	-263.175	10.5384	0	0	-0.702288
2498	0	-23.7634	0	0	-23.764	0.950182	0.379456	-0.279936	-0.0508077	-0.17921	-50.3757	-3.73E-15	-8.93188	0	0	-0.249248	3.39027	10.7755	7.40824	-104.67	394.159	644.923	405.75	405.75	405.749	0.217773	-29.4918	-1.70172	-293.766	411.305	197.825	185.584	185.584	185.584	-29.4908	-1.68238	0.220094	19.9086	-2.14665	-8.65498	1.33193	-0.788212	0.909739	-506.984	-289.412	11.9248	0	0	-0.659387
2499	0	-25.9659	0	0	-25.9679	0.919326	0.688868	-0.291844	-0.0488117	-0.17872	-55.1695	1.86E-15	-8.16852	0	0	-0.200555	3.39005	11.5761	7.31348	-109.95	392.754	648.907	406.666	406.666	406.666	-0.00563552	-26.782	-1.71582	-308.242	409.863	200.739	185.584	185.584	185.584	-26.7782	-1.65274	0.399173	19.4517	-2.27663	-8.55125	1.46354	-0.812033	0.767249	-560.437	-306.871	13.2936	0	0	-0.549718
2500	0	-27.4147	0	0	-27.4179	0.90341	0.848467	-0.290559	-0.0456791	-0.175559	-56.1348	3.26E-15	-7.17315	0	0	-0.121202	3.35385	12.2107	7.21391	-113.92	390.979	652.031	407.644	407.644	407.644	-0.250682	-24.6109	-1.88216	-321.473	408.141	204.502	185.584	185.584	185.584	-24.6032	-1.77186	0.641031	19.1297	-2.38738	-8.43935	1.53365	-0.803045	0.621474	-585.236	-312.521	14.2842	0	0	-0.39989
2501	0	-28.0692	0	0	-28.0725	0.903452	0.848038	-0.277129	-0.0408883	-0.170203	-53.1863	3.26E-15	-6.01215	0	0	-0.0351512	3.27649	12.6737	7.11495	-116.543	388.826	654.181	408.676	408.676	408.676	-0.515306	-23.001	-2.22215	-333.379	406.161	209.025	185.584	185.584	185.584	-22.9871	-2.06105	0.9415	18.9292	-2.47321	-8.3225	1.54261	-0.760282	0.478707	-582.197	-303.047	14.4124	0	0	-0.245421
2502	0	-27.9583	0	0	-27.9604	0.921188	0.670205	-0.254454	-0.0326668	-0.162227	-46.8424	-7.69E-15	-4.56475	0	0	0.0338657	3.15156	12.9689	6.99363	-117.84	386.301	655.277	409.745	409.745	409.745	-0.801382	-21.9194	-2.74274	-343.986	403.948	214.2	185.584	185.584	185.584	-21.8952	-2.52527	1.29992	18.8291	-2.5297	-8.17612	1.50224	-0.685163	0.342662	-558.397	-275.728	13.0524	0	0	-0.117611
2503	0	-27.1769	0	0	-27.1773	0.958698	0.294052	-0.22712	-0.0191931	-0.150285	-38.1918	2.10E-15	-2.62854	0	0	0.072313	2.97307	13.1078	6.80756	-117.883	383.423	655.271	410.826	410.826	410.826	-1.11056	-21.2806	-3.43189	-353.417	401.536	219.907	185.584	185.584	185.584	-21.2404	-3.15048	1.71457	18.8025	-2.55485	-7.95715	1.43037	-0.580628	0.218851	-524.901	-229.608	9.57506	0	0	-0.0334147
2504	0	-25.872	0	0	-25.8724	1.01782	-0.298819	-0.201151	-0.000666892	-0.133291	-28.7683	7.86E-16	-0.136331	0	0	0.0813974	2.73767	13.107	6.5058	-116.782	380.233	654.148	411.882	411.882	411.882	-1.43972	-20.9594	-4.25726	-361.849	398.987	226.02	185.584	185.584	185.584	-20.8958	-3.9042	2.17653	18.8189	-2.5497	-7.61509	1.34582	-0.453433	0.113311	-493.401	-167.308	3.66369	0	0	0.00700973
2505	0	-24.219	0	0	-24.2239	1.09918	-1.11467	-0.182098	0.0218549	-0.110278	-20.1838	1.63E-15	2.9221	0	0	0.0737578	2.4467	12.9852	6.03929	-114.67	376.786	651.921	412.871	412.871	412.871	-1.77992	-20.8112	-5.17047	-369.469	396.388	232.403	185.584	185.584	185.584	-20.7164	-4.74085	2.66738	18.8483	-2.51898	-7.10244	1.2659	-0.312868	0.0310229	-474.722	-94.2754	-4.5708	0	0	0.0158555
2506	0	-22.395	0	0	-22.4114	1.20143	-2.13929	-0.174617	0.0461431	-0.0817129	-13.8815	3.73E-15	6.42335	0	0	0.0650005	2.10741	12.761	5.36973	-111.686	373.154	648.626	413.748	413.748	413.748	-2.1161	-20.6958	-6.11481	-376.422	393.848	238.91	185.584	185.584	185.584	-20.5629	-5.60972	3.1588	18.8642	-2.47135	-6.38337	1.20109	-0.16908	-0.0187184	-475.415	-17.7325	-14.402	0	0	0.00922581
2507	0	-20.5534	0	0	-20.5899	1.3209	-3.33459	-0.181359	0.0695696	-0.0491852	-10.8441	5.13E-15	10.1491	0	0	0.0654889	1.7331	12.4497	4.47594	-107.961	369.422	644.318	414.464	414.464	414.464	-2.42768	-20.4993	-7.03434	-382.769	391.483	245.395	185.584	185.584	185.584	-20.3238	-6.46318	3.61514	18.8476	-2.4185	-5.43958	1.15693	-0.0328846	-0.0289712	-497.972	54.7402	-24.5138	0	0	0.000364497
2508	0	-18.8055	0	0	-18.8697	1.45181	-4.64107	-0.201799	0.0902438	-0.0155155	-11.3705	-4.66E-15	13.8805	0	0	0.0770295	1.34233	12.0622	3.35771	-103.608	365.684	639.072	414.973	414.973	414.973	-2.68982	-20.1504	-7.88016	-388.466	389.401	251.718	185.584	185.584	185.584	-19.932	-7.26108	3.99766	18.7907	-2.37455	-4.27368	1.13001	0.0898161	0.0101759	-539.013	118.357	-33.4719	0	0	-0.00109222
2509	0	-17.2105	0	0	-17.3078	1.58729	-5.98798	-0.232882	0.106951	0.0168463	-15.1164	0	17.3877	0	0	0.0952668	0.957247	11.604	2.03662	-98.7081	362.036	632.981	415.233	415.233	415.233	-2.87456	-19.6276	-8.6131	-393.373	387.687	257.76	185.584	185.584	185.584	-19.371	-7.97123	4.26858	18.6993	-2.35427	-2.9093	1.1143	0.194791	0.104405	-592.894	170.102	-39.918	0	0	0.0149706
2510	0	-15.7779	0	0	-15.9105	1.72051	-7.30597	-0.269876	0.119094	0.0458473	-21.2416	-9.32E-15	20.4327	0	0	0.114465	0.601353	11.0746	0.554098	-93.31	358.567	626.155	415.207	415.207	415.207	-2.95209	-18.9564	-9.20272	-397.266	386.395	263.423	185.584	185.584	185.584	-18.672	-8.56685	4.39396	18.5947	-2.37132	-1.38849	1.10153	0.283353	0.259314	-652.24	209.956	-43.1353	0	0	0.0652238
2511	0	-14.4781	0	0	-14.644	1.84584	-8.5388	-0.307675	0.126311	0.0708495	-28.6576	-8.39E-15	22.7542	0	0	0.131112	0.297264	10.4683	-1.03217	-87.4281	355.355	618.727	414.873	414.873	414.873	-2.89313	-18.1992	-9.62583	-399.881	385.55	268.629	185.584	185.584	185.584	-17.9026	-9.02464	4.34628	18.5138	-2.43633	0.232427	1.08747	0.357513	0.473869	-711.169	238.529	-42.986	0	0	0.173481
2512	0	-13.2565	0	0	-13.4503	1.95945	-9.64949	-0.341121	0.128615	0.0917629	-36.2014	-9.32E-15	24.1138	0	0	0.144632	0.0646806	9.7743	-2.65184	-81.0451	352.462	610.852	414.222	414.222	414.222	-2.67193	-17.4408	-9.86582	-400.945	385.148	273.314	185.584	185.584	185.584	-17.152	-9.32488	4.10642	18.5069	-2.55535	1.88696	1.06937	0.420993	0.744478	-764.173	257.336	-40.0631	0	0	0.367077
2513	0	-12.0495	0	0	-12.2628	2.05945	-10.6212	-0.366197	0.125785	0.108655	-42.8766	1.21E-14	24.2817	0	0	0.156034	-0.0813927	8.97762	-4.22585	-74.1173	349.93	602.706	413.261	413.261	413.261	-2.2696	-16.7746	-9.91412	-400.21	385.167	277.42	185.584	185.584	185.584	-16.5154	-9.45464	3.66518	18.6342	-2.72846	3.50265	1.0479	0.477266	1.06268	-806.798	267.448	-35.2286	0	0	0.665921
2514	0	-10.7985	0	0	-11.0206	2.14564	-11.4537	-0.380132	0.117517	0.120719	-47.9517	-1.03E-14	23.0935	0	0	0.166008	-0.132202	8.06028	-5.6711	-66.5824	347.777	594.486	412.022	412.022	412.022	-1.67774	-16.289	-9.7725	-397.48	385.565	280.891	185.584	185.584	185.584	-16.0806	-9.41211	3.02471	18.9598	-2.94909	5.00573	1.02091	0.528848	1.42005	-833.419	269.554	-29.4181	0	0	1.06882
2515	0	-9.45999	0	0	-9.67917	2.21916	-12.16	-0.381983	0.104083	0.12789	-51.0529	-5.59E-15	20.5444	0	0	0.17409	-0.0866024	7.00339	-6.90773	-58.3724	346.005	586.405	410.555	410.555	410.555	-0.901933	-16.0586	-9.45531	-392.632	386.287	283.678	185.584	185.584	185.584	-15.9181	-9.21019	2.2	19.5442	-3.204	6.3279	0.989348	0.576982	1.79998	-841.061	264.253	-23.5392	0	0	1.54516
2516	0	-8.01242	0	0	-8.21674	2.28206	-12.7613	-0.372878	0.0862261	0.129769	-52.1867	-8.85E-15	16.7859	0	0	0.178884	0.048157	5.78998	-7.86803	-49.4287	344.599	578.687	408.929	408.929	408.929	0.0365263	-16.1371	-8.98857	-385.62	387.265	285.747	185.584	185.584	185.584	-16.0756	-8.87624	1.21907	20.4349	-3.47453	7.41419	0.955122	0.62147	2.18664	-828.448	252.296	-18.3285	0	0	2.03581
2517	0	-6.45674	0	0	-6.63502	2.33693	-13.2835	-0.355472	0.0654085	0.127147	-51.6478	2.33E-16	12.1391	0	0	0.178944	0.256724	4.40811	-8.50455	-39.7171	343.532	571.559	407.231	407.231	407.231	1.10095	-16.5562	-8.4064	-376.474	388.42	287.079	185.584	185.584	185.584	-16.5774	-8.44779	0.12222	21.6589	-3.73839	8.22939	0.924739	0.659272	2.55702	-798.429	234.422	-14.2262	0	0	2.47141
2518	0	-4.81289	0	0	-4.9553	2.38645	-13.7528	-0.332856	0.0437588	0.121402	-49.8566	7.57E-15	7.06627	0	0	0.173546	0.51721	2.85369	-8.79418	-29.2378	342.777	565.242	405.557	405.557	405.557	2.2425	-17.3273	-7.74475	-365.277	389.662	287.674	185.584	185.584	185.584	-17.4283	-7.96482	-1.04095	23.216	-3.97244	8.76013	0.907615	0.685609	2.88772	-756.645	211.816	-11.4698	0	0	2.797
2519	0	-3.11372	0	0	-3.21182	2.43277	-14.1901	-0.307948	0.0229746	0.113838	-47.2439	4.66E-15	2.03488	0	0	0.16301	0.80384	1.13204	-8.73547	-18.0291	342.303	559.936	404	404	404	3.40565	-18.4459	-7.03508	-352.154	390.9	287.545	185.584	185.584	185.584	-18.619	-7.4619	-2.21628	25.0777	-4.15595	9.01031	0.911916	0.694708	3.16086	-709.186	185.728	-9.85438	0	0	2.98591
2520	0	-1.39728	0	0	-1.44396	2.47694	-14.6055	-0.282862	0.00452742	0.105474	-44.1483	-5.59E-15	-2.49842	0	0	0.14857	1.09009	-0.742604	-8.33927	-6.16027	342.081	555.813	402.642	402.642	402.642	4.53356	-19.8979	-6.3006	-337.244	392.043	286.715	185.584	185.584	185.584	-20.1321	-6.96282	-3.34975	27.1909	-4.27364	8.99027	0.942014	0.683697	3.3651	-661.17	158.479	-9.06561	0	0	3.04269
2521	0	0.299215	0	0	0.309758	2.5185	-14.995	-0.25858	-0.0100651	0.0961397	-40.7689	2.80E-15	-6.10201	0	0	0.131861	1.35102	-2.74935	-7.61685	6.2779	342.085	553.015	401.541	401.541	401.541	5.57304	-21.6644	-5.5558	-320.692	393.009	285.212	185.584	185.584	185.584	-21.947	-6.47943	-4.39196	29.4879	-4.31779	8.70437	0.987846	0.652137	3.49967	-612.37	132.976	-8.84577	0	0	2.97515
2522	0	1.942	0	0	2.01381	2.5558	-15.3434	-0.235593	-0.0193898	0.0855557	-37.2332	-9.32E-16	-8.42504	0	0	0.114484	1.56428	-4.863	-6.575	19.1786	342.292	551.646	400.723	400.722	400.722	6.48043	-23.7234	-4.80909	-302.64	393.737	283.076	185.584	185.584	185.584	-24.0412	-6.01434	-5.30354	31.8972	-4.2888	8.14594	1.02754	0.604296	3.56736	-558.714	112.907	-9.20132	0	0	2.78419
2523	0	3.50057	0	0	3.63519	2.58676	-15.6316	-0.214694	-0.0230468	0.0735494	-33.6943	0	-9.31313	0	0	0.0976786	1.71069	-7.05521	-5.22219	32.4139	342.685	551.777	400.18	400.18	400.18	7.22662	-26.0498	-4.06608	-283.226	394.192	280.355	185.584	185.584	185.584	-26.3897	-5.56522	-6.05989	34.3525	-4.1937	7.3037	1.03241	0.546291	3.57381	-493.853	100.945	-9.9867	0	0	2.46198
2524	0	4.94753	0	0	5.14339	2.60948	-15.8427	-0.197374	-0.0214918	0.0603269	-30.3914	0	-8.80715	0	0	0.0822726	1.77538	-9.2944	-3.58279	45.8236	343.255	553.434	399.879	399.879	399.879	7.79975	-28.6148	-3.33163	-262.589	394.37	277.114	185.584	185.584	185.584	-28.9648	-5.12837	-6.65343	36.7991	-4.04361	6.1764	0.980274	0.484861	3.52566	-412.784	98.1369	-11.0158	0	0	2.00927
2525	0	6.25931	0	0	6.5115	2.62273	-15.9655	-0.185031	-0.0157697	0.0470576	-27.5724	0	-7.12091	0	0	0.068534	1.75045	-11.5448	-1.7123	59.2048	343.998	556.596	399.768	399.768	399.768	8.20484	-31.387	-2.61063	-240.856	394.297	273.433	185.584	185.584	185.584	-31.7368	-4.70124	-7.09272	39.1942	-3.8511	4.78928	0.862141	0.423972	3.42722	-314.223	102.824	-12.0017	0	0	1.44994
2526	0	7.41718	0	0	7.71767	2.62593	-15.9951	-0.178972	-0.00693246	0.0349668	-25.4593	-4.66E-15	-4.57322	0	0	0.0563746	1.63855	-13.7655	0.293787	72.3096	344.912	561.184	399.79	399.79	399.79	8.46174	-34.3345	-1.90802	-218.145	394.02	269.402	185.584	185.584	185.584	-34.6763	-4.28414	-7.40001	41.5049	-3.62866	3.20552	0.687618	0.363577	3.28417	-201.769	110.901	-12.7928	0	0	0.836419
2527	0	8.40852	0	0	8.74702	2.6192	-15.9328	-0.180673	0.00445895	0.0250872	-24.2251	4.19E-15	-1.51724	0	0	0.0455188	1.45576	-15.9114	2.30267	84.857	345.986	567.051	399.886	399.886	399.886	8.6025	-37.4281	-1.22828	-194.551	393.608	265.125	185.584	185.584	185.584	-37.7566	-3.8814	-7.60802	43.703	-3.38836	1.5276	0.48133	0.302525	3.10234	-83.8485	117.561	-13.6862	0	0	0.243346
2528	0	9.2295	0	0	9.59459	2.60339	-15.7861	-0.189442	0.0163168	0.0173275	-23.7329	-3.96E-15	1.49716	0	0	0.0352975	1.23195	-17.9348	4.15924	96.5572	347.189	573.995	400.006	400.006	400.006	8.66774	-40.6449	-0.574231	-170.144	393.14	260.715	185.584	185.584	185.584	-40.9584	-3.50129	-7.75608	45.761	-3.14186	-0.113285	0.27413	0.240291	2.89208	29.126	118.347	-14.7302	0	0	-0.252609
2529	0	9.88283	0	0	10.2631	2.57977	-15.5666	-0.202342	0.0263163	0.0113047	-23.5311	-1.05E-15	3.89603	0	0	0.0251374	1.00734	-19.7901	5.71015	107.143	348.479	581.767	400.107	400.107	400.107	8.69901	-43.9687	0.0530419	-144.967	392.697	256.295	185.584	185.584	185.584	-44.2682	-3.15461	-7.88272	47.6508	-2.90005	-1.57817	0.095544	0.180046	2.6639	126.38	111.571	-16.0757	0	0	-0.593021
2530	0	10.3701	0	0	10.755	2.54985	-15.2879	-0.216131	0.0328441	0.00631673	-23.1	-4.66E-15	5.2283	0	0	0.0149774	0.825677	-21.4375	6.83086	116.401	349.801	590.092	400.153	400.153	400.153	8.73072	-47.3822	0.653358	-119.058	392.345	251.991	185.584	185.584	185.584	-47.6715	-2.85226	-8.01814	49.3458	-2.67264	-2.74633	-0.0324316	0.128388	2.43097	199.425	98.9989	-17.9944	0	0	-0.756419
2531	0	10.6847	0	0	11.0644	2.51517	-14.9639	-0.228255	0.0345736	0.00181955	-22.0358	1.98E-15	5.16809	0	0	0.00524616	0.725357	-22.8473	7.44777	124.193	351.109	598.703	400.117	400.117	400.117	8.78371	-50.8609	1.22626	-92.4646	392.127	247.915	185.584	185.584	185.584	-51.1448	-2.60229	-8.17855	50.8234	-2.46769	-3.53882	-0.1001	0.0901312	2.20389	243.968	83.8494	-20.4274	0	0	-0.760276
2532	0	10.8071	0	0	11.1725	2.47689	-14.6051	-0.23695	0.0307882	-0.00270351	-20.1548	6.35E-15	3.57672	0	0	-0.00323066	0.731675	-24.0012	7.54884	130.461	352.372	607.353	399.982	399.982	399.982	8.86032	-54.3675	1.76867	-65.2476	392.047	244.156	185.584	185.584	185.584	-54.6515	-2.40747	-8.36185	52.0687	-2.29147	-3.93175	-0.110766	0.0664413	1.9926	261.16	68.8722	-22.8462	0	0	-0.652113
2533	0	10.7035	0	0	11.0457	2.43529	-14.2138	-0.241871	0.0221178	-0.00806993	-17.6101	4.31E-15	0.583479	0	0	-0.0093177	0.85247	-24.8925	7.17932	135.224	353.581	615.836	399.741	399.741	399.741	8.9427	-57.8504	2.27151	-37.4869	392.073	240.768	185.584	185.584	185.584	-58.1387	-2.26459	-8.54596	53.0762	-2.14761	-3.95524	-0.0787787	0.0532935	1.80153	256.947	55.4023	-24.8037	0	0	-0.490971
2534	0	10.3305	0	0	10.6401	2.38938	-13.7805	-0.244508	0.00919019	-0.016057	-14.9113	4.19E-15	-3.53361	0	0	-0.0118444	1.07856	-25.5255	6.42674	138.565	354.741	623.988	399.401	399.401	399.401	8.99542	-61.2462	2.71671	-9.27438	392.134	237.774	185.584	185.584	185.584	-61.5407	-2.16523	-8.6909	53.8504	-2.03729	-3.68039	-0.0203121	0.0442537	1.63464	239.423	42.627	-25.619	0	0	-0.326555
2535	0	9.64534	0	0	9.91304	2.33669	-13.2811	-0.247728	-0.00656397	-0.0299755	-12.7972	6.99E-15	-8.2592	0	0	-0.0106015	1.38733	-25.914	5.40205	140.617	355.864	631.684	398.981	398.981	398.981	8.96977	-64.4893	3.07583	19.2923	392.129	235.175	185.584	185.584	185.584	-64.7881	-2.09732	-8.74239	54.4051	-1.95891	-3.2017	0.0489651	0.0322639	1.49399	217.534	29.0312	-25.0294	0	0	-0.190722
2536	0	8.62222	0	0	8.83941	2.27337	-12.6784	-0.25408	-0.0226841	-0.0541814	-11.9409	-9.32E-15	-12.8298	0	0	-0.00726319	1.74832	-26.0804	4.22269	141.55	356.96	638.837	398.517	398.517	398.517	8.80951	-67.5247	3.31113	48.1079	391.929	232.98	185.584	185.584	185.584	-67.8212	-2.04721	-8.63709	54.7623	-1.90933	-2.61994	0.116782	0.0146749	1.38209	199.825	13.6846	-23.1273	0	0	-0.0948996
2537	0	7.26679	0	0	7.42806	2.19502	-11.9284	-0.263868	-0.0351132	-0.0928968	-12.6024	0	-16.2485	0	0	-0.00524788	2.12844	-26.0546	3.00087	141.563	358.032	645.384	398.054	398.054	398.054	8.45989	-70.3202	3.38065	77.0431	391.401	231.233	185.584	185.584	185.584	-70.6033	-2.00182	-8.3119	54.9515	-1.88456	-2.03041	0.17187	-0.00631392	1.29842	194.517	-2.4156	-20.6851	0	0	-0.0342547
2538	0	5.62631	0	0	5.73185	2.09799	-10.994	-0.274971	-0.0398976	-0.148588	-14.4704	-1.86E-15	-17.5736	0	0	-0.00796915	2.49628	-25.8731	1.83728	140.881	359.077	651.288	397.642	397.642	397.642	7.87996	-72.8729	3.24727	105.914	390.426	230.023	185.584	185.584	185.584	-73.1287	-1.95099	-7.71738	55.0076	-1.88123	-1.51643	0.203827	-0.0255873	1.23744	208.878	-17.295	-18.5552	0	0	0.00433497
2539	0	3.7923	0	0	3.84922	1.98083	-9.85772	-0.282867	-0.0352248	-0.22073	-16.6087	1.86E-15	-16.282	0	0	-0.0160404	2.82509	-25.5775	0.81797	139.744	360.086	656.531	397.337	397.337	397.337	7.055	-75.2084	2.88972	134.454	388.933	229.481	185.584	185.584	185.584	-75.4231	-1.88881	-6.83226	54.9695	-1.89777	-1.14652	0.202604	-0.0382053	1.18967	248.671	-29.0807	-17.3361	0	0	0.0327302
2540	0	1.89245	0	0	1.91363	1.84501	-8.53062	-0.280367	-0.0224029	-0.305503	-17.5208	-2.80E-15	-12.4967	0	0	-0.0254805	3.09442	-25.2121	0.0124625	138.401	361.049	661.108	397.183	397.183	397.183	6.00357	-77.372	2.31079	162.293	386.921	229.743	185.584	185.584	185.584	-77.5361	-1.81348	-5.67269	54.8774	-1.93445	-0.973365	0.160198	-0.0426775	1.14185	317.533	-37.0866	-17.2187	0	0	0.0544122
2541	0	0.0676786	0	0	0.0681842	1.69504	-7.05453	-0.258537	-0.00519345	-0.396375	-15.487	-5.59E-15	-6.96506	0	0	-0.0296949	3.29106	-24.821	-0.528745	137.096	361.955	665.026	397.217	397.217	397.217	4.77746	-79.4091	1.54058	188.971	384.464	230.894	185.584	185.584	185.584	-79.5199	-1.72574	-4.29402	54.7699	-1.9936	-1.03193	0.0687595	-0.0405533	1.07635	417.251	-41.5816	-18.1791	0	0	0.0624501
2542	0	-1.56226	0	0	-1.56949	1.53782	-5.4968	-0.211553	0.0104031	-0.486246	-9.35766	-1.02E-15	-0.950735	0	0	-0.0245451	3.40925	-24.4451	-0.778154	136.05	362.798	668.3	397.455	397.455	397.455	3.45401	-81.3394	0.633719	213.96	381.706	232.89	185.584	185.584	185.584	-81.4019	-1.62714	-2.78367	54.6805	-2.07873	-1.33642	-0.0750776	-0.0367635	0.982521	546.889	-44.4256	-19.9543	0	0	0.0426734
2543	0	-2.93041	0	0	-2.93735	1.38142	-3.93908	-0.140498	0.0184167	-0.569175	0.805776	-2.04E-15	4.18151	0	0	-0.0111141	3.4503	-24.1177	-0.736251	135.446	363.573	670.942	397.895	397.895	397.895	2.12052	-83.1364	-0.338948	236.713	378.824	235.509	185.584	185.584	185.584	-83.1617	-1.519	-1.24498	54.6336	-2.19326	-1.87585	-0.270884	-0.0370021	0.857862	702.504	-48.1012	-22.3232	0	0	-0.0182422
2544	0	-4.03553	0	0	-4.03927	1.2338	-2.46336	-0.0544304	0.015032	-0.641469	13.5348	1.16E-15	7.40011	0	0	0.00652318	3.42198	-23.8616	-0.435719	135.411	364.278	672.959	398.516	398.516	398.516	0.8558	-84.7248	-1.30263	256.719	375.987	238.345	185.584	185.584	185.584	-84.7268	-1.40271	0.223664	54.6415	-2.33894	-2.61043	-0.513361	-0.0455161	0.713445	876.827	-54.7071	-25.1878	0	0	-0.121684
2545	0	-4.931	0	0	-4.93198	1.10166	-1.13952	0.0329882	-0.000262507	-0.700987	26.4121	-4.66E-16	8.28313	0	0	0.0250387	3.3373	-23.6874	0.0575485	136.004	364.908	674.347	399.281	399.281	399.281	-0.284531	-85.9965	-2.19213	273.54	373.312	240.869	185.584	185.584	185.584	-85.9887	-1.28079	1.54761	54.7025	-2.51384	-3.47091	-0.789838	-0.0633446	0.568014	1058.56	-65.2955	-28.418	0	0	-0.246799
2546	0	-5.69562	0	0	-5.69561	0.989794	-0.0178015	0.107762	-0.0241038	-0.746943	36.7884	6.41E-16	7.11879	0	0	0.0418887	3.21288	-23.5931	0.648964	137.21	365.451	675.088	400.143	400.143	400.143	-1.27446	-86.8402	-2.96274	286.836	370.848	242.534	185.584	185.584	185.584	-86.8335	-1.15762	2.68656	54.801	-2.71096	-4.36336	-1.08349	-0.0872278	0.443556	1234.46	-79.1977	-31.7366	0	0	-0.347234
2547	0	-6.40038	0	0	-6.40114	0.90121	0.870521	0.15834	-0.0501981	-0.778603	42.4088	6.41E-16	4.75199	0	0	0.0529444	3.0669	-23.5659	1.2254	138.952	365.888	675.149	401.049	401.049	401.049	-2.11318	-87.1719	-3.59509	296.36	368.575	242.878	185.584	185.584	185.584	-87.1731	-1.03992	3.63355	54.9095	-2.91744	-5.17932	-1.37041	-0.109619	0.36156	1389.04	-94.0543	-34.5867	0	0	-0.360131
2548	0	-7.08105	0	0	-7.08351	0.837881	1.50536	0.175846	-0.0720799	-0.794884	41.7495	9.32E-16	2.19993	0	0	0.0523377	2.9169	-23.5853	1.66984	141.095	366.192	674.487	401.945	401.945	401.945	-2.81304	-86.9588	-4.09204	301.95	366.436	241.616	185.584	185.584	185.584	-86.9713	-0.937164	4.40389	54.9921	-3.11475	-5.81027	-1.62446	-0.122973	0.338472	1506.31	-107.605	-36.153	0	0	-0.228736
2549	0	-7.7191	0	0	-7.72325	0.801672	1.86817	0.154927	-0.0848601	-0.794052	34.3195	2.50E-15	0.348547	0	0	0.0370334	2.77762	-23.6264	1.87685	143.473	366.333	673.054	402.779	402.779	402.779	-3.38679	-86.2363	-4.47105	303.53	364.372	238.705	185.584	185.584	185.584	-86.26	-0.861135	5.02078	55.0098	-3.28019	-6.16244	-1.81767	-0.121901	0.386061	1571.04	-118.217	-35.6837	0	0	0.0691639
2550	0	-8.23446	0	0	-8.23917	0.794985	1.93515	0.0966907	-0.0857646	-0.773705	21.0165	2.56E-15	-0.230764	0	0	0.0137547	2.65906	-23.6642	1.76595	145.902	366.281	670.811	403.501	403.501	403.501	-3.83981	-85.1129	-4.75551	301.119	362.35	234.369	185.584	185.584	185.584	-85.1456	-0.823981	5.50381	54.9257	-3.38928	-6.16914	-1.92836	-0.105178	0.505638	1572.22	-124.664	-32.9168	0	0	0.499994
2551	0	-8.49514	0	0	-8.4988	0.820936	1.67516	0.0108576	-0.0744267	-0.731338	4.19576	-5.17E-16	0.583016	0	0	0.000482734	2.56504	-23.6761	1.29001	148.196	366.015	667.732	404.067	404.067	404.067	-4.16901	-83.7602	-4.966	294.867	360.381	229.069	185.584	185.584	185.584	-83.7979	-0.833714	5.86239	54.7102	-3.41823	-5.79783	-1.94259	-0.0752247	0.68491	1504.97	-125.481	-28.4011	0	0	0.974573
2552	0	-8.34891	0	0	-8.35033	0.882837	1.05473	-0.084903	-0.0536454	-0.665334	-12.771	-9.32E-16	2.36698	0	0	0.0161772	2.49249	-23.6445	0.439473	150.177	365.527	663.822	404.436	404.436	404.436	-4.36884	-82.3799	-5.11236	285.073	358.514	223.409	185.584	185.584	185.584	-82.418	-0.887356	6.09563	54.3453	-3.34647	-5.05292	-1.85753	-0.0380185	0.901542	1372.37	-119.617	-23.3998	0	0	1.37328
2553	0	-7.67041	0	0	-7.67044	0.982839	0.0519452	-0.170483	-0.0285911	-0.576033	-26.5304	3.03E-15	4.347	0	0	0.0641913	2.43114	-23.5583	-0.756129	151.693	364.819	659.12	404.573	404.573	404.573	-4.44294	-81.1554	-5.18889	272.183	356.819	217.998	185.584	185.584	185.584	-81.1902	-0.964317	6.19926	53.8284	-3.15881	-3.97582	-1.67997	-0.000574124	1.12906	1184.22	-106.51	-19.3566	0	0	1.58658
2554	0	-6.40758	0	0	-6.40931	1.12014	-1.3248	-0.231549	-0.00523275	-0.466593	-34.9525	6.99E-16	5.73454	0	0	0.126134	2.36386	-23.4141	-2.22776	152.624	363.909	653.704	404.456	404.456	404.456	-4.41473	-80.2052	-5.17459	256.751	355.355	213.304	185.584	185.584	185.584	-80.2354	-1.02471	6.1752	53.1742	-2.8473	-2.64412	-1.42246	0.0303502	1.34751	954.032	-86.6755	-17.121	0	0	1.55078
2555	0	-4.60208	0	0	-4.60848	1.28951	-3.0208	-0.265375	0.0121054	-0.344084	-37.8479	-4.19E-15	6.0974	0	0	0.175248	2.2674	-23.2166	-3.86682	152.888	362.82	647.694	404.072	404.072	404.072	-4.32952	-79.5613	-5.04084	239.388	354.15	209.579	185.584	185.584	185.584	-79.5888	-1.01647	6.03848	52.4151	-2.41205	-1.17118	-1.1028	0.0497616	1.54916	697.811	-61.0543	-16.6483	0	0	1.27026
2556	0	-2.37103	0	0	-2.37986	1.481	-4.93177	-0.276494	0.0231692	-0.220144	-36.3938	3.73E-15	5.60445	0	0	0.195157	2.11398	-22.9777	-5.52705	152.455	361.582	641.248	403.426	403.426	403.426	-4.2447	-79.1854	-4.76375	220.712	353.185	206.865	185.584	185.584	185.584	-79.2146	-0.889819	5.8167	51.5996	-1.86216	0.296203	-0.748005	0.05798	1.73635	437.059	-29.7473	-17.4486	0	0	0.825043
2557	0	0.133416	0	0	0.134382	1.6814	-6.91972	-0.268346	0.0290205	-0.108296	-31.9576	-7.69E-15	4.63632	0	0	0.184113	1.87433	-22.7145	-7.03263	151.339	360.22	634.548	402.539	402.539	402.539	-4.2102	-79.0042	-4.33425	201.305	352.423	205.061	185.584	185.584	185.584	-79.0412	-0.613273	5.54084	50.7873	-1.21578	1.58564	-0.39846	0.0559032	1.91294	199.384	5.31313	-18.8583	0	0	0.350981
2558	0	2.75626	0	0	2.7894	1.87636	-8.83786	-0.245398	0.0300456	-0.0189905	-25.9224	-3.38E-15	3.45061	0	0	0.151095	1.523	-22.4437	-8.19785	149.587	358.764	627.786	401.449	401.449	401.449	-4.25302	-78.9355	-3.76512	181.663	351.822	203.978	185.584	185.584	185.584	-78.9859	-0.185322	5.23784	50.041	-0.499756	2.5182	-0.095542	0.0460304	2.08244	10.1482	40.4885	-20.1162	0	0	-0.0226623
2559	0	5.35777	0	0	5.45026	2.05251	-10.554	-0.215602	0.0289296	0.0424105	-19.6977	2.10E-15	2.39999	0	0	0.110786	1.04571	-22.1761	-8.85913	147.257	357.249	621.142	400.21	400.21	400.21	-4.37348	-78.9019	-3.09322	162.163	351.347	203.383	185.584	185.584	185.584	-78.9698	0.363491	4.92977	49.4159	0.250821	2.94002	0.123846	0.0347341	2.24586	-111.927	74.564	-21.1927	0	0	-0.232734
2560	0	7.82525	0	0	8.00042	2.19964	-11.9729	-0.186706	0.0275268	0.074886	-14.321	-2.33E-15	1.65067	0	0	0.0747375	0.44731	-21.9099	-8.91459	144.384	355.729	614.768	398.883	398.883	398.883	-4.54964	-78.8414	-2.37152	143.05	350.976	203.052	185.584	185.584	185.584	-78.929	0.979622	4.63281	48.9475	0.993353	2.7615	0.236572	0.0278238	2.4068	-157.29	106.488	-22.3489	0	0	-0.296968
2561	0	10.077	0	0	10.3471	2.31241	-13.0504	-0.16432	0.0264891	0.0815181	-10.3574	-2.15E-15	1.21039	0	0	0.0484381	-0.243114	-21.6281	-8.35699	140.957	354.285	608.768	397.532	397.532	397.532	-4.74881	-78.7115	-1.65605	124.439	350.705	202.804	185.584	185.584	185.584	-78.8185	1.6027	4.35793	48.6418	1.68046	1.98964	0.242209	0.023819	2.56346	-129.544	133.53	-23.5222	0	0	-0.279546
2562	0	12.0602	0	0	12.424	2.39086	-13.7945	-0.151091	0.0253252	0.0686958	-7.92647	-9.90E-16	0.97793	0	0	0.0320239	-0.973324	-21.3005	-7.2854	136.904	353.019	603.198	396.217	396.217	396.216	-4.94006	-78.4866	-0.992889	106.34	350.541	202.519	185.584	185.584	185.584	-78.611	2.18152	4.11176	48.4695	2.26501	0.738447	0.166607	0.0131952	2.71326	-46.3636	150.71	-23.9398	0	0	-0.230133
2563	0	13.7454	0	0	14.1911	2.43958	-14.2543	-0.146184	0.0225987	0.0441564	-6.73864	1.95E-15	0.76077	0	0	0.0224616	-1.67597	-20.8898	-5.88926	132.101	352.025	598.072	394.986	394.986	394.986	-5.10167	-78.1537	-0.410413	88.6792	350.496	202.139	185.584	185.584	185.584	-78.2924	2.68345	3.89682	48.3685	2.70721	-0.789015	0.0502673	-0.0167325	2.85028	66.1471	152.306	-22.4324	0	0	-0.150527
2564	0	15.1201	0	0	15.6302	2.46595	-14.5024	-0.147369	0.0174178	0.0149214	-6.37413	1.31E-15	0.406008	0	0	0.0166015	-2.28157	-20.3598	-4.41073	126.397	351.369	593.375	393.881	393.881	393.881	-5.22246	-77.7065	0.0809726	71.3393	350.574	201.66	185.584	185.584	185.584	-77.8559	3.09488	3.71206	48.2537	2.98104	-2.34078	-0.0641996	-0.0686454	2.97391	180.715	136.549	-18.4784	0	0	-0.0176938
2565	0	16.1821	0	0	16.7391	2.47823	-14.6177	-0.152087	0.00995264	-0.0135565	-6.43763	-1.18E-15	-0.154995	0	0	0.0122421	-2.73218	-19.6802	-3.09768	119.647	351.071	589.091	392.934	392.934	392.934	-5.29929	-77.1403	0.48383	54.186	350.768	201.112	185.584	185.584	185.584	-77.297	3.41611	3.55409	48.0319	3.07831	-3.66556	-0.143847	-0.132373	3.08147	274.912	107.362	-12.7473	0	0	0.17633
2566	0	16.9352	0	0	17.5242	2.48405	-14.6723	-0.157923	0.00149111	-0.0376903	-6.62509	2.69E-15	-0.893162	0	0	0.0081785	-2.9921	-18.8295	-2.15983	111.746	351.108	585.222	392.177	392.177	392.177	-5.33417	-76.4505	0.807097	37.0925	351.059	200.541	185.584	185.584	185.584	-76.6113	3.65478	3.41908	47.6169	3.00782	-4.55787	-0.166183	-0.188578	3.17295	333.509	73.0316	-6.78601	0	0	0.405376
2567	0	17.3851	0	0	17.9952	2.48944	-14.7229	-0.163275	-0.00666546	-0.0553354	-6.78751	4.19E-15	-1.76015	0	0	0.00398261	-3.05362	-17.7958	-1.73505	102.648	351.434	581.792	391.641	391.641	391.641	-5.33167	-75.6302	1.06027	19.9544	351.417	199.999	185.584	185.584	185.584	-75.7925	3.82033	3.30452	46.9427	2.79159	-4.89132	-0.119543	-0.218075	3.24333	348.396	42.7684	-2.24861	0	0	0.615208
2568	0	17.5389	0	0	18.1618	2.49813	-14.8044	-0.167125	-0.0136104	-0.065026	-6.88686	3.38E-15	-2.69495	0	0	-0.000344895	-2.93726	-16.5769	-1.86829	92.3895	351.995	578.861	391.355	391.355	391.355	-5.29822	-74.6715	1.24883	2.69988	351.811	199.528	185.584	185.584	185.584	-74.833	3.92012	3.21134	45.972	2.45907	-4.63754	-3.37E-05	-0.211184	3.28641	316.943	22.4454	0.0372303	0	0	0.735961
2569	0	17.4053	0	0	18.0334	2.5109	-14.9239	-0.169126	-0.0189229	-0.0664048	-6.96081	-1.16E-16	-3.611	0	0	-0.00457477	-2.68683	-15.182	-2.50428	81.089	352.748	576.508	391.345	391.345	391.345	-5.24108	-73.5671	1.37126	-14.7041	352.208	199.161	185.584	185.584	185.584	-73.7262	3.95662	3.14487	44.6997	2.04244	-3.8701	0.181682	-0.172016	3.29204	243.439	12.8205	0.302648	0	0	0.701182
2570	0	16.9966	0	0	17.6204	2.52528	-15.0584	-0.169444	-0.0220453	-0.0603269	-7.05588	3.96E-15	-4.3312	0	0	-0.00837385	-2.36017	-13.6329	-3.49853	68.9454	353.651	574.829	391.623	391.623	391.623	-5.16743	-72.3133	1.41813	-32.25	352.58	198.912	185.584	185.584	185.584	-72.4688	3.92589	3.11424	43.1515	1.57381	-2.74984	0.398799	-0.113207	3.25319	139.1	10.9488	-0.549611	0	0	0.477569
2571	0	16.3302	0	0	16.9364	2.53605	-15.159	-0.168391	-0.0226191	-0.0488488	-7.15341	-4.66E-16	-4.65081	0	0	-0.0114204	-2.01691	-11.9627	-4.64744	56.2139	354.662	573.909	392.187	392.187	392.187	-5.08235	-70.9123	1.37478	-49.8935	352.903	198.785	185.584	185.584	185.584	-71.0629	3.81815	3.1291	41.3768	1.08409	-1.49165	0.61473	-0.049817	3.16558	20.0333	12.3589	-1.52185	0	0	0.090736
2572	0	15.4275	0	0	15.9985	2.53628	-15.1612	-0.165969	-0.0204935	-0.0346598	-7.11936	-6.99E-16	-4.39518	0	0	-0.0135115	-1.70692	-10.2127	-5.72964	43.1712	355.727	573.806	393.016	393.016	393.016	-4.98804	-69.3715	1.22641	-67.5641	353.171	198.767	185.584	185.584	185.584	-69.5157	3.62112	3.1959	39.4396	0.601996	-0.321308	0.795989	0.00902478	3.03376	-96.9309	13.9162	-2.05048	0	0	-0.37667
2573	0	14.3097	0	0	14.8257	2.51891	-14.9989	-0.161616	-0.0150786	-0.020289	-6.71449	2.80E-15	-3.41812	0	0	-0.0146304	-1.46249	-8.42582	-6.54589	30.0793	356.786	574.539	394.073	394.073	394.073	-4.88422	-67.7002	0.964635	-85.1804	353.387	198.834	185.584	185.584	185.584	-67.8362	3.32514	3.31469	37.4086	0.152458	0.564304	0.92143	0.0607951	2.86741	-197.856	14.8679	-2.15518	0	0	-0.817691
2574	0	12.9915	0	0	13.4342	2.47841	-14.6194	-0.155084	-0.00718509	-0.00791771	-5.74184	9.32E-16	-1.82462	0	0	-0.0149293	-1.29589	-6.64151	-6.94785	17.1587	357.788	576.087	395.305	395.305	395.305	-4.76752	-65.9036	0.593097	-102.667	353.575	198.941	185.584	185.584	185.584	-66.0286	2.92789	3.47597	35.3497	-0.245478	1.0244	0.983144	0.106272	2.67988	-273.199	15.3729	-1.92761	0	0	-1.1423
2575	0	11.4764	0	0	11.8324	2.41192	-13.9935	-0.146423	0.00147863	0.00103345	-4.10992	3.38E-15	0.0724627	0	0	-0.0141987	-1.20149	-4.89102	-6.85278	4.57305	358.698	578.394	396.651	396.651	396.651	-4.633	-63.9777	0.129862	-119.967	353.772	199.031	185.584	185.584	185.584	-64.0884	2.43761	3.6613	33.3208	-0.580445	0.986457	0.98458	0.146639	2.48632	-318.525	15.794	-1.4432	0	0	-1.30441
2576	0	9.75356	0	0	10.0176	2.31962	-13.119	-0.13613	0.00930091	0.0052729	-1.89198	-2.33E-16	1.88242	0	0	-0.0115535	-1.16099	-3.19523	-6.24653	-7.57516	359.513	581.382	398.044	398.044	398.044	-4.47692	-61.9068	-0.394578	-137.055	354.02	199.031	185.584	185.584	185.584	-61.9997	1.87388	3.84723	31.3687	-0.848951	0.44662	0.933304	0.179297	2.29882	-332.894	15.8315	-0.823294	0	0	-1.30147
2577	0	7.79838	0	0	7.97431	2.20453	-12.0197	-0.125214	0.0144281	0.00389678	0.647357	-2.10E-15	3.16224	0	0	-0.00557652	-1.14988	-1.56432	-5.17941	-19.2426	360.255	584.965	399.416	399.416	399.416	-4.29951	-59.6636	-0.941634	-153.938	354.355	198.868	185.584	185.584	185.584	-59.7357	1.26605	4.01034	29.5278	-1.05393	-0.536613	0.84034	0.199336	2.1274	-319.161	14.2156	-0.095467	0	0	-1.16757
2578	0	5.57635	0	0	5.67611	2.0718	-10.7408	-0.114768	0.0154644	-0.00390128	3.09582	6.99E-16	3.55447	0	0	0.00472111	-1.14379	0.000928537	-3.75683	-30.4383	360.964	589.056	400.705	400.705	400.705	-4.10737	-57.2135	-1.47044	-170.656	354.798	198.479	185.584	185.584	185.584	-57.2633	0.649989	4.13282	27.8197	-1.20178	-1.85294	0.720295	0.198	1.97607	-283.558	8.66774	0.751874	0	0	-0.956694
2579	0	3.04947	0	0	3.09047	1.9278	-9.34085	-0.10626	0.0114941	-0.0183395	4.88609	-2.10E-15	2.85234	0	0	0.0181542	-1.12376	1.50656	-2.12395	-41.2092	361.679	593.573	401.862	401.862	401.862	-3.91454	-54.5197	-1.94389	-187.28	355.347	197.823	185.584	185.584	185.584	-54.5473	0.0635765	4.20702	26.2548	-1.29966	-3.35571	0.593283	0.169205	1.84626	-235.846	-2.61377	1.76931	0	0	-0.727529
2580	0	0.185814	0	0	0.187591	1.77908	-7.88297	-0.101948	0.00232251	-0.0393131	5.30921	-2.04E-15	1.06039	0	0	0.0296121	-1.07929	2.96188	-0.444509	-51.6187	362.428	598.44	402.853	402.853	402.853	-3.74218	-51.5512	-2.3335	-203.903	355.971	196.9	185.584	185.584	185.584	-51.5587	-0.458138	4.23813	24.8345	-1.35335	-4.88247	0.481679	0.110008	1.73511	-187.362	-20.346	2.95332	0	0	-0.527127
2581	0	-3.02774	0	0	-3.04691	1.63151	-6.4262	-0.104553	-0.0105256	-0.0662098	3.64289	2.91E-15	-1.5035	0	0	0.0297526	-1.00896	4.37581	1.12275	-61.7216	363.218	603.582	403.664	403.664	403.664	-3.61667	-48.2925	-2.62244	-220.618	356.612	195.763	185.584	185.584	185.584	-48.2833	-0.887456	4.24462	23.5554	-1.36718	-6.27753	0.40765	0.0250417	1.64182	-149.354	-42.7136	4.10918	0	0	-0.383723
2582	0	-6.5712	0	0	-6.59663	1.48994	-5.02075	-0.116672	-0.0238421	-0.0971977	-0.664702	1.40E-15	-4.23927	0	0	0.0077097	-0.918826	5.75365	2.44609	-71.5406	364.034	608.92	404.305	404.305	404.305	-3.56479	-44.7554	-2.80676	-237.493	357.192	194.534	185.584	185.584	185.584	-44.7332	-1.20837	4.25464	22.4114	-1.34445	-7.41271	0.390517	-0.0767669	1.55953	-132.488	-66.0913	4.906	0	0	-0.30923
2583	0	-10.378	0	0	-10.4	1.35817	-3.70692	-0.139226	-0.0338196	-0.129701	-7.73569	-1.40E-15	-6.42966	0	0	-0.0427282	-0.819024	7.09448	3.43766	-81.0487	364.849	614.364	404.806	404.806	404.806	-3.60635	-40.9894	-2.89468	-254.535	357.637	193.403	185.584	185.584	185.584	-40.9578	-1.41994	4.29829	21.3971	-1.28981	-8.20351	0.442209	-0.18267	1.48442	-144.193	-86.2165	5.07395	0	0	-0.298416
2584	0	-14.3283	0	0	-14.3424	1.23907	-2.51608	-0.169957	-0.0380953	-0.159764	-17.0726	1.40E-15	-7.51449	0	0	-0.116493	-0.719977	8.38969	4.06321	-90.1622	365.629	619.805	405.214	405.214	405.214	-3.7475	-37.0868	-2.90524	-271.659	357.894	192.61	185.584	185.584	185.584	-37.0484	-1.5377	4.39883	20.5092	-1.21034	-8.6183	0.566177	-0.281563	1.40505	-188.29	-100.653	4.66018	0	0	-0.33436
2585	0	-18.2557	0	0	-18.262	1.13459	-1.46963	-0.203859	-0.0358575	-0.184107	-27.6349	2.10E-15	-7.16913	0	0	-0.196226	-0.629019	9.62263	4.34294	-98.7434	366.342	625.112	405.585	405.585	405.585	-3.979	-33.1763	-2.86584	-288.681	357.948	192.401	185.584	185.584	185.584	-33.1328	-1.59075	4.56678	19.7476	-1.11571	-8.67921	0.749655	-0.364907	1.31412	-260.729	-108.806	3.93072	0	0	-0.385737
2586	0	-21.9653	0	0	-21.9665	1.04586	-0.580048	-0.236347	-0.0268645	-0.200683	-38.2317	1.75E-15	-5.2495	0	0	-0.258941	-0.548604	10.77	4.34175	-106.614	366.96	630.131	405.98	405.98	405.98	-4.27829	-29.4078	-2.80824	-305.334	357.828	192.981	185.584	185.584	185.584	-29.3595	-1.61545	4.7975	19.1153	-1.01672	-8.45265	0.968799	-0.426467	1.20524	-351.91	-110.652	3.09277	0	0	-0.41807
2587	0	-25.2558	0	0	-25.2559	0.973664	0.143963	-0.264232	-0.0118938	-0.20926	-47.718	3.73E-15	-1.85497	0	0	-0.283855	-0.476559	11.8047	4.15064	-113.579	367.453	634.695	406.452	406.452	406.452	-4.61208	-25.9339	-2.76382	-321.309	357.602	194.477	185.584	185.584	185.584	-25.8797	-1.64779	5.07063	18.6172	-0.923334	-8.03094	1.19174	-0.462401	1.07944	-448.13	-106.573	2.27246	0	0	-0.40276
2588	0	-27.9416	0	0	-27.9438	0.919269	0.689444	-0.285275	0.00781179	-0.210563	-55.0423	9.32E-16	2.70953	0	0	-0.25918	-0.40814	12.6999	3.86419	-119.454	367.797	638.628	407.039	407.039	407.039	-4.9386	-22.8939	-2.76071	-336.298	357.375	196.928	185.584	185.584	185.584	-22.832	-1.71834	5.35193	18.2569	-0.842787	-7.50984	1.39009	-0.470393	0.94135	-536.859	-96.5914	1.37039	0	0	-0.328835
2589	0	-29.8744	0	0	-29.8797	0.884993	1.03311	-0.297793	0.0308983	-0.206307	-59.3097	-5.59E-15	7.95839	0	0	-0.186619	-0.338784	13.4321	3.56126	-124.086	367.964	641.769	407.763	407.763	407.763	-5.20968	-20.3984	-2.82209	-350.033	357.277	200.3	185.584	185.584	185.584	-20.326	-1.85023	5.59669	18.0343	-0.77863	-6.96927	1.54318	-0.449386	0.798924	-608.339	-80.1157	0.0236138	0	0	-0.204277
2590	0	-30.9627	0	0	-30.9695	0.874406	1.13925	-0.301026	0.0545686	-0.197654	-59.9422	1.86E-15	13.1249	0	0	-0.0822358	-0.266442	13.9848	3.29354	-127.371	367.935	643.979	408.626	408.626	408.626	-5.37333	-18.5139	-2.96486	-362.323	357.454	204.504	185.584	185.584	185.584	-18.428	-2.05895	5.75422	17.9434	-0.730851	-6.46162	1.64202	-0.400887	0.659897	-658.342	-57.6793	-2.08184	0	0	-0.0522908
2591	0	-31.1864	0	0	-31.1913	0.891614	0.966732	-0.295161	0.0753838	-0.185301	-56.8276	-5.59E-15	17.342	0	0	0.02772	-0.192479	14.3491	3.08279	-129.262	367.701	645.153	409.605	409.605	409.605	-5.38036	-17.2503	-3.19587	-373.073	358.043	209.428	185.584	185.584	185.584	-17.1488	-2.35105	5.77562	17.9714	-0.696588	-6.009	1.68843	-0.330658	0.53003	-687.359	-31.2306	-5.098	0	0	0.099172
2592	0	-30.6022	0	0	-30.6035	0.939942	0.482141	-0.281852	0.0906548	-0.16851	-50.4791	5.59E-15	19.9361	0	0	0.116014	-0.121071	14.5242	2.92524	-129.762	367.267	645.225	410.662	410.662	410.662	-5.19339	-16.5548	-3.50807	-382.291	359.158	214.954	185.584	185.584	185.584	-16.4376	-2.72231	5.62297	18.099	-0.671782	-5.60762	1.68994	-0.245184	0.415778	-699.628	-2.96025	-8.94843	0	0	0.227034
2593	0	-29.3376	0	0	-29.3381	1.02057	-0.326411	-0.264756	0.0985277	-0.146439	-42.0823	0	20.5768	0	0	0.16548	-0.0577566	14.5164	2.79886	-128.92	366.654	644.172	411.74	411.74	411.74	-4.79418	-16.3165	-3.8792	-390.073	360.864	220.957	185.584	185.584	185.584	-16.1867	-3.15714	5.27602	18.3018	-0.652084	-5.23532	1.65793	-0.153266	0.320926	-701.482	24.3788	-13.1973	0	0	0.318909
2594	0	-27.5705	0	0	-27.5799	1.13156	-1.43925	-0.249573	0.098769	-0.11822	-33.3478	1.86E-15	19.3969	0	0	0.175808	-0.00748949	14.3376	2.67139	-126.818	365.898	642.012	412.772	412.772	412.772	-4.18769	-16.3846	-4.27624	-396.572	363.172	227.31	185.584	185.584	185.584	-16.2492	-3.63115	4.73541	18.5528	-0.634097	-4.85974	1.60473	-0.062699	0.249644	-700.476	48.6411	-17.169	0	0	0.37405
2595	0	-25.4983	0	0	-25.531	1.26768	-2.80242	-0.242344	0.0925979	-0.0849861	-26.0911	9.32E-16	16.9032	0	0	0.160994	0.0269829	14.003	2.50683	-123.563	365.049	638.792	413.684	413.684	413.684	-3.40062	-16.598	-4.66367	-401.937	366.041	233.87	185.584	185.584	185.584	-16.4675	-4.11585	4.02109	18.8256	-0.616167	-4.44503	1.54036	0.0202391	0.208617	-702.387	68.5833	-20.1458	0	0	0.399345
2596	0	-23.304	0	0	-23.3748	1.42116	-4.33554	-0.246907	0.0823617	-0.0490708	-21.7061	9.32E-16	13.8001	0	0	0.139377	0.0462376	13.529	2.27027	-119.273	364.164	634.591	414.404	414.404	414.404	-2.47424	-16.8176	-5.012	-406.265	369.386	240.486	185.584	185.584	185.584	-16.7041	-4.58409	3.16632	19.0976	-0.59876	-3.95672	1.47158	0.0919307	0.205396	-710.316	84.1123	-21.6007	0	0	0.40514
2597	0	-21.1289	0	0	-21.2488	1.58311	-5.94654	-0.263386	0.0705148	-0.0140751	-20.8045	-4.66E-15	10.7483	0	0	0.124005	0.0545106	12.9312	1.93128	-114.067	363.307	629.51	414.865	414.865	414.865	-1.45393	-16.9495	-5.30138	-409.565	373.102	247.008	185.584	185.584	185.584	-16.8658	-5.01311	2.209	19.354	-0.584396	-3.3652	1.40164	0.150578	0.247396	-723.799	95.8483	-21.3089	0	0	0.403199
2598	0	-19.0593	0	0	-19.2325	1.74511	-7.54854	-0.289113	0.0588971	0.0172697	-23.2167	8.39E-15	8.19469	0	0	0.119622	0.0595708	12.2224	1.46725	-108.053	362.54	623.668	415.01	415.01	415.01	-0.379643	-16.9549	-5.5207	-411.751	377.079	253.302	185.584	185.584	185.584	-16.9123	-5.38533	1.18389	19.5908	-0.577359	-2.64885	1.33315	0.196775	0.34046	-741.289	104.7	-19.3132	0	0	0.408438
2599	0	-17.1255	0	0	-17.3493	1.90038	-9.07284	-0.319752	0.0485641	0.0432178	-28.1435	6.41E-15	6.31908	0	0	0.12508	0.0721394	11.4112	0.866935	-101.323	361.922	617.198	414.802	414.802	414.802	0.719945	-16.8469	-5.66324	-412.662	381.216	259.261	185.584	185.584	185.584	-16.855	-5.68704	0.117492	19.8177	-0.583048	-1.79757	1.26886	0.23289	0.487888	-760.728	111.637	-15.9284	0	0	0.439856
2600	0	-15.3106	0	0	-15.5766	2.04439	-10.4752	-0.350012	0.0392591	0.0633037	-34.3691	8.79E-15	5.0063	0	0	0.136961	0.10501	10.5011	0.134339	-93.94	361.505	610.249	414.222	414.222	414.222	1.82866	-16.6806	-5.72249	-412.093	385.429	264.805	185.584	185.584	185.584	-16.746	-5.90699	-0.97329	20.059	-0.606746	-0.816291	1.21113	0.260487	0.687984	-779.638	116.696	-11.505	0	0	0.518906
2601	0	-13.5657	0	0	-13.861	2.17492	-11.7354	-0.37424	0.0299902	0.0775336	-40.5076	7.92E-15	3.97509	0	0	0.151898	0.171809	9.48992	-0.708506	-85.9399	361.328	602.98	413.278	413.278	413.278	2.93964	-16.5369	-5.69084	-409.831	389.65	269.877	185.584	185.584	185.584	-16.6637	-6.03638	-2.07866	20.3534	-0.653034	0.272219	1.16017	0.281162	0.937917	-794.285	119.396	-6.38482	0	0	0.664868
2602	0	-11.8289	0	0	-12.1374	2.29159	-12.8521	-0.386819	0.0206386	0.0864265	-45.2363	-4.66E-15	3.01168	0	0	0.166728	0.285468	8.37048	-1.62097	-77.3279	361.417	595.56	412.005	412.005	412.005	4.05008	-16.5051	-5.56116	-405.692	393.822	274.439	185.584	185.584	185.584	-16.6941	-6.0707	-3.19179	20.7508	-0.724672	1.42703	1.11422	0.295908	1.22917	-800.281	119.348	-1.12471	0	0	0.888377
2603	0	-10.0459	0	0	-10.3495	2.39552	-13.8386	-0.384553	0.0112096	0.0906706	-47.6953	7.45E-15	1.94628	0	0	0.177872	0.456247	7.13199	-2.54634	-68.0865	361.784	588.17	410.466	410.466	410.466	5.15836	-16.6637	-5.33038	-399.559	397.899	278.46	185.584	185.584	185.584	-16.9133	-6.01259	-4.30711	21.3075	-0.82176	2.59164	1.07091	0.304466	1.55128	-793.886	115.696	3.79792	0	0	1.18272
2604	0	-8.18588	0	0	-8.46561	2.48896	-14.7184	-0.367376	0.00210961	0.0911041	-47.6548	5.59E-15	0.694604	0	0	0.181774	0.689802	5.76222	-3.41799	-58.1869	362.419	580.996	408.747	408.747	408.748	6.26234	-17.0668	-5.00244	-391.405	401.846	281.919	185.584	185.584	185.584	-17.3728	-5.87343	-5.41965	22.079	-0.941411	3.7001	1.02948	0.306347	1.88967	-773.25	107.76	7.93663	0	0	1.52013
2605	0	-6.24855	0	0	-6.48603	2.57486	-15.5209	-0.339468	-0.00707773	0.0887761	-45.6082	0	-0.855515	0	0	0.176775	0.985588	4.25036	-4.16807	-47.6037	363.299	574.233	406.957	406.957	406.957	7.35849	-17.7377	-4.58869	-381.294	405.643	284.801	185.584	185.584	185.584	-18.0951	-5.67215	-6.52452	23.1119	-1.07778	4.68557	0.993005	0.300501	2.22896	-739.943	94.7227	11.2537	0	0	1.85738
2606	0	-4.25977	0	0	-4.43793	2.65613	-16.2745	-0.307407	-0.0176165	0.0853607	-42.4797	-9.32E-16	-2.83561	0	0	0.164123	1.33617	2.58998	-4.7364	-36.3285	364.386	568.074	405.21	405.21	405.21	8.43894	-18.6749	-4.10524	-369.355	409.271	287.095	185.584	185.584	185.584	-19.0782	-5.43084	-7.61378	24.4354	-1.22275	5.48899	0.969995	0.285017	2.55008	-699.268	75.7597	14.2649	0	0	2.15304
2607	0	-2.25946	0	0	-2.36272	2.73458	-16.9965	-0.276829	-0.0300646	0.0822496	-39.1387	-8.39E-15	-5.22598	0	0	0.146996	1.72756	0.781514	-5.07659	-24.3796	365.63	562.71	403.618	403.618	403.618	9.48758	-19.8643	-3.56846	-355.746	412.7	288.787	185.584	185.584	185.584	-20.3082	-5.16907	-8.67208	26.0545	-1.36707	6.06481	0.968292	0.260083	2.83491	-656.899	51.7683	17.443	0	0	2.3809
2608	0	-0.28924	0	0	-0.303588	2.81015	-17.6866	-0.24982	-0.0431498	0.0803174	-36.0116	-1.86E-15	-7.73803	0	0	0.128457	2.14067	-1.16676	-5.15706	-11.8045	366.978	558.321	402.274	402.274	402.274	10.4791	-21.2913	-2.9918	-340.62	415.886	289.864	185.584	185.584	185.584	-21.7703	-4.90018	-9.67549	27.9484	-1.50162	6.38176	0.992583	0.227132	3.06855	-616.836	25.4402	20.8458	0	0	2.53295
2609	0	1.61349	0	0	1.69972	2.88078	-18.3269	-0.226195	-0.0552606	0.079292	-33.1592	-1.86E-15	-9.97794	0	0	0.110595	2.55329	-3.23934	-4.95666	1.32368	368.376	555.069	401.238	401.238	401.238	11.384	-22.945	-2.38556	-324.106	418.776	290.308	185.584	185.584	185.584	-23.4532	-4.63157	-10.596	30.0722	-1.61874	6.41829	1.03752	0.187413	3.24369	-579.345	-0.0917873	24.524	0	0	2.60637
2610	0	3.41633	0	0	3.611	2.943	-18.887	-0.205022	-0.0649383	0.0779139	-30.476	-5.59E-15	-11.5486	0	0	0.0944868	2.94194	-5.41556	-4.46023	14.9118	369.775	553.096	400.53	400.53	400.53	12.1748	-24.817	-1.75873	-306.313	421.318	290.105	185.584	185.584	185.584	-25.3482	-4.36718	-11.4078	32.366	-1.71303	6.15808	1.08572	0.142193	3.35903	-540.322	-21.6121	28.4271	0	0	2.58952
2611	0	5.09066	0	0	5.39577	2.99289	-19.3335	-0.185531	-0.0710222	0.0752491	-27.874	-7.45E-15	-12.1342	0	0	0.0804259	3.28367	-7.67108	-3.66015	28.8455	371.132	552.515	400.13	400.13	400.13	12.8322	-26.8974	-1.12102	-287.339	423.477	289.247	185.584	185.584	185.584	-27.4456	-4.11038	-12.0929	34.7635	-1.78207	5.59182	1.11398	0.0936114	3.41806	-494.016	-36.3583	32.3781	0	0	2.46571
2612	0	6.60906	0	0	7.01925	3.02718	-19.6389	-0.168551	-0.0723396	0.0707948	-25.4848	5.59E-15	-11.5398	0	0	0.0684857	3.55839	-9.97838	-2.56424	42.9832	372.416	553.406	399.984	399.984	399.984	13.3496	-29.1712	-0.483395	-267.276	425.237	287.744	185.584	185.584	185.584	-29.7308	-3.86563	-12.6453	37.2003	-1.82637	4.72526	1.09977	0.0454285	3.42325	-435.027	-42.3428	35.822	0	0	2.22058
2613	0	7.94646	0	0	8.44875	3.04415	-19.7897	-0.15689	-0.0680078	0.0647523	-23.6857	-3.73E-15	-9.75735	0	0	0.0586146	3.75186	-12.3061	-1.20649	57.1477	373.607	555.805	400.017	400.017	400.017	13.7365	-31.618	0.14388	-246.217	426.609	285.624	185.584	185.584	185.584	-32.1851	-3.63854	-13.0743	39.619	-1.84899	3.59039	1.03038	0.00303367	3.37934	-360.87	-39.0872	37.943	0	0	1.85578
2614	0	9.08635	0	0	9.66199	3.04419	-19.79	-0.153734	-0.0586281	0.0570629	-22.8639	-2.80E-15	-7.07767	0	0	0.0503076	3.8593	-14.6184	0.344926	71.1228	374.697	559.689	400.149	400.149	400.149	14.0194	-34.2184	0.755121	-224.241	427.633	282.946	185.584	185.584	185.584	-34.7913	-3.4348	-13.4055	41.9705	-1.85432	2.25376	0.905213	-0.0301726	3.29102	-272.042	-28.9418	38.259	0	0	1.39326
2615	0	10.0282	0	0	10.656	3.02955	-19.66	-0.159112	-0.0466337	0.04809	-22.9826	-4.66E-15	-4.07902	0	0	0.0424912	3.88814	-16.8745	1.98626	84.6588	375.681	564.974	400.299	400.299	400.299	14.2359	-36.9626	1.35221	-201.402	428.373	279.8	185.584	185.584	185.584	-37.5425	-3.25892	-13.6761	44.2127	-1.84651	0.818229	0.734627	-0.0530753	3.16265	-172.251	-16.6242	36.9074	0	0	0.878991
2616	0	10.787	0	0	11.4468	3.00349	-19.4281	-0.170534	-0.0348338	0.0378343	-23.6014	-1.86E-15	-1.41687	0	0	0.0344907	3.85885	-19.03	3.58658	97.4883	376.55	571.507	400.402	400.402	400.402	14.4257	-39.8507	1.94352	-177.73	428.9	276.309	185.584	185.584	185.584	-40.4416	-3.11393	-13.9253	46.3092	-1.82765	-0.585313	0.539671	-0.066348	3.00108	-68.0677	-7.25628	34.2926	0	0	0.376404
2617	0	11.3861	0	0	12.061	2.96954	-19.1249	-0.184041	-0.0253678	0.0268004	-24.0254	1.86E-15	0.356178	0	0	0.0262435	3.80253	-21.0402	5.00596	109.352	377.289	579.077	400.405	400.405	400.405	14.6199	-42.887	2.53998	-153.248	429.278	272.619	185.584	185.584	185.584	-43.4951	-3.00174	-14.1849	48.2284	-1.79672	-1.81641	0.34696	-0.0686866	2.81425	31.4985	-3.61601	30.5972	0	0	-0.0481263
2618	0	11.8452	0	0	12.5216	2.9309	-18.7784	-0.195538	-0.0199536	0.0159614	-23.5553	-4.19E-15	0.832404	0	0	0.0180777	3.75509	-22.8641	6.12005	120.028	377.876	587.432	400.275	400.275	400.275	14.8351	-46.0684	3.15014	-127.988	429.546	268.873	185.584	185.584	185.584	-46.7018	-2.92312	-14.4718	49.944	-1.74976	-2.75011	0.183007	-0.059124	2.61119	116.87	-6.15685	26.1534	0	0	-0.344117
2619	0	12.1675	0	0	12.8348	2.89015	-18.4115	-0.202655	-0.0202512	0.00666786	-21.8116	-6.06E-15	-0.256636	0	0	0.0106171	3.74942	-24.4685	6.8432	129.355	378.29	596.307	399.992	399.992	399.992	15.0697	-49.3741	3.77627	-102.005	429.713	265.194	185.584	185.584	185.584	-50.0409	-2.87657	-14.7849	51.4375	-1.68103	-3.30101	0.0645232	-0.0385472	2.39977	180.964	-13.625	21.5531	0	0	-0.494352
2620	0	12.3332	0	0	12.9815	2.84871	-18.0368	-0.204873	-0.026765	0.000334837	-18.8305	4.19E-15	-2.93035	0	0	0.00478615	3.808	-25.8309	7.14182	137.241	378.52	605.44	399.556	399.556	399.556	15.3017	-52.7593	4.41096	-75.3793	429.753	261.658	185.584	185.584	185.584	-53.4659	-2.85662	-15.1024	52.6988	-1.58469	-3.43745	-0.00510767	-0.0101616	2.18694	221.109	-24.0964	17.4146	0	0	-0.517049
2621	0	12.2997	0	0	12.9177	2.80634	-17.652	-0.203854	-0.0386956	-0.00278133	-15.1004	2.80E-15	-6.95569	0	0	0.00202326	3.93884	-26.9397	7.03378	143.666	378.569	614.595	398.979	398.979	398.979	15.4906	-56.157	5.0351	-48.1981	429.601	258.287	185.584	185.584	185.584	-56.9055	-2.85281	-15.3832	53.727	-1.45594	-3.18149	-0.0328136	0.0202772	1.97914	239.054	-35.9521	14.1317	0	0	-0.452527
2622	0	12.0093	0	0	12.5832	2.76102	-17.2385	-0.20295	-0.0545103	-0.00401195	-11.4639	-9.32E-16	-11.9136	0	0	0.00382256	4.13531	-27.7934	6.57686	148.666	378.451	623.57	398.288	398.288	398.288	15.582	-59.4871	5.61702	-20.5379	429.164	255.059	185.584	185.584	185.584	-60.2724	-2.85037	-15.5713	54.5288	-1.29154	-2.59727	-0.0294422	0.0466295	1.78299	239.276	-48.3979	11.9696	0	0	-0.344442
2623	0	11.4025	0	0	11.9158	2.70898	-16.7615	-0.205555	-0.0716431	-0.00698124	-8.86482	9.32E-16	-17.1696	0	0	0.0103152	4.37926	-28.3988	5.8525	152.319	378.19	632.193	397.518	397.518	397.518	15.5141	-62.6692	6.11344	7.54965	428.325	251.934	185.584	185.584	185.584	-63.4771	-2.83282	-15.6009	55.1174	-1.08964	-1.77431	-0.00546131	0.0632361	1.60712	228.031	-60.96	10.848	0	0	-0.227995
2624	0	10.4322	0	0	10.8673	2.6453	-16.1744	-0.214604	-0.0867347	-0.0163955	-8.18296	-5.59E-15	-21.8975	0	0	0.0186504	4.64548	-28.7701	4.95177	154.737	377.809	640.326	396.717	396.717	396.717	15.2261	-65.6359	6.47253	36.0333	426.96	248.887	185.584	185.584	185.584	-66.4429	-2.78549	-15.404	55.5121	-0.849846	-0.812103	0.0319668	0.0692854	1.45924	211.528	-72.5475	10.4261	0	0	-0.123899
2625	0	9.07752	0	0	9.41983	2.56474	-15.4267	-0.232995	-0.0961875	-0.0371741	-10.1308	-1.86E-15	-25.164	0	0	0.0221405	4.90599	-28.9274	3.96612	156.06	377.33	647.861	395.935	395.935	395.935	14.6661	-68.3451	6.6403	64.8805	424.945	245.949	185.584	185.584	185.584	-69.1201	-2.69911	-14.918	55.7367	-0.573021	0.190413	0.0776621	0.0659063	1.34476	195.459	-81.8091	10.222	0	0	-0.0403115
2626	0	7.36017	0	0	7.60277	2.46277	-14.4724	-0.261867	-0.0963661	-0.0730616	-14.9185	1.03E-14	-26.0289	0	0	0.0122656	5.13356	-28.8971	2.98315	156.449	376.77	654.718	395.228	395.228	395.228	13.7993	-70.7919	6.56997	94.026	422.178	243.238	185.584	185.584	185.584	-71.5012	-2.57186	-14.0954	55.8195	-0.261729	1.14068	0.128345	0.0576539	1.26667	184.711	-86.7843	9.62026	0	0	0.0223635
2627	0	5.35679	0	0	5.5044	2.33652	-13.2796	-0.298251	-0.0843986	-0.125218	-21.8796	-1.86E-15	-23.7577	0	0	-0.0157121	5.30406	-28.7111	2.08548	156.091	376.146	660.849	394.65	394.65	394.65	12.6167	-73.0161	6.2331	123.338	418.597	240.971	185.584	185.584	185.584	-73.629	-2.40903	-12.9152	55.7923	0.0793156	1.95491	0.174021	0.0504704	1.21877	185.184	-85.0027	7.84125	0	0	0.066428
2628	0	3.20045	0	0	3.2701	2.18583	-11.8403	-0.334319	-0.0597119	-0.191867	-29.3464	-9.32E-16	-18.1249	0	0	-0.0570316	5.39857	-28.4056	1.34857	155.194	375.471	666.227	394.248	394.248	394.248	11.1421	-75.098	5.62976	152.592	414.208	239.451	185.584	185.584	185.584	-75.5931	-2.21983	-11.3938	55.6889	0.442602	2.561	0.201916	0.0497896	1.18992	203.252	-74.538	4.38021	0	0	0.0938829
2629	0	1.06524	0	0	1.08228	2.01383	-10.1786	-0.358017	-0.0245469	-0.268753	-34.8446	5.13E-15	-9.58053	0	0	-0.0975508	5.40493	-28.0193	0.837072	153.976	374.759	670.851	394.061	394.061	394.061	9.43527	-77.14	4.79357	181.449	409.107	239.004	185.584	185.584	185.584	-77.5097	-2.01232	-9.59244	55.543	0.817828	2.90204	0.19378	0.0594355	1.16137	246.377	-54.3278	-0.929469	0	0	0.104844
2630	0	-0.867758	0	0	-0.877076	1.82701	-8.35403	-0.355195	0.0161864	-0.350092	-35.655	-5.36E-15	0.72761	0	0	-0.121823	5.31872	-27.5905	0.598971	152.656	374.023	674.73	394.109	394.109	394.109	7.58925	-79.2356	3.78981	209.471	403.485	239.892	185.584	185.584	185.584	-79.4865	-1.78967	-7.61532	55.3863	1.19208	2.94094	0.13406	0.0778323	1.11141	321.067	-25.8473	-7.67766	0	0	0.0980085
2631	0	-2.4572	0	0	-2.47292	1.63473	-6.45811	-0.315031	0.0551123	-0.430139	-29.8167	8.62E-15	11.0495	0	0	-0.123322	5.1435	-27.1543	0.65894	151.436	373.279	677.886	394.396	394.396	394.396	5.72086	-81.4319	2.70764	236.135	397.617	242.197	185.584	185.584	185.584	-81.5826	-1.55013	-5.59933	55.2455	1.5508	2.66537	0.0109991	0.0995045	1.02137	431.358	6.8851	-15.1559	0	0	0.0716216
2632	0	-3.64405	0	0	-3.65585	1.44794	-4.60251	-0.236305	0.0835891	-0.504153	-17.1248	-5.82E-15	19.3697	0	0	-0.106537	4.89036	-26.74	1.01193	150.49	372.54	680.338	394.904	394.904	394.904	3.95291	-83.6996	1.64786	260.886	391.817	245.737	185.584	185.584	185.584	-83.7762	-1.29062	-3.69295	55.1408	1.87894	2.09256	-0.17524	0.114694	0.882193	575.065	36.9188	-22.6056	0	0	0.0255428
2633	0	-4.46804	0	0	-4.47376	1.27723	-2.898	-0.130171	0.0940306	-0.569155	0.503058	-4.66E-16	23.954	0	0	-0.0792258	4.57654	-26.3683	1.61957	149.945	371.817	682.103	395.598	395.598	395.598	2.39022	-85.9272	0.707415	283.197	386.37	250.035	185.584	185.584	185.584	-85.9572	-1.0107	-2.02771	55.0824	2.16288	1.27146	-0.412175	0.112653	0.702447	742.794	56.4312	-29.6815	0	0	-0.0360374
2634	0	-5.04711	0	0	-5.04871	1.13067	-1.43032	-0.0153866	0.082043	-0.624004	19.7384	9.32E-16	23.85	0	0	-0.0446613	4.22333	-26.0511	2.41199	149.879	371.112	683.184	396.428	396.428	396.428	1.09614	-87.9454	-0.0382615	302.629	381.463	254.398	185.584	185.584	185.584	-87.9521	-0.713487	-0.6896	55.0698	2.39222	0.280386	-0.680017	0.0857911	0.502413	920.857	58.9105	-36.4935	0	0	-0.100276
2635	0	-5.53211	0	0	-5.53215	1.01193	-0.239845	0.0899772	0.0491226	-0.668816	37.0842	1.83E-15	19.296	0	0	-0.0031326	3.85337	-25.7915	3.29535	150.314	370.416	683.574	397.335	397.335	397.335	0.077956	-89.5694	-0.552674	318.862	377.129	258.047	185.584	185.584	185.584	-89.5689	-0.403022	0.301017	55.0915	2.56156	-0.780798	-0.956669	0.0347475	0.309313	1094.74	42.5821	-43.4098	0	0	-0.144042
2636	0	-6.06026	0	0	-6.0607	0.919748	0.684645	0.173126	0.00294777	-0.703936	49.719	-3.06E-15	11.7127	0	0	0.04193	3.4876	-25.5852	4.16473	151.224	369.703	683.25	398.255	398.255	398.255	-0.710785	-90.6408	-0.847458	331.686	373.243	260.265	185.584	185.584	185.584	-90.6426	-0.0813179	0.990956	55.1259	2.67185	-1.80376	-1.21996	-0.0303508	0.149802	1250.75	11.8213	-50.4677	0	0	-0.134487
2637	0	-6.72416	0	0	-6.72616	0.849053	1.39338	0.225041	-0.0449869	-0.729402	55.6121	4.88E-15	3.28949	0	0	0.0804986	3.14269	-25.4233	4.91948	152.55	368.938	682.186	399.129	399.129	399.129	-1.3509	-91.0559	-0.975858	340.967	369.565	260.507	185.584	185.584	185.584	-91.0648	0.251892	1.47522	55.1445	2.73096	-2.68708	-1.44883	-0.0924784	0.0467322	1376.09	-24.3168	-56.9126	0	0	-0.0364832
2638	0	-7.55359	0	0	-7.55799	0.793596	1.94907	0.237948	-0.0826549	-0.744818	53.455	-4.77E-15	-3.61658	0	0	0.0976807	2.82913	-25.2943	5.47725	154.208	368.077	680.349	399.905	399.905	399.905	-1.92909	-90.782	-1.01207	346.614	365.822	258.471	185.584	185.584	185.584	-90.8013	0.595801	1.86477	55.1161	2.75302	-3.35034	-1.62238	-0.132628	0.0239625	1458.44	-54.8625	-61.3398	0	0	0.171791
2639	0	-8.50282	0	0	-8.51033	0.749055	2.39512	0.204861	-0.0998812	-0.748826	42.7844	-3.10E-15	-7.05262	0	0	0.0818515	2.55052	-25.1861	5.7832	156.1	367.079	677.716	400.54	400.54	400.54	-2.50878	-89.8705	-1.02479	348.564	361.796	254.154	185.584	185.584	185.584	-89.9039	0.943248	2.25103	55.0101	2.75735	-3.74315	-1.72408	-0.136455	0.0963194	1486.94	-69.7243	-62.3632	0	0	0.480445
2640	0	-9.44193	0	0	-9.45275	0.715755	2.72841	0.125075	-0.0909598	-0.738201	24.6239	-2.39E-15	-6.03472	0	0	0.0390322	2.3044	-25.0878	5.8117	158.128	365.91	674.274	401.002	401.002	401.002	-3.10707	-88.4653	-1.05581	346.794	357.404	247.878	185.584	185.584	185.584	-88.5166	1.27627	2.67658	54.8011	2.76584	-3.84602	-1.73975	-0.0964172	0.27009	1452.74	-61.9919	-59.4179	0	0	0.837104
2641	0	-10.1651	0	0	-10.1781	0.699892	2.8871	0.0100108	-0.0572191	-0.708937	1.97142	-1.02E-16	-0.98021	0	0	0.001404	2.08404	-24.9897	5.56201	160.186	364.552	670.037	401.269	401.269	401.269	-3.68531	-86.7949	-1.11156	341.377	352.734	240.274	185.584	185.584	185.584	-86.8667	1.5664	3.12081	54.472	2.80084	-3.66496	-1.66558	-0.0171138	0.530248	1354.26	-30.8303	-53.3749	0	0	1.15564
2642	0	-10.4302	0	0	-10.4424	0.712426	2.76171	-0.117269	-0.00753154	-0.657959	-20.6372	8.15E-16	6.30494	0	0	0.0120214	1.88072	-24.8845	5.05093	162.174	363	665.042	401.326	401.326	401.326	-4.16159	-85.1342	-1.16858	332.527	348.035	232.168	185.584	185.584	185.584	-85.225	1.78283	3.50912	54.0162	2.88229	-3.22275	-1.50589	0.0891164	0.849052	1198.42	18.9471	-46.4887	0	0	1.34481
2643	0	-10.0256	0	0	-10.0333	0.765446	2.23101	-0.230416	0.0444485	-0.584282	-38.5861	-3.96E-15	13.2667	0	0	0.0887413	1.68552	-24.7672	4.30777	163.992	361.266	659.364	401.164	401.164	401.164	-4.4467	-83.7379	-1.18618	320.617	343.633	224.395	185.584	185.584	185.584	-83.8407	1.90783	3.74593	53.4402	3.02544	-2.55275	-1.27226	0.202691	1.19248	998.633	77.7237	-41.3514	0	0	1.34343
2644	0	-8.83922	0	0	-8.84122	0.867191	1.21157	-0.310157	0.0848383	-0.489009	-48.8236	6.06E-15	17.5846	0	0	0.201189	1.49007	-24.6365	3.37396	165.549	359.381	653.118	400.779	400.779	400.779	-4.48971	-82.7706	-1.11881	306.144	339.829	217.615	185.584	185.584	185.584	-82.8752	1.95251	3.75856	52.7643	3.23837	-1.69756	-0.97693	0.305982	1.5324	769.235	135.117	-39.5233	0	0	1.14029
2645	0	-6.89752	0	0	-6.89761	1.01769	-0.297591	-0.351445	0.106015	-0.375623	-50.8974	-3.26E-15	18.2216	0	0	0.291049	1.28642	-24.4953	2.30782	166.772	357.392	646.456	400.173	400.173	400.173	-4.31043	-82.2679	-0.927133	289.662	336.798	212.196	185.584	185.584	185.584	-82.365	1.96182	3.53206	52.0225	3.52057	-0.713704	-0.631087	0.387208	1.85159	522.064	184.256	-40.84	0	0	0.774432
2646	0	-4.35405	0	0	-4.35729	1.20743	-2.19934	-0.361446	0.111089	-0.252914	-46.6545	-5.59E-15	15.9394	0	0	0.318967	1.066	-24.3507	1.19161	167.617	355.363	639.566	399.35	399.351	399.351	-3.99579	-82.1485	-0.589197	271.738	334.559	208.215	185.584	185.584	185.584	-82.2336	2.00185	3.11431	51.2603	3.86203	0.320983	-0.254541	0.445234	2.1426	272.365	225.428	-44.2295	0	0	0.331212
2647	0	-1.43331	0	0	-1.43741	1.42012	-4.32519	-0.347891	0.106648	-0.134412	-38.608	4.43E-15	12.2794	0	0	0.284795	0.818914	-24.2128	0.134611	168.069	353.366	632.658	398.329	398.329	398.329	-3.65834	-82.2685	-0.10595	252.926	333.03	205.539	185.584	185.584	185.584	-82.342	2.13391	2.58739	50.5302	4.24384	1.30316	0.116303	0.481398	2.39843	43.6367	259.484	-48.2271	0	0	-0.0730234
2648	0	1.62916	0	0	1.63964	1.63728	-6.48336	-0.31687	0.0945903	-0.0336484	-29.0782	-4.89E-15	8.29227	0	0	0.213568	0.534858	-24.0914	-0.734563	168.14	351.478	625.948	397.135	397.135	397.135	-3.3893	-82.4739	0.498377	233.727	332.09	203.923	185.584	185.584	185.584	-82.5385	2.39076	2.03232	49.8832	4.63966	2.11063	0.43344	0.489528	2.61118	-137.233	281.221	-50.7067	0	0	-0.335177
2649	0	4.62558	0	0	4.67704	1.84176	-8.49883	-0.27699	0.07748	0.0403752	-20.1154	5.59E-15	4.73246	0	0	0.137196	0.206527	-23.9907	-1.29036	167.843	349.774	619.627	395.807	395.807	395.807	-3.23627	-82.6316	1.17755	214.558	331.619	203.074	185.584	185.584	185.584	-82.6905	2.76681	1.5125	49.359	5.01806	2.62383	0.65201	0.467986	2.77789	-249.13	286.98	-50.0244	0	0	-0.419092
2650	0	7.3982	0	0	7.51873	2.02055	-10.2439	-0.236315	0.0583459	0.0833945	-13.039	-3.26E-15	1.98718	0	0	0.0771223	-0.165124	-23.9036	-1.44356	167.166	348.32	613.835	394.399	394.399	394.399	-3.20204	-82.647	1.87419	195.712	331.507	202.707	185.584	185.584	185.584	-82.7031	3.22487	1.06724	48.975	5.34572	2.75831	0.734825	0.417645	2.89644	-278.428	275.735	-45.6605	0	0	-0.361746
2651	0	9.84604	0	0	10.0554	2.16645	-11.654	-0.200378	0.0388233	0.0967307	-8.35718	1.11E-15	0.0439899	0	0	0.0396209	-0.565863	-23.8079	-1.17347	166.039	347.171	608.647	392.97	392.971	392.97	-3.25821	-82.4701	2.53559	177.356	331.66	202.585	185.584	185.584	185.584	-82.5254	3.71363	0.711795	48.7178	5.59066	2.49664	0.670271	0.343856	2.97282	-225.59	248.697	-37.8856	0	0	-0.240192
2652	0	11.9191	0	0	12.2237	2.27824	-12.7248	-0.17227	0.0205207	0.0867742	-5.99059	3.01E-15	-1.20861	0	0	0.0212071	-0.966597	-23.6662	-0.544106	164.319	346.368	604.056	391.588	391.588	391.588	-3.365	-82.0896	3.12538	159.529	331.999	202.536	185.584	185.584	185.584	-82.1454	4.1861	0.443255	48.5419	5.72687	1.90341	0.478381	0.25187	3.01294	-107.247	208.433	-27.5196	0	0	-0.112196
2653	0	13.6071	0	0	14.0014	2.35939	-13.4966	-0.152703	0.00360381	0.0625016	-5.46061	1.25E-15	-2.02757	0	0	0.014297	-1.32703	-23.4305	0.303901	161.8	345.922	599.994	390.32	390.32	390.32	-3.48585	-81.5231	3.6284	142.173	332.455	202.451	185.584	185.584	185.584	-81.5804	4.61086	0.246774	48.3757	5.73852	1.11578	0.207426	0.148747	3.02813	47.6776	158.045	-15.5625	0	0	0.0182517
2654	0	14.9278	0	0	15.398	2.41584	-14.0305	-0.14059	-0.0111958	0.0324775	-6.08881	-6.41E-16	-2.57588	0	0	0.0121643	-1.60401	-23.05	1.18289	158.244	345.811	596.352	389.228	389.228	389.228	-3.59443	-80.8057	4.04654	125.176	332.963	202.283	185.584	185.584	185.584	-80.8646	4.97348	0.10264	48.1355	5.62351	0.312207	-0.0807595	0.0414724	3.02925	206.262	101.512	-3.35283	0	0	0.183368
2655	0	15.9131	0	0	16.4429	2.45408	-14.3908	-0.134461	-0.0231336	0.00286672	-7.23364	1.46E-15	-2.9509	0	0	0.0107341	-1.76218	-22.4783	1.8989	153.422	345.974	593.022	388.369	388.369	388.369	-3.6737	-79.9778	4.39102	108.404	333.47	202.023	185.584	185.584	185.584	-80.0378	5.2711	-0.0093622	47.7405	5.39381	-0.328591	-0.326648	-0.059969	3.02825	339.514	44.8454	7.41751	0	0	0.40644
2656	0	16.5996	0	0	17.1731	2.47995	-14.6339	-0.132968	-0.0313539	-0.0227959	-8.39743	1.28E-15	-3.17467	0	0	0.0083598	-1.78319	-21.681	2.29125	147.157	346.328	589.926	387.788	387.788	387.788	-3.71302	-79.0757	4.67496	91.7286	333.932	201.692	185.584	185.584	185.584	-79.1357	5.50592	-0.10677	47.1272	5.07247	-0.66523	-0.483393	-0.145027	3.03326	426.691	-4.72572	15.1094	0	0	0.669435
2657	0	17.0203	0	0	17.6235	2.49809	-14.804	-0.134693	-0.0357848	-0.0423885	-9.2395	-1.40E-15	-3.28542	0	0	0.00484323	-1.67107	-20.6397	2.26381	139.356	346.781	587.044	387.511	387.511	387.511	-3.706	-78.1251	4.90844	75.0457	334.319	201.325	185.584	185.584	185.584	-78.1835	5.68081	-0.202318	46.2576	4.68831	-0.620746	-0.51835	-0.205317	3.04549	455.072	-40.7221	18.7664	0	0	0.906114
2658	0	17.201	0	0	17.8217	2.51153	-14.9298	-0.138269	-0.0365088	-0.0543716	-9.5893	-1.22E-15	-3.29017	0	0	0.000723048	-1.45251	-19.3556	1.80562	130.039	347.259	584.426	387.55	387.55	387.55	-3.64995	-77.1373	5.09547	58.279	334.617	200.957	185.584	185.584	185.584	-77.1924	5.79675	-0.302195	45.1235	4.26981	-0.198215	-0.420617	-0.236574	3.05785	420.924	-59.5161	18.4877	0	0	1.02183
2659	0	17.1582	0	0	17.7851	2.52128	-15.021	-0.142315	-0.034211	-0.0578676	-9.40535	-2.80E-15	-3.21679	0	0	-0.0032688	-1.17157	-17.8508	0.996665	119.344	347.708	582.177	387.894	387.894	387.894	-3.54401	-76.1098	5.23292	41.387	334.824	200.618	185.584	185.584	185.584	-76.1597	5.85099	-0.406606	43.7451	3.84097	0.516978	-0.205269	-0.23976	3.05855	330.216	-61.6949	15.4199	0	0	0.934218
2660	0	16.901	0	0	17.5217	2.52593	-15.0645	-0.146424	-0.0300675	-0.0532579	-8.8105	4.19E-15	-3.11143	0	0	-0.00650069	-0.879613	-16.1662	-0.00547301	107.519	348.095	580.441	388.516	388.516	388.516	-3.38751	-75.0279	5.31051	24.3655	334.953	200.324	185.584	185.584	185.584	-75.0713	5.83569	-0.511229	42.1674	3.41958	1.3715	0.0881347	-0.218109	3.03588	198.297	-51.023	11.1321	0	0	0.620925
2661	0	16.4341	0	0	17.0332	2.52165	-15.0245	-0.150722	-0.0248099	-0.0426456	-7.98528	-2.33E-15	-2.9599	0	0	-0.00865684	-0.622914	-14.3564	-0.996989	94.8921	348.402	579.362	389.375	389.375	389.375	-3.18004	-73.8703	5.31254	7.24587	335.022	200.081	185.584	185.584	185.584	-73.906	5.73905	-0.608632	40.4513	3.01732	2.17387	0.405817	-0.175492	2.98342	47.4304	-32.2512	6.7363	0	0	0.144599
2662	0	15.7605	0	0	16.3199	2.50288	-14.8488	-0.154841	-0.0185796	-0.0290385	-7.02077	4.19E-15	-2.69026	0	0	-0.00970743	-0.432165	-12.481	-1.76868	81.8216	348.615	579.057	390.418	390.418	390.418	-2.92349	-72.6138	5.22233	-9.9129	335.053	199.883	185.584	185.584	185.584	-72.6413	5.5494	-0.689816	38.6638	2.64025	2.73223	0.695298	-0.114524	2.90085	-98.5883	-9.17751	2.59276	0	0	-0.371568
2663	0	14.8818	0	0	15.3819	2.46365	-14.4808	-0.15785	-0.0108271	-0.0157474	-5.90057	-3.55E-15	-2.18118	0	0	-0.009834	-0.316868	-10.5954	-2.14487	68.6507	348.735	579.592	391.587	391.587	391.587	-2.6244	-71.2353	5.02833	-27.0386	335.072	199.716	185.584	185.584	185.584	-71.2549	5.26085	-0.746094	36.8684	2.28887	2.88979	0.916461	-0.0372288	2.79273	-218.841	16.286	-1.54514	0	0	-0.797493
2664	0	13.7952	0	0	14.2183	2.39926	-13.8739	-0.159029	-0.00163517	-0.00564965	-4.59242	-3.26E-15	-1.40756	0	0	-0.00933551	-0.265501	-8.74357	-2.01298	55.6631	348.78	580.978	392.823	392.823	392.823	-2.29535	-69.7114	4.73004	-44.0632	335.108	199.558	185.584	185.584	185.584	-69.724	4.87855	-0.771058	35.1166	1.95793	2.55146	1.04421	0.0509748	2.66707	-298.5	42.639	-5.85129	0	0	-1.04689
2665	0	12.4912	0	0	12.8255	2.30762	-13.0048	-0.157742	0.00831512	-0.000881702	-3.06969	2.87E-15	-0.448152	0	0	-0.00827964	-0.250698	-6.95371	-1.34087	43.0553	348.795	583.175	394.073	394.073	394.073	-1.95563	-68.0177	4.34123	-60.938	335.194	199.377	185.584	185.584	185.584	-68.0248	4.4216	-0.761084	33.4433	1.63693	1.6992	1.07103	0.140626	2.53326	-331.125	68.0525	-10.1933	0	0	-1.09917
2666	0	10.9524	0	0	11.1952	2.18999	-11.8802	-0.153604	0.0180067	-0.00228582	-1.35724	2.33E-15	0.543517	0	0	-0.00625776	-0.237342	-5.23748	-0.180471	30.9244	348.846	586.113	395.294	395.294	395.294	-1.63	-66.1291	3.889	-77.6444	335.361	199.138	185.584	185.584	185.584	-66.1325	3.92196	-0.714861	31.8648	1.31218	0.394747	1.00617	0.218278	2.39646	-319.771	89.6573	-14.1009	0	0	-0.990807
2667	0	9.15442	0	0	9.31286	2.05088	-10.5381	-0.146744	0.0255524	-0.00946133	0.43057	3.03E-15	1.30668	0	0	-0.00230267	-0.191465	-3.59222	1.34286	19.2726	349.007	589.7	396.454	396.454	396.454	-1.34518	-64.0208	3.40936	-94.1982	335.639	198.801	185.584	185.584	185.584	-64.0224	3.41939	-0.632645	30.3797	0.97017	-1.23113	0.876079	0.270312	2.263	-276.365	103.549	-16.8569	0	0	-0.789971
2668	0	7.06932	0	0	7.15872	1.89712	-9.04098	-0.137776	0.0293286	-0.02089	2.09768	-2.56E-15	1.61003	0	0	0.00436871	-0.0879492	-2.00525	3.05452	8.03162	349.335	593.839	397.534	397.534	397.534	-1.12625	-61.6702	2.94024	-110.646	336.046	198.334	185.584	185.584	185.584	-61.6716	2.9543	-0.514476	28.974	0.601469	-3.00235	0.717333	0.286973	2.13178	-218.229	106.343	-17.9476	0	0	-0.568797
2669	0	4.67033	0	0	4.71032	1.73646	-7.4632	-0.128123	0.0287508	-0.0349322	3.34862	-3.15E-15	1.34854	0	0	0.0130498	0.0848371	-0.459021	4.76289	-2.90157	349.859	598.44	398.533	398.533	398.533	-0.993584	-59.0589	2.5145	-127.056	336.582	197.716	185.584	185.584	185.584	-59.0613	2.56058	-0.358536	27.6265	0.203516	-4.72883	0.567452	0.266056	2.0044	-162.851	96.9886	-17.3984	0	0	-0.384258
2670	0	1.93849	0	0	1.94875	1.57629	-5.87881	-0.119899	0.0241986	-0.0503791	3.81145	3.41E-15	0.550341	0	0	0.0207645	0.324244	1.06374	6.29208	-13.6248	350.57	603.417	399.462	399.462	399.462	-0.960875	-56.1758	2.15515	-143.504	337.231	196.941	185.584	185.584	185.584	-56.1802	2.26057	-0.160491	26.3159	-0.219232	-6.23784	0.457651	0.212933	1.87971	-124.241	76.9739	-15.6453	0	0	-0.27209
2671	0	-1.1299	0	0	-1.13317	1.42267	-4.35063	-0.115165	0.0167587	-0.0664699	3.11584	-1.63E-15	-0.642782	0	0	0.0225833	0.615786	2.57567	7.50858	-24.1965	351.429	608.692	400.343	400.343	400.343	-1.03443	-53.0205	1.8733	-160.058	337.961	196.035	185.584	185.584	185.584	-53.028	2.06257	0.0862173	25.0264	-0.657375	-7.39934	0.410028	0.13731	1.75727	-111.514	49.3569	-13.257	0	0	-0.248261
2672	0	-4.51689	0	0	-4.52278	1.27971	-2.92276	-0.115515	0.0076465	-0.0833146	0.940632	1.05E-15	-2.04056	0	0	0.012853	0.937731	4.08127	8.3383	-34.6135	352.383	614.183	401.207	401.207	401.207	-1.21372	-49.6069	1.66853	-176.767	338.731	195.054	185.584	185.584	185.584	-49.6187	1.9612	0.389198	23.7519	-1.09959	-8.14197	0.434691	0.0500732	1.63658	-127.871	17.5883	-10.7213	0	0	-0.309753
2673	0	-8.17767	0	0	-8.18095	1.14931	-1.61717	-0.122443	-0.0020841	-0.101298	-2.99544	-4.66E-16	-3.448	0	0	-0.0134124	1.26662	5.57476	8.77209	-44.8023	353.374	619.799	402.086	402.085	402.086	-1.49323	-45.9658	1.53144	-193.645	339.499	194.092	185.584	185.584	185.584	-45.9838	1.94003	0.75584	22.4967	-1.53584	-8.45816	0.529266	-0.0398379	1.51651	-171.57	-15.8885	-8.26518	0	0	-0.439079
2674	0	-12.0361	0	0	-12.0365	1.03139	-0.434903	-0.137137	-0.0112081	-0.120903	-8.85497	1.16E-15	-4.64751	0	0	-0.0583721	1.58217	7.03958	8.85916	-54.6247	354.353	625.437	403.007	403.007	403.007	-1.86432	-42.1487	1.44743	-210.66	340.223	193.281	185.584	185.584	185.584	-42.175	1.97606	1.19151	21.2762	-1.95896	-8.3978	0.679028	-0.124827	1.39808	-236.371	-49.2704	-5.95577	0	0	-0.604857
2675	0	-15.9803	0	0	-15.9813	0.924555	0.636441	-0.159503	-0.0184412	-0.141792	-16.5199	3.49E-15	-5.40879	0	0	-0.118363	1.87037	8.44993	8.69044	-63.8944	355.277	630.972	403.991	403.992	403.991	-2.31538	-38.2317	1.40017	-227.721	340.874	192.784	185.584	185.584	185.584	-38.2689	2.04349	1.69679	20.1135	-2.36367	-8.05216	0.860744	-0.199636	1.2797	-313.604	-81.1514	-3.77152	0	0	-0.767697
2676	0	-19.8623	0	0	-19.8705	0.827252	1.61187	-0.186783	-0.0228765	-0.162548	-25.4082	-3.96E-15	-5.52151	0	0	-0.181669	2.12418	9.77413	8.37631	-72.4018	356.113	636.26	405.051	405.051	405.051	-2.83033	-34.3184	1.37232	-244.67	341.44	192.783	185.584	185.584	185.584	-34.3687	2.11558	2.26458	19.037	-2.74522	-7.5325	1.04806	-0.260328	1.15957	-393.357	-110.241	-1.60191	0	0	-0.886657
2677	0	-23.5072	0	0	-23.5309	0.738713	2.49864	-0.213346	-0.0238873	-0.180884	-34.4569	4.31E-15	-4.79794	0	0	-0.23034	2.34227	10.9789	8.02469	-79.9402	356.828	641.146	406.182	406.182	406.182	-3.38706	-30.5343	1.34333	-261.286	341.935	193.448	185.584	185.584	185.584	-30.5988	2.16407	2.87855	18.0761	-3.09701	-6.94865	1.21641	-0.30436	1.03464	-465.687	-134.792	0.604833	0	0	-0.927805
2678	0	-26.7327	0	0	-26.7803	0.65966	3.2894	-0.234613	-0.0206191	-0.194706	-42.5558	4.89E-15	-3.0557	0	0	-0.248168	2.5264	12.0337	7.72397	-86.3296	357.395	645.47	407.373	407.373	407.373	-3.9569	-27.0123	1.28624	-277.319	342.396	194.903	185.584	185.584	185.584	-27.0902	2.15777	3.51324	17.2568	-3.40958	-6.39223	1.34737	-0.330421	0.902341	-522.778	-152.512	2.78552	0	0	-0.875139
2679	0	-29.3719	0	0	-29.4491	0.592659	3.95864	-0.248335	-0.0123457	-0.202856	-48.7797	-5.13E-15	-0.222388	0	0	-0.226746	2.67886	12.9144	7.53258	-91.4341	357.79	649.081	408.598	408.598	408.598	-4.5043	-23.8763	1.16692	-292.523	342.887	197.207	185.584	185.584	185.584	-23.9638	2.06249	4.13427	16.5983	-3.67064	-5.92625	1.43106	-0.337794	0.765819	-560.103	-160.847	4.71537	0	0	-0.735773
2680	0	-31.2938	0	0	-31.3998	0.542133	4.4626	-0.25504	-0.000909801	-0.205149	-52.5567	-9.32E-16	3.36137	0	0	-0.168175	2.80021	13.6058	7.4754	-95.1725	357.994	651.843	409.83	409.83	409.83	-4.98796	-21.2264	0.946589	-306.69	343.497	200.355	185.584	185.584	185.584	-21.3159	1.84321	4.70025	16.1104	-3.866	-5.58113	1.46592	-0.3301	0.630208	-577.08	-159.781	6.24862	0	0	-0.53911
2681	0	-32.4182	0	0	-32.5434	0.513677	4.74613	-0.255381	0.013043	-0.202147	-53.5304	1.86E-15	7.28252	0	0	-0.0839869	2.88858	14.1025	7.54546	-97.5222	357.999	653.65	411.035	411.035	411.035	-5.36665	-19.1279	0.588405	-319.671	344.322	204.289	185.584	185.584	185.584	-19.2083	1.46968	5.16944	15.7914	-3.98169	-5.35623	1.4568	-0.310614	0.50098	-576.11	-148.915	6.91919	0	0	-0.324093
2682	0	-32.726	0	0	-32.853	0.51334	4.74949	-0.251132	0.0280714	-0.194339	-51.7355	-9.32E-16	10.9278	0	0	0.00787606	2.9398	14.409	7.70965	-98.5164	357.803	654.425	412.181	412.181	412.181	-5.6029	-17.6007	0.0675333	-331.383	345.456	208.922	185.584	185.584	185.584	-17.6591	0.923819	5.50454	15.6284	-4.00624	-5.22525	1.41406	-0.283827	0.385042	-562.545	-129.342	6.27564	0	0	-0.129226
2683	0	-32.2624	0	0	-32.3703	0.546554	4.41853	-0.24501	0.0420713	-0.181447	-47.6208	-4.66E-15	13.6456	0	0	0.0885625	2.94891	14.5384	7.91646	-98.2356	357.415	654.127	413.235	413.235	413.235	-5.66729	-16.6148	-0.618956	-341.815	346.98	214.155	185.584	185.584	185.584	-16.6387	0.207001	5.67726	15.5983	-3.93313	-5.14377	1.35138	-0.2555	0.287047	-543.982	-104.065	4.12283	0	0	0.0191023
2684	0	-31.129	0	0	-31.202	0.616622	3.7194	-0.23967	0.0528191	-0.162627	-41.938	-9.32E-16	14.9744	0	0	0.144035	2.91198	14.5096	8.10437	-96.7962	356.849	652.746	414.166	414.166	414.166	-5.54394	-16.0935	-1.44619	-351.007	348.944	219.884	185.584	185.584	185.584	-16.0744	-0.655227	5.67304	15.6705	-3.76319	-5.0574	1.28253	-0.232419	0.21009	-528.152	-77.4168	0.651094	0	0	0.113022
2685	0	-29.4694	0	0	-29.5042	0.723229	2.65361	-0.23713	0.058514	-0.137236	-35.6212	4.66E-15	14.7924	0	0	0.168953	2.82795	14.3452	8.20964	-94.3361	356.128	650.3	414.943	414.943	414.943	-5.23556	-15.9248	-2.36363	-359.028	351.36	225.997	185.584	185.584	185.584	-15.8607	-1.6147	5.49422	15.8096	-3.50643	-4.90924	1.2166	-0.219343	0.158395	-520.491	-53.7307	-3.48723	0	0	0.160378
2686	0	-27.4507	0	0	-27.458	0.861639	1.26723	-0.239067	0.0589696	-0.106027	-29.6954	-3.73E-15	13.417	0	0	0.167891	2.6999	14.0678	8.17247	-91.0003	355.28	646.836	415.535	415.535	415.535	-4.76481	-15.9785	-3.3056	-365.951	354.196	232.373	185.584	185.584	185.584	-15.8746	-2.60925	5.15975	15.9805	-3.18271	-4.64563	1.15933	-0.217354	0.137503	-524.261	-35.5444	-7.39757	0	0	0.175947
2687	0	-25.2414	0	0	-25.2419	1.02316	-0.352386	-0.246528	0.055911	-0.0710124	-25.1049	-6.52E-15	11.5058	0	0	0.152563	2.53574	13.698	7.94253	-86.9266	354.339	642.42	415.908	415.908	415.908	-4.1689	-16.1264	-4.20624	-371.825	357.383	238.874	185.584	185.584	185.584	-15.9939	-3.57553	4.6995	16.1524	-2.82109	-4.22102	1.11367	-0.223351	0.152779	-540.683	-22.8441	-10.2525	0	0	0.173751
2688	0	-22.9906	0	0	-23.0068	1.19681	-2.09295	-0.259982	0.0516326	-0.0357682	-22.5702	-3.26E-15	9.7531	0	0	0.135846	2.34825	13.2514	7.48445	-82.233	353.345	637.138	416.03	416.03	416.03	-3.48834	-16.2615	-5.01245	-376.656	360.837	245.354	185.584	185.584	185.584	-16.1154	-4.46094	4.14464	16.304	-2.45759	-3.60301	1.08057	-0.22956	0.214408	-568.955	-13.571	-11.4633	0	0	0.165017
2689	0	-20.8105	0	0	-20.8595	1.37155	-3.84053	-0.278726	0.048007	-0.00407274	-22.4167	6.06E-15	8.64686	0	0	0.126058	2.15453	12.7368	6.78372	-77.0062	352.343	631.094	415.87	415.87	415.87	-2.75484	-16.3128	-5.6898	-380.399	364.476	251.672	185.584	185.584	185.584	-16.1685	-5.22977	3.51815	16.428	-2.13114	-2.77787	1.05994	-0.227867	0.329992	-606.523	-5.24863	-10.7729	0	0	0.162527
2690	0	-18.7669	0	0	-18.857	1.53825	-5.50114	-0.301026	0.0456411	0.0212175	-24.5265	-1.86E-15	8.32823	0	0	0.125172	1.97479	12.1551	5.85155	-71.2935	351.383	624.408	415.405	415.405	415.405	-1.9836	-16.2508	-6.22115	-382.952	368.239	257.712	185.584	185.584	185.584	-16.1235	-5.86297	2.82941	16.535	-1.87837	-1.75525	1.04789	-0.210172	0.507256	-648.872	4.1922	-8.23187	0	0	0.185439
2691	0	-16.8783	0	0	-17.0094	1.69095	-7.01407	-0.324314	0.0438109	0.039158	-28.3763	8.85E-15	8.60842	0	0	0.130902	1.83045	11.4989	4.72606	-65.101	350.513	617.217	414.624	414.624	414.624	-1.17285	-16.0872	-6.60169	-384.177	372.083	263.39	185.584	185.584	185.584	-15.9903	-6.35414	2.07497	16.6545	-1.72821	-0.569615	1.03917	-0.171419	0.746909	-690.723	15.1315	-3.99789	0	0	0.259875
2692	0	-15.124	0	0	-15.2902	1.82701	-8.35409	-0.345874	0.0407984	0.0503695	-33.1905	-4.43E-15	9.0801	0	0	0.14004	1.74145	10.7544	3.46881	-58.3981	349.783	609.676	413.538	413.538	413.538	-0.309554	-15.867	-6.83342	-383.914	375.981	268.655	185.584	185.584	185.584	-15.8129	-6.70464	1.24402	16.8342	-1.69686	0.722845	1.02726	-0.110322	1.04514	-726.431	26.4869	1.7266	0	0	0.411816
2693	0	-13.4573	0	0	-13.649	1.94678	-9.52604	-0.361638	0.0367586	0.0565774	-37.9604	-7.69E-15	9.48028	0	0	0.150257	1.72332	9.90308	2.15693	-51.1296	349.23	601.958	412.177	412.177	412.177	0.622289	-15.6581	-6.92214	-382.005	379.906	273.483	185.584	185.584	185.584	-15.6576	-6.9208	0.325771	17.1343	-1.78467	2.05136	1.00486	-0.0267941	1.39046	-750.217	38.2309	8.07261	0	0	0.657522
2694	0	-11.8235	0	0	-12.0302	2.05304	-10.559	-0.368412	0.0320011	0.0596493	-41.8034	3.49E-16	9.58194	0	0	0.159805	1.78464	8.92475	0.871995	-43.2313	348.882	594.253	410.599	410.6	410.599	1.638	-15.5359	-6.8769	-378.319	383.835	277.866	185.584	185.584	185.584	-15.5977	-7.01408	-0.68842	17.62	-1.97552	3.34091	0.965985	0.0732538	1.76475	-757.355	49.5369	14.0657	0	0	0.990701
2695	0	-10.1777	0	0	-10.3885	2.15036	-11.4992	-0.365029	0.02619	0.0614149	-44.1952	4.54E-15	9.13884	0	0	0.166745	1.92556	7.80093	-0.311867	-34.6488	348.75	586.769	408.884	408.884	408.884	2.74984	-15.5688	-6.71051	-372.776	387.749	281.799	185.584	185.584	185.584	-15.6999	-7.00216	-1.80425	18.3521	-2.23968	4.5234	0.912135	0.179639	2.14712	-746.591	58.6036	19.0673	0	0	1.37683
2696	0	-8.4951	0	0	-8.69952	2.24409	-12.3987	-0.352931	0.0182156	0.0634196	-45.0842	9.78E-15	7.88694	0	0	0.169045	2.13786	6.51817	-1.337	-25.3519	348.834	579.721	407.126	407.126	407.126	3.96403	-15.8087	-6.43884	-365.355	391.632	285.273	185.584	185.584	185.584	-16.0141	-6.90784	-3.02254	19.376	-2.53903	5.54608	0.853442	0.279564	2.51365	-720.983	63.0084	22.967	0	0	1.76312
2697	0	-6.77429	0	0	-6.96199	2.33899	-13.303	-0.334842	0.00721596	0.0672438	-44.745	-7.92E-15	5.66635	0	0	0.165165	2.40633	5.07076	-2.16622	-15.3445	349.12	573.326	405.427	405.427	405.427	5.27616	-16.2887	-6.0783	-356.09	395.458	288.273	185.584	185.584	185.584	-16.5714	-6.7556	-4.33553	20.713	-2.83377	6.37507	0.805335	0.36071	2.84055	-686.996	60.883	25.9369	0	0	2.10118
2698	0	-5.03287	0	0	-5.19281	2.43787	-14.2382	-0.313967	-0.00725558	0.0738978	-43.6157	-2.80E-15	2.47667	0	0	0.154826	2.71134	3.46233	-2.78115	-4.665	349.584	567.79	403.879	403.879	403.879	6.6677	-17.026	-5.64288	-345.05	399.188	290.768	185.584	185.584	185.584	-17.3875	-6.56711	-5.72329	22.3553	-3.08923	6.99329	0.783622	0.414889	3.10734	-652.176	51.834	28.2624	0	0	2.3664
2699	0	-3.29922	0	0	-3.41899	2.54059	-15.2015	-0.292693	-0.0243972	0.0834853	-42.0746	-1.03E-14	-1.42731	0	0	0.139324	3.03182	1.70554	-3.1748	6.61991	350.194	563.302	402.557	402.557	402.558	8.10429	-18.029	-5.14236	-332.325	402.759	292.71	185.584	185.584	185.584	-18.4688	-6.35818	-7.15175	24.2671	-3.28111	7.39336	0.7971	0.438189	3.30268	-622.287	37.1023	30.063	0	0	2.55913
2700	0	-1.60408	0	0	-1.67009	2.64379	-16.1604	-0.271529	-0.04136	0.0950802	-40.2677	-1.86E-15	-5.48709	0	0	0.121212	3.34768	-0.180551	-3.34074	18.4272	350.915	560.024	401.504	401.504	401.504	9.53831	-19.303	-4.583	-317.999	406.094	294.033	185.584	185.584	185.584	-19.8184	-6.13836	-8.57478	26.3914	-3.39798	7.56733	0.842512	0.434002	3.42285	-598.659	20.3964	30.7792	0	0	2.68744
2701	0	0.0236964	0	0	0.024779	2.74169	-17.0616	-0.250343	-0.055102	0.106491	-38.2048	3.73E-15	-9.08875	0	0	0.103432	3.64072	-2.17384	-3.26442	30.667	351.708	558.087	400.726	400.726	400.726	10.9172	-20.852	-3.97038	-302.152	409.119	294.663	185.584	185.584	185.584	-21.438	-5.91368	-9.94186	28.6622	-3.4409	7.49861	0.901079	0.409575	3.47515	-576.904	5.77339	29.826	0	0	2.74259
2702	0	1.55814	0	0	1.63691	2.8276	-17.8452	-0.229758	-0.0640606	0.115162	-35.9121	-1.86E-15	-11.8044	0	0	0.0881805	3.89414	-4.25184	-2.92361	43.2441	352.537	557.591	400.198	400.198	400.198	12.1928	-22.6767	-3.31266	-284.855	411.778	294.53	185.584	185.584	185.584	-23.3271	-5.69	-11.2068	31.0156	-3.42004	7.162	0.946321	0.374915	3.47101	-549.624	-3.34202	27.0379	0	0	2.70068
2703	0	2.97653	0	0	3.13814	2.89543	-18.4591	-0.210494	-0.0676131	0.119409	-33.4121	-1.86E-15	-13.3962	0	0	0.0760949	4.09191	-6.39227	-2.29836	56.0486	353.372	558.601	399.868	399.868	399.868	13.3268	-24.7734	-2.62192	-266.178	414.047	293.587	185.584	185.584	185.584	-25.4809	-5.47462	-12.3328	33.3987	-3.34956	6.53249	0.952759	0.339824	3.42105	-509.146	-4.55422	22.4832	0	0	2.53515
2704	0	4.25871	0	0	4.50099	2.94071	-18.8665	-0.193379	-0.0658342	0.118528	-30.7676	-3.73E-15	-13.8059	0	0	0.0664639	4.2193	-8.5718	-1.38565	68.9443	354.192	561.142	399.671	399.671	399.671	14.2937	-27.1307	-1.91374	-246.192	415.925	291.822	185.584	185.584	185.584	-27.8886	-5.27583	-13.2951	35.7723	-3.24292	5.59889	0.904913	0.31226	3.33405	-449.81	3.31725	16.335	0	0	2.22976
2705	0	5.38598	0	0	5.69904	2.96118	-19.05	-0.179644	-0.0596381	0.11263	-28.123	0	-13.1491	0	0	0.0579888	4.26532	-10.7634	-0.213102	81.7577	354.989	565.193	399.54	399.54	399.54	15.0814	-29.7287	-1.20525	-224.971	417.438	289.258	185.584	185.584	185.584	-30.5308	-5.10146	-14.0811	38.1086	-3.10987	4.37759	0.799859	0.292445	3.21396	-369.415	18.7192	9.13978	0	0	1.78827
2706	0	6.34083	0	0	6.70829	2.95686	-19.0113	-0.171172	-0.050119	0.102084	-25.7107	3.73E-15	-11.6288	0	0	0.0495421	4.22653	-12.9337	1.15256	94.275	355.761	570.673	399.421	399.42	399.421	15.6896	-32.5387	-0.512962	-202.597	418.628	285.957	185.584	185.584	185.584	-33.3798	-4.95711	-14.6899	40.3849	-2.9568	2.92308	0.646652	0.276469	3.06497	-269.423	38.3529	1.50284	0	0	1.23867
2707	0	7.10919	0	0	7.51071	2.92984	-18.7689	-0.169826	-0.0374664	0.0879644	-23.7567	-1.86E-15	-9.42031	0	0	0.0402872	4.11098	-15.0417	2.60526	106.248	356.514	577.442	399.272	399.272	399.272	16.128	-35.5266	0.1494	-179.148	419.546	282.013	185.584	185.584	185.584	-36.4023	-4.84528	-15.1299	42.5759	-2.78803	1.33161	0.462228	0.259532	2.88875	-155.426	58.5223	-6.42163	0	0	0.636536
2708	0	7.68285	0	0	8.09747	2.88412	-18.3571	-0.174984	-0.0228442	0.0713159	-22.2242	-9.32E-16	-6.85344	0	0	0.0296342	3.94046	-17.04	4.00909	117.412	357.247	585.294	399.068	399.068	399.068	16.4148	-38.6582	0.772545	-154.701	420.248	277.558	185.584	185.584	185.584	-39.5647	-4.76562	-15.4179	44.6495	-2.60731	-0.264915	0.267035	0.238608	2.68901	-35.7552	75.3415	-14.1682	0	0	0.059653
2709	0	8.0569	0	0	8.46599	2.82514	-17.8229	-0.184466	-0.00831307	0.0531586	-20.9144	2.80E-15	-4.40054	0	0	0.0179205	3.74926	-18.8786	5.21693	127.511	357.955	593.972	398.798	398.798	398.798	16.574	-41.8988	1.35166	-129.326	420.797	272.747	185.584	185.584	185.584	-42.8328	-4.71569	-15.5767	46.5665	-2.41802	-1.71586	0.0838764	0.214568	2.47351	78.9508	86.1182	-21.0763	0	0	-0.405326
2710	0	8.22362	0	0	8.61246	2.75912	-17.2211	-0.196141	0.00373027	0.0350358	-19.6724	-9.32E-16	-2.59268	0	0	0.00641337	3.57911	-20.5102	6.09427	136.324	358.627	603.184	398.46	398.46	398.46	16.6304	-45.2094	1.88498	-103.105	421.247	267.744	185.584	185.584	185.584	-46.1678	-4.69132	-15.6305	48.284	-2.223	-2.87643	-0.0670143	0.192303	2.24974	177.36	90.3615	-26.5948	0	0	-0.690964
2711	0	8.16839	0	0	8.52643	2.69193	-16.6046	-0.209303	0.0110081	0.0177612	-18.5734	-4.66E-15	-1.92195	0	0	-0.00349566	3.47115	-21.8956	6.54242	143.693	359.257	612.629	398.06	398.06	398.06	16.6029	-48.5447	2.3717	-76.1249	421.637	262.706	185.584	185.584	185.584	-49.5239	-4.68602	-15.5983	49.7626	-2.02462	-3.63354	-0.168874	0.17778	2.02928	249.978	89.3042	-30.2568	0	0	-0.775193
2712	0	7.87076	0	0	8.19064	2.62794	-16.0137	-0.223737	0.0119432	0.00170529	-17.8514	-4.66E-15	-2.71074	0	0	-0.0113146	3.45722	-23.008	6.51549	149.533	359.849	622.024	397.613	397.613	397.613	16.4977	-51.8555	2.80892	-48.4777	421.973	257.769	185.584	185.584	185.584	-52.8503	-4.69073	-15.4869	50.9721	-1.82536	-3.92651	-0.213997	0.172679	1.82249	291.676	84.2808	-31.6798	0	0	-0.689676
2713	0	7.30912	0	0	7.58531	2.5689	-15.4655	-0.240522	0.00657443	-0.0143895	-17.9255	3.73E-15	-4.95483	0	0	-0.0179394	3.55319	-23.8348	6.02628	153.842	360.424	631.127	397.142	397.142	397.142	16.3037	-55.0938	3.1873	-20.2467	422.226	253.047	185.584	185.584	185.584	-56.0955	-4.69474	-15.2863	51.8967	-1.62824	-3.75622	-0.205987	0.173704	1.63936	303.635	76.1911	-30.8102	0	0	-0.505478
2714	0	6.47024	0	0	6.69787	2.51341	-14.9475	-0.261377	-0.0037809	-0.0330468	-19.2236	-4.66E-15	-8.30872	0	0	-0.0251275	3.75651	-24.3782	5.13948	156.687	361.013	639.745	396.677	396.677	396.677	15.993	-58.2213	3.48723	8.49867	422.325	248.648	185.584	185.584	185.584	-59.2163	-4.68798	-14.9672	52.5378	-1.43715	-3.18019	-0.155043	0.173275	1.48794	291.623	64.6771	-27.7647	0	0	-0.298753
2715	0	5.36098	0	0	5.53587	2.45701	-14.4183	-0.286373	-0.016814	-0.0580969	-21.8272	9.32E-16	-12.1095	0	0	-0.033888	4.04806	-24.6542	3.9568	158.201	361.649	647.739	396.256	396.256	396.256	15.5248	-61.2192	3.67725	37.6993	422.162	244.696	185.584	185.584	185.584	-62.1883	-4.66369	-14.4836	52.9134	-1.25638	-2.29773	-0.0772573	0.163747	1.37243	265.487	48.8698	-22.8648	0	0	-0.125944
2716	0	4.01632	0	0	4.13616	2.39299	-13.8147	-0.313168	-0.0288634	-0.0932323	-25.3061	6.52E-15	-15.4039	0	0	-0.043179	4.39712	-24.6912	2.59966	158.568	362.356	655.022	395.922	395.922	395.922	14.8534	-64.0928	3.71617	67.2851	421.605	241.349	185.584	185.584	185.584	-65.0119	-4.61982	-13.7804	53.0568	-1.09006	-1.23138	0.00991899	0.140652	1.29182	236.512	28.5735	-16.9009	0	0	-0.00945632
2717	0	2.50072	0	0	2.56723	2.31393	-13.0649	-0.33688	-0.0358149	-0.141289	-28.699	-1.86E-15	-17.1639	0	0	-0.0500729	4.76739	-24.5281	1.19405	158.009	363.14	661.547	395.719	395.718	395.718	13.9398	-66.8687	3.55999	97.1374	420.519	238.806	185.584	185.584	185.584	-67.7105	-4.5585	-12.8053	53.0133	-0.941874	-0.109645	0.0909244	0.104941	1.24134	215.903	4.7908	-10.9323	0	0	0.0578985
2718	0	0.902537	0	0	0.923079	2.21366	-12.1073	-0.349866	-0.0345456	-0.20273	-30.6017	-4.66E-15	-16.6068	0	0	-0.0514699	5.1225	-24.2124	-0.140025	156.777	363.989	667.302	395.683	395.683	395.683	12.7651	-69.5835	3.17281	127.047	418.797	237.281	185.584	185.584	185.584	-70.3214	-4.4839	-11.5256	52.8369	-0.814814	0.945295	0.148868	0.0601522	1.207	214.317	-20.7586	-6.05774	0	0	0.0978493
2719	0	-0.680274	0	0	-0.692805	2.08901	-10.9072	-0.344437	-0.025065	-0.275519	-29.6224	1.86E-15	-13.5698	0	0	-0.0465547	5.43039	-23.7975	-1.29553	155.141	364.872	672.299	395.843	395.843	395.844	11.3416	-72.2663	2.53834	156.681	416.392	236.959	185.584	185.584	185.584	-72.8787	-4.39938	-9.94328	52.586	-0.71177	1.82601	0.172191	0.0108565	1.17271	239.517	-46.6723	-2.94373	0	0	0.128015
2720	0	-2.15846	0	0	-2.18828	1.94069	-9.46657	-0.315001	-0.0100278	-0.355536	-24.7911	-4.66E-16	-8.55323	0	0	-0.0374764	5.66607	-23.3392	-2.18283	153.38	365.748	676.571	396.211	396.211	396.211	9.71602	-74.9199	1.66825	185.581	413.34	237.927	185.584	185.584	185.584	-75.3951	-4.30532	-8.10285	52.319	-0.636338	2.44458	0.15049	-0.0388774	1.12184	296.933	-71.8394	-1.90242	0	0	0.149464
2721	0	-3.46846	0	0	-3.50112	1.77325	-7.82565	-0.261048	0.00512373	-0.437543	-15.9774	-5.71E-15	-2.68923	0	0	-0.0273701	5.81282	-22.892	-2.73375	151.764	366.574	680.159	396.777	396.777	396.777	7.96479	-77.5095	0.605397	213.191	409.757	240.12	185.584	185.584	185.584	-77.8476	-4.19869	-6.08853	52.0902	-0.592783	2.73606	0.0791362	-0.0871235	1.0426	387.742	-95.9667	-2.77584	0	0	0.143208
2722	0	-4.58209	0	0	-4.60784	1.59401	-6.05458	-0.186867	0.013742	-0.516799	-3.88233	9.32E-16	2.58959	0	0	-0.0172892	5.8624	-22.5043	-2.90653	150.536	367.31	683.112	397.516	397.516	397.515	6.17949	-79.9628	-0.580347	238.918	405.818	243.288	185.584	185.584	185.584	-80.1765	-4.07434	-4.0104	51.9444	-0.585845	2.66263	-0.0469299	-0.133656	0.932229	511.208	-119.41	-5.1409	0	0	0.0794194
2723	0	-5.50721	0	0	-5.52236	1.4114	-4.23822	-0.099097	0.0102172	-0.589719	10.2727	1.75E-15	6.01388	0	0	-0.00517152	5.81463	-22.2135	-2.69337	149.895	367.922	685.474	398.38	398.38	398.38	4.44699	-82.1812	-1.80432	262.199	401.714	247.014	185.584	185.584	185.584	-82.2925	-3.92696	-1.98161	51.9118	-0.619715	2.22021	-0.232991	-0.177709	0.79485	665.131	-142.052	-8.65175	0	0	-0.0679023
2724	0	-6.28283	0	0	-6.28865	1.23338	-2.45914	-0.00485081	-0.00768788	-0.653807	25.0297	0	6.91639	0	0	0.0122156	5.67697	-22.0422	-2.12825	149.966	368.39	687.275	399.316	399.315	399.315	2.83092	-84.0537	-2.98442	282.543	397.598	250.759	185.584	185.584	185.584	-84.0892	-3.75307	-0.0945977	52.0044	-0.696514	1.44568	-0.479986	-0.218887	0.641149	844.816	-163.19	-13.0682	0	0	-0.304447
2725	0	-6.97082	0	0	-6.97151	1.06629	-0.784948	0.0886199	-0.0373656	-0.707182	38.799	-1.16E-15	5.47839	0	0	0.036374	5.46345	-21.9956	-1.29021	150.794	368.701	688.527	400.259	400.259	400.259	1.36174	-85.4695	-4.05766	299.557	393.549	253.921	185.584	185.584	185.584	-85.4556	-3.55263	1.59524	52.2132	-0.814383	0.419621	-0.781042	-0.253045	0.484027	1041.69	-180.217	-18.1404	0	0	-0.599842
2726	0	-7.64488	0	0	-7.64551	0.914747	0.734785	0.172377	-0.0720629	-0.748173	49.7604	-6.41E-16	2.62098	0	0	0.0648763	5.1931	-22.0615	-0.298249	152.332	368.846	689.216	401.152	401.152	401.152	0.0394603	-86.3281	-4.98816	312.942	389.573	255.904	185.584	185.584	185.584	-86.2875	-3.33001	3.07196	52.5087	-0.965849	-0.739163	-1.11595	-0.273144	0.341864	1241.37	-189.487	-23.2976	0	0	-0.879398
2727	0	-8.37372	0	0	-8.37919	0.782258	2.06264	0.234666	-0.103336	-0.775716	55.8573	4.66E-16	-0.387179	0	0	0.0900179	4.88798	-22.214	0.703251	154.453	368.815	689.302	401.941	401.941	401.941	-1.15346	-86.554	-5.76472	322.476	385.622	256.198	185.584	185.584	185.584	-86.5043	-3.09457	4.34814	52.8445	-1.13693	-1.88854	-1.45488	-0.270141	0.235327	1425.16	-187.61	-27.6378	0	0	-1.03618
2728	0	-9.19715	0	0	-9.2113	0.67233	3.16275	0.262233	-0.123895	-0.788766	55.1444	3.36E-15	-2.38842	0	0	0.0996431	4.57068	-22.4182	1.56509	156.972	368.594	688.72	402.586	402.586	402.586	-2.23464	-86.118	-6.39174	328.008	381.642	254.471	185.584	185.584	185.584	-86.0715	-2.86071	5.44726	53.163	-1.30758	-2.88376	-1.76154	-0.238157	0.187346	1571.8	-173.543	-30.1525	0	0	-0.966471
2729	0	-10.0993	0	0	-10.1242	0.589411	3.99106	0.244961	-0.129111	-0.785925	46.5329	-5.23E-15	-2.61813	0	0	0.083586	4.26199	-22.6352	2.15435	159.667	368.173	687.39	403.058	403.058	403.058	-3.20676	-85.0621	-6.88034	329.459	377.61	250.652	185.584	185.584	185.584	-85.0259	-2.64752	6.38681	53.4031	-1.45375	-3.59817	-2.00075	-0.175737	0.214662	1661.37	-148.436	-30.1812	0	0	-0.617999
2730	0	-10.9908	0	0	-11.0251	0.539298	4.49086	0.180845	-0.118019	-0.764953	30.5097	1.67E-15	-0.867267	0	0	0.045412	3.97851	-22.8276	2.37124	162.304	367.547	685.232	403.342	403.342	403.342	-4.05005	-83.5161	-7.24328	326.845	373.558	244.99	185.584	185.584	185.584	-83.4925	-2.47695	7.16815	53.5076	-1.55039	-3.93942	-2.14313	-0.0904723	0.321576	1678.56	-115.996	-27.7042	0	0	-0.0267522
2731	0	-11.711	0	0	-11.7494	0.528608	4.5974	0.0790826	-0.0926958	-0.724271	9.45268	2.91E-16	2.53915	0	0	0.00933057	3.7306	-22.9627	2.15938	164.659	366.726	682.178	403.434	403.434	403.434	-4.72651	-81.6933	-7.49362	320.326	369.577	238.034	185.584	185.584	185.584	-81.6796	-2.3686	7.77586	53.4293	-1.57462	-3.85849	-2.17317	0.0058058	0.497769	1617.87	-79.6006	-23.647	0	0	0.680218
2732	0	-12.0573	0	0	-12.0911	0.563465	4.24991	-0.040591	-0.0572257	-0.663429	-12.7304	-1.16E-15	6.83306	0	0	0.00992529	3.52088	-23.0156	1.50901	166.532	365.733	678.185	403.333	403.333	403.333	-5.19483	-79.8564	-7.64194	310.233	365.795	230.534	185.584	185.584	185.584	-79.847	-2.33066	8.18558	53.1372	-1.50869	-3.35162	-2.08886	0.0994044	0.720777	1484.2	-41.1779	-19.7592	0	0	1.32528
2733	0	-11.8368	0	0	-11.8581	0.647742	3.40852	-0.153867	-0.016683	-0.583551	-31.7363	-3.26E-15	10.9926	0	0	0.066108	3.34361	-22.971	0.455866	167.759	364.604	673.256	403.046	403.046	403.046	-5.43007	-78.2607	-7.68913	297.066	362.352	223.272	185.584	185.584	185.584	-78.2493	-2.34953	8.37552	52.6208	-1.34214	-2.45794	-1.90007	0.17919	0.963285	1290.68	-0.830337	-18.075	0	0	1.74285
2734	0	-10.9245	0	0	-10.9318	0.781233	2.07291	-0.240328	0.0221623	-0.486508	-44.2693	-1.40E-15	13.9058	0	0	0.160823	3.18476	-22.824	-0.921417	168.226	363.381	667.442	402.58	402.58	402.58	-5.43975	-77.0915	-7.61848	281.427	359.369	216.893	185.584	185.584	185.584	-77.0747	-2.38432	8.33728	51.8921	-1.0729	-1.25622	-1.61898	0.235375	1.2023	1052.27	40.0367	-19.7426	0	0	1.82896
2735	0	-9.30353	0	0	-9.30367	0.957984	0.301207	-0.290949	0.0520741	-0.375072	-49.1278	-6.06E-15	14.7449	0	0	0.249344	3.02261	-22.5817	-2.50248	167.878	362.103	660.853	401.947	401.947	401.947	-5.27081	-76.4234	-7.3975	263.949	356.919	211.776	185.584	185.584	185.584	-76.4024	-2.37206	8.08458	50.9869	-0.707732	0.13635	-1.25602	0.261313	1.4275	781.744	77.9718	-24.1528	0	0	1.56268
2736	0	-7.06775	0	0	-7.07117	1.16549	-1.77925	-0.30973	0.0691801	-0.2557	-47.3757	-4.19E-15	13.436	0	0	0.292305	2.82913	-22.2621	-4.12614	166.727	360.803	653.654	401.162	401.162	401.162	-5.00305	-76.2194	-6.99343	245.232	355.007	208.022	185.584	185.584	185.584	-76.2003	-2.24501	7.65687	49.9631	-0.261091	1.56411	-0.829385	0.25558	1.63924	493.996	110.078	-29.4154	0	0	1.01749
2737	0	-4.38516	0	0	-4.3958	1.38594	-3.98423	-0.303376	0.0749209	-0.139923	-41.0057	-6.06E-15	10.7003	0	0	0.278562	2.57308	-21.8924	-5.5975	164.851	359.496	646.056	400.243	400.243	400.243	-4.72699	-76.3709	-6.39364	225.826	353.573	205.511	185.584	185.584	185.584	-76.3618	-1.95375	7.11247	48.8955	0.24585	2.83911	-0.378307	0.228035	1.84549	214.302	137.009	-33.8965	0	0	0.361302
2738	0	-1.45152	0	0	-1.45982	1.59952	-6.10923	-0.277557	0.0721413	-0.0411008	-32.0583	3.26E-15	7.39993	0	0	0.222272	2.22592	-21.5034	-6.70833	162.374	358.187	638.301	399.216	399.216	399.216	-4.51506	-76.7416	-5.61944	206.206	352.529	203.993	185.584	185.584	185.584	-76.7496	-1.48679	6.51415	47.8663	0.786944	3.76038	0.0382716	0.190339	2.05018	-24.168	158.958	-36.7341	0	0	-0.198609
2739	0	1.54285	0	0	1.5579	1.78821	-7.97283	-0.241817	0.0651599	0.0310785	-22.6475	5.01E-15	4.33664	0	0	0.150823	1.76988	-21.1214	-7.27279	159.436	356.879	630.629	398.109	398.109	398.109	-4.40337	-77.1966	-4.7279	186.745	351.784	203.16	185.584	185.584	185.584	-77.226	-0.877053	5.91818	46.9529	1.33135	4.14934	0.363681	0.157668	2.25942	-192.667	177.522	-38.1312	0	0	-0.521997
2740	0	4.43547	0	0	4.49666	1.93932	-9.45319	-0.20683	0.0576364	0.0723702	-14.4849	5.65E-15	2.00436	0	0	0.0880468	1.20639	-20.76	-7.17183	156.146	355.597	623.261	396.953	396.953	396.953	-4.39008	-77.6213	-3.79916	167.693	351.267	202.709	185.584	185.584	185.584	-77.673	-0.190997	5.36803	46.2126	1.84426	3.89423	0.551889	0.139566	2.47331	-271.956	193.653	-38.827	0	0	-0.590582
2741	0	7.10336	0	0	7.22514	2.04777	-10.508	-0.179788	0.050772	0.083739	-8.47542	-4.86E-15	0.492335	0	0	0.0448916	0.561517	-20.4141	-6.39329	152.545	354.396	616.366	395.781	395.781	395.781	-4.44847	-77.9319	-2.91423	149.173	350.935	202.397	185.584	185.584	185.584	-78.0041	0.4949	4.89225	45.6704	2.28827	2.99027	0.587247	0.134314	2.68948	-258.633	205.554	-39.1021	0	0	-0.490856
2742	0	9.4633	0	0	9.64779	2.11635	-11.1713	-0.164026	0.0445276	0.0712446	-4.84127	-3.20E-15	-0.304495	0	0	0.0214494	-0.11506	-20.06	-5.04933	148.577	353.364	610.051	394.628	394.628	394.628	-4.54606	-78.0756	-2.13457	131.192	350.769	202.066	185.584	185.584	185.584	-78.1651	1.11819	4.50594	45.3112	2.62792	1.55666	0.487882	0.128541	2.89819	-167.833	208.834	-38.3507	0	0	-0.333742
2743	0	11.4663	0	0	11.7058	2.15388	-11.533	-0.158551	0.037361	0.0441891	-3.23049	-3.64E-15	-0.675056	0	0	0.0115984	-0.758071	-19.6604	-3.36193	144.097	352.59	604.364	393.527	393.527	393.527	-4.65758	-78.0247	-1.49084	113.668	350.759	201.642	185.584	185.584	185.584	-78.1283	1.64406	4.21195	45.0803	2.83637	-0.179042	0.304093	0.106855	3.08783	-30.3761	198.244	-35.3124	0	0	-0.177841
2744	0	13.0888	0	0	13.372	2.17208	-11.7081	-0.159978	0.0283868	0.0118138	-3.02321	2.68E-15	-0.885935	0	0	0.00854665	-1.29995	-19.1728	-1.61861	138.897	352.132	599.301	392.516	392.516	392.516	-4.76809	-77.7695	-0.984259	96.463	350.895	201.118	185.584	185.584	185.584	-77.8844	2.06472	4.00278	44.8927	2.90173	-1.92688	0.0947537	0.0643177	3.24758	118.544	172.512	-29.4714	0	0	-0.0179749
2745	0	14.3252	0	0	14.6416	2.18236	-11.8069	-0.164592	0.0177082	-0.0185441	-3.60585	-1.57E-15	-1.13566	0	0	0.00746781	-1.6851	-18.5567	-0.113558	132.758	352.002	594.84	391.634	391.634	391.634	-4.86944	-77.3108	-0.597208	79.426	351.162	200.533	185.584	185.584	185.584	-77.4345	2.38924	3.8638	44.6505	2.82982	-3.39507	-0.0842465	0.0109513	3.37079	247.146	135.868	-21.5549	0	0	0.171669
2746	0	15.1816	0	0	15.5242	2.19358	-11.9146	-0.169565	0.00625016	-0.04275	-4.51479	4.60E-15	-1.54074	0	0	0.0058406	-1.88122	-17.7791	0.909524	125.496	352.169	590.957	390.926	390.926	390.926	-4.95573	-76.6551	-0.305762	62.4196	351.532	199.941	185.584	185.584	185.584	-76.7858	2.63194	3.77739	44.2599	2.64173	-4.34773	-0.194337	-0.0336721	3.45616	334.168	96.9557	-13.3156	0	0	0.393856
2747	0	15.6718	0	0	16.0362	2.21096	-12.0814	-0.173315	-0.00475175	-0.0588495	-5.47247	3.55E-15	-2.1309	0	0	0.00281834	-1.88503	-16.8174	1.29928	117.004	352.581	587.651	390.437	390.437	390.437	-5.0218	-75.8118	-0.0895521	45.3393	351.972	199.4	185.584	185.584	185.584	-75.9476	2.80468	3.72784	43.6466	2.36767	-4.64593	-0.214091	-0.0524956	3.50085	368.504	64.6797	-6.54294	0	0	0.611689
2748	0	15.8149	0	0	16.1978	2.23586	-12.3199	-0.175228	-0.0142421	-0.0663852	-6.3409	-1.16E-16	-2.85202	0	0	-0.00147383	-1.7219	-15.6614	1.01937	107.273	353.195	584.95	390.207	390.207	390.207	-5.06457	-74.7918	0.0629968	28.1221	352.444	198.956	185.584	185.584	185.584	-74.9308	2.91396	3.70541	42.7651	2.03974	-4.26811	-0.136229	-0.040787	3.50578	347.471	43.8903	-2.1169	0	0	0.754877
2749	0	15.6344	0	0	16.031	2.26603	-12.6083	-0.175107	-0.0215385	-0.0653843	-7.03979	1.28E-15	-3.57212	0	0	-0.00635769	-1.4401	-14.3167	0.15188	96.3981	353.978	582.909	390.265	390.265	390.265	-5.0839	-73.607	0.153492	10.7479	352.909	198.643	185.584	185.584	185.584	-73.7474	2.9605	3.70769	41.6038	1.68705	-3.31044	0.0284834	-0.00852264	3.46365	275.843	33.7287	0.243598	0	0	0.743159
2750	0	15.1577	0	0	15.5596	2.29613	-12.8953	-0.173051	-0.0257578	-0.0568743	-7.50864	-3.38E-15	-4.05324	0	0	-0.0108558	-1.10042	-12.8057	-1.12012	84.5772	354.911	581.598	390.626	390.626	390.626	-5.08185	-72.2704	0.175212	-6.76174	353.33	198.474	185.584	185.584	185.584	-72.4102	2.93975	3.73797	40.1831	1.33341	-1.96631	0.250806	0.0265623	3.37176	165.993	29.4309	1.51479	0	0	0.528471
2751	0	14.4145	0	0	14.809	2.31871	-13.1103	-0.169382	-0.0265386	-0.0429584	-7.68448	-9.32E-16	-4.08352	0	0	-0.0141545	-0.763193	-11.1663	-2.55003	72.082	355.961	581.084	391.283	391.283	391.283	-5.05992	-70.7955	0.117408	-24.3501	353.684	198.445	185.584	185.584	185.584	-70.9325	2.84321	3.80061	38.5492	0.997375	-0.4866	0.489095	0.0501455	3.22942	36.0224	25.8411	2.62081	0	0	0.132638
2752	0	13.4342	0	0	13.8046	2.32562	-13.176	-0.164157	-0.0235673	-0.0265927	-7.46351	-4.66E-15	-3.50731	0	0	-0.0159364	-0.475965	-9.44611	-3.87701	59.2176	357.079	581.405	392.214	392.214	392.214	-5.01709	-69.1942	-0.0289921	-41.938	353.962	198.529	185.584	185.584	185.584	-69.326	2.66168	3.89641	36.7642	0.69219	0.870391	0.701253	0.0588495	3.04392	-93.6218	20.6568	3.77095	0	0	-0.349724
2753	0	12.2409	0	0	12.5693	2.3096	-13.0236	-0.157641	-0.0172362	-0.0111875	-6.7716	3.84E-15	-2.34172	0	0	-0.0165321	-0.265513	-7.69473	-4.8736	46.2763	358.202	582.556	393.377	393.377	393.377	-4.94994	-67.4744	-0.265493	-59.4399	354.175	198.684	185.584	185.584	185.584	-67.5975	2.38994	4.01948	34.8952	0.424688	1.88545	0.855161	0.0600622	2.83112	-204.045	14.8361	4.597	0	0	-0.791962
2754	0	10.8489	0	0	11.1203	2.26583	-12.6064	-0.149999	-0.00848265	0.000488565	-5.56223	-3.32E-15	-0.770769	0	0	-0.0163884	-0.135899	-5.9555	-5.38065	33.5002	359.271	584.496	394.717	394.717	394.717	-4.8547	-65.6357	-0.581898	-76.7824	354.35	198.849	185.584	185.584	185.584	-65.7468	2.0317	4.15714	33.005	0.193876	2.41098	0.933538	0.0637363	2.60796	-281.566	10.9009	4.6016	0	0	-1.09212
2755	0	9.26025	0	0	9.46573	2.19284	-11.9076	-0.141415	0.000821568	0.00654521	-3.84705	-2.33E-15	0.854703	0	0	-0.0152779	-0.0720697	-4.26	-5.32512	21.0597	360.248	587.149	396.169	396.169	396.169	-4.7303	-63.6688	-0.955558	-93.918	354.527	198.958	185.584	185.584	185.584	-63.7643	1.60225	4.29244	31.1462	-0.00973399	2.38596	0.933658	0.0747984	2.39155	-319.371	10.2977	3.68831	0	0	-1.20592
2756	0	7.46383	0	0	7.60284	2.0926	-10.9419	-0.132212	0.00847877	0.0061748	-1.72351	-9.32E-16	2.13314	0	0	-0.01198	-0.0471908	-2.62574	-4.72219	9.04598	361.134	590.424	397.66	397.66	397.66	-4.5811	-61.555	-1.35453	-110.834	354.746	198.943	185.584	185.584	185.584	-61.6321	1.12795	4.40884	29.3571	-0.202556	1.83551	0.864727	0.0914521	2.19459	-318.287	12.6234	2.14851	0	0	-1.14808
2757	0	5.43716	0	0	5.51709	1.96986	-9.75092	-0.122221	0.0131228	-0.000358026	0.66368	4.66E-16	2.77938	0	0	-0.00475465	-0.0311606	-1.05692	-3.66423	-2.5231	361.956	594.229	399.122	399.122	399.122	-4.41833	-59.2686	-1.74312	-127.552	355.036	198.744	185.584	185.584	185.584	-59.326	0.642678	4.49504	27.6614	-0.403983	0.858295	0.748429	0.104864	2.02277	-286.961	15.6196	0.434743	0	0	-0.975495
2758	0	3.14871	0	0	3.18285	1.83114	-8.39457	-0.111463	0.0142068	-0.0124276	3.02782	-2.10E-15	2.65646	0	0	0.00717132	0.00188663	0.452017	-2.29808	-13.6848	362.757	598.478	400.489	400.489	400.489	-4.2584	-56.7782	-2.08767	-144.131	355.413	198.314	185.584	185.584	185.584	-56.8163	0.182081	4.54716	26.0701	-0.632204	-0.396599	0.614056	0.107637	1.8758	-239.046	17.1123	-1.14136	0	0	-0.758515
2759	0	0.562934	0	0	0.567092	1.68355	-6.94097	-0.101345	0.01161	-0.0293161	4.81856	1.75E-15	1.7509	0	0	0.0216934	0.0686805	1.91166	-0.795263	-24.5034	363.576	603.094	401.714	401.714	401.714	-4.12036	-54.05	-2.36097	-160.656	355.871	197.626	185.584	185.584	185.584	-54.0708	-0.221783	4.56923	24.5849	-0.899722	-1.75916	0.49365	0.0928188	1.75224	-190.172	14.7409	-2.39266	0	0	-0.560755
2760	0	-2.35015	0	0	-2.36085	1.53363	-5.45518	-0.095074	0.00572349	-0.050335	5.24288	1.11E-15	0.177888	0	0	0.0324749	0.17505	3.33265	0.679382	-35.0377	364.435	608.007	402.767	402.767	402.767	-4.0242	-51.0542	-2.54489	-177.231	356.387	196.684	185.584	185.584	185.584	-51.0607	-0.543882	4.57314	23.2037	-1.21102	-3.06897	0.416668	0.0613317	1.64758	-154.932	8.02983	-3.37388	0	0	-0.426042
2761	0	-5.59962	0	0	-5.61327	1.38648	-3.98956	-0.0973316	-0.00252888	-0.0744243	3.42581	-1.75E-15	-1.83698	0	0	0.0293941	0.317216	4.72131	1.99474	-45.3112	365.336	613.149	403.643	403.643	403.643	-3.99015	-47.7766	-2.63063	-193.949	356.923	195.54	185.584	185.584	185.584	-47.7727	-0.767324	4.5782	21.925	-1.56168	-4.20114	0.403834	0.0160533	1.55768	-144.407	-3.04629	-4.15051	0	0	-0.373618
2762	0	-9.15633	0	0	-9.1657	1.24537	-2.57914	-0.111364	-0.0113211	-0.100346	-1.17218	3.26E-15	-3.94219	0	0	0.00289319	0.485186	6.07678	3.07012	-55.293	366.265	618.439	404.356	404.356	404.356	-4.03678	-44.2337	-2.61741	-210.865	357.429	194.312	185.584	185.584	185.584	-44.2233	-0.883554	4.60864	20.7514	-1.93982	-5.08172	0.462676	-0.0384968	1.47823	-163.801	-17.9905	-4.74856	0	0	-0.396149
2763	0	-12.9407	0	0	-12.9438	1.11206	-1.24382	-0.136033	-0.0182818	-0.126232	-8.3816	-4.66E-16	-5.71407	0	0	-0.0490997	0.666468	7.38965	3.87937	-64.8926	367.195	623.781	404.941	404.941	404.941	-4.17664	-40.4822	-2.5113	-227.952	357.856	193.182	185.584	185.584	185.584	-40.4694	-0.893386	4.68851	19.691	-2.32774	-5.69048	0.58638	-0.0980249	1.40006	-211.957	-35.7632	-5.17188	0	0	-0.464529
2764	0	-16.8237	0	0	-16.8237	0.987483	0.00537645	-0.166272	-0.0231196	-0.150342	-17.3753	-9.32E-16	-6.92467	0	0	-0.117231	0.849357	8.64226	4.44399	-73.9676	368.096	629.057	405.446	405.446	405.446	-4.41155	-36.6183	-2.32532	-245.096	358.17	192.373	185.584	185.584	185.584	-36.6069	-0.808775	4.83535	18.7572	-2.70443	-6.053	0.756649	-0.160264	1.31632	-281.492	-56.5984	-5.11325	0	0	-0.536887
2765	0	-20.6417	0	0	-20.6461	0.872212	1.16124	-0.19753	-0.0255458	-0.170582	-27.186	-3.49E-15	-7.35805	0	0	-0.185508	1.02473	9.81059	4.81865	-82.3408	368.932	634.125	405.921	405.921	405.921	-4.73246	-32.7649	-2.08114	-262.098	358.357	192.103	185.584	185.584	185.584	-32.7579	-0.653614	5.05769	17.9674	-3.04716	-6.2255	0.950746	-0.223212	1.2199	-363.131	-80.0381	-4.32869	0	0	-0.572648
2766	0	-24.2134	0	0	-24.2327	0.766979	2.21565	-0.22668	-0.024765	-0.185495	-36.8899	0	-6.77284	0	0	-0.236258	1.18652	10.8671	5.07324	-89.822	369.665	638.828	406.416	406.416	406.416	-5.1209	-29.057	-1.80962	-278.706	358.426	192.547	185.584	185.584	185.584	-29.0569	-0.462471	5.35329	17.3396	-3.33382	-6.27687	1.1448	-0.283371	1.1095	-446.819	-104.184	-2.75219	0	0	-0.539665
2767	0	-27.3569	0	0	-27.4019	0.673281	3.15324	-0.251564	-0.0195817	-0.194013	-45.6238	3.49E-15	-4.94827	0	0	-0.254496	1.33073	11.7844	5.27526	-96.2315	370.257	643	406.969	406.969	406.969	-5.54912	-25.631	-1.55035	-294.637	358.413	193.813	185.584	185.584	185.584	-25.6385	-0.278382	5.70689	16.8888	-3.54416	-6.27159	1.31748	-0.337259	0.984512	-523.581	-125.801	-0.583871	0	0	-0.423641
2768	0	-29.9061	0	0	-29.9844	0.593879	3.94646	-0.271308	-0.0106196	-0.19603	-52.6437	-6.06E-15	-1.94995	0	0	-0.231761	1.45411	12.5389	5.47563	-101.42	370.67	646.48	407.608	407.608	407.609	-5.98053	-22.6135	-1.35005	-309.611	358.386	195.937	185.584	185.584	185.584	-22.6269	-0.149738	6.08942	16.6235	-3.66224	-6.25648	1.4528	-0.38057	0.848655	-586.342	-141.952	1.92953	0	0	-0.233936
2769	0	-31.7262	0	0	-31.8385	0.532799	4.55563	-0.28471	0.00204469	-0.192221	-57.2052	9.32E-16	2.03332	0	0	-0.168646	1.55288	13.1133	5.69993	-105.284	370.87	649.12	408.346	408.346	408.346	-6.37344	-20.1113	-1.25883	-323.374	358.434	198.887	185.584	185.584	185.584	-20.1257	-0.125333	6.46201	16.5424	-3.67783	-6.25313	1.54049	-0.409189	0.706389	-630.281	-149.092	4.19711	0	0	-0.00197045
2770	0	-32.7308	0	0	-32.8676	0.49523	4.92981	-0.290669	0.0174348	-0.183716	-58.7063	1.86E-15	6.52977	0	0	-0.0763163	1.62231	13.4994	5.94558	-107.774	370.836	650.8	409.179	409.179	409.179	-6.68378	-18.1979	-1.32259	-335.731	358.661	202.583	185.584	185.584	185.584	-18.2046	-0.247824	6.78024	16.6321	-3.58813	-6.25623	1.57781	-0.419918	0.565091	-653.713	-145.119	5.59018	0	0	0.226603
2771	0	-32.8969	0	0	-33.0393	0.487069	5.01104	-0.28937	0.0336512	-0.171207	-56.9504	-7.45E-15	10.8509	0	0	0.0251746	1.65715	13.6983	6.18478	-108.898	370.557	651.435	410.091	410.091	410.091	-6.86817	-16.8991	-1.57199	-346.568	359.174	206.916	185.584	185.584	185.584	-16.887	-0.545169	6.99913	16.8672	-3.39836	-6.23727	1.57048	-0.411743	0.431085	-659.245	-129.855	5.56956	0	0	0.408313
2772	0	-32.2719	0	0	-32.3964	0.513805	4.74486	-0.282144	0.0487376	-0.154748	-52.2639	1.86E-15	14.3401	0	0	0.113366	1.65316	13.7193	6.37156	-108.715	370.04	650.974	411.051	411.051	411.051	-6.88883	-16.1833	-2.01072	-355.861	360.066	211.769	185.584	185.584	185.584	-16.1412	-1.02155	7.07946	17.2123	-3.12213	-6.152	1.52865	-0.385513	0.312958	-652.155	-104.927	3.85953	0	0	0.517271
2773	0	-30.969	0	0	-31.057	0.579052	4.09443	-0.271921	0.061174	-0.133172	-45.5765	0	16.5903	0	0	0.172116	1.60871	13.5786	6.45108	-107.326	369.31	649.408	412.014	412.014	412.014	-6.71901	-15.9623	-2.60926	-363.666	361.404	217.024	185.584	185.584	185.584	-15.8824	-1.65266	6.99285	17.6249	-2.78051	-5.94952	1.46666	-0.34299	0.216759	-640.635	-73.0305	0.544501	0	0	0.552404
2774	0	-29.1507	0	0	-29.1962	0.682958	3.05647	-0.262864	0.0698851	-0.105829	-38.2903	2.80E-15	17.533	0	0	0.197982	1.52636	13.2962	6.36925	-104.858	368.405	646.76	412.927	412.927	412.927	-6.34756	-16.105	-3.30769	-370.094	363.217	222.562	185.584	185.584	185.584	-15.9856	-2.3878	6.72459	18.0612	-2.40049	-5.58137	1.3977	-0.288214	0.150829	-632.483	-37.994	-3.81229	0	0	0.532511
2775	0	-27.001	0	0	-27.0134	0.821325	1.67126	-0.259785	0.0747387	-0.073127	-32.005	-9.32E-16	17.441	0	0	0.200072	1.41354	12.8931	6.08128	-101.451	367.379	643.086	413.726	413.726	413.726	-5.78063	-16.4623	-4.02906	-375.263	365.502	228.252	185.584	185.584	185.584	-16.3098	-3.1606	6.27364	18.4812	-2.01272	-5.00914	1.33191	-0.225253	0.125789	-633.926	-3.4643	-8.30747	0	0	0.484215
2776	0	-24.6935	0	0	-24.6935	0.985934	0.0209088	-0.266308	0.0766373	-0.0372785	-28.0686	9.32E-16	16.788	0	0	0.193119	1.28239	12.3884	5.55806	-97.2386	366.296	638.474	414.345	414.345	414.345	-5.03799	-16.8997	-4.69722	-379.252	368.223	233.953	185.584	185.584	185.584	-16.7273	-3.90344	5.64929	18.8548	-1.64867	-4.21001	1.27726	-0.157887	0.150499	-648.566	28.1739	-12.0541	0	0	0.431342
2777	0	-22.3629	0	0	-22.3743	1.16608	-1.78516	-0.283189	0.0766743	-0.00223122	-27.1748	2.80E-15	16.0085	0	0	0.188821	1.14896	11.7969	4.79114	-92.3369	365.225	633.033	414.717	414.717	414.717	-4.14492	-17.323	-5.25066	-382.065	371.331	239.526	185.584	185.584	185.584	-17.1488	-4.55931	4.8654	19.1666	-1.33802	-3.18097	1.2346	-0.0884041	0.237817	-674.757	55.9278	-14.3496	0	0	0.390842
2778	0	-20.0891	0	0	-20.1313	1.35073	-3.63266	-0.308086	0.0755615	0.0284101	-29.206	-3.73E-15	15.3361	0	0	0.191779	1.03169	11.1276	3.79557	-86.8314	364.234	626.896	414.785	414.785	414.785	-3.12342	-17.693	-5.6482	-383.618	374.771	244.848	185.584	185.584	185.584	-17.5367	-5.08776	3.93483	19.4198	-1.10542	-1.941	1.20308	-0.0192385	0.392424	-708.533	79.5554	-14.8553	0	0	0.379407
2779	0	-17.8963	0	0	-17.9795	1.53037	-5.4228	-0.336055	0.0733515	0.0519549	-33.3083	-6.52E-15	14.7469	0	0	0.200761	0.949817	10.3823	2.61039	-80.7707	363.386	620.217	414.506	414.506	414.506	-1.9873	-18.023	-5.8672	-383.755	378.494	249.833	185.584	185.584	185.584	-17.9036	-5.46503	2.86637	19.6381	-0.96824	-0.531277	1.17675	0.0479932	0.617488	-742.89	99.253	-13.6683	0	0	0.417198
2780	0	-15.7652	0	0	-15.8897	1.69816	-7.08536	-0.361011	0.0694187	0.0673169	-38.1964	6.06E-15	14.0021	0	0	0.212132	0.921257	9.55624	1.29617	-74.1667	362.731	613.166	413.861	413.861	413.861	-0.742685	-18.3655	-5.90017	-382.289	382.458	254.431	185.584	185.584	185.584	-18.2992	-5.68297	1.66565	19.8649	-0.934298	0.987452	1.14924	0.112461	0.906677	-770.58	115.064	-11.249	0	0	0.527309
2781	0	-13.6526	0	0	-13.8103	1.85029	-8.58245	-0.377247	0.0631352	0.0746355	-42.5362	9.78E-15	12.7993	0	0	0.222165	0.96072	8.6387	-0.0707873	-66.9996	362.304	605.929	412.858	412.858	412.858	0.607319	-18.7921	-5.75224	-379.045	386.624	258.629	185.584	185.584	185.584	-18.791	-5.74836	0.338632	20.1599	-1.00096	2.54038	1.11384	0.173699	1.24926	-784.762	126.633	-8.27922	0	0	0.725929
2782	0	-11.5131	0	0	-11.6898	1.98578	-9.90592	-0.3813	0.0536222	0.0755001	-45.3358	-2.10E-15	10.8412	0	0	0.22752	1.07778	7.61467	-1.40701	-59.2302	362.121	598.706	411.533	411.533	411.533	2.05674	-19.3738	-5.44084	-373.897	390.954	262.443	185.584	185.584	185.584	-19.4451	-5.68302	-1.10399	20.5924	-1.1551	4.04663	1.06853	0.230213	1.62694	-781.992	132.476	-5.19109	0	0	1.00957
2783	0	-9.31623	0	0	-9.49447	2.10581	-11.0696	-0.372476	0.0405774	0.0719391	-46.1172	-2.68E-15	7.981	0	0	0.225393	1.27535	6.46755	-2.63167	-50.8131	362.18	591.704	409.953	409.953	409.953	3.59142	-20.1648	-4.99437	-366.794	395.403	265.9	185.584	185.584	185.584	-20.3115	-5.52173	-2.64287	21.2322	-1.37444	5.42809	1.01659	0.279843	2.01886	-762.087	131.188	-2.23623	0	0	1.3493
2784	0	-7.05626	0	0	-7.21745	2.21299	-12.1008	-0.352842	0.0241561	0.0665455	-44.9292	4.19E-15	4.24301	0	0	0.214065	1.54886	5.18217	-3.67559	-41.7126	362.46	585.134	408.211	408.211	408.211	5.18618	-21.1945	-4.4491	-357.77	399.911	269.032	185.584	185.584	185.584	-21.4165	-5.30728	-4.2479	22.1388	-1.63022	6.61734	0.96578	0.321519	2.40044	-728.425	122.116	0.61766	0	0	1.69819
2785	0	-4.75296	0	0	-4.87892	2.31045	-13.0317	-0.326187	0.00478066	0.062045	-42.1844	8.39E-15	-0.194348	0	0	0.193547	1.88627	3.74809	-4.48775	-31.9143	362.93	579.2	406.418	406.418	406.418	6.80471	-22.4677	-3.84319	-346.921	404.403	271.857	185.584	185.584	185.584	-22.7634	-5.0822	-5.87844	23.3514	-1.89063	7.56293	0.927634	0.353708	2.74516	-687.219	105.567	3.56092	0	0	2.00993
2786	0	-2.44592	0	0	-2.51964	2.40086	-13.889	-0.295902	-0.0167442	0.0607732	-38.379	5.59E-15	-5.01	0	0	0.165514	2.2693	2.16243	-5.03763	-21.4334	363.551	574.093	404.689	404.689	404.689	8.40103	-23.9702	-3.21023	-334.391	408.784	274.371	185.584	185.584	185.584	-24.3385	-4.88017	-7.48511	24.8801	-2.12572	8.23087	0.912118	0.375903	3.03054	-644.889	82.9955	6.85801	0	0	2.25459
2787	0	-0.186797	0	0	-0.193104	2.48551	-14.686	-0.263843	-0.0387377	0.0640331	-33.9312	-1.86E-15	-9.73905	0	0	0.133005	2.67532	0.43136	-5.31245	-10.3156	364.28	569.981	403.137	403.137	403.137	9.92315	-25.6763	-2.57524	-320.337	412.949	276.536	185.584	185.584	185.584	-26.1166	-4.72069	-9.01374	26.7033	-2.31119	8.60172	0.925687	0.386485	3.23989	-606.579	56.8959	10.4985	0	0	2.42514
2788	0	1.9666	0	0	2.04005	2.56382	-15.4181	-0.230766	-0.0587338	0.0715911	-29.2039	0	-13.8479	0	0	0.100108	3.07973	-1.43062	-5.30844	1.36942	365.075	567.004	401.847	401.847	401.847	11.3192	-27.5532	-1.95471	-304.914	416.792	278.283	185.584	185.584	185.584	-28.065	-4.60889	-10.4117	28.7708	-2.43222	8.66286	0.966116	0.385116	3.36797	-573.895	30.8168	14.1205	0	0	2.52515
2789	0	3.95543	0	0	4.11646	2.63355	-16.0657	-0.198686	-0.0745318	0.0811933	-24.7094	-1.86E-15	-16.8986	0	0	0.0715986	3.4578	-3.40311	-5.021	13.5367	365.898	565.272	400.875	400.875	400.875	12.5448	-29.5645	-1.35953	-288.272	420.224	279.513	185.584	185.584	185.584	-30.1458	-4.53979	-11.6351	31.0141	-2.48523	8.40059	1.0199	0.370671	3.4206	-543.867	8.17209	17.2508	0	0	2.54929
2790	0	5.72732	0	0	5.97735	2.69164	-16.6019	-0.170952	-0.0842643	0.0901617	-21.0642	0	-18.5958	0	0	0.0512341	3.78605	-5.46218	-4.4412	26.0897	366.713	564.866	400.236	400.236	400.236	13.5691	-31.6753	-0.798077	-270.536	423.185	280.122	185.584	185.584	185.584	-32.322	-4.50372	-12.6539	33.3578	-2.4782	7.79925	1.06463	0.34401	3.40992	-510.503	-7.62976	19.2616	0	0	2.47912
2791	0	7.24543	0	0	7.57849	2.73521	-17.0022	-0.151391	-0.0874682	0.0956985	-18.8266	-1.86E-15	-18.8927	0	0	0.0400098	4.04354	-7.58153	-3.56218	38.9145	367.496	565.833	399.907	399.907	399.907	14.3776	-33.8602	-0.276943	-251.806	425.652	280.023	185.584	185.584	185.584	-34.5659	-4.49043	-13.4541	35.7304	-2.42861	6.84969	1.07547	0.30621	3.35059	-466.551	-14.7446	19.8673	0	0	2.28999
2792	0	8.49584	0	0	8.89922	2.7624	-17.2512	-0.142126	-0.0847071	0.0965456	-18.218	3.73E-15	-17.9297	0	0	0.0357421	4.21397	-9.73195	-2.39249	51.869	368.232	568.187	399.838	399.838	399.838	14.9707	-36.1103	0.200172	-232.144	427.633	279.173	185.584	185.584	185.584	-36.8663	-4.49099	-14.0367	38.0702	-2.35981	5.5635	1.03151	0.259637	3.2523	-406.079	-13.0588	19.0707	0	0	1.96957
2793	0	9.48923	0	0	9.94577	2.77265	-17.3448	-0.142571	-0.0775729	0.0931799	-19.0019	0	-15.9996	0	0	0.0345646	4.28882	-11.88	-0.971049	64.7726	368.917	571.895	399.959	399.959	399.959	15.3616	-38.4351	0.633791	-211.572	429.158	277.588	185.584	185.584	185.584	-39.2313	-4.49817	-14.4147	40.3269	-2.29634	3.98748	0.921201	0.206697	3.12076	-326.244	-4.96654	17.3571	0	0	1.53233
2794	0	10.2548	0	0	10.7457	2.76657	-17.2893	-0.150243	-0.0677417	0.0862999	-20.6077	-1.86E-15	-13.4433	0	0	0.0331041	4.27057	-13.9867	0.622772	77.4018	369.551	576.874	400.195	400.195	400.195	15.5722	-40.8572	1.02825	-190.09	430.274	275.34	185.584	185.584	185.584	-41.6832	-4.50674	-14.6103	42.4601	-2.25873	2.21203	0.746248	0.149828	2.9606	-227.696	5.38323	15.3128	0	0	1.02007
2795	0	10.8297	0	0	11.3371	2.74582	-17.0995	-0.16189	-0.0564629	0.0769446	-22.3359	1.86E-15	-10.5975	0	0	0.0295409	4.17513	-16.0083	2.26891	89.4986	370.135	582.981	400.475	400.475	400.475	15.6302	-43.403	1.38954	-167.688	431.033	272.548	185.584	185.584	185.584	-44.2491	-4.5141	-14.6515	44.4364	-2.25929	0.369139	0.521564	0.0925911	2.77771	-115.554	13.5612	13.2746	0	0	0.496524
2796	0	11.2475	0	0	11.7558	2.7129	-16.7975	-0.174997	-0.0447054	0.066036	-23.6101	1.86E-15	-7.80879	0	0	0.0235778	4.03164	-17.8982	3.81792	100.789	370.656	590.019	400.738	400.738	400.738	15.5667	-46.0918	1.7226	-144.364	431.491	269.357	185.584	185.584	185.584	-46.9498	-4.52082	-14.569	46.227	-2.29949	-1.38081	0.275079	0.0400345	2.57874	0.278582	16.2996	11.2895	0	0	0.0348755
2797	0	11.5289	0	0	12.0258	2.67107	-16.4124	-0.187974	-0.0342223	0.0547014	-24.0828	-2.80E-15	-5.52314	0	0	0.0159008	3.87906	-19.6113	5.11249	111.014	371.09	597.746	400.936	400.936	400.936	15.4132	-48.928	2.02993	-120.141	431.702	265.923	185.584	185.584	185.584	-49.7917	-4.53013	-14.3931	47.8085	-2.37008	-2.87213	0.0432393	-0.0034015	2.37317	106.244	11.9346	9.47216	0	0	-0.299893
2798	0	11.6766	0	0	12.1528	2.62393	-15.9766	-0.200262	-0.0273834	0.0442142	-23.6819	9.32E-16	-4.23493	0	0	0.00767248	3.75935	-21.1092	6.01518	119.958	371.405	605.9	401.037	401.037	401.037	15.1969	-51.8967	2.31088	-95.065	431.71	262.395	185.584	185.584	185.584	-52.7619	-4.54595	-14.1498	49.1641	-2.45369	-3.96215	-0.138705	-0.0334593	2.16907	188.633	1.02883	8.07476	0	0	-0.473608
2799	0	11.6753	0	0	12.1236	2.57466	-15.519	-0.21202	-0.0260115	0.0354847	-22.5635	-4.66E-15	-4.32435	0	0	2.78E-05	3.7087	-22.3646	6.43446	127.474	371.576	614.223	401.022	401.022	401.022	14.9344	-54.9649	2.56126	-69.1984	431.536	258.898	185.584	185.584	185.584	-55.8283	-4.57011	-13.8539	50.2858	-2.52893	-4.55739	-0.246807	-0.0485394	1.97364	237.876	-14.1115	7.30768	0	0	-0.496132
2800	0	11.4945	0	0	11.9091	2.52512	-15.057	-0.223958	-0.0310823	0.0287144	-21.0531	4.66E-15	-5.97619	0	0	-0.00616698	3.74987	-23.3636	6.34062	133.503	371.588	622.484	400.884	400.884	400.884	14.6264	-58.085	2.77203	-42.6099	431.17	255.532	185.584	185.584	185.584	-58.9423	-4.60047	-13.5051	51.1761	-2.57509	-4.62863	-0.274108	-0.0510303	1.79204	251.194	-31.1692	7.5443	0	0	-0.41386
2801	0	11.0961	0	0	11.4707	2.47511	-14.5884	-0.236902	-0.0425266	0.022553	-19.5493	-1.86E-15	-9.11649	0	0	-0.010316	3.88796	-24.1064	5.76703	138.065	371.452	630.496	400.629	400.629	400.628	14.2559	-61.2014	2.92702	-15.3615	430.562	252.37	185.584	185.584	185.584	-62.0453	-4.63083	-13.0853	51.8473	-2.57552	-4.21119	-0.229376	-0.0474807	1.62897	233.061	-48.8989	9.13275	0	0	-0.288314
2802	0	10.4422	0	0	10.7698	2.42199	-14.0885	-0.250836	-0.059049	0.0144901	-18.3836	-9.32E-16	-13.3654	0	0	-0.0118672	4.1106	-24.606	4.79885	141.255	371.189	638.116	400.271	400.271	400.271	13.7895	-64.2571	3.00029	12.4944	429.621	249.471	185.584	185.584	185.584	-65.076	-4.65255	-12.5589	52.3211	-2.51937	-3.39245	-0.13006	-0.0444996	1.48707	192.615	-67.0284	12.1416	0	0	-0.170098
2803	0	9.5033	0	0	9.77637	2.36082	-13.5102	-0.265595	-0.078154	0.000663796	-17.8416	4.66E-15	-18.0418	0	0	-0.0104217	4.3915	-24.8864	3.55603	143.226	370.832	645.249	399.835	399.835	399.835	13.1822	-67.1997	2.95516	40.9066	428.221	246.892	185.584	185.584	185.584	-67.9763	-4.65702	-11.8761	52.6261	-2.40142	-2.2941	0.00119782	-0.0482644	1.36804	142.036	-85.9806	16.18	0	0	-0.084814
2804	0	8.26734	0	0	8.47924	2.28516	-12.7908	-0.280954	-0.0958019	-0.0234625	-18.1066	5.59E-15	-22.1763	0	0	-0.00650163	4.69617	-24.9804	2.1753	144.178	370.407	651.831	399.354	399.354	399.354	12.3852	-69.9872	2.74676	69.8046	426.215	244.705	185.584	185.584	185.584	-70.6997	-4.63762	-10.9804	52.7962	-2.2219	-1.05329	0.14229	-0.059844	1.27291	94.1083	-105.431	20.3266	0	0	-0.031803
2805	0	6.74915	0	0	6.8972	2.18841	-11.865	-0.295686	-0.107359	-0.0620703	-19.0892	-9.32E-15	-24.7137	0	0	-0.00205132	4.98771	-24.9272	0.794838	144.346	369.932	657.829	398.866	398.866	398.866	11.3562	-72.594	2.3301	99.069	423.456	243.005	185.584	185.584	185.584	-73.2179	-4.59052	-9.81941	52.8688	-1.98499	0.1926	0.270762	-0.0767607	1.20019	61.7377	-124.2	23.4412	0	0	0.00400169
2806	0	4.99814	0	0	5.08649	2.06569	-10.6816	-0.306984	-0.109486	-0.117616	-20.2985	9.32E-16	-24.8565	0	0	0.000288254	5.23201	-24.7706	-0.457846	143.984	369.411	663.226	398.413	398.413	398.413	10.0712	-75.0147	1.67225	128.499	419.83	241.918	185.584	185.584	185.584	-75.5274	-4.51398	-8.36017	52.8827	-1.69835	1.31805	0.363899	-0.0935341	1.14399	57.0266	-140.583	24.6626	0	0	0.0366531
2807	0	3.09925	0	0	3.13985	1.91536	-9.21932	-0.309388	-0.101999	-0.189522	-20.7211	7.45E-15	-22.3941	0	0	-0.000289145	5.40151	-24.5554	-1.47538	143.356	368.842	668.018	398.038	398.038	398.038	8.53365	-77.2621	0.763972	157.787	415.282	241.578	185.584	185.584	185.584	-77.648	-4.40682	-6.60164	52.8763	-1.37203	2.21793	0.402631	-0.104862	1.09436	89.3839	-153.255	23.7216	0	0	0.0675615
2808	0	1.16199	0	0	1.17201	1.73972	-7.49536	-0.296047	-0.0883538	-0.273966	-19.0436	-5.59E-15	-17.815	0	0	-0.00130331	5.47738	-24.3248	-2.17766	142.718	368.218	672.206	397.777	397.777	397.777	6.77763	-79.3571	-0.373407	186.514	409.843	242.09	185.584	185.584	185.584	-79.6122	-4.26667	-4.5816	52.8853	-1.01754	2.81361	0.372588	-0.108121	1.0374	164.653	-161.637	20.8429	0	0	0.0822003
2809	0	-0.702641	0	0	-0.70598	1.54456	-5.56375	-0.260105	-0.0747055	-0.365042	-14.0081	4.43E-15	-12.1444	0	0	0.00185102	5.45034	-24.1167	-2.51755	142.303	367.534	675.793	397.66	397.66	397.66	4.86369	-81.3112	-1.68906	214.17	403.623	243.467	185.584	185.584	185.584	-81.4454	-4.08909	-2.37354	52.9398	-0.647112	3.0578	0.264337	-0.104201	0.959355	285.111	-166.252	16.5716	0	0	0.0552849
2810	0	-2.41163	0	0	-2.41615	1.33782	-3.50365	-0.198125	-0.0669391	-0.456662	-5.01984	5.82E-15	-6.47711	0	0	0.0119609	5.32017	-23.9607	-2.485	142.305	366.792	678.778	397.701	397.701	397.701	2.86745	-83.1076	-3.11011	240.192	396.795	245.572	185.584	185.584	185.584	-83.1441	-3.86814	-0.0745309	53.0615	-0.272659	2.9381	0.0756554	-0.0953826	0.851489	449.167	-167.132	11.2574	0	0	-0.0393543
2811	0	-3.93343	0	0	-3.93462	1.12816	-1.4052	-0.113162	-0.0679957	-0.544046	7.34122	-2.36E-15	-1.52602	0	0	0.0279726	5.0946	-23.8755	-2.10874	142.859	365.998	681.156	397.901	397.901	397.901	0.865436	-84.6891	-4.55193	264.014	389.558	248.083	185.584	185.584	185.584	-84.661	-3.59845	2.21126	53.2611	0.0952011	2.4785	-0.190696	-0.0832379	0.713785	651.742	-163.197	5.05853	0	0	-0.216034
2812	0	-5.29295	0	0	-5.29328	0.92419	0.640102	-0.0152046	-0.076121	-0.623818	21.2417	0	2.6298	0	0	0.0465832	4.78755	-23.8677	-1.45499	144.034	365.161	682.908	398.241	398.241	398.242	-1.07482	-85.9615	-5.92671	285.108	382.111	250.514	185.584	185.584	185.584	-85.9068	-3.27794	4.38593	53.5358	0.448469	1.73831	-0.523128	-0.0667193	0.556315	882.344	-151.295	-1.98697	0	0	-0.463154
2813	0	-6.55402	0	0	-6.56048	0.734447	2.54134	0.0816909	-0.0861466	-0.693729	34.0488	1.51E-15	6.33839	0	0	0.0648204	4.41755	-23.9313	-0.622325	145.822	364.289	684.001	398.692	398.692	398.692	-2.89663	-86.8142	-7.14876	303.015	374.641	252.285	185.584	185.584	185.584	-86.7695	-2.91028	6.3638	53.8689	0.78266	0.807786	-0.902387	-0.0429455	0.396471	1125.54	-128.187	-9.62802	0	0	-0.732103
2814	0	-7.78721	0	0	-7.80836	0.568004	4.20464	0.16191	-0.0919845	-0.75199	42.9159	-1.40E-15	9.95279	0	0	0.0792801	4.00615	-24.0496	0.267683	148.146	363.381	684.381	399.214	399.214	399.214	-4.54821	-87.1522	-8.13831	317.359	367.323	252.831	185.584	185.584	185.584	-87.1469	-2.50607	8.0701	54.2301	1.09759	-0.200183	-1.3	-0.0102647	0.257537	1361.07	-93.0162	-17.3905	0	0	-0.93854
2815	0	-9.03364	0	0	-9.07624	0.434942	5.52938	0.211212	-0.0893334	-0.796513	45.4783	4.66E-16	13.4627	0	0	0.0845224	3.57623	-24.1979	1.08364	150.867	362.422	683.978	399.764	399.764	399.764	-5.9741	-86.9296	-8.82759	327.846	360.34	251.724	185.584	185.584	185.584	-86.9816	-2.08306	9.43759	54.5786	1.39746	-1.16202	-1.67977	0.0293613	0.16424	1565.51	-49.1496	-24.6969	0	0	-0.983074
2816	0	-10.2744	0	0	-10.3397	0.346069	6.41095	0.218565	-0.0779652	-0.824674	40.4012	-4.66E-15	16.3592	0	0	0.07507	3.15031	-24.3471	1.69969	153.806	361.391	682.706	400.301	400.301	400.301	-7.11075	-86.178	-9.17125	334.273	353.877	248.771	185.584	185.584	185.584	-86.2902	-1.66528	10.4067	54.8671	1.69004	-1.9574	-2.00197	0.0689773	0.13937	1715.28	-4.54229	-30.9599	0	0	-0.78839
2817	0	-11.4126	0	0	-11.4934	0.311418	6.75388	0.179312	-0.0614723	-0.833238	27.9022	-4.66E-16	17.8799	0	0	0.0526343	2.74852	-24.4685	2.01056	156.762	360.256	680.483	400.786	400.786	400.786	-7.89335	-85.0188	-9.15995	336.536	348.106	244.08	185.584	185.584	185.584	-85.1799	-1.28016	10.9344	55.0476	1.98501	-2.48302	-2.22679	0.0968339	0.197666	1789.67	30.81	-35.6948	0	0	-0.340436
2818	0	-12.2758	0	0	-12.3564	0.337644	6.49437	0.0987901	-0.0440658	-0.818404	10.0715	4.66E-16	17.4924	0	0	0.0325473	2.38651	-24.5377	1.94432	159.54	358.989	677.243	401.184	401.184	401.184	-8.27591	-83.654	-8.82894	334.663	343.149	238.064	185.584	185.584	185.584	-83.8427	-0.9527	11.0099	55.0775	2.29159	-2.66414	-2.31991	0.103954	0.342034	1773.9	50.6056	-38.7497	0	0	0.285177
2819	0	-12.6484	0	0	-12.7105	0.42566	5.62158	-0.00669712	-0.0270548	-0.777037	-9.39205	-6.99E-16	15.2538	0	0	0.0383037	2.07333	-24.538	1.47146	161.97	357.568	672.959	401.46	401.46	401.46	-8.25555	-82.3272	-8.25124	328.839	339.048	231.355	185.584	185.584	185.584	-82.5198	-0.696539	10.6675	54.9255	2.61644	-2.46313	-2.26009	0.0880558	0.558543	1662.87	56.5198	-40.666	0	0	0.932812
2820	0	-12.3302	0	0	-12.3637	0.569888	4.18585	-0.113982	-0.0090477	-0.707002	-26.2188	3.96E-15	11.7436	0	0	0.0816822	1.80952	-24.4633	0.610576	163.924	355.983	667.659	401.581	401.581	401.581	-7.8869	-81.2629	-7.5131	319.409	335.757	224.664	185.584	185.584	185.584	-81.4407	-0.505297	9.9868	54.577	2.96132	-1.88519	-2.0386	0.0571958	0.823525	1460.82	57.4794	-42.5634	0	0	1.41522
2821	0	-11.2067	0	0	-11.2158	0.759318	2.29236	-0.201485	0.0104064	-0.608	-37.0529	-6.99E-16	7.69138	0	0	0.146402	1.58586	-24.3193	-0.567894	165.336	354.236	661.441	401.512	401.512	401.512	-7.27698	-80.6032	-6.68536	306.853	333.172	218.598	185.584	185.584	185.584	-80.7569	-0.348712	9.07802	54.0375	3.32167	-0.982932	-1.66362	0.0231501	1.1118	1181.04	63.1574	-45.3834	0	0	1.58185
2822	0	-9.29483	0	0	-9.29485	0.97914	0.0890493	-0.259071	0.0289794	-0.482848	-40.8117	4.78E-15	3.73049	0	0	0.198396	1.38297	-24.1232	-1.94017	166.207	352.338	654.479	401.221	401.221	401.221	-6.56429	-80.3727	-5.81107	291.741	331.159	213.536	185.584	185.584	185.584	-80.5025	-0.178427	8.06213	53.3339	3.68573	0.140493	-1.15785	-0.00136353	1.40695	842.932	79.099	-49.015	0	0	1.37337
2823	0	-6.73786	0	0	-6.74305	1.21217	-2.2468	-0.291111	0.0449078	-0.340563	-38.9309	4.37E-15	0.527221	0	0	0.215991	1.17243	-23.9027	-3.33234	166.606	350.304	647.011	400.679	400.679	400.679	-5.88951	-80.4896	-4.91375	274.698	329.583	209.602	185.584	185.584	185.584	-80.6022	0.0569569	7.0536	52.513	4.03445	1.3324	-0.565798	-0.00378597	1.70611	474.633	107.195	-52.5355	0	0	0.852619
2824	0	-3.74881	0	0	-3.76059	1.44073	-4.53058	-0.302014	0.0590182	-0.198174	-33.4632	-1.49E-15	-1.28465	0	0	0.199604	0.920012	-23.6906	-4.53373	166.655	348.154	639.329	399.869	399.868	399.868	-5.3631	-80.8196	-4.01214	256.379	328.333	206.738	185.584	185.584	185.584	-80.9241	0.393506	6.14293	51.6362	4.34252	2.40138	0.0355735	0.0273486	2.00897	120.508	146.92	-55.3593	0	0	0.207777
2825	0	-0.553398	0	0	-0.5571	1.64931	-6.60238	-0.292948	0.0688704	-0.0742882	-26.1085	-1.92E-15	-1.82457	0	0	0.159523	0.592079	-23.5188	-5.32589	166.498	345.918	631.743	398.788	398.788	398.788	-5.03971	-81.2218	-3.12856	237.411	327.345	204.786	185.584	185.584	185.584	-81.3268	0.836949	5.38252	50.771	4.57939	3.14424	0.551509	0.0913877	2.30964	-168.867	190.561	-56.8869	0	0	-0.325819
2826	0	2.6412	0	0	2.6695	1.82657	-8.34971	-0.270841	0.0726088	0.0173993	-18.6457	6.45E-15	-1.53401	0	0	0.111929	0.164635	-23.4088	-5.52679	166.256	343.646	624.545	397.457	397.457	397.457	-4.91704	-81.5704	-2.29405	218.323	326.603	203.53	185.584	185.584	185.584	-81.6824	1.35889	4.79016	49.9784	4.71	3.38927	0.89835	0.18103	2.60257	-353.535	229.769	-56.7439	0	0	-0.589258
2827	0	5.66391	0	0	5.74672	1.96691	-9.72225	-0.244377	0.0713406	0.0709845	-12.4464	-2.81E-15	-0.763606	0	0	0.0710027	-0.366696	-23.3637	-5.04244	165.969	341.425	617.97	395.92	395.919	395.92	-4.95313	-81.7674	-1.54409	199.496	326.111	202.747	185.584	185.584	185.584	-81.8905	1.90843	4.36007	49.2994	4.69589	3.04756	1.02048	0.283334	2.87644	-411.744	259.283	-55.0662	0	0	-0.559952
2828	0	8.38794	0	0	8.53853	2.07151	-10.7379	-0.219828	0.0646229	0.0878289	-8.21364	-6.06E-15	-0.0216351	0	0	0.0429438	-0.979231	-23.3627	-3.90988	165.559	339.381	612.162	394.242	394.242	394.242	-5.0896	-81.7509	-0.905271	181.137	325.877	202.244	185.584	185.584	185.584	-81.8875	2.43311	4.07106	48.7431	4.49822	2.15583	0.90628	0.377517	3.11573	-344.652	273.524	-51.4672	0	0	-0.324577
2829	0	10.7303	0	0	10.9516	2.14732	-11.4699	-0.200414	0.0528272	0.0769208	-6.08465	-4.89E-15	0.37018	0	0	0.0276765	-1.62226	-23.3616	-2.31157	164.806	337.652	607.155	392.504	392.504	392.504	-5.27472	-81.4945	-0.386235	163.3	325.898	201.884	185.584	185.584	185.584	-81.6454	2.89745	3.89581	48.2795	4.08425	0.889234	0.601755	0.439775	3.30126	-181.478	267.761	-44.9422	0	0	-0.00265564
2830	0	12.6488	0	0	12.9371	2.20428	-12.0173	-0.185721	0.0359097	0.0509447	-5.65769	-2.66E-15	0.181769	0	0	0.02059	-2.22559	-23.3009	-0.54565	163.375	336.348	602.883	390.793	390.793	390.793	-5.47377	-81.0026	0.0234846	145.917	326.148	201.586	185.584	185.584	185.584	-81.1677	3.28914	3.80616	47.8429	3.43583	-0.471282	0.19718	0.451299	3.41634	29.4961	238.792	-34.4061	0	0	0.325661
2831	0	14.1363	0	0	14.4852	2.25156	-12.4701	-0.17415	0.0156317	0.0212238	-6.3026	8.86E-16	-0.537832	0	0	0.0167176	-2.71571	-23.1167	1.04167	160.883	335.51	599.211	389.195	389.195	389.195	-5.66751	-80.3028	0.34498	128.861	326.577	201.315	185.584	185.584	185.584	-80.4815	3.61216	3.77662	47.3449	2.55568	-1.60918	-0.207091	0.409483	3.45813	237.68	189.459	-20.3102	0	0	0.634533
2832	0	15.2126	0	0	15.6156	2.29532	-12.8877	-0.164727	-0.0053036	-0.00576573	-7.42216	9.61E-16	-1.56288	0	0	0.0128589	-3.03339	-22.7506	2.13535	156.975	335.115	595.98	387.785	387.785	387.785	-5.84471	-79.4358	0.599978	111.997	327.111	201.069	185.584	185.584	185.584	-79.6272	3.87564	3.7855	46.693	1.46846	-2.25195	-0.531159	0.329694	3.44415	404.668	129.408	-4.95207	0	0	0.92757
2833	0	15.9145	0	0	16.365	2.33829	-13.2964	-0.157043	-0.0230242	-0.0278071	-8.53382	2.50E-15	-2.50403	0	0	0.00796618	-3.14728	-22.1582	2.5146	151.39	335.095	593.062	386.627	386.627	386.627	-5.99766	-78.446	0.805115	95.2031	327.673	200.858	185.584	185.584	185.584	-78.6487	4.08725	3.81565	45.81	0.216523	-2.23224	-0.725688	0.236665	3.40042	508.106	72.2312	8.33401	0	0	1.2047
2834	0	16.2839	0	0	16.7748	2.38111	-13.7023	-0.151288	-0.0347322	-0.044482	-9.35392	-3.09E-15	-3.05697	0	0	0.00243384	-3.06085	-21.3129	2.08879	144.001	335.381	590.39	385.772	385.772	385.772	-6.12018	-77.3711	0.972079	78.3869	328.195	200.696	185.584	185.584	185.584	-77.5831	4.25211	3.85365	44.6492	-1.14496	-1.51958	-0.763541	0.153537	3.35245	537.773	29.3043	16.9288	0	0	1.42648
[truncated: 2,879 more rows]
[truncated: 123 more columns]
